# Supplementary material for: Verifying molecular clusters by 2-color localization microscopy and significance testing
Source: Sci Rep. 2020 Mar 6;10:4230. doi: 10.1038/s41598-020-60976-6 (PMC7060173; doi:10.1038/s41598-020-60976-6)
Supplement: Supplementary file 2 — Supplementary Information2. [file 41598_2020_60976_MOESM2_ESM.zip]

Archive with 74 entries (63 files):
- 2-CLASTA-master/
- 2-CLASTA-master/2-CLASTA_Analysis.jar
- 2-CLASTA-master/2-CLASTA_plugin_manual.pdf
- 2-CLASTA-master/README.md
- 2-CLASTA-master/Simulations_testdata/
- 2-CLASTA-master/Simulations_testdata/cluster_scenario_a/
- 2-CLASTA-master/Simulations_testdata/cluster_scenario_a/locs_labelA/
- 2-CLASTA-master/Simulations_testdata/cluster_scenario_a/locs_labelA/cluster_scenario_a_results_sim_10_locsA.csv
- 2-CLASTA-master/Simulations_testdata/cluster_scenario_a/locs_labelA/cluster_scenario_a_results_sim_1_locsA.csv
- 2-CLASTA-master/Simulations_testdata/cluster_scenario_a/locs_labelA/cluster_scenario_a_results_sim_2_locsA.csv
- 2-CLASTA-master/Simulations_testdata/cluster_scenario_a/locs_labelA/cluster_scenario_a_results_sim_3_locsA.csv
- 2-CLASTA-master/Simulations_testdata/cluster_scenario_a/locs_labelA/cluster_scenario_a_results_sim_4_locsA.csv
- 2-CLASTA-master/Simulations_testdata/cluster_scenario_a/locs_labelA/cluster_scenario_a_results_sim_5_locsA.csv
- 2-CLASTA-master/Simulations_testdata/cluster_scenario_a/locs_labelA/cluster_scenario_a_results_sim_6_locsA.csv
- 2-CLASTA-master/Simulations_testdata/cluster_scenario_a/locs_labelA/cluster_scenario_a_results_sim_7_locsA.csv
- 2-CLASTA-master/Simulations_testdata/cluster_scenario_a/locs_labelA/cluster_scenario_a_results_sim_8_locsA.csv
- 2-CLASTA-master/Simulations_testdata/cluster_scenario_a/locs_labelA/cluster_scenario_a_results_sim_9_locsA.csv
- 2-CLASTA-master/Simulations_testdata/cluster_scenario_a/locs_labelB/
- 2-CLASTA-master/Simulations_testdata/cluster_scenario_a/locs_labelB/cluster_scenario_a_results_sim_10_locsB.csv
- 2-CLASTA-master/Simulations_testdata/cluster_scenario_a/locs_labelB/cluster_scenario_a_results_sim_1_locsB.csv
- 2-CLASTA-master/Simulations_testdata/cluster_scenario_a/locs_labelB/cluster_scenario_a_results_sim_2_locsB.csv
- 2-CLASTA-master/Simulations_testdata/cluster_scenario_a/locs_labelB/cluster_scenario_a_results_sim_3_locsB.csv
- 2-CLASTA-master/Simulations_testdata/cluster_scenario_a/locs_labelB/cluster_scenario_a_results_sim_4_locsB.csv
- 2-CLASTA-master/Simulations_testdata/cluster_scenario_a/locs_labelB/cluster_scenario_a_results_sim_5_locsB.csv
- 2-CLASTA-master/Simulations_testdata/cluster_scenario_a/locs_labelB/cluster_scenario_a_results_sim_6_locsB.csv
- 2-CLASTA-master/Simulations_testdata/cluster_scenario_a/locs_labelB/cluster_scenario_a_results_sim_7_locsB.csv
- 2-CLASTA-master/Simulations_testdata/cluster_scenario_a/locs_labelB/cluster_scenario_a_results_sim_8_locsB.csv
- 2-CLASTA-master/Simulations_testdata/cluster_scenario_a/locs_labelB/cluster_scenario_a_results_sim_9_locsB.csv
- 2-CLASTA-master/Simulations_testdata/oligomers_tetramers/
- 2-CLASTA-master/Simulations_testdata/oligomers_tetramers/locs_labelA/
- 2-CLASTA-master/Simulations_testdata/oligomers_tetramers/locs_labelA/tetramers_results_sim_10_locsA.csv
- 2-CLASTA-master/Simulations_testdata/oligomers_tetramers/locs_labelA/tetramers_results_sim_1_locsA.csv
- 2-CLASTA-master/Simulations_testdata/oligomers_tetramers/locs_labelA/tetramers_results_sim_2_locsA.csv
- 2-CLASTA-master/Simulations_testdata/oligomers_tetramers/locs_labelA/tetramers_results_sim_3_locsA.csv
- 2-CLASTA-master/Simulations_testdata/oligomers_tetramers/locs_labelA/tetramers_results_sim_4_locsA.csv
- 2-CLASTA-master/Simulations_testdata/oligomers_tetramers/locs_labelA/tetramers_results_sim_5_locsA.csv
- 2-CLASTA-master/Simulations_testdata/oligomers_tetramers/locs_labelA/tetramers_results_sim_6_locsA.csv
- 2-CLASTA-master/Simulations_testdata/oligomers_tetramers/locs_labelA/tetramers_results_sim_7_locsA.csv
- 2-CLASTA-master/Simulations_testdata/oligomers_tetramers/locs_labelA/tetramers_results_sim_8_locsA.csv
- 2-CLASTA-master/Simulations_testdata/oligomers_tetramers/locs_labelA/tetramers_results_sim_9_locsA.csv
- 2-CLASTA-master/Simulations_testdata/oligomers_tetramers/locs_labelB/
- 2-CLASTA-master/Simulations_testdata/oligomers_tetramers/locs_labelB/tetramers_results_sim_10_locsB.csv
- 2-CLASTA-master/Simulations_testdata/oligomers_tetramers/locs_labelB/tetramers_results_sim_1_locsB.csv
- 2-CLASTA-master/Simulations_testdata/oligomers_tetramers/locs_labelB/tetramers_results_sim_2_locsB.csv
- 2-CLASTA-master/Simulations_testdata/oligomers_tetramers/locs_labelB/tetramers_results_sim_3_locsB.csv
- 2-CLASTA-master/Simulations_testdata/oligomers_tetramers/locs_labelB/tetramers_results_sim_4_locsB.csv
- 2-CLASTA-master/Simulations_testdata/oligomers_tetramers/locs_labelB/tetramers_results_sim_5_locsB.csv
- 2-CLASTA-master/Simulations_testdata/oligomers_tetramers/locs_labelB/tetramers_results_sim_6_locsB.csv
- 2-CLASTA-master/Simulations_testdata/oligomers_tetramers/locs_labelB/tetramers_results_sim_7_locsB.csv
- 2-CLASTA-master/Simulations_testdata/oligomers_tetramers/locs_labelB/tetramers_results_sim_8_locsB.csv
- 2-CLASTA-master/Simulations_testdata/oligomers_tetramers/locs_labelB/tetramers_results_sim_9_locsB.csv
- 2-CLASTA-master/Simulations_testdata/random/
- 2-CLASTA-master/Simulations_testdata/random/locs_labelA/
- 2-CLASTA-master/Simulations_testdata/random/locs_labelA/random_results_sim_10_locsA.csv
- 2-CLASTA-master/Simulations_testdata/random/locs_labelA/random_results_sim_1_locsA.csv
- 2-CLASTA-master/Simulations_testdata/random/locs_labelA/random_results_sim_2_locsA.csv
- 2-CLASTA-master/Simulations_testdata/random/locs_labelA/random_results_sim_3_locsA.csv
- 2-CLASTA-master/Simulations_testdata/random/locs_labelA/random_results_sim_4_locsA.csv
- 2-CLASTA-master/Simulations_testdata/random/locs_labelA/random_results_sim_5_locsA.csv
- 2-CLASTA-master/Simulations_testdata/random/locs_labelA/random_results_sim_6_locsA.csv
- 2-CLASTA-master/Simulations_testdata/random/locs_labelA/random_results_sim_7_locsA.csv
- 2-CLASTA-master/Simulations_testdata/random/locs_labelA/random_results_sim_8_locsA.csv
- 2-CLASTA-master/Simulations_testdata/random/locs_labelA/random_results_sim_9_locsA.csv
- 2-CLASTA-master/Simulations_testdata/random/locs_labelB/
- 2-CLASTA-master/Simulations_testdata/random/locs_labelB/random_results_sim_10_locsB.csv
- 2-CLASTA-master/Simulations_testdata/random/locs_labelB/random_results_sim_1_locsB.csv
- 2-CLASTA-master/Simulations_testdata/random/locs_labelB/random_results_sim_2_locsB.csv
- 2-CLASTA-master/Simulations_testdata/random/locs_labelB/random_results_sim_3_locsB.csv
- 2-CLASTA-master/Simulations_testdata/random/locs_labelB/random_results_sim_4_locsB.csv
- 2-CLASTA-master/Simulations_testdata/random/locs_labelB/random_results_sim_5_locsB.csv
- 2-CLASTA-master/Simulations_testdata/random/locs_labelB/random_results_sim_6_locsB.csv
- 2-CLASTA-master/Simulations_testdata/random/locs_labelB/random_results_sim_7_locsB.csv
- 2-CLASTA-master/Simulations_testdata/random/locs_labelB/random_results_sim_8_locsB.csv
- 2-CLASTA-master/Simulations_testdata/random/locs_labelB/random_results_sim_9_locsB.csv
