# Supplementary material for: Verifying molecular clusters by 2-color localization microscopy and significance testing
Source: Sci Rep. 2020 Mar 6;10:4230. doi: 10.1038/s41598-020-60976-6 (PMC7060173; doi:10.1038/s41598-020-60976-6)
Supplement: Supplementary file 2 — Supplementary Information2. [file 41598_2020_60976_MOESM2_ESM.zip › 2-CLASTA-master/Simulations_testdata/cluster_scenario_a/locs_labelA/cluster_scenario_a_results_sim_10_locsA.csv]

frame	x	y
6224	5272.7	4222.6
2442	1984.6	7752.9
916	6997.7	3743.2
1708	5492.5	9669.7
1339	8794	3266.6
1134	8527.4	1190.2
57	9151	8651.1
1670	23.286	4685.5
489	9569	2993
274	1742.7	6929.1
4341	3455.7	9604.6
275	8749.2	6638.3
2188	3595.9	6678.6
4509	7541.4	6502.4
2047	3014.2	8333.3
3367	9331.8	7736.7
2648	3927.4	946.09
258	6304.5	3184.9
1339	4282.8	2009.8
80	4385.7	3999.9
54	1397.6	5528.4
943	6343.9	7501.5
1557	2699.7	3823
26	6703.5	2057.5
1248	7275.3	4792.5
2640	5185.2	1584.9
758	5590.5	7317.7
1376	841.81	2209.6
47	4490.1	2497.8
337	7613.6	5978
3596	1803.1	6997.8
2389	5537.8	5217.3
28	291	8628.8
2589	287.08	1335.6
4048	4615.4	136.14
1067	593.24	177.53
1641	7572.5	5993
4751	3195.1	5019.7
298	747.48	1014.5
6544	6751.4	6857.4
1545	8149.6	8137.9
2712	5836.2	1982.5
1821	1684.1	744.03
832	1812.6	3272.6
256	7004.2	9974.7
593	7851.9	5971.3
222	8591.2	5771.6
1497	8740.5	3243.8
148	8758.5	803.71
525	9080.7	9280.8
157	6967.6	638.78
420	1699.4	2596.8
515	1671.1	2599.6
3882	384.56	2904.3
361	5453.5	8112.3
1864	9116	1027.1
2035	3924.4	975.82
330	7240.5	6284.1
3699	4079.6	3869.9
2171	811	9792
345	6334.7	3208.4
35	790.49	9746.7
61	3438.5	3814.2
91	3780.1	9496.9
793	4619.8	9578.7
3878	2315.5	2342.7
5303	642.74	2178.9
369	2595.2	2022
263	639.36	2589.7
1217	2703.1	6541.6
552	8681.1	4709.2
1230	4876.7	504.45
479	6734.2	817.25
186	6198.6	8637.9
736	9792.7	5872.4
416	6966.7	8438
1125	9740.1	5924.6
40	8956.9	8483.4
678	6062.8	4160.2
1652	8270.5	3612.8
952	7494.3	2105.7
2319	9439.6	8399.6
2144	1571.1	7456.9
74	8285.8	119.21
3700	4330.6	949.62
7643	8807	6626.5
16	7077.3	1023.5
6558	7042.3	3854.3
5807	5336.1	6146.4
852	5932.8	9979.5
32	7996.8	6201.6
293	5696.6	2615.6
7808	4180.9	7496.1
43	2630	4986.5
157	1816.6	6390.2
204	7150.7	2738.2
120	8035.2	6198.9
455	582.19	271.02
8049	797.49	2470.6
17	2320.1	9955
5353	6308.2	7336.9
2388	1604.1	3581.6
3492	4175.1	3295
39	4445.5	7106.8
126	4629.2	5882.7
1824	9110.6	8285.8
8978	6271.2	4123.5
125	2305.6	4450
3369	9374.9	7761.8
3275	5526.8	8534.7
2286	6163.4	816.03
57	1810.2	6446.4
4660	2259.6	2296.3
889	2974.9	3697.7
331	2543.9	1990.6
748	9475.1	9616.7
667	7490.5	1579.4
152	4845.8	6075.4
1016	7204.3	3165.4
60	7217.3	3197.7
1443	4309.7	6576.4
1483	2315.7	5022.4
427	0.80136	5352
3917	6257.6	7306.1
2291	3469.1	3417
40	4303.8	9165.5
193	2137.5	3043.5
3262	9206.3	6437.4
1100	4467	8408.9
8458	4713.3	9433
4811	1659.4	9725.7
6023	7217.3	2761.9
841	4219.2	7856.7
9	2049.9	9069
6527	2026.5	9556.9
3416	9344.2	44.103
2164	4134.6	5722.6
708	5209.7	6385.2
4125	2798.5	9508.9
2027	4476.7	8378.7
120	8461.2	6481.3
4426	2492	7493.2
2859	4814.9	6621.1
192	9289	4785
4015	8497.8	6481.1
2912	310.99	5039.4
6264	9448.3	8295.4
5662	4290.7	1975.4
436	6312.4	181.77
8637	5667.3	7309.5
3352	4981.9	7149.2
6858	4653.2	113.28
1325	8784.1	2394.2
6373	4137.7	3287.6
2173	6220.7	4025.9
4037	7547.5	1790.5
6448	3284.3	9161.7
47	1000.6	6758.7
61	2411.8	7768.7
3158	3015.9	4928.5
3172	7396.8	903.67
1638	6692.5	2079.5
1013	7184.8	3191.4
474	8422.8	8207.4
17	8006.8	6270.9
462	8198.1	9695.4
1444	4244	6622.1
6700	7653.9	8810
867	9994.6	4667.6
107	2761.2	7020.9
4040	4306.1	6992.6
423	1876.2	2249.3
224	1507.7	6326.1
2877	4836.5	6460.6
9690	8306.6	6295.6
34	3631.1	5121.9
336	7394.4	5720.9
2524	3389.1	3829.2
690	330.55	1266.5
2970	8577.6	5202.2
59	2896.3	8428.2
38	7465.3	2128.7
92	4585.4	9532
190	5504.8	9688
5020	1363.7	5488.7
1148	3501.3	1558.4
8048	2883.7	4966.5
2861	4649.5	6542.8
228	4341.1	3911.8
4059	6243.3	8693.8
1270	4187	3277.8
3006	5347.2	1759.2
355	5239.6	2852.2
3226	8498.6	1255.4
49	9196.6	3676.4
733	9914.8	8832.7
521	6338.4	7468.7
485	4497	7230.9
239	808.83	2424.6
208	6568.6	9328.8
5912	256.12	1872.5
52	1850.2	1339.2
1648	5082.5	7759.5
1226	6614.4	3897.7
5150	6307.5	7280.1
9048	8887	7160.3
3661	7424.9	4787.2
666	2687.4	3374.5
571	2767.8	4378.9
215	5629.5	8601.7
215	2228.1	8757
1467	8970.2	7942.8
2693	4460.3	2490.2
314	7409.8	5427.3
28	4881.3	1778.5
2098	6627.2	3893.3
674	7617.6	6708.9
223	1053.9	6995.1
289	6538.1	367.12
2860	4651.5	6516.1
177	1384	5391.6
5726	4098.3	6124.6
2916	9524.7	2351.2
4874	7243.6	3220.9
3031	6114.4	6377.2
333	4566.9	7167.6
515	3981.5	9846.5
996	308.66	1311
2813	2933.5	3457.7
470	4437.3	3143.9
8061	894.3	3216.4
5367	4312.3	2023.6
236	9052	8721
3200	8703	5227.1
302	5996.8	9083.7
1252	2589.1	3415.6
2225	3371.6	7317.8
407	6661.7	9349.8
119	9198	2010.1
1855	7155	6788.6
7295	1029.1	4841.1
5	869.72	2415.9
184	6774	2140.2
4907	9179.2	3652.1
834	3595.6	7911.5
733	7086.5	979.9
4479	9000.1	9766.6
642	4200.3	8413.7
3870	8822.2	860.13
27	4439.6	2494.6
1191	3601.3	4274.5
146	1220.3	2820.2
5666	3096.6	4902.4
7217	5689.8	4893.2
53	9760.9	5936.1
1495	2470.9	5274
462	4317.9	4331.2
2570	590.68	277.95
2530	8619.6	1110.7
1521	7505.7	5937.5
179	1138.6	2830.2
4251	5088.1	7764.4
167	7865.9	5992.8
1166	3763.1	4172.9
1780	4158	3923.4
936	3076.1	680.88
806	6625.4	4903.8
1204	1263.3	5236.6
1695	7812.7	9281.1
612	3374.3	8756.7
53	2047.1	2954.2
3159	1460	7447.1
2532	8592.4	1081.9
183	8477.7	7436.7
477	5155.7	9143.1
2073	221.39	1984.7
4835	4796.8	3443.3
4735	5304.8	1226.7
2719	999.53	6808.2
2969	1856.7	2240.2
22	2764.7	1405.6
1361	1600.4	457.49
3634	9201.7	3625.3
132	2412.7	5785.5
1831	8234.5	8163
5553	9906.4	883.72
2206	8995.5	4630
1285	734.79	8094.1
1183	927.04	2867
40	6266.3	1345.9
847	4235.5	6966.2
528	748.68	9549.9
179	8412.8	1222.5
1477	4695.2	6243.9
628	6665.2	5816.4
5950	4008	5991.4
1197	1913.1	2228.1
3210	5260.5	3933.1
2525	3407.9	3845.8
1271	6209.2	9311.4
1559	2797.6	1379.4
26	8401.3	9610.6
595	8187.1	4746.6
914	5529.9	8160.3
6622	439.78	9065.9
779	8894.6	1842.7
40	4434.4	2486.7
43	828.58	9824.2
3892	3302.3	8317.7
9638	7789.1	260.94
131	3254.7	9185.2
4479	4210.7	3352.2
638	9158.1	3620.8
7316	6673.5	7882.2
706	7890.6	1637.2
268	5294.1	6428.4
1460	2089	2972.6
365	564.11	2592.4
25	6321.9	4125.4
2125	2856.1	6769.1
966	3388.9	7334.6
106	971.14	4475.3
6491	9297	8470.7
304	7171	2687.4
551	4837.1	6466.2
2725	5930.2	9036
2413	8302.5	3643.4
347	4463.1	2417.1
4546	2726.9	1389.3
2810	7188.4	3193.7
148	2486.2	7488.9
123	7085.5	8442.7
1534	3468.4	7311.3
4703	8183.3	4694.1
3011	4766.6	3418.4
140	7556.8	1782.8
1651	4216.3	3331.2
21	7918.4	1398.3
7318	6654.7	7864.3
1485	2296.3	5061.9
100	2051	5032
72	9831.5	723.13
6531	2063.1	9531.8
676	5116.4	1657.9
2514	332.01	1318.6
616	5723.8	1128.6
50	9738.5	6146.4
1126	7201.1	2748.8
91	4198.9	3960.5
31	2866.4	278.82
191	9264.8	4737
1450	2346.3	2268.5
1169	7307.4	6719.3
5631	7451.1	7998.8
1093	2077.9	2956
8222	6318.7	7355
3390	3739	4181.5
513	6503.1	357.39
6991	1020.5	6164.7
2502	6237.5	7313.8
582	9822.8	305.96
171	6134.7	6371.1
473	3304.7	6168.1
816	5181.5	4635.6
6415	5213.5	4329.7
1061	5777.1	9514.6
3442	2967.9	3672.8
2266	4599.2	5916
1116	2199.1	4413.5
961	2276.2	5066
330	4530	7214.3
7544	9200.9	3553.9
8881	839.47	6543.7
3410	9901.7	9114.7
418	5965.6	4425.7
953	7421.4	2000.4
124	9750.1	325.72
1070	1076.5	6710
2060	3537.5	7303.3
517	8135.5	8173.5
1012	7223.1	3184.4
1324	7447.5	2093.8
989	579.12	175.98
191	7547.6	100.68
1120	4904.3	1764.2
354	6618.1	5862.9
2992	4077.5	26.475
284	4973.5	5220.7
756	4565.7	9526.3
186	8280	6324.8
1568	1789.4	2605.4
106	3228.9	9563.8
526	9621.1	6114.8
179	5520.3	5140.5
794	7751.6	287.64
1172	2515.4	7416.7
2535	977.23	9668.1
6236	377.19	1165
31	170.71	8688.4
9581	7376.3	892.37
7968	9039.9	8761.8
2881	2897.7	1409.1
729	564.32	240.25
9801	3624.9	6716.7
371	5475.5	8095.4
5764	3221.2	8336.1
175	4263.5	3916.7
250	7550.8	84.444
251	7059.4	594.67
6373	6246	8252.2
3463	7241.8	2785.8
1533	3789.2	9730.9
771	7413.8	2101.7
30	9532.6	3015.7
34	6109.5	4609.1
85	4131.6	4189.8
444	5346.4	1175.8
370	9194.3	3606.6
415	5294.9	6352.2
2888	2343.6	3924.3
102	7881.7	6057.7
1276	5650.7	4916.7
6141	3605.3	6727.6
2255	4693.6	3888.4
1464	9100.8	8821.3
901	2332.5	5042
554	8792.7	3206.9
3848	6272.5	4713.4
2940	9277.6	2016.3
1583	6928.3	6575.5
1084	7897.3	5955.5
2372	9331.1	4818.2
6615	4072.1	6085.7
313	2806.3	8889.4
1341	4004.6	6053.6
33	6059.9	1331.2
3459	7163.7	2775.5
1093	4123.9	5223.9
267	788.82	2279.4
275	6170.2	8705.1
228	4981.9	8155.6
2670	8466.6	9651
3249	6660.6	8196.9
536	7846.2	5967.4
2386	4605.9	5912.5
530	5482.1	5206.9
149	182.5	8721.9
2410	2869.2	6820.7
8118	5286	1147.1
220	6618.9	7879.7
958	4706.3	5351.9
2405	4638.8	1645
1989	4433.1	7024.2
9560	793.83	988.11
4964	7596.2	131.1
163	8548.7	5737.5
779	9881.6	8862.2
9731	6057.5	1026.3
323	4019.5	9883.3
1008	4875.3	6540.1
3132	6310.3	7281
721	933.38	6726.8
3904	5503.2	3596.3
43	3931	9943.3
2238	5664.6	8008.2
4469	717.83	8045.7
744	6434.8	6254
846	1696.1	2564.2
4956	5700.1	7345.5
140	8191.1	4734
418	8283.1	4500.4
95	5309.3	1788.2
175	7060.1	1337.4
895	4739.8	9384.1
4173	6188.8	8318.7
896	1890.5	1293.8
1105	6279.9	1382.2
128	6626.8	4821.2
1193	8269.2	6764.7
8379	5376.2	1175.8
326	3975.5	4574.5
2174	3495.3	3416.5
1345	5249.8	2809.7
109	6924.7	2284.8
162	3044.8	687.04
35	288.08	2951.7
745	843.91	6511.2
6095	4877.9	6481.2
8428	6183.5	4545.8
832	4193.9	3332.9
942	6312.1	7450.8
5154	7128.6	1288
298	8876.8	7938.4
2543	5581.8	7307.9
3389	7041	3750.3
1736	5125.6	9182.4
2353	5324.7	7955.6
5894	2864	8336.8
1443	267.06	1939.7
1634	6653.6	2129.2
853	981.28	6141.8
1736	5020.4	2357.4
1352	4857.8	1153
8777	3098.6	734.02
529	5659.1	2530.1
402	3299.6	9217.3
1991	2976	8448
24	1494.8	6317.3
53	4107.3	6994.9
655	8625.9	9204.8
3261	1594.4	3647.5
3835	874.46	1975.3
9	474.48	9084.3
974	7842	5958.1
1312	1747.8	6422.6
4173	1819.7	6427.5
255	4944.7	5425.5
151	169.88	1687.9
2798	590.32	7182.4
56	9073.4	8805.6
5675	5856.3	1893.2
2399	8802.7	9974.6
1427	925.06	184.07
1100	711.65	6791.7
8448	1559.7	9684.7
2389	1558.8	3574.2
5833	4187.9	7540
103	3631.4	5233.2
167	334.62	2906.2
3192	6749.2	893.42
4364	4149.8	3297.9
849	9135.5	6450.1
2596	338.01	1253.9
1032	2057.5	3009.7
196	7614.5	6669.5
1390	2832.1	9959.5
772	9089.7	9816.3
1619	9247.4	8466.7
769	6736.3	2730.6
83	1010.3	6794.6
3897	684.41	9634.9
3154	8271.5	129.65
254	9253	2890.5
1192	3713.9	4317.5
3254	6359.6	7472.2
2764	2850.1	3410.3
2423	2702.1	1441.3
85	507.9	9002.4
168	6069.1	6283.4
961	2288.4	2357.5
184	9787.9	8222.2
1669	1033.6	6665.2
1296	9337.1	1439
2282	8003	6190.4
834	304.97	2472.3
7019	9172.3	2013.2
2884	8796.5	6628.1
3038	2024.3	6217.6
330	4601.8	7161.5
138	3456.1	5768.1
14	1728.8	5952.9
1562	4063.8	6909
370	7456.7	6477.5
118	5603.2	8037.9
1020	2317.5	48.531
2591	8948.8	8450
1484	9176	6432
1924	1556.4	857.34
83	2743.4	6571.1
588	3848.8	9768
2878	816.52	9769.8
157	5177.8	1578.1
2668	8501.9	9551.6
464	6289.9	2482.5
50	355.3	4995.7
1665	7217	6720.9
443	8530.8	1385
27	9923.8	880.42
661	7312.8	1789
459	5172.8	6.3799
2562	4138.9	5126.1
71	4420.5	6952.8
62	7762.7	385.75
5653	9075.7	9323.6
1098	4245.4	5179.9
160	352.63	2627.1
1803	1568.9	380.49
4448	4616.5	104.54
950	8484.2	5755
45	1036.5	7030.5
1549	9573.5	6056.4
693	294.3	1799.4
116	8099.9	6288.2
945	1551.1	425.03
93	4223.1	5756.7
2315	3349.1	8726.4
3086	2804.9	4150.6
7240	805.99	2494.8
2161	2098.8	2989.9
2086	1884.9	2254.2
622	8297	6363.9
1924	4276.5	7896.6
46	4754.2	5407.9
330	6187.6	6563.6
17	4805.4	6431.6
1659	2049.3	1935.3
71	7300.7	5699.9
754	2069.9	9103.6
2911	3612.1	5907.6
621	9091.4	9746
2619	4839.1	499.05
4525	6674.1	7849.1
1531	3821.5	9762.9
4110	2829.4	8328.2
2047	9032.1	9263.6
657	8502.9	6527.4
4187	9339.8	1503.1
2553	4878.9	6086.7
215	3900.5	9902.7
243	4841.4	1106.8
336	6616.7	4833.9
578	9841.8	4084.4
119	2907.8	6764.7
7212	783.32	2518.4
7063	7695	8737
516	779.54	1990.6
1143	5285.5	1231
5190	6740	5902.1
1437	9415.9	85.364
450	5582.5	9148.9
231	2636.6	3389.3
5662	5969.3	8399.7
5550	7502.1	4832.5
127	7549.1	200.17
84	175.27	9731.4
17	6632.3	3917.7
874	154.76	4711.9
2609	7049.7	1006.1
1414	826.66	9895.4
688	2834.1	656.5
221	9119.3	977.33
7118	3964.4	888.89
1796	2499.6	7175.3
1226	2361.5	5786.3
2783	5504.9	9675.4
127	549.93	259.57
31	9203.5	6511.7
11	3662.7	3180.5
6028	3964.5	909.46
725	3601.8	6732.8
1692	7839.8	724.14
1651	2730.6	6591.8
1176	2905.7	8341.2
720	2584.4	2049.3
3681	3677.5	5117.1
1	4430.9	7020.1
1108	2746.2	6869.1
150	818.92	9842.9
88	1191.9	2810.2
559	6985.2	3734.2
393	7049.5	3704.3
40	4343.3	4309.3
1191	1269.1	7287.7
311	4193.7	3855.4
1101	2785.1	6851.8
102	9157.4	2034.6
4215	8291.2	100.11
1287	7212.6	2765.4
284	5189.3	4634.6
68	6200.6	7226.6
1268	3769.9	4137.7
1660	9476.6	8326.5
294	6281.9	7329.5
457	4121.4	3329.1
106	6743	2110.8
25	901.12	295.56
109	1439.8	5546.5
1791	2394.3	3906.9
483	8977.9	57.223
3066	6255	7226.9
1875	8404.6	1221.6
9205	5279.1	6073.6
2847	3556.2	6715.9
72	912.29	211.44
2168	8119.6	6304.8
8516	4019.9	6088.9
561	1384.7	1744.7
914	9226.5	4751.2
1353	2481.4	7112.9
2695	5889	2835.7
8334	2797.3	5007
71	6655	6921.9
6096	4374.5	2008.9
156	2961.6	7303.2
4385	8131.4	9682.6
118	846.89	9752.3
4217	2845.3	3404.8
687	5526.7	9625.9
336	3024	1017.6
1961	956.38	6711.8
9219	4571	9541.1
1554	8613.3	1384.6
2885	614.49	2163.6
437	112.47	9735.4
5	2620.5	5004.4
137	4105.7	6137.7
4325	4168.3	3282.9
8989	5277.2	1186.3
73	9180.2	83.897
4795	5026.8	7209.7
54	7517.4	1549.8
770	9074.1	9796.5
632	6343.3	9320.6
773	8685	4754.7
182	8896.6	1426.3
4739	3732.3	741.71
65	3565.3	8443.4
550	4266.4	9911
8	12.083	5334
464	9098.7	8136.5
7151	8307.6	116.01
389	6351.2	3463
4609	142.15	5936.1
90	6599.6	2829.3
3361	4464.9	6984.8
6828	7.6348	6174.6
1267	5699	4829.8
5885	4221.1	7529.5
632	8255.9	6326.5
7	6584.5	3451.3
115	4855.2	7497.6
4591	659.05	2129.4
177	4323.5	3919.6
4559	6413.3	6281.5
5570	7988.1	6199.9
7274	7061.5	3785.8
73	8285.9	137.53
1341	2288.1	5015.6
1109	362.91	5005.6
9204	5341.1	6084.9
1119	3295	6115.4
2832	1754.3	747.36
433	4294.3	6527.4
806	7089.5	1242.1
2591	1422.7	5532.9
783	4277.6	7906.1
4404	8201	9695.8
391	8652.1	4861.9
402	796.19	965.53
479	9010.6	4625.8
2736	4537.3	2450.9
457	1762.9	6361.2
1078	5505.7	8564.8
12	2375.9	5735.4
394	1298.6	9266
1817	5689.3	1143.6
1157	6626.6	4865.3
2393	3822.6	9892.3
453	5.8691	1611.3
3551	2861.9	3368.9
83	5493.4	5079.1
891	8965.9	8493.8
5156	3633	5887.6
3204	6604.9	3545.1
2322	875.09	6701.3
4809	2107.7	2356.7
2278	7418.7	1762
3185	2001.7	7639.5
4068	4859	6481.7
82	2760	6597.3
8995	3987.2	931.12
18	8208	9681.8
328	9755.9	5912.2
153	6276.6	1370.9
2464	2426.2	7541.8
562	6307.5	3942
2047	4216	8409
2687	3536.4	7293.9
1475	4628.4	6291.3
6802	8683.1	4874.6
590	104.99	245.53
91	8177.4	9992.5
4464	3208.3	6130.4
1661	5761.9	2920.4
1739	9855.2	4094.5
18	9300.1	8395.4
157	6716.9	2143.3
2126	453.61	5352.1
725	9826.6	176.18
2991	910.43	3237.9
9519	4171.5	7513.7
55	9050	8148.6
636	961.19	8043.2
3188	7501.2	1757.9
3990	4445.7	2477.4
1036	6753.2	2128.9
125	2627.5	1465.6
205	8942	1939.9
107	1036.6	6163.7
609	2763	6812.5
2581	1476.2	5492.7
8063	5595.8	1941.9
3623	5632.1	7281.1
989	9294.2	4767.7
373	2726.9	1443.6
1749	6676.8	8206.1
2707	5079.5	7203.2
3388	7048.5	3724.3
339	2059.6	7739
128	5342.5	6145
8106	9180.7	8344.3
563	9259	8360.5
9214	9510.9	3003.7
1575	1135.6	167.26
1202	567.67	265.14
1760	1750.6	6394.5
6498	7354.2	8577.7
377	4684.5	9560.4
791	3475.8	9619.1
2274	1944.8	1540.7
183	7670.9	6658.1
4509	4191.6	5188.1
846	2480.6	7099.4
4194	5173.1	1603.3
855	5951.3	4435.6
432	3311.2	9126.9
83	2767.3	6525.6
6819	8541.4	5793.2
1080	6158	6313.7
631	5928.7	7346.3
618	6588.3	2885.7
1070	2786.7	6869.1
59	9068.6	9251.7
2698	3639	5001.3
255	4644.8	9511.1
11	4597	5906
4466	3458	3455.6
1235	6713.5	2728.8
3881	7803.4	9296.7
633	1686.8	3627.1
2073	5519.3	8574.1
1535	2586.4	1983.7
115	5899.8	1931.8
1155	5519.1	5145.9
3160	1536.8	7461.5
167	6152.9	6351.8
146	9172.6	6470.6
614	516.94	9064.3
519	2865	295.57
943	3636.1	9283.1
393	2865.7	234.67
36	6109.5	6308
271	3358.8	3911.3
4335	2719.6	9298.5
62	7847.5	845.66
341	6289	1342.9
3788	2440.9	7406.5
2946	45.03	7889.5
2613	8742.5	4639.1
574	4629.9	99.024
909	6636.9	2760.7
4302	3174.4	8302.2
4061	6235.1	8716.7
8593	6644.9	7831.7
6099	4288.2	1990.2
302	5282.3	7907.9
1948	4085.5	8121.2
9	5435.4	9679
681	1814.9	1087.4
2124	8611.4	5168.6
48	6252.2	4755.6
4772	4060.8	5964.6
554	867.98	2930.2
840	2287.2	7449.3
4683	184.16	5875.8
31	3667.9	796.77
99	3622.9	6292.3
2942	9299.9	2028.3
293	8786.4	6596.4
619	9695.8	6077.4
1033	5280.9	3967.7
951	1831.9	9709.5
2376	5634.4	4846.1
3	4259.5	6535.1
1658	8469.9	1243
5346	2481.9	5887.2
275	1908.6	1356.5
515	8427.5	8148.3
1173	9090.1	8759.5
399	6641.2	305.25
4322	8238.9	9724.2
1046	945.12	6726.6
2401	3200.8	4997.6
94	4407	1516.3
2540	9038.8	8126.8
37	6722.8	759.97
8926	5950.6	4384.5
179	4454.5	7120.5
2711	5860.7	1937
4389	4166.3	3342.2
531	5516	5183.5
172	3664.3	5052.1
4586	2856.1	215.36
2829	958.6	9656.7
291	9223.4	8411.1
588	86.001	262
552	8965.3	1890.9
1326	4489.3	2490
1207	3192.8	5032.1
1450	6280.5	140.64
63	1267.2	7219.7
2588	8669.4	4836.7
1337	975.66	8053.5
3063	3498.4	1008
154	9069.5	22.79
2444	5080.8	7158.1
3	5495.3	9672.4
211	6376.9	5001.1
1765	5607.6	8494.2
4530	4635.8	5306.9
72	7260.2	6203.8
1515	1126	1825.8
1542	8182.7	8160.7
926	6009	1281.3
909	2910.9	1358.1
2179	7882.2	6018
993	8784.6	2326.3
3313	2752.6	4207.1
1684	776.63	5520.3
1726	9125.5	9207.8
8736	3850.9	9751
1154	848.1	1284.9
438	5320.3	1167.8
271	7021.4	3662.9
383	8870.1	7923.6
3399	9925	4681.4
1604	6438.3	8895.4
1340	7607.8	7953.9
25	900.41	6772.5
2106	3511.2	3442.3
710	7668.9	6007
14	5302.3	7939.5
1031	168.75	244.67
8881	133.94	1738.3
5722	4938	5233.4
3925	5749.6	1144.8
392	8636.2	4801.8
2336	647.66	293.65
9	3266.4	8343.1
114	8758	3152.8
1875	5450.2	9659.6
99	4988.2	4356.9
834	9046.2	9822.9
5633	7442.2	8013
5291	8697.1	4934.7
129	7344.7	5194.3
1024	7241.2	2792.5
955	9746.8	4060.6
7	1500.6	818.34
138	9359.2	7786.6
955	9727.7	5914.5
6375	6229.3	8324.3
18	2281	9996.7
3368	2782.9	6955.7
7541	9205.9	3571.1
1505	2610.7	5004.8
974	3701	9415.7
106	2818.4	8365.2
39	8249.7	96.416
221	6527.6	4937.6
5	5310.9	1796.3
6114	7561.2	7976.5
695	8302.1	155.07
1114	4520.6	7025.8
34	785.9	1036.6
1985	6005.5	3715.6
656	4455.5	7103.5
742	4106.2	4164
5689	2569.6	7530.2
272	2034	9755.5
9480	8078.7	8177.1
1239	4459.4	2467
1287	9773.8	4119
3592	7512.9	117.64
638	8952	1836.3
469	295.26	1874.4
43	4562	7175.1
1671	6913.8	6557.8
156	6317.8	7273.8
4	4259	5676.7
279	4687.2	5962.3
266	4656.7	5944.3
779	1116	2793
1108	3413.1	7317.9
291	172.54	9731.9
413	6256.9	7308.8
7158	5674.7	4819.2
294	4206.5	5109.9
17	6342.6	7517.2
2480	2906.2	6176
788	3622.9	5940.7
1387	7505.7	3401
2811	3451.8	938.93
147	596.88	7158.1
310	246.93	8728
5223	1464.3	359.65
452	4721.3	6606
1974	4093.5	8136.1
7106	3563.6	6659.3
429	8813.6	6631.5
260	8237	7788.3
2125	5967.2	4464.4
3643	9514.4	3026.4
455	121.99	4804.3
628	4081	8126.9
658	286.19	2518.2
2894	2373.7	3928.8
53	5190.3	3897.4
8848	9518	3015.9
2874	3858.4	5058.8
3059	9042.6	14.664
20	7910.8	1384
2792	9284	4776
1247	1702.9	9716.3
1672	3552.8	6720.1
441	7559	7972.1
4272	5542.5	8521.2
777	868.88	1713.8
515	4103.7	4156.7
743	9073.3	8747
1715	4299.9	7823.3
2398	4114.3	5948.8
7319	6612.7	7856.9
1770	5625.8	8485.1
2166	8059	6283.8
86	8256.2	222.79
730	2708.2	1464.9
3030	6068.6	6312.7
109	5969	4686.9
160	452.66	671.21
112	9011.6	8480.7
74	5877.6	2787.7
5145	9797.6	736.52
306	1507.7	7494.1
3923	5762.5	1154.4
1545	8321.5	4365.5
5463	584.56	2624.1
1035	5363.2	1805.1
1821	8138.4	8145.1
212	5165.3	3740
56	947.32	6127
1708	2078.7	5068.7
142	198.32	9697
2903	4397.5	949.26
114	5234.8	1600.9
60	1972.6	9611.6
511	3704.5	3160.4
3171	9061.8	8706.6
2320	885.65	6771.5
3272	3136.6	702.56
242	4857.4	1090.3
1674	3552.2	6626.1
1544	3772.4	4000.2
143	3667.9	4208
37	3701.1	4137.7
1305	9071.8	8778.2
5843	2492	5860.6
1530	8740.6	3190.3
79	166.24	502.03
88	698.25	1160.3
7435	684	1137.9
105	4238.9	8370.5
573	2780.3	8876.6
7711	9524.8	8349.3
1073	2350	7450.9
82	164.75	5879.4
705	6926.2	8795
230	2777.2	4398.9
1049	9859.5	840.28
457	4266.6	6983.5
727	3596.7	6708.4
514	5930	7368.4
9676	6332.5	3169.6
689	2495.3	7720.5
3990	5584.3	3556.6
955	2136.7	4439.1
1817	9169.8	1054
273	3653.1	5207.3
1624	7205.1	3180.1
204	407.94	1856.5
3129	8478.3	1193.9
20	3762.6	9410.4
152	8470.9	6488.1
5284	2857.8	252.24
6542	6257.6	2812
2140	241.85	8682.8
1490	6274.1	4114.1
75	6197.1	8353.4
3412	1504.4	7504.8
4315	4653.6	5360.3
1286	984.86	8046.8
24	3851.8	3951.8
5446	6273.3	3164.5
581	3674	3152.9
17	8041.6	8205.8
102	7432.2	4808.5
356	1473.4	7415.9
1737	6677.9	2712.3
1029	6675.6	2082.4
511	1631.5	397.1
3810	866.2	1307.4
8270	5010	4357.3
1076	575.19	7231.8
3740	8749.4	9993.7
740	595.26	283.38
682	3537.2	7238.7
2847	5213	3931.4
101	2520.1	5309.5
18	8295.5	4356.9
879	152.46	4756.6
2417	8045.8	4014
4292	6940.2	2268.5
3127	8446.7	1271.4
447	5800.1	1980
17	5989.4	7330.2
50	1071.1	7019.3
1085	4101.7	3402.6
219	6414	4985.1
2423	9925.8	4124.7
1846	5706.6	2932.3
3497	5562.3	5133.4
5268	4132.4	3836.9
511	9799.7	200.2
404	1987.4	1293.9
4431	4201.5	5199.7
1950	849.15	2924.5
626	996.07	6794.9
3456	2961	8464
594	127.41	1013.7
955	3840.2	3889.3
3187	2302.6	2304.6
2892	1472.2	7232.8
6113	7620.2	7948.3
1130	1741.1	6421.2
106	5039.8	8183.6
327	781.46	5194.8
7770	5975.1	7294.4
941	8759.6	6651.7
4403	734.29	7985.3
21	7109.8	3779.8
1070	193.74	9731.6
1504	7251.8	3221.9
1647	6289.2	1374.1
2252	4690.7	3894.7
6420	2039.2	1886
117	2177.8	5441.4
60	2387.6	7790.2
785	9154.9	6445.2
1391	6035.5	4175.6
31	2730.3	6544.7
1882	3547	6761.4
5940	2620.8	5969.3
5301	3759	753.93
664	2873.6	4952.5
2586	6890	8771.3
3896	3346.3	8305.4
767	6640.5	2736.2
178	8220.5	103.54
6613	4071.5	6133.4
5059	2844.2	9452.4
93	5576.6	2007.4
58	3416.5	241.78
4759	9588.4	3057.6
2221	9147.4	8716.7
50	1877.7	5193
704	6569.9	9399.3
914	7409.1	1111.4
188	2885.7	1314.1
292	8980.2	8542.3
3479	7776.5	1219.2
4295	1158	1774.4
5809	7549.2	4816.3
831	2905.8	269.49
188	4339.6	3927.5
1294	1303.4	6265.3
50	6247.1	4739
680	6027.5	4080.4
625	765.04	5160
119	4763.5	3519.1
199	2027.1	7748.8
189	970.92	6003.2
121	7485.9	1094.1
2545	3472.9	1602.3
897	7149.9	1275.8
1449	4142	5182.6
60	7178.1	6770.4
74	5516.6	8203.2
3066	2052.7	1890.8
468	2748.9	3872.2
499	5327.7	6081.1
334	5089.6	7759.1
6096	4883.7	6537
2154	1960.7	1592.5
1745	1701.1	2565.2
4599	7570.1	6460.5
3084	2380	3906.7
49	541.11	3922.1
3240	3547.3	6740.4
500	761.4	6798.8
71	3241.1	6141.4
1278	228.14	2450
3750	8231.6	175.69
483	3540.9	8486.1
544	1631.5	450.11
2036	4974.5	2308.5
193	1425.9	7226.7
1679	599.42	7266.5
384	4438.4	8380.1
1066	561.05	163.32
555	4894.2	6458.7
140	4907.5	7520.6
3351	5695.2	4926.8
2125	2734.9	7050.5
137	3481.8	5813.1
118	4352.9	3125.1
7	5311.8	1840.4
626	3976.7	4557.2
299	4796.5	6608.9
1526	736.73	5093.2
552	868.88	2896.6
2611	1374.3	6310.1
1015	3275	735.18
3741	9764.2	9122
6388	7311.3	9492.3
1392	7424.8	3404.4
56	8736.1	4854.3
1132	2868	4963
2934	2865.5	3463.4
656	421.25	2568.7
1377	2668.3	3370.1
4578	5736.6	1136.4
8232	1778.1	2611.7
3382	584.44	7206.3
31	630.82	1112.5
8701	3462.9	1589.5
484	6224	246.12
312	1868.7	2209.7
1290	1805.6	6400.9
24	772.01	9686.2
10	5458.5	9701.4
1005	4436	7115.3
165	7859.7	6149.6
355	9085.8	8079.7
4663	2235	2311.7
3709	7438.7	1132.4
1431	3027.2	8985.3
8197	5014.8	4364.4
2244	2075.2	1995.4
5557	1814.2	1299
966	4720.8	5419
1399	747.95	985.37
1577	2903.4	260.8
82	9143.6	6456.9
730	4928.9	472.29
59	5590.6	8014.6
1978	9843.6	8880.1
6297	479.34	5280.9
1650	839.21	9762.9
2423	3037.9	974.59
2490	9841	9205.1
2857	3467.5	944.86
1085	6275.3	1373.6
103	5017.9	8128.3
1274	6207.6	9267.8
545	1864.8	6394.3
791	4622.9	9512.6
1709	1978.6	5050.8
114	2428.5	7189.6
19	6227.4	7284
8293	2666.4	1440.2
179	1396.6	5472.8
1512	1105	1807.6
8969	5509	9141.7
2903	6273	4078
5287	4875.6	481.24
1691	2701.5	6510.7
179	8419.2	9574.5
554	3879.4	9955.5
741	821.73	6500.1
2295	986.04	6129.5
614	4802.6	6487.7
1105	8815.5	3190
1243	1878.2	3351.1
1556	8412.3	8178.1
2784	8770.8	2418.1
406	1694.5	509.55
197	5327.2	6419.1
91	2790	776.75
2505	3009.5	987.23
55	7505.2	1575
510	3419.6	8413.7
286	2907.6	6156.9
803	5610.9	7309.2
5	6250.8	8289
1000	5939.2	7270.6
8082	9467.3	8323.9
5557	8286.5	74.451
6368	7371.3	8577.3
78	8780.9	6627.1
1514	1150.3	1777.2
6371	46.957	4726.9
941	6341.4	7447.9
1570	1108.6	161.69
4428	4228.8	5165.8
1187	4710.3	6794.3
2970	3478.7	3371.7
2822	4823.2	6597.6
605	3716.6	9384.9
392	4194.9	7910.5
893	2305.3	5127.9
3041	3173.8	8348.6
58	9832.1	856.03
1485	25.341	7768.5
265	4312.9	7901.8
500	6292.9	3970.4
3568	9044.2	9740.7
262	9426.9	8966.4
4554	1852.1	6438
463	9078.4	8059.8
350	3401.4	5708.2
1256	2074.2	3042.8
122	1860	9649.4
1199	592	291.55
7	7752.1	5071
192	2286.9	5093.3
5138	1740.5	8948.9
6275	5903.2	9899.7
2700	3643	4996.7
5790	1460.8	85.36
2764	3018.8	4899.6
2640	327.64	1331
1524	5386.9	6078.4
454	5593.8	9132.7
1345	7654.3	7992
727	4242.2	6572.4
778	7427.9	2119.5
5951	4046.6	5989.9
75	8268.5	186.96
1664	7280.7	6723.9
1323	7890.7	5956.1
1680	3564.7	6702.8
5037	7458	6564.6
458	8682	1139.8
422	6005.3	4465.3
427	5927.2	8396.7
5	912.15	8047
1690	3631	5966.7
4341	4883.5	6473.5
658	1668.9	724.24
8199	5092.8	4309.6
2	1756.1	6406
1063	8239.5	108.34
334	3713.1	3117.9
3126	2043.1	1929.6
1104	4631.3	5861.6
1600	1496.1	7388.9
1585	4604.7	5907.3
529	3249.2	6135.3
6540	6213.7	2824.9
67	2918.3	3706.3
6842	4038.7	5953.6
1273	6228.3	9315.5
85	1069.3	4472.2
6516	9790.6	8198.9
1096	8240.6	6317.1
17	6594.1	2844.3
1609	5052.6	26.003
677	1408.3	5467.5
3356	6275.7	6777.8
6117	7605.6	7955.7
1222	561.84	7215.8
121	7064.9	8507.8
67	4202.9	3338.1
3630	1544.7	3587
1300	3215.1	8324.5
460	1786.2	740.84
153	8541.8	5688.8
3271	5247.8	2888.2
1787	6616.4	3516.3
3749	8819.9	935.77
133	8239.8	4415.1
494	5543.5	9191.5
1994	8746.6	835.45
7281	2880.8	3410.4
837	277.49	2453.7
1159	1786.9	1336.5
142	9160.3	6435.8
1605	710.88	7990.1
503	2301.6	8757.2
2227	2100.4	4769.8
1967	7496.6	4750.1
441	1246.5	5292.2
2704	7874.8	805.71
917	3305.7	9152.8
4788	2847.9	6721
420	6010.6	4414
550	4196.7	8348.9
760	9356.1	8460.9
1081	866.48	2172.4
8233	7977.4	1396
2277	7397.6	1760.5
170	4914.3	5494.5
32	2853.9	6766
316	5100.6	7769.4
218	309.29	1305.4
46	4197.8	8360.1
2373	1234.8	5191.7
181	8993.1	8430.6
2197	784.8	939.61
2264	9634.2	3019.9
3376	3298.8	9503.8
1388	8752.6	6597.9
3162	4869	1125.7
200	8720.8	9995
107	4005.3	4559.9
1358	5710.1	2491.5
4008	7521.1	101.52
401	8613	5166.5
5	5811.9	1922.4
612	262.13	1768.4
106	8890	7888
304	9155.8	6440.4
386	4425.8	6953.1
49	6280.3	4734.1
462	9023.3	8113.2
562	13.503	4802.5
904	7568.5	8034.2
62	7611.5	1767.1
1029	4326.9	1972.9
374	4104.6	4174
114	5986.6	4435.5
330	9386.4	10.215
5023	1367.2	5474
1198	1847.7	2253.2
16	3898.9	5102.8
193	842.95	6586.1
1082	0.72493	6180.5
1088	7887.4	5954.9
553	261.12	8726.2
6852	8653.1	4892.5
4965	7542	147.52
3348	5753.3	2560.8
3651	3671.9	5206.6
270	9890.3	839.1
116	912.5	9750
178	1367.7	5434.8
4084	5312.8	6351.9
198	2091.3	9123.2
2192	9502.9	8377.1
2395	8922.3	7195.8
252	4996.3	8142.1
1926	8841.6	7192
1938	4268.3	4298.3
178	2999	2323.1
120	5588.7	5093
837	4308.6	5893.8
1694	4136.5	7449.1
329	2858.2	269.39
9642	8818.3	7179.9
1693	1751.9	5899.1
13	2154.5	4277.5
1755	3648.8	6259.1
1196	4857.5	6478.4
3305	7225	2722.9
3608	3611.1	0.076398
102	2064.4	6225
1592	7434.4	3304.5
351	5479.4	5236.4
1822	819.39	159.87
1498	4205.6	3340.7
2710	4968.3	8205.9
3986	5538.1	3556.5
836	7475.2	6516.1
6204	9147.9	71.14
494	4900.7	7473
271	8754	6677.4
3173	4493.8	8305.8
2607	7087.6	1031.4
742	2576.8	4972
54	527.49	265.19
1798	5091.9	2481.1
118	5489.7	9668
335	3754.1	3240.9
1275	6224.8	9304.1
482	5976.7	4436.5
199	2142.4	9124.3
28	5654.4	1955.6
93	2483.3	7191
493	2497	7508.8
8953	7062.7	9812.9
4719	1732.7	2622.1
14	6624.2	2930.8
57	9189.8	6447.3
24	4075.9	5985.9
7844	216.87	5855.7
3464	3025.9	996.31
1245	1851.1	3311
3184	8583.4	5808.4
545	434.55	5325
1075	8882.6	1888.8
176	7224.5	6199
677	2250.4	3265.3
3490	2514.5	7513.1
447	4723.3	3454.2
276	2957.9	239.45
4791	4951.3	5481
46	5141.5	4257.4
844	4658.1	5926.3
4067	13.634	5360.8
1381	864.39	2218
2239	9121.4	8294.7
79	7942.1	1306.4
4234	7097	6783.4
272	644.86	3915.7
1126	4813.8	6621
537	1514.5	285.42
45	4465.5	7080.6
3110	7331.1	901.45
2637	5186.7	1629.4
127	5525	5197.5
2095	5992.6	8438.9
2533	1002	9655.7
1276	6252.2	9346.2
148	4308.1	6971.4
477	3995.8	892.88
5665	8850.2	1399.4
82	8786.4	3154.6
49	5295.6	7925.9
1017	2033.2	9532.3
180	2261.9	2264.7
154	1052.2	1810.2
23	2791.1	586.76
468	6776.8	835.73
5	3625.4	5158.2
1066	7430.8	4859.9
1098	2692.1	6859.6
1555	7552.4	5972.8
164	3115.6	705.48
251	4649	9594.6
3373	831.55	230.36
40	2692.2	3363.8
787	2955.2	212.39
155	8237.7	7775.3
474	9175.8	3564
495	838.85	2459.6
8360	3551.6	5951.3
105	7189.5	4758.4
609	6158.8	8356.8
4704	9233.4	8435.8
337	6010.8	7283.3
6276	9927	3496.1
2194	1897.6	1349.5
972	441.26	5363.3
2554	2129.1	4880.5
4296	2570.4	1946.5
90	9981.2	4701.4
1020	7078.5	3755.1
6324	5263.7	4335.1
235	844.46	6695.6
149	8838.3	7200.1
81	5541	5095.4
146	5247.3	1129.4
1938	9491.9	9589.7
49	5216.3	2877.6
141	399.44	2571.6
936	9178.1	3602.6
4757	3188.1	5048
3452	8312.7	112.1
2589	1394.7	5463
109	4253.2	6966.2
1903	9128.2	8683.9
1444	9837.2	8134.6
2937	509.28	5313.8
63	7838.2	6131.4
391	5352.3	6063
440	5714.7	2532
91	2633.7	2043.5
436	3889	9869.1
30	5266.2	3928.4
51	6413.9	2518.7
251	2832.7	8880.8
249	2854.1	338.32
9059	1524.6	7443.3
572	5553.6	8421.8
4073	4859.9	6482.2
5116	9231.3	1952.6
4293	6317.3	1386.5
223	7523.6	1527.9
2226	520.43	1659
3497	4163	4138.3
39	6090.2	1362.4
544	18.396	1659
3103	7940.3	8380.1
343	6476.2	6251.8
2755	8524.6	6467.4
3079	2295.1	3907.7
1669	2433	729.48
718	5135	3780.2
40	8722.3	2330.8
40	2727.1	1363.3
1037	6703.1	2177.8
12	2906.4	4897.3
2271	5037.5	2373.2
764	9951.5	3405.8
227	5963.8	9114.7
1197	556.5	280.29
2352	9716.7	6129.2
453	137.9	4836.2
767	4693.6	9940
1567	9364.7	51.405
356	1006.9	6974.3
2700	1970.3	7756
354	3386.1	3791.4
34	6245.1	4096.6
1388	6056.2	4126.7
171	8846.1	850.45
9182	908.21	217.19
5569	7964.3	6302.2
247	4329.6	9150.5
33	6605.4	7973.1
3468	4933.8	4742.9
864	5172.3	1526.5
550	855.68	2880
2630	680.35	6820.5
3722	7462.8	4812
2803	1552.9	878.8
19	2751.9	1385.8
326	7497.3	1790.8
1086	865.62	2218.9
330	6582.2	3543.2
96	2725.9	6545.4
4429	4157.3	5210.7
2650	502.71	5283.8
810	4066.6	8166.5
4854	689	9995.3
181	1841.8	3254.2
4389	172.23	5818
2367	3828.4	9888.4
123	189.86	1096.5
716	3637.7	5147.8
1801	8652.6	5263.4
41	7302.6	6703
172	1688.5	2572.6
5221	7695.5	6652
3184	2046.4	7775.5
700	6252	3457.8
1246	4461.2	2469.8
279	3845.1	3899.2
1544	5033.5	7146.5
4132	7082	8484.1
8473	1745.6	754.39
103	2979.4	8471.5
6068	7837.5	348.7
202	9859.6	4116.3
389	4490	6325.8
260	5338	6065.9
81	3715	9450
1627	9125	8659.7
8734	9282.3	8444.3
67	788.83	9835
5706	1758.1	8978
19	38.718	4689.8
3476	4953.9	4718.7
194	6256.3	4756.9
205	7193.2	2761
755	766.46	975.71
1701	9177.4	2171.7
193	650.93	6861
1968	4008.2	914.07
794	4209.8	5185.6
7064	7642	8831.9
1405	8398.1	1209.4
2605	7081.9	992.04
3527	1470.8	7244.3
121	2887.8	8372.8
1078	2353.7	7442.3
28	7738	1182.9
120	9199	2024
126	5475.5	9704.8
107	6017.1	4731.3
3568	2683.9	9321.2
457	8398.7	8217.5
1023	1539.5	9685
6369	4117	3329.3
300	689.83	1100.2
688	5557.6	6690.5
1932	5543.8	9685.8
6243	5217.9	4259.8
799	5913.3	9011.9
524	2213.5	8776.9
49	9483.9	3060.6
628	9116.8	8775.4
282	8053.3	3994.2
232	730.5	941.31
592	8207.3	4820
5713	5179.8	2535.1
3910	5160.7	7743.5
202	4276.4	3905.9
16	9300.9	8339.1
316	9604.9	6077.8
3284	5745.4	9523.8
4589	4115.3	7494.9
612	584.03	163.02
1995	7583.4	1565.9
285	3254.7	808.68
2892	2386.7	5758.1
82	5428.9	5063.9
3711	349.19	2585.8
1082	6162.9	6357.4
1979	3816.1	3918.3
602	6101.5	6354.8
465	4303.4	4226.1
5595	1846.3	1321.7
178	9907.9	8894.3
3037	2005.3	6219.2
1756	9247	2686.2
196	2037.1	9063.6
2094	9307.5	1439.2
54	3417.8	8822.1
4214	8331	66.848
9215	3444.9	3811.1
267	9437.6	7738
4464	6711.3	5877.8
692	4568.2	5945
50	9721.1	209.12
4011	7427.7	7968.1
1455	1743.6	6414.6
265	6253.1	4745.8
396	6245.2	4063.7
637	5628.5	8594
2733	8238.6	4489.8
212	4937.8	4762.5
535	9257.5	2007.3
970	1746.6	8971.7
9057	8873.6	7226.3
289	4182.8	7877.5
55	2343.3	7338
557	9231.6	1956.4
83	1835.3	657.39
64	3383	3872.2
4374	9735.2	6157.1
201	2730.1	3834
2708	7496.2	4776.3
1366	7055.4	8405.9
7870	163.52	4803.7
3193	3550	8437.2
1050	4671.9	6348.3
77	6699.3	6858
9567	1950.3	2215.9
2887	4241.4	2023.5
184	1404.5	7179.5
132	8160.6	4726.5
697	8327.8	6403.8
772	4294.7	942.75
115	796.56	8029.4
280	6230.4	1337.8
16	8895.8	7163.4
852	2286	5084.7
6817	8552.7	5755.8
7084	2858.3	184.7
125	3406.2	3818.8
3189	2589.5	1981.6
229	808.69	9780.8
13	1983.9	6244.4
35	6585.1	7968.6
205	6923.7	9931.4
1286	2016.4	1576.5
1002	1729.6	2590.7
446	1274.7	1690.5
465	5060.8	7190.9
2681	1478.4	114.71
722	4051.2	8129.5
3525	4656.2	108.8
7719	3449.9	7651.1
1348	2878.7	1349.7
413	7609.7	5980.3
1152	6917.7	6562.9
59	2717.6	1447.3
4496	8421	6551.1
4375	4285.3	3193.5
752	8465.7	8161.5
14	5497.9	9663.6
445	5821	1962.7
3848	7441.3	4800.9
1441	9766	8164.3
1743	3288.5	8325.4
2404	4661.7	1649.1
4109	2822.6	8353.4
3196	3493.4	8435
1948	5696.4	8592.9
511	3380.7	8334.4
2436	7364.9	848.63
1738	6680.1	2732.2
71	9164.5	6460.5
4367	5253.2	2876.1
298	1442	7228
1560	1280.7	5222.5
167	9017.1	4588.9
316	9900.1	8884
106	6037.5	4715.6
1039	2001.8	7701.9
5536	881.13	6747.6
95	4472.2	6336.2
94	2861.7	6801.7
84	6678.7	2088.8
270	892.98	2412.3
4545	2673.3	1462.2
1599	8264.3	9821.2
199	794.41	6549.4
765	4087.7	6966.7
4340	8975.1	4.1362
628	1758.2	9508
58	6282.9	7440.3
193	6401.4	2402.7
2058	3621.8	8452.6
180	4273.8	7903.7
3060	3481.4	943.97
90	8180	9955.2
440	8362.8	9802.5
2328	5777.2	1982.4
3182	2051.3	7713.8
836	2336.5	7412.9
702	5929.7	9876.9
6064	5994.8	4189.7
855	8310.5	7809.9
1911	7782.7	9294.4
1635	4679.5	3949
58	6196.3	8287.2
196	9102.2	8684.7
3374	3730.4	4153
3030	2951.9	8455.9
194	7697.2	5030
2443	9879	4158.6
97	5357.4	6088.3
273	7511.9	1637.1
2119	8194	6765.7
1172	2349.5	4992.9
5656	4283	1992.4
2302	5088.7	8182.7
2314	2298.7	3537.8
120	1655.8	5953.1
2202	5508.8	9668.6
8382	2551	7117
942	8136.8	8169.2
15	3725	9460.3
531	4863.5	500.24
3213	2878.2	1285.5
8059	3484.1	7614.3
1616	6559.2	8949.7
4057	6227.6	8749.4
9207	4624.9	103.83
1057	6612.3	4843.7
122	9848.6	260.19
154	2464.6	783.55
2917	3628.2	5929.5
406	822.63	6680.6
4348	1816.4	6439.8
1905	831.72	2237.9
451	4746.9	3480.9
1141	2887.1	8302.2
795	9905	5912.1
2508	9555.7	6122.3
3795	612.26	9623.2
6385	9206.4	8425.8
4439	9055	8096.2
4421	192.89	5833.6
37	6665.6	6861.2
37	3469.4	7294.5
514	7056.2	1999.7
275	5311	6439.8
3422	2870.6	7292.3
1858	2381.8	5746.1
540	889.16	221.95
32	4935.2	5289.5
555	2363.5	5810.3
8368	3133	748.1
3161	4187.7	7477
190	3020.6	6147
1757	3705.4	6279.8
1166	5106.7	9814
796	7979.5	1423.9
217	2217.4	8774.4
3137	6370.7	6283.7
1329	8800.7	3164.6
75	9162.7	7284.1
135	7440.3	1068
593	4841.4	6466.4
1000	9718.4	5857.1
4067	4831.2	6511.9
244	5770.9	7985.5
6183	9418.4	8391.6
23	901.93	8018.2
139	9008.9	4631.3
4127	4107.8	6134.3
1936	9482.2	9601.1
559	5455.3	8553.4
1570	4815.1	6608.8
439	8434.2	1237.8
34	3962.4	899.28
242	6129.9	4570.3
976	72.65	4729.6
4350	1779.4	9383
202	6320.3	1372.6
1309	1792.8	6413
3773	5194.7	3903.8
592	175.85	1037.9
403	782.46	1021.9
4593	7222.2	3156.8
3375	4843.4	7529.6
195	1583.1	3610
105	188.15	8741.3
498	1794.7	1101.3
921	4675.5	9853.7
1613	2262.4	3278.8
913	7067.6	3763
3668	1538.8	3588.9
946	8203.6	8167.4
3129	7503.8	1653.2
1	5720.6	2489.2
2765	3039.7	4919.1
2	8430.1	8176.6
921	5157.5	4631.5
104	4022.9	6081.6
6	8534.9	5727.6
3602	9095	8687
4181	7467.4	1858.3
692	247.49	1841
104	2972.8	8416.7
274	3404.9	8292.2
84	2948.5	8447.7
1355	9402.9	4825.1
24	2274.4	8775.3
1171	2491.5	7523.4
491	2754.7	7011.4
648	1251	5207.8
70	9135.3	8710.5
4425	3459.5	9625.8
227	5016.8	8196.5
668	7042.4	595.64
8701	1442.6	85.209
2445	7384	858.64
952	9728.8	5863.6
2612	8684.7	4682.5
1148	1675.2	3215
283	94.448	4728.2
1168	7491.6	2056.4
390	2882.1	1294.3
272	8748.4	6645.1
32	5230.1	3918.7
41	4570.9	5885.1
3271	8805.7	6577.3
2663	3939	926.22
1288	2337	5060.1
288	1141.2	238.41
439	3890.9	9922
2228	4982.8	8263
68	4554	9546.2
1945	9118.6	9320.1
1643	2043.8	1897.7
483	1068.6	152.01
3381	8251.1	55.913
3890	283.51	2395.2
8425	6132.3	4550.9
1047	62.065	4683
234	2837.3	6754.6
2295	2487.4	7496.9
1370	3024.6	8957.7
8195	4196.2	3316.6
483	8952.2	1821.2
134	368.72	2628.3
9384	5955.3	6979.4
651	4813.4	6573.3
649	1283.7	5246.6
528	662.96	290.01
1705	2094.9	5044.9
1018	6980.9	3793.1
311	228.63	8711.7
2608	7097.8	1027.3
3201	4890.7	1172.2
3549	3431.1	7662.2
1835	5752.5	8058.9
1826	9127.9	8337.6
409	853.58	6728.3
14	5699.4	7324.1
1760	7773.8	9288.8
9968	1577.8	9740.2
14	3855.2	5129.7
807	5147.6	3153.6
465	2110.9	5063.7
[truncated: 11,915 more rows]
