# Supplementary material for: Verifying molecular clusters by 2-color localization microscopy and significance testing
Source: Sci Rep. 2020 Mar 6;10:4230. doi: 10.1038/s41598-020-60976-6 (PMC7060173; doi:10.1038/s41598-020-60976-6)
Supplement: Supplementary file 2 — Supplementary Information2. [file 41598_2020_60976_MOESM2_ESM.zip › 2-CLASTA-master/Simulations_testdata/cluster_scenario_a/locs_labelA/cluster_scenario_a_results_sim_1_locsA.csv]

frame	x	y
27	6913.2	3866.2
1010	1800.5	3290.5
4888	1229.4	1347.1
928	2757.8	1104
5951	4267.1	4607
7421	1302.9	1887.6
703	1095.4	9603.4
7046	7283.8	9365.2
482	6337.8	2170.3
2340	5116.8	5416.3
5304	1803.3	3387.9
5257	4597.2	3297.3
5181	3525.3	1017.1
280	8983.5	978.05
3240	4167.7	6812.5
2945	2725.5	8967.8
1727	3374.8	7788.5
19	491.58	6976.4
498	2679.5	9628.3
1584	5849	3614.1
979	9913.8	48.686
1628	3312.2	9942.5
4793	5894.2	9002.4
1223	1446.3	1881.1
431	9208.8	2238.9
423	9418.2	8839
53	7195.2	5848.4
23	4422.8	6909.8
99	1862.1	1793
274	7993.9	4789.6
1575	2941.3	7152.1
1193	4360.7	265.89
571	9502.1	9317.5
959	1953.9	7968.6
2858	9639.2	5880.9
1268	3306.2	9982
3159	6496.8	1773.4
153	9646.7	949.34
25	1593.7	7009.2
4945	568.3	7376.9
2571	3906.6	7464.9
896	3120.5	1788.5
575	9650.8	6262.3
929	7947.4	4792.6
8333	7975.7	9415.8
424	2550.4	8893.3
1961	9595.6	6342.3
920	6541.4	1325.6
3994	4305.6	248.2
2465	8075.8	6766.8
2122	6778.8	8558.7
145	2619.4	5736
167	719.84	4885.5
248	8070.5	2345.7
5368	6624.7	5281.7
4077	6035.8	8744.8
79	4299.6	187.14
303	2492.6	1501.4
306	2593.1	6895
1814	4910.3	1050.4
523	3366.9	6170
6593	4840.7	5041.5
101	5058.8	1168.2
2659	3325.3	9964.7
175	6960.2	8389.8
3815	6570.5	4557.3
1064	1313.7	6937.2
1596	9724.2	7500
1201	9607.5	4641.2
3935	7977.8	164.21
192	7153.5	8261.9
2690	5816.5	2033
1960	8930.4	1141.6
4224	6830.8	3340.3
714	7916.1	6983.7
1143	8231.2	7287.6
360	5788.5	7632.7
3352	4845	5042.7
3967	9154.1	5965.2
338	4872.9	7733
18	949.62	7582.7
1679	6890.5	3316.4
319	7348.7	3993
99	871.54	5734.9
377	9723.4	730.66
1745	2241.6	5376.8
159	8242.2	5956.7
188	3057.1	3286.6
511	6705.5	1051.8
3040	7506.8	7992.9
3906	3973.1	2066.8
9019	9895.3	2970
34	2800.2	1020.1
167	1944	6639.5
809	9417.8	243.86
3847	2433.6	4032.9
9876	2659.7	7713.8
846	4701.5	3534.6
153	6533.1	4491.5
1682	4824.8	2146.3
5490	1238.4	1271
729	9720.1	7644.7
5471	1913.9	4867.4
3053	1728.7	6594.1
184	7118.3	8318.9
2419	4956.8	7855.5
3160	6532.1	1745.6
241	2635.3	397.96
247	1142.1	9636.5
897	1596.5	5050.5
5324	6195.9	9212.4
4213	8235.2	1944.1
849	7930.4	6956.8
159	6590	1084.9
722	5008.9	7397.9
415	1468.9	9263.8
25	6494.6	7686.2
1	797.61	8404
8770	4925.8	1057.6
1506	8999.8	7748.4
903	9685.4	1621.9
7212	7900	6979.4
4643	3057.1	8040.9
206	4906.3	3216.8
9409	2213.2	9567.5
1045	1288.1	1902.9
515	2233.9	5156.9
511	4435.5	2396.5
4496	3072.9	8019.5
169	9319.9	7392.8
280	3862.1	7477.3
3699	9903.1	4323.1
117	2351.1	8670.7
6077	365.84	423.22
50	8406.4	1442.5
17	746.59	8541.2
139	8313.9	5592.6
4412	657.89	9321.1
970	647.63	6684.1
105	4456.2	232.47
5505	6455.4	1708.9
196	4892.1	7853.3
30	5921.4	6860.6
3616	4322.6	2274.2
130	4260.7	4025.3
2396	9832.2	1258.1
75	664.95	840.06
1572	9631.6	7342.6
51	4421.3	5889.4
2683	9431.2	7699.7
7662	2596.4	7126.4
4295	9491.8	1020.6
3045	8056.5	5268.4
4825	1387.8	9750.6
4407	5355.8	7733.3
222	6196.2	8011
710	5048	957.88
236	5822.7	1284.9
140	8365	2920.2
976	1285.7	1951.6
358	4877.1	7748.8
40	8205.2	6910.4
8155	5907	6770
122	4935	437.82
1335	5345.1	4094.1
582	5916.9	6805.9
542	3107.7	7504.9
1179	7102.4	5912.9
3576	4357.7	1024
472	9173.5	6232.6
848	8653.1	9492.4
3664	5183.5	819.78
1949	8659.9	1418.4
273	2582.5	433.2
2524	5492	832.27
35	4328.3	6858.3
12	1693.8	1428.6
104	9207.9	1812.5
95	2376.5	5374.4
85	9174.3	1112.3
516	2996.8	871.69
6494	1779.4	6558
759	5982.6	8768
55	6574.4	7740.1
1395	786.85	8575.2
2	8001.2	2969.5
615	1555.7	9274.5
7493	4189.7	5483.6
1657	6982.4	6915.7
7871	4285.1	6002.5
8342	6931.7	7411.5
91	63.433	9731.9
660	5833	2064.3
5495	3894.1	932.85
16	3477.2	4621.6
1398	2207.1	9158.6
247	1742.1	1447
1392	316.62	8698.9
1154	2229.8	7045.8
3104	4159.8	6800.9
271	7013.5	8340.1
4033	8104.9	2824.7
132	2138.6	8997.6
14	4435.9	5742.3
4023	5532.2	8644.1
1126	6607.2	5278.3
812	8093.8	2285.5
866	7560.9	4251.7
1976	8253.7	9977.2
1561	8347.9	1320.7
2387	6599.8	2216.7
4367	5860.5	9058.1
2636	1545.2	1525.6
3569	4622.2	7585.9
557	5038.6	7453.4
17	9663	912.87
1288	8529	1460.5
880	278.93	2642.6
591	4928.3	6470.7
5	87.154	6144.1
908	3452.6	6300.6
533	3360	9934.2
4238	7831.7	2867
8282	5468.6	7779.7
62	5213.5	7450.4
455	9245	2241.5
831	6928.9	7395.6
1243	266.14	3970.2
9811	3904.7	962.77
425	7079.8	8226.2
732	4238.6	3138.5
444	7754.9	4139.1
1168	9662.3	7307.6
153	4503.8	2458.2
457	603.81	780.2
67	60.789	9707.7
1632	7827.1	2936.1
1773	7798.6	8195.6
19	1453.9	9435.6
107	7533.4	4330.7
6509	7808	8195.9
1385	4712	1578.7
206	9816	2961.9
335	978.96	1237.4
261	1930.4	4837.8
1024	7137.8	4438.5
5158	2241.3	6825.3
1221	1661.9	6610.3
146	6030.7	9112.1
646	5891.1	3966.1
1383	6554.8	8493
30	6455.7	1606
163	2717.4	1016.2
4878	5362.2	8402.3
1089	8857.9	3959.3
385	8980.8	1002.7
87	1751.2	6587.3
135	3733	9538.5
6724	7177.5	9392
3025	4033.4	6179.8
91	7269	5577.6
127	219.67	8974.3
2555	2599.7	9014.7
321	811.13	8599.9
4314	1038.7	2096.8
152	7580.6	4336.5
792	2682.3	5686.7
109	7600.1	463.67
938	3369.3	9350.6
1306	6521	7695.8
3721	9330.9	3421.9
883	6597.6	7906.1
43	6106.1	800.17
4285	7360.1	4887.1
1283	8274.6	7341.3
396	3063.7	3319.4
1198	6799.3	8551.5
978	5868.9	3586.7
3139	4813.4	2151.7
1525	4915.3	7727.7
1956	3838.2	1407.7
32	7871.5	2530.5
2057	1655.8	1487.9
441	2762.6	8868.5
5002	8915.9	930.6
212	7847.9	1042.2
149	2549.5	3153.2
5497	2557.9	450.1
1389	4746.2	1548.6
2227	6182.9	5365.5
3352	1876.7	6768.7
294	2717.1	421.73
622	8213.7	4476.4
1892	8261.6	5923.6
2394	7424	7339.5
551	4259.3	3154.1
1602	5300.1	4321.9
3861	4009.8	2032
2901	6820.7	2851.7
3600	7987	6951.5
1140	6621	1127.4
3324	1564.8	3626.9
162	4915.3	4281.8
775	8095.4	2384.3
7838	5414.7	8433.6
5691	3687.7	171.7
3490	4454.8	2672.7
5905	6499.1	7697.9
1067	8608.2	9494.1
1458	6057.7	8728.4
3044	1441.9	1866.5
780	8267.9	7310.8
4755	3853.9	7527.1
26	288.87	389.24
3860	9394	3476
2252	4962.3	7839.3
40	7811.7	932.82
163	4580	3247.1
1903	5322.4	2966.5
2784	6189.2	6400.4
6032	5216.5	9113.6
349	2528	8865.7
2070	6595.1	1161.6
4838	7992	5242.8
2043	7831.3	1037.1
405	2865.5	740.56
140	9389.3	4845.9
2123	6048	6284.8
1570	7538.8	1480
1793	7896	986.24
1564	3386.4	4169
718	9014.5	7790.8
1069	400.51	8785.7
91	2518.2	8866.2
3013	7490	8002.3
470	3346.1	2087.6
7	5441.5	821.99
167	9177.6	1867.8
150	414.37	7554
619	1450.2	3722
649	1444.8	6598.5
121	3637.8	6317.5
1672	309.46	2580
2229	8222.6	6449.7
2755	6135.3	6323.7
1033	7774.2	6485
1322	1397.1	9849.8
519	4929.6	1082.3
19	4890.5	4280.4
1912	984.68	3903.3
1264	6578.3	3490.3
2701	7779.3	1102.4
54	1315	9920.3
460	1385.1	9814.5
2606	7061.6	5930.2
16	2248.6	5139.8
4856	1453.4	9813.3
4630	666.31	6691.9
145	6887.1	7407.7
1661	1309	1380.6
119	7049.1	5818.8
114	684.79	6652.1
1539	1016.8	758.58
8190	2456.6	1446.1
34	4222.3	5531.8
104	4890.1	4261.3
1993	2359.3	7601.5
283	1931.1	6711
377	6571	4510.3
6448	9709.3	5827.5
9	3693.1	6284.6
371	4051.9	4245.3
2849	5221.8	4049.1
823	1819	3295.1
199	8265.6	7333.4
6217	4456	2654.6
3528	5137.5	9063.3
582	2854.6	703.49
1252	4788.2	107.33
2508	1129.3	9628.2
150	8128.4	2906.6
789	176.21	6420.4
4354	6330.2	8475.4
7254	8099.5	2883.5
5721	8021.4	9364.8
193	1577.8	3933.2
77	7828.3	977.74
693	7339.7	7976.4
608	4656.8	3332.9
148	7278.8	7937.3
3473	5420.3	7812.3
1927	2286.6	6341.1
6353	9303.3	7370.7
2752	6057.8	9038.1
6557	5066.5	7533.4
2048	1402.9	1850.3
867	2840	4952.1
180	9377.8	7603.7
2838	2202.9	6803.6
5599	709.04	9341.1
784	9249.5	2211.6
34	7843.9	5570.4
1834	868	3629.8
2171	6200.7	1727.1
3527	5082.7	9077.9
70	3489.2	6070.3
192	4213.1	1895.7
6481	6510.2	7746.5
47	273.37	9249.8
4265	9334.9	4860.3
9220	4564.9	7578.1
201	324.42	9184.7
104	1667.3	1477.8
472	3484.3	4634.7
166	6532.9	7949.8
134	3735	9573.4
5686	3774.5	8496.7
606	7286.1	380.66
426	3325.8	7984.1
1056	3068.1	8065.3
69	7825	8193.7
4440	1562	3932.3
76	5105.2	7566
833	3676	4322.7
4418	2542.9	8890.6
197	4917.9	5709.4
335	1831	3321
821	6277.8	8450
206	2715.3	8976.9
8932	7801.8	1167.2
3985	4789.3	2073.1
7356	4470.9	2643.5
579	4661.5	3526
1837	4479.3	2586.7
107	5176.4	7525.7
1449	8025.3	6303.7
2374	1381.9	4915.5
5016	1053.8	2066.3
3464	9958.1	63.38
42	6283.2	8226.3
3451	5501.7	2661.1
2229	9473.7	9360
3131	6460.2	1657.8
4102	2584.7	3268.5
224	5119.9	957.12
7718	1759.7	3649.3
752	9235.3	1144.6
18	9272.4	7381.5
1720	9079	2677.3
1853	1644.4	5154
2120	7983.5	5355.5
2574	1846.3	6675.3
3613	3188.9	6278.9
1390	4755.7	1525.4
6111	448.74	8037.7
119	1511	6636.2
9563	7388.8	2633.7
482	2434.2	4046.3
3817	2806.1	4591.5
478	6794.6	8471.1
5357	6664.5	6972.1
1040	3686.3	9535.6
593	3131.8	1746.7
526	6535.5	7715.7
3162	3339.5	9949.9
438	7012.6	2892.2
3038	7963.3	5252
82	4838.6	1069.4
1391	4755.9	1579
417	4176.6	4495.2
1072	5550.5	995
895	921.76	3685.5
1521	4919	520.07
2206	5489.8	7828.2
2145	911.3	7591.9
1631	6584.5	4584.7
938	5814.8	7618.9
192	6162.1	6326.9
553	8873.2	1094.3
8354	3344.4	4169
265	6269.2	1777.2
2283	4163.2	1008.7
3255	7584.5	464.26
4879	229.82	8970.4
9048	771.09	6691.6
366	6028	8760.3
3999	2659.5	7129.9
2288	8431.2	5881.1
49	2870.7	2936.2
1003	804.09	6523.9
5151	8635.6	1375.5
854	1027.7	4014.3
437	4486.4	197.11
2626	6612	5285.2
384	5382.6	8524.6
1299	9269.9	2625.1
826	6883.2	7426.5
1261	5430.4	786.7
1707	1850.9	3387.5
35	2890.4	2933.3
725	1186.8	4388.1
6970	238.21	6438.4
207	3248.3	4292.9
5983	1911.9	3314.6
3076	8840.5	7283.9
736	3415.2	6249.4
2058	1682.2	1437.7
1500	2536.9	8886.2
4445	5166.2	767.57
937	9525.3	7453.8
3262	6386	1650.2
444	9396.6	4931.6
66	4151.2	8638.2
724	6008.3	8712.4
566	5385.4	8529.1
61	4976.7	7620.2
877	6294.9	8566.9
2829	7420.1	2551.5
4763	5463.7	2770.2
3094	5915	9022
3108	5904.2	9929.1
35	615.11	6743.3
322	4391.6	2651.3
523	1424.6	4839.6
307	6542.2	7843.2
1692	8678.3	4801.7
806	9587.1	7299.2
1507	8968.6	7763.6
677	7371.1	2606.6
443	8866.7	6745.6
2772	1388	9966.4
481	9831.1	2925.7
1550	8194.3	1978.3
4711	5510.1	532.44
1658	1932.9	7938.9
1543	6483.5	1235.7
1281	4283.9	3124.1
342	2934.8	2938.7
207	8042.2	5267
114	1671.9	4647.9
909	7801.8	3314
720	7297	1671.2
3174	2281.8	1772.5
758	511.36	570.89
4138	4954.2	7445.9
1188	5963.6	2357.2
1136	9494.9	6356.4
1772	1524.3	3939.7
131	9625.7	6274.8
15	1641.2	1420.6
45	257.36	9292
395	7791.1	5573.7
5133	6383	2152.1
2146	7872.7	2452.8
2020	9037.6	2671.8
565	6768.7	6816.2
1281	1433.9	1886.2
343	2532.6	8973
6229	5148	3700.2
1035	3541.2	4667.6
7077	8224.6	6907.6
6752	5016.5	7608.3
137	1909.6	4869.9
7886	1837.7	1113.2
2081	2.2926	6080.1
44	5514.3	556.36
3134	4833.2	416.15
3924	1642.6	5289.6
2672	5128.8	5338.9
4419	4447.5	2701.9
4410	5303.2	7707.9
7245	63.453	6099.6
202	2631.7	5731.5
158	1643.6	5097.5
622	1117.7	754.38
561	3409.9	6207.3
708	3409.8	9304
225	9857.7	1319.2
153	8151	2863.3
898	7088.4	5928.8
497	8638.6	1210.2
2446	4866.4	4235.5
1151	8896.5	6705.2
494	5463	8230.3
236	1840.5	3304.8
4629	637.24	6654.7
4571	3133.1	7986.7
6019	9657.7	4588
7456	4949.9	4211.8
1196	6792.8	8544.9
393	2418.6	5371.6
327	479.42	7642.6
931	6543.9	4474
449	1488.3	9414.6
2178	6634.9	3809.2
5001	2365.7	6304.4
617	485.2	8001.3
1586	2457.5	8858.9
8452	4257.5	1572.8
3965	9214.2	6060
667	1603.3	1499.4
750	3353.4	9393.2
435	365.46	8692.2
1713	7748.7	1124.5
2462	6508.6	7027.2
3660	2743.4	8884.9
1353	2557.4	5735.3
3148	4048	6229.8
1836	4490.5	2705.3
591	285.67	555.57
1794	297.33	8359.7
2737	4153.4	668.47
119	2228.8	9170.5
1546	3320.8	9417.9
2674	5145.7	5433.5
3116	8278.4	7315.7
521	2209.1	5158.9
7814	6373.9	5061.1
644	4731.2	855.17
4468	1910.5	4814.2
4250	8334.2	6437.7
1646	1333.9	1459.8
7445	5209.7	3665.9
3800	1923.8	6549.9
3594	1236.7	5249.4
51	6585.4	7749.7
553	8910	1025.6
1450	3797	8557.5
1179	666.18	6010
8	5106.4	5385.3
118	8204.9	1954.8
2222	6121.9	6320.3
571	7974.9	7035.6
94	597.49	5320.4
922	6490.5	1319.1
1945	4826.5	2196.5
900	9883.5	2899.3
68	2441.9	3136.4
875	6564.8	658.1
8187	6521.5	8477
6921	6249.3	6288.6
51	5833.2	3585
174	4187.6	6730.8
4609	2339.4	1608.3
1952	7767.1	4419.5
4372	5932.5	8990.5
2269	4843	5035.8
540	3064.2	7503
6952	6297.8	8230.5
1796	9880.5	1299.3
3528	791.09	4880.4
310	3353.3	9364.6
128	1726.1	6601.2
408	8253.4	6024.5
1260	5447.1	796.7
1576	336.91	7850.1
5177	2689.4	382.18
649	3126.7	8010.5
540	1508.9	3703.8
2255	4131.3	667.34
82	3138.5	3586
1839	4041.1	6226.4
3622	5400.9	5852.9
44	1746	6548.7
81	7981.8	5480.3
22	4408.4	5833.4
3055	1712.4	6571.5
6722	227.42	602.18
1218	2852	2907.3
732	9224.8	2236.9
5875	2564.3	5797.1
399	4199.9	1846.9
797	2356.9	450.51
2585	6735.6	565.23
1172	6740.8	1718.7
413	1424.4	9260.2
6113	8261.6	4422.9
5590	7618.4	4470.8
4043	7800.7	5621
4370	3422.5	9621.2
5423	4144.3	6744.3
5542	4688.5	3334.4
2704	2266.5	9131
424	9289.6	2554.3
3241	3635.1	255.49
162	2839.3	1056.7
202	7799.2	2908.1
4069	3285.6	4299.4
63	9701.5	7488.9
646	489.2	8054.3
1512	1006.9	1641.7
56	4193.1	8548.2
2057	9217.8	6151.7
1	8926.8	966.5
61	8893	7212.5
1183	9191.3	6045.2
2150	416.75	7615.6
6241	785.76	8526
1067	494.53	8819.6
391	4683.1	2298.1
4048	3198.7	4278.8
3446	500.67	7423.5
1373	984.66	3999.7
31	8047	6843.8
1455	4635.4	3211.6
4634	2382.2	5340.6
509	7835.1	8203.9
105	4925.7	7785.4
3421	1707.5	4700.7
706	9579.9	6320
477	8895	7401.5
1285	1732.9	1486.1
86	1874.4	6735.7
148	9113.2	2736.2
5818	3474.3	6014.3
172	3838.5	952.3
7399	615.81	5988.8
2132	1029.7	9349.8
409	2807.1	7138.9
1266	9209.9	1354.3
515	4491.8	2399.6
3209	3325.6	7840.1
1184	9864.7	1253.7
324	4325.2	3101
855	2666.1	9642
2243	3224.2	4258
82	8282.3	7297.3
169	4932.3	1104.9
8	5536.8	8205.2
7646	148.04	9775.2
124	3041.4	3225.2
339	1066.6	9370.5
16	8483.2	1523.3
2612	8001.8	4829.6
3904	5593.1	6586.7
57	2574	6744
3274	7810.4	4474.7
2311	1186.1	9682.4
9528	7335.7	4850.8
93	4892.3	505.7
51	1734.8	7239.4
170	2760	1071.4
53	4303.1	1739.8
188	9644.9	4717.8
964	2358.9	2105.4
16	6444.3	8190.4
7425	3188.1	4359
6966	187.05	6458.7
1606	7384.7	2558.1
312	4027.2	915.82
2088	8281.6	7375.7
675	2868.8	7114.4
7490	2346.1	568.24
1379	3036.7	7516.5
729	6613.6	7756.9
443	7739.4	4470.8
503	8703.3	7402
4371	5937.1	8990.9
201	9664	3721.9
622	8299.3	7377.9
1506	7128	5846.7
2234	5505	7819
5	7793.9	3348.9
4642	5802.1	4140.2
1822	2826.9	7158.7
1096	1588.4	5352.6
4695	5933.4	9013.2
813	8427.6	5857.1
3197	4642.1	3279.7
3876	7715.6	1167.9
713	9619.6	6270.6
782	1182.9	2507.6
212	3915.4	2928.8
2801	2784.9	1049
4518	4838	1070
182	4767.7	822.76
2804	6645.2	2042.2
9979	9231	6019.1
6	5424.3	7792.8
1082	4483.8	2721.2
1034	7763.6	6527.6
250	8308.3	4456.5
1447	9741.9	7519.2
2240	7812.4	953.2
101	1131.6	2409
1889	135.47	8619.3
19	9321.3	7336.8
1324	2234.9	9560
108	4707.5	3441.1
1978	6599.1	3921.7
307	5236.6	7653.6
5801	7693.2	4414.8
1770	8576.8	8663.1
437	6491.1	7946.4
614	7264	387.32
161	4115.8	4052.2
47	5657	5670.2
1687	2492	1523.1
1245	3463.6	6079.1
1522	6049.4	5748.6
4191	3315.2	7892.9
9213	4610.4	7595.8
2736	6026.5	8775.9
1327	5739.2	18.847
2777	3055.5	6238.6
620	446.86	8727.9
1959	9630.6	6299.9
50	8548.7	8705.4
5085	1610.9	4051.5
2823	5979.9	8791.9
1640	1675.3	6936.1
8260	7779.5	4131.9
90	672.8	9407
75	3118.6	3582.7
366	26.315	6060.8
809	435.46	8803.8
176	8877.9	7707.1
275	3658.2	9507.2
1587	2551.2	8881.3
38	590.72	6774.3
1132	643.23	766.82
1586	6515.3	8509.4
555	6682.8	6960.4
4658	675.57	7771.8
171	4601.1	3226
89	8116.8	3846.2
23	1323.1	1484.3
311	4002.7	940.2
346	7463.2	8054.6
7165	4274.4	1597.3
1	2624.2	9595.9
1461	9169.3	1776.9
3751	8826	6673
5489	1160.2	1231.4
92	1176.6	1867.1
3803	5490.4	7857.6
263	1912.3	4856.8
159	1651.8	5091
11	1114.6	2445.8
1884	9094.6	660.52
429	7530.5	524.44
1139	7831.7	5565.7
886	9314.1	7423.9
1130	4925.8	6432.9
4211	4344.8	1785.8
2226	6469.1	7884.5
3467	5484.4	7787.4
312	7009.1	6865
790	1610	6996.4
2215	9315.2	3470.7
1494	423.74	8677
3322	2538.6	6839.1
261	9614.2	888.25
3018	4216.1	1632.8
2231	6061.2	6330.7
7045	7253.8	9374.7
1370	7114.8	5864.3
1713	9479.8	7623.3
4431	4370.7	2687.2
2056	1811.2	7232.6
1027	5240.2	3656.1
6459	7836.6	8217.9
2064	4259	3149.2
1025	7055.3	4435.6
4471	9615.9	1852.8
3775	3093.8	8018.1
810	7045.4	5543.1
861	5968.1	8763.7
99	9200.6	1911.3
235	197.81	2566.9
2295	249.63	625.5
27	4130	6784.2
3750	9941.5	4360.2
3904	4026.4	2072.4
40	5067.7	7420.3
2714	8492.4	8585.6
224	7143.4	5851.6
5275	2141.9	6738.2
1123	6592	5271.4
171	9286.2	2943.9
591	453.23	8055.3
3791	3414.5	9436.9
629	346.67	439.61
903	3373	9990.8
2241	2454.9	1452.1
1451	4070.9	4216.6
483	1810.2	3280.6
11	6042.2	8125
1919	9279	1182.1
12	5123.6	1073.4
6263	2405.8	7518.2
4573	6770.1	1638.4
4867	2748.2	384.33
1330	9647.3	5818.7
795	6233.8	8499.2
678	479.01	8762.5
260	2547.7	3357.4
71	379.24	7881.5
3156	6193.1	8376.3
9012	6445.8	1223.9
3519	4391.1	974.87
1684	6924.4	7487.8
2432	1643.2	5185.9
374	4101.8	4247.6
1038	1338.5	1949.8
95	6290.9	8240.4
1500	2241.7	9137.9
941	5786.6	7609.8
4213	1695.4	6558.1
2507	8277.7	4456.9
557	4779.4	2159.4
2842	6164.2	6371.5
296	2321.2	1045.3
2065	2477.6	1779.3
267	6520.9	1258.3
1591	6608.9	3396.9
1970	1180.9	2483
898	9050.8	2658.6
38	5152.6	791.3
943	4765	2193.7
5923	4163.8	3173.6
3817	9692.8	1603.5
1098	3425	9572
739	4807.1	7729.8
3676	8541.6	283.8
1206	4996.2	7556.7
4640	5774.4	4128.7
917	6515.2	1327.2
709	2794.7	5008.5
114	3303.9	1213.6
2133	6113	7995
796	175.65	6392.2
2305	8227.2	4377.6
69	2790.3	416.42
618	4042.2	6268.5
1534	7297.2	439.18
365	7144.5	6077.2
1311	7673.9	7698
1123	4817.5	7807.2
1044	8035	5441.9
1968	1091.6	8085.8
407	5485.1	847.02
243	3908.7	969.34
5569	2708.5	1048.6
5176	1229	344.64
1997	5192.7	823.76
3005	7472.9	8043.4
859	7072.4	4455.8
7312	783.11	4830.4
1024	9499.5	303.68
164	9627.3	3761.5
9619	6546.2	7729.9
201	5436.2	8519.3
4166	2576	1784.4
7923	9574.4	6299
6482	6537.9	7721.5
4528	7.2322	175.81
8227	2254.9	725.58
1862	4098.7	1465.1
384	3986.9	7007.5
6458	9432.7	4896.2
484	5735.4	2013
351	6070.4	8166.3
293	2530.6	8971.6
590	519.88	8019.6
4683	7595.3	6765.7
105	4587.3	4021.2
482	5721	2064.6
449	8849.3	6642.5
3615	5390.4	5792.8
893	3198	3098.6
646	8496.7	5931.3
2202	4119	8602.7
182	4396.7	6787.9
125	7136.1	38.598
2822	200.84	8983.5
1579	5285.5	2970.6
467	2574.7	3313.2
319	3904.7	1006.8
1179	7955.3	101.63
4521	7814.1	1146
3765	9828	3039.9
399	3332	9952.1
1002	3114.5	8052.7
537	6954.2	6917.7
37	1183.5	4389.8
9	4193.2	1004.9
919	6199	5368.9
104	2709.7	8960.7
277	3543.8	1009
630	3542.6	1046.2
1090	5739	7423.3
2454	5931	2352.1
55	1736.6	7187
81	1894.8	6652.9
1166	7307.4	445.42
223	3121.8	1759.8
429	7222	7854.6
966	8741.7	4899.1
1519	1196.7	9933.5
32	4336.9	6802.7
3565	467.92	7620.8
1633	738.91	9421.3
204	3253	4351.3
4019	4585.2	3189.4
799	2315.5	507.23
3993	7441.9	2572.9
1291	4846.3	448.84
446	1318	1890.6
284	1887.6	3170.4
591	4511	3549.3
373	8589.2	9416.3
7708	6269.6	6387.7
984	4880.5	1065.9
5453	2046.3	9585.6
439	6491.7	7971.3
27	731.06	8586.1
618	2491.6	5454.2
77	1036.8	9635
6468	81.843	9729.9
93	3653.1	137.24
1616	2451.3	4028.4
53	5912.7	3579.7
626	2898.8	900.66
893	3438.3	6039.2
1243	5311.3	4116.6
100	868.58	5732.9
138	8787.8	8188.9
1492	2040.6	492.42
287	1709.1	6577.7
522	2377.1	4856.8
2199	5769.7	7666.2
3086	1150.6	9575.3
341	3770.2	9982.1
553	1630.8	4001
4429	5328.6	7609.6
598	809.01	6548.2
2462	4848	1041.1
3430	9645.8	5804.4
2130	5467.3	8434.9
428	5819.3	7651.4
1656	6939.2	6904
6765	4192.5	5505.8
3463	3078.8	8038.6
2338	1070.6	2062.4
599	9341.1	7368.3
284	8428.3	5931.1
31	7444.6	7405
1216	8259.3	6453.6
1911	4873.7	455.79
323	4709.5	3460.6
148	6167.6	5385.7
381	7681.8	4419.1
187	6731.5	5317.9
878	606.82	6726.8
528	9508.4	6357.2
5647	5061.2	1048.2
376	5910.3	3528.2
2709	2596.1	9020.5
287	2572.5	6879.1
53	1690.6	5144.5
912	1827.7	6712.3
5748	3653.4	239.74
421	3315.5	9392.4
757	7095.9	6169
2044	4819.3	7751.4
254	4587.6	9984.1
76	1752.9	1815.2
8230	2236.4	722.9
188	6662.9	5323.8
5125	1231.7	1269.8
3403	9534.9	6399.5
1008	5107	5419.8
3921	4831	2264.4
396	9765.4	7734.7
299	4024.7	4263.4
3947	1087.9	2124.1
425	7591.2	479.29
259	6870.7	3927.2
3633	419.41	7586.8
5581	2723.4	1081
1710	7265.7	9336.5
21	1782.5	6492.7
69	3297.2	4128.3
7777	1493.1	9305.8
31	3110.1	8058.9
1165	2029.8	526.7
107	4805.8	2152.8
285	1821.7	3169.6
6638	6624.5	2179.2
6076	3154.7	3045.6
305	9274.8	2281
2207	1651.5	4933.1
2963	2971.7	912.61
142	2864	4562
180	5524.3	4955
298	576.44	5327.5
72	2743.7	8909.5
244	7841.4	4432.7
871	2619.1	5730.4
715	7007	2930.7
694	7267.4	7933.1
8	8679.7	1088.1
346	4710	3461.9
5730	3082	6264.9
458	4175	4555.5
3123	4569.4	7559.5
2257	7431	2975.9
3170	1848.9	6677.7
16	763.89	8579.9
2244	5929.7	8893.8
463	5445.3	8965.3
2821	8587	1341.1
5314	9671.5	5805.4
422	8301.6	5582.8
125	8174	671.69
1297	5119.1	7437.1
111	9253.8	1865.4
2693	7134.4	5840
3776	2566.3	1849.8
2370	6183.3	1720.8
5199	9458.9	7711.1
127	1721.6	6559.8
7251	8081.2	2871.3
4125	858.31	6393
1567	8344	1372.1
610	2902.7	2881.8
641	3682.2	6324.5
270	6234.7	1738.4
3057	7133.2	5869.4
804	8342.4	4361.2
335	845.75	6559
204	1876.4	9141.6
2916	9676.9	5804
3200	2698.8	1102.3
3116	1400.8	3612.4
125	3348.3	9615.5
2227	1778.7	1796.8
1536	7749.7	7698.7
1811	9309.4	2952.6
60	8838.6	7281.5
417	254.5	2593.5
3208	0.52518	52.65
614	2711.9	654.11
5943	1963.2	6641.7
4703	1883.3	7904.4
4461	6992	1613.3
267	1495	1521.4
1237	3414.5	6285.4
6767	4204.5	5485.8
1041	2568.5	5509.4
157	6553.4	1158.8
9377	6624.8	5298
4572	7882.2	985.02
20	2790.8	4993.3
964	9099.8	5997.7
1066	5086	4389.2
2955	1582.2	960.03
3330	6788.6	9743
1079	8089.7	6841.2
744	2236.3	6771.4
2649	4194.7	1346.2
169	474.49	7985.6
2215	2583.2	3230
3996	4315.6	259.6
3345	4414.8	2645.2
1526	4879.1	489.33
124	5532.8	2749.2
393	4483.7	2473.3
8768	8778.8	8232.6
104	7617	1388.2
68	8470.6	2072.9
1164	6703.1	1761.9
2156	9366.9	4829.2
1186	7248.8	9332.6
7752	6837.3	3881
495	3883.7	1351
4707	6056.7	5843.5
524	5247.4	9075.2
555	9347.6	3448.5
2195	4774.6	3350.5
372	4526.4	3501.8
233	4249.1	5554.2
911	3221.3	3017.1
1561	7864.4	2890.2
3179	2.4706	347.97
4583	8228.1	4462.3
6350	9266.6	7398.8
1418	9474.3	8786.7
892	3195.3	3045.8
1309	7673.5	7725.3
960	6687.1	543.46
1952	6986.1	6927.1
9645	1555.1	6548.6
2426	4838.5	2244.5
2610	7926	4813
5389	1166.8	4451.1
8021	5032	7585.9
1736	7783.5	966.99
120	1360.9	9983.6
1035	7075.4	8188.4
1446	6522.1	9264.1
723	1700.1	3612.4
517	8597.8	1393.6
405	6629.1	5294.6
1	8935.1	1133.2
621	2543.6	5472.6
949	2955.3	814.53
142	9437.5	2626.6
4961	9084.2	7416.6
119	198.31	621.4
798	2413.7	7569.1
3150	4056.5	6254.5
5815	4717.9	3262.4
496	9475	241.72
4469	9219.5	1836.3
674	9729.2	7503.7
76	6531.3	1725.6
6	6775.9	1750.7
1660	1313.5	1452.9
57	3834.5	6985.4
5	1821.3	3789.4
2331	1031.3	7622.7
1027	4322.3	5976.9
572	9429.3	9349.3
1780	7846.9	1006.4
7495	2323.5	548.78
239	2350.4	8602
560	9346.6	2983.3
6761	6705.3	7069.4
544	8803	4830.2
150	5295.6	2987.7
1066	8589.4	9466.3
392	1677.2	6632.4
1793	6771.9	924.3
3719	8234.7	6826.1
3800	1096.1	2049.6
438	1790.1	1787
209	112.09	9698.5
2213	4522.9	3582.6
2385	49.783	6155.6
91	6801.6	3353.6
367	71.837	6114
745	2498.6	2043.1
1419	7164.8	4451.7
1143	7865.8	5607.4
412	3651.1	75.448
1456	5851.5	7573.7
183	6948.7	9690.8
2047	4063	4252.6
20	5117.6	9053.6
2437	3510	6044.3
2848	4216	1543.6
7580	3750.6	7057.4
3586	3533.8	9383.1
4585	8226.5	4455
879	7854.9	2557.3
1824	435.66	8765.7
1655	6265	8524.8
451	5326.8	4200.3
794	4497.5	5523.7
842	4893	6471
5356	6080	6276
9443	9102.1	2576.6
1788	8279.1	4371.1
861	7732.5	1098.7
608	4718.6	144.12
1094	2591.6	3343.6
5557	945.66	5730.6
394	3754.7	1919.3
5105	2561	8979.7
59	9823.7	7485.6
192	3418.4	2834
2067	9859.1	3011.6
2380	444.46	7964.3
5926	8928.9	999.23
5855	3355.7	7824.1
171	3090	6241
917	3275.9	4355.8
3585	4410.5	2689.9
2340	1069.1	2072.9
2723	1916.6	1112.4
548	9474.9	2126
206	4177.2	1854.9
625	8284.4	7348.6
250	2465.7	1453.4
1350	9560.3	277.93
120	3590	6348
2185	4177.6	997.88
594	4531.4	3567.9
118	3369.2	7894.9
461	6030.8	2388.2
174	5150.5	7513.1
1403	1695.9	33.924
310	5243.6	7649
729	94.956	8638.6
379	5448.9	830.99
1103	448.18	7998.2
3051	8374.4	1230.8
402	2979	5189.2
908	7698.8	7740
1881	9116	7435.6
1216	2382.1	1569.7
2044	6029.8	8788.9
2374	2222.5	7070
2062	572.65	6644.2
7	2962.2	900.81
70	318.38	8379.9
6635	1796.2	1782.2
3474	5478.7	7791.4
5763	8586.4	1426.1
48	8875.7	1022.9
2144	947.56	7556.6
53	8517.9	316.46
810	4161.3	8547.8
254	3358.1	9932
2451	8459.2	2036.4
932	3659.8	193.31
695	7782.3	8218.7
654	5050.2	4413.6
3449	933.62	2391.1
5762	8859.4	3918.1
109	4133.7	1333.8
5000	2335	6360.3
1672	6661	7109.4
205	966.18	1702.1
97	3830.7	7510.2
1661	5494.1	842.22
416	1400.4	4804.1
944	1080.6	8147.6
196	1649.8	3937.7
8	3173.3	3588.7
4427	3798.2	7553
64	9745.9	7432.2
2367	2623.6	5749.2
91	1271.9	9991.7
4011	3984.2	6199.3
1478	6519.3	1904.6
5492	1217.8	1246.4
1547	8260.1	9947.8
1438	4181.2	6751.8
1381	7115.9	4408.7
61	7494.5	7524.7
3943	4151.9	1541.4
457	2552.1	6757.4
426	7617.3	503.16
99	1167.4	2461.6
38	9418.6	4842.1
1315	2323.4	1681.1
75	6385.9	2170.9
2057	4063.6	4235.4
6697	3165.1	3590.7
536	7809.6	918.26
2371	2203.9	9516.9
3157	6481.4	1736.9
282	3547	1019.5
222	5091.7	4424.9
499	1953.4	4793.4
9206	8075.4	2924.3
153	6635.4	2239
97	2409.8	5306.8
1147	9541.1	6316.2
876	5191.7	7468
6	6652.5	3781.5
880	7190.3	8243.5
199	6731.4	6809
1056	5753.3	7680.1
248	3030.5	5192.7
2324	7582.9	519.27
643	5936.5	2358
18	505.05	7364.8
4294	1744.3	6589.8
231	5442.8	8482.1
1453	9601	7348.9
457	761.92	9346.8
2616	6567.1	1083.6
1117	8267.5	4467.1
428	2618	533.09
557	1574	3946
4275	4607.3	847.84
385	8758.9	4924.8
7248	37.273	6168.3
228	2939.6	5282
33	770.71	8460.7
195	7542.7	577.59
3122	2363.2	547.24
579	3716.5	198.78
175	4632	3248.7
1973	4895.6	4306.8
1052	9358.2	7494.3
96	9127.9	7206.1
1789	7131.4	5835.4
7074	8194.4	6917
219	4359.1	6821.7
1539	6985.1	8399
1346	5454.3	806.57
731	2284.4	6333.8
1140	8137.9	2870.6
22	4177.5	1051.1
86	9596	284.81
2330	8539.4	1993.6
69	5270.1	4095.4
741	2567.8	462.48
1190	5323.6	2308.2
1812	9413.4	4880.4
990	9083.1	682.74
1118	5449.5	839.66
1467	3185.9	1760.9
234	4314.9	5631.1
1451	5515.7	2723
125	3070.8	3266.9
888	4879.3	4281.7
2406	2427.6	7570.6
6723	7253.4	9394.4
1274	4530.4	7627.7
70	5360.7	8927.5
190	805.97	6394.9
1891	7855.3	5403.8
2343	5085	5394.3
3207	224.88	2626.6
9005	5448.9	539.72
149	8165.8	2855.8
8432	647.28	827.6
303	7209.6	7973.3
2305	6625.6	5299
1330	2490.1	5585.9
1889	5685.1	5597.3
1362	4534.4	2436.2
4048	7542.4	3276.4
6075	1144.5	2480.9
1154	5263.8	9135.5
134	2632.4	374.51
56	7632	4375.8
4790	7676.3	6564.3
161	8010.2	5273.4
592	3706	9536.2
146	4896.7	5725
3464	3055.9	8039.3
552	5892.1	6846.9
1536	508.19	7980.6
1658	6951.9	6941.5
650	5946.9	2365.1
89	4143	1600.7
208	7988.8	5307
100	1558	3645.4
215	4248.3	3172.9
716	9015	7723.2
2427	4836.7	2244
985	4938.9	1008.1
256	3325.1	9983.1
3196	4639.3	3261.1
4110	940.86	3743.4
934	3663.1	182.63
1938	4894.2	7757.3
1161	4184.8	1352.6
9874	7133.9	8200.6
130	8065.3	2939.4
919	1917.3	4425.8
208	9670.8	1579.8
595	4449.4	3534.6
1844	2767.4	968.49
3250	7788.7	992.04
40	2612	6767.8
208	74.187	9679.6
2042	4303.1	231.67
2694	7041.7	6145.1
145	9564.1	1815.6
2448	8444	2000
734	6608.3	3487
93	6122.9	7258.6
2733	7554.6	3222.6
1530	4634.3	3387.7
1039	4874	2169.7
4615	9843.7	2955.4
172	9271.6	2971.6
207	1432.6	6621.8
591	5077.4	4429.9
2985	6045.1	9074.8
154	917.36	3661.7
1128	1788.5	6489.7
946	3630.3	6296.3
2055	406.98	7855.9
144	2653.2	7053.1
1496	2657.6	9615.2
5875	7715.8	4125.6
7	9436	8797.7
8252	3903.2	970.86
1314	1475.8	6655.5
4706	1963.5	7912.6
2098	4753.4	110.6
7011	1213.9	1901.9
1663	5442.2	855.44
51	482.64	6890.4
163	4280.3	5584.2
472	3508.7	9396.5
1659	9703.1	7431.1
583	3719	9556
236	1785.7	1724.1
3394	7362.3	3932
6108	406.15	8034.3
48	7069.3	2919
1182	255.86	8373.2
125	7042.4	5876.6
2422	8520.7	2093.9
1377	7226.1	5545.7
425	9235.4	2618.1
2952	7572.3	565.75
714	9445.5	1001.1
101	7051.2	8336.5
404	4643.4	9991.5
22	5249.9	5880.3
7742	3034.2	3275.4
9339	5656.1	7445.8
932	5116.6	986.04
2230	9451.8	9401.7
452	4596.1	3215.8
2031	6966	6919.4
563	7137.8	4379.3
6751	4986.1	7588.9
1709	3227	4264
307	9280.5	2239.7
69	4281.7	240.33
1234	9286.6	2648.2
2768	9437.8	1018.2
272	2733.3	1063.1
1927	6459.6	7109.5
570	235.65	4261.3
176	8274.6	6393.3
681	4857.2	6407.4
3136	6409.9	1680.8
1664	5071.9	4381.1
373	4154.9	6749.3
441	1300.3	1871.6
8499	6585.6	7704.6
194	8240.6	664.44
7914	5837.4	1838.7
1551	5854.1	3605.2
2164	8866	7457.9
9704	846.27	2389.1
1021	9677.6	1653.5
74	3235.3	4324.8
420	7577	1503.3
271	8216.7	7369.7
3	8065.2	2986.3
816	5775.8	7623
76	2241.8	9179.2
339	2516.1	9003.9
1057	4291.4	2233.2
152	6874.4	9771.4
155	337.89	460.62
940	2355.2	1636.6
1153	2180.9	7102.6
3574	8878.6	6721
720	5049.8	7398.7
6107	479.7	8028.9
2556	3301.7	1277.7
135	7954.7	5321.7
1347	2956.9	821.01
1290	5119.4	7429.5
2446	5978.9	2387.9
4461	2962	5250.2
676	7408.7	2541.5
1169	9709.9	7312.4
1838	5485.1	4932.8
168	9475.2	272.38
4433	6084.6	6320
6892	6043.5	4406.6
2068	3489.7	8320.3
3506	7288.7	1642.8
23	1849.4	1036.6
2050	4098.1	663.16
621	352.89	8800.8
38	1854.1	6547.9
626	709.18	9333.1
75	3217.8	4330.3
974	6377	6799.6
1209	1838.9	4408.3
179	5587.5	4983.7
3051	4873.5	7796.5
429	1460.3	4896
12	8543.4	9456.7
1406	320.71	8307.4
426	4218.7	1572.2
261	6330.3	2209.7
4355	6321.8	8462.2
9218	4568.6	7594.8
2210	9197.8	6024.3
1873	6971.2	6893.8
103	8298.8	9936.2
362	3347.4	7839.3
630	5269.1	827.92
138	4649.3	3209
4178	8254.6	9937
263	4271.4	3120.8
424	9902.4	4324
165	3976	892.61
931	9678.7	4472.8
3231	386.49	7870.5
110	2613.4	6751
1165	364.9	5273.5
841	9406.4	8881.3
3406	6542.6	7727.4
366	4729.1	2339.6
124	7086.8	5918.6
278	3504.3	2805.9
153	1170.1	4439
6	546.82	579.53
1847	1206.6	1892.4
2205	9349.2	3502.1
139	9363.7	4905.4
444	2720.2	8870.9
2260	4308.4	991.31
628	3669.9	6330.4
6875	2631	512.17
34	6515.2	1758.3
112	7458.6	3021.2
103	9261.5	1894.9
286	7100.2	8221.6
393	7728.7	4438.1
1825	2582.6	416.86
735	4214.6	3168.4
883	8708.4	1110.9
3271	375.74	415.73
258	2553	1771.7
37	166.27	9898.2
4841	1757.3	1815.6
1579	919.82	7645.2
640	5952.6	2448.9
504	5883.5	7894.4
761	7564.5	4291.9
593	8142.6	6783.8
596	1756.1	1192.4
403	8887.2	3960.6
7069	3311.2	4193.5
1040	79.317	9654
196	8246.8	664.74
152	1959.8	6607.3
202	921.15	5745.1
1229	3700.3	9540.6
1866	2533.7	9029.3
145	9371	4934.8
3797	7427.8	8044.8
4211	174.14	9714.5
3069	8890.5	7220.1
8175	2660.9	7077.1
757	6035.3	8788.4
1482	7824.5	4470.5
3306	5495.3	7814.5
8131	5473.5	2720.6
68	2590.3	5737.3
3517	6593.3	7725
89	4981.5	7697.1
1170	6711.3	1680.5
1514	647.58	5996.9
138	4364.5	2700.1
286	4612.9	9993.4
699	9929.2	3074
28	4133.9	1891.7
2244	6087.9	6263.5
576	924.27	7221.6
1329	2857.8	7187.2
365	3353.8	7877
333	8473.6	191.4
3191	2631.5	7765.2
121	4018.7	6255.1
307	4619.1	3228.2
3323	7955.9	5250.3
380	7679	4474.4
2815	4239.9	5479.4
4091	2573.4	6775.5
1346	4420	6770.7
1744	2252.7	5300.7
1447	1721	80.151
320	6083.2	205.05
2534	2408.9	5359.6
5754	9513.4	2064.6
1534	2823.2	4947
3606	5053.1	7466.1
1105	7072.6	5881.3
791	6052.2	6387.5
1736	4275.7	1025.3
553	2287.5	6293.5
9447	6276.3	8423.6
578	2244.1	6813.9
803	4461	2417.9
273	9718.6	7631
4356	2547	1797.7
7482	1910.6	6552.2
39	7858.9	1021.7
73	6598.5	4470.1
8753	7123.8	8246.8
51	713.03	8634.9
154	9853.9	1264.1
1718	5780.4	7434.7
345	5729.3	4152.7
628	2357.8	1050
1472	3382.6	6029.2
520	1874.8	9081.1
7707	4266.1	5604.9
4105	534.61	5319.2
850	6785	1743
1358	929.82	6376.7
7	3676.4	6384.4
3674	8554.6	376.88
1315	1447.8	6664
9	3462.4	2768.7
1225	1621.2	5141.1
3898	9890.9	1333.2
492	5237.9	865.51
1025	4277.8	6020.9
390	9475.4	9331.7
923	4421.2	6832.9
2180	1083.8	667.1
1873	7048	6110.1
854	9257.9	2581.4
121	213.86	8948.4
8049	8768	8243.5
5464	9150.4	705.01
9694	1624	6520.5
2065	9124.6	7426.6
1509	1001.8	1631.3
387	7761.1	5546.3
5199	8289.4	7325.5
244	9609.9	876.44
2951	2204.1	6791.7
1641	5873.8	9919
1026	4311.7	6017.4
3052	4846.9	7737.6
41	842.39	6534.6
1828	6035.8	8772.7
1508	6476.4	7083.6
262	883.91	2406.7
987	4939.2	1015.7
16	500.4	7339.7
7646	2383.1	6393.8
1760	7166	4414.1
196	8498.6	165.55
6109	541.33	8011.6
5760	8130.9	2887.3
747	3736.3	4286.8
1460	7402	2513.7
3389	6072.6	6237.8
2275	4883.8	4201.3
7771	3529.3	2736.5
6951	6349.1	8243.3
1299	6927.6	7400.6
583	4302.2	5623.9
360	2940.8	893.38
1599	3514.7	1036.3
1177	2616.4	528.96
517	8785.5	8196.1
520	4533.9	831.34
5880	7776.3	4158.6
68	9870	1351.1
2159	8828.5	7503.4
3479	1515	3674.4
557	1074.4	1250.7
176	7216.8	6108.9
74	5009.3	7620.9
4920	8202.2	5991.9
3550	8194.7	3554.1
356	5172	842.23
1238	3135	1698.3
228	9355.6	2947.6
314	7931.4	5443.2
4107	3398.7	7787.9
254	5514.2	957.46
2920	8333	6378.2
2204	1476.3	6616.3
2356	4712.8	1545
1049	4681.4	1201.1
8432	2839.1	683.27
1261	9647.9	4624.4
50	5799.3	2038.4
1547	6144.9	6349
37	4302.7	6837.2
305	4303.9	6093.5
5179	4158.7	6715.4
3445	1047.1	9322.5
2493	4614.2	3996.9
459	1303	9838.2
96	5415.6	3085.2
8005	151.81	9719.5
1841	809.33	4854.8
584	3710.2	9553.2
578	8346.2	6415.3
2082	6549.3	7745.5
158	2067.9	502.14
215	2111.7	530.46
7789	9434.8	4792.8
4778	1970.8	4874.8
437	6446.8	1265.9
368	3376.9	7865.5
976	3826.2	8468.5
73	7464.4	7495
3814	1042.9	3919.7
500	4898.9	7781.5
3671	8610	338.26
1916	4861.4	410.84
718	3161.5	1788
100	9160	1834
8774	4579.7	3182.9
9562	7397.5	2622.4
3324	7982.9	5279.9
2304	6611	5312.5
4825	7827.3	941.8
5322	2421.6	3989.8
283	8480.1	5878.8
3061	7115.9	8283.6
791	4629.5	3983.5
5114	6745.5	1708.9
6316	7451.9	2546.9
41	3143.8	3326.7
1605	7403.1	2539.7
524	9714.2	7460.4
438	4588.1	7640
8978	3083	7534.5
184	1782.2	3545.9
70	8620.1	1378.8
4758	7541.8	7417.9
1063	9120.5	6133.8
270	4892.7	5615.8
2579	3139.8	3027.6
4388	1599.3	6526.6
3040	5460.2	8668.4
1	7599.6	527.08
776	303.92	2600
33	1443	4897.8
127	6542.5	557.92
1763	1097.7	9592.4
407	9762	7723.4
3	2541.5	464.22
1879	1474.7	6601.2
20	1731.4	1211.2
4742	1007	2127.2
4399	6261.2	1770.2
4822	7815.1	1009.3
170	1557.5	3920.9
4	249.93	6493.1
502	3532.3	4665.4
1227	3651.1	9560.8
233	6507.3	1085.9
462	2272.7	6816.6
2159	5741.5	7433.1
936	4857.6	1003.7
5002	2345.4	6288.8
2047	5450.8	7799.8
9021	6481.3	1283.9
94	6089.8	7265
7481	1928.8	6569.3
908	3639.3	190.57
385	557.31	7297.3
156	1376.6	4914.9
227	8841.8	8210.4
9742	6898.8	7435.5
448	8820.4	6717.4
1387	4757.4	1526.4
685	8277.1	7315.6
7472	1961.2	6582.3
153	9414.6	225.78
10	3391.1	2150.5
1254	2461.9	3987.5
544	5639.3	29.734
138	4823	2090.6
17	5408.1	3072.7
867	9368.7	7490.3
2364	8873.7	6715
3803	1922.4	6591
1357	4586.8	3206.8
4115	2012.4	9579.5
2626	4256.6	4527.7
18	5132.6	9043.8
698	9296.4	3446.9
149	6589.7	2263.9
593	6816.2	3323.3
2821	6290.8	2130.3
6474	1083.5	2072.6
559	7087.7	4410.3
615	7178.7	9410.9
946	1597.3	5247.3
3299	4618.6	9992.8
349	6447.5	1721.2
1308	2737.6	1003.1
363	4544.1	3548.8
2095	7756.7	5581.5
43	3517.9	4595.7
2634	9458.7	277.07
1	4697.6	800.68
169	7488.7	5823
693	4323.2	6051.1
1494	9146.2	5928.6
10	6857.6	4640.9
1442	4204	4063.7
172	4785.4	2169.5
5162	8770.4	8235.6
2076	8137	5462.7
440	2731.4	8919.1
3708	3917	2898.2
3548	8187.6	3543.7
1490	7193.1	9424
409	907.18	3633.8
129	4025.8	6215.3
1248	9202.8	1328.2
631	5869.2	2013
7876	9698.9	3832.8
287	1963.7	7944.6
2056	4054.7	4281.8
74	5226.2	4080.9
2555	5073.4	1200.2
52	8640.5	9466
2093	7850.1	5457.3
427	117.36	9694.4
173	1686	7861.9
116	6995	1693.5
130	6114.9	865.55
40	2992.9	867.78
84	6800.8	3928.6
5358	6122.1	6303.2
5141	9560.3	7422.9
168	7272.3	9352.7
13	9109.2	7217.2
4239	3991.8	7007.8
1169	2040.3	502.04
7351	8908.8	963.3
601	7446.6	2939.6
151	4458.5	2458.5
14	5489	8703
125	9440.9	7667.4
127	9860	4324
4453	8873.3	6689.7
4304	6565.1	553.95
5057	923.26	1010.5
5809	3420.2	9606.1
877	7159.5	8243.8
715	9653.6	6320.8
721	3111.8	1732.9
404	8860.2	3978
38	8603.4	9539.1
2366	2633.7	5721
108	7120.3	5839.5
3020	7475.6	8008
5389	950.34	5766.4
1190	6396.8	7174.8
46	1674.6	6498.7
613	2451.8	7537.9
409	3647	148.09
5266	6580.5	7689.8
2147	5463.7	810
15	696.58	8530.7
1555	2375	1054
951	2876	4974.9
127	2234.8	9197.7
9975	1447.5	4885.5
1321	2242.9	9558.8
2377	9929.6	85.165
2331	8794.4	7243.1
270	4284.8	5607.4
1694	5967.3	8104.1
6153	9228.3	1349.6
678	6157.7	9159.4
4068	2606.6	436.2
8457	4228.1	1530.2
1279	6979.1	2935.9
2593	3488.3	2757.4
181	7731.4	4146.5
20	5712.7	5685.8
1077	7130.3	4427.3
3045	6417.2	1713.8
1286	1707.3	1426.3
539	554.01	5326.1
610	2377	7522.1
303	8250.6	1956.4
13	4778.5	2145.6
1144	1041.8	1714.4
1904	1618.2	5162.1
2192	8993.1	7389.8
673	7407.3	2597.9
593	4533.9	3556.5
594	1147.9	1929.9
715	4872.2	7820.8
540	577.98	5309.8
4132	8150	2854.3
2716	1839.1	3277.9
676	9746.2	7471.9
3457	7973.7	6986.9
8472	8706.2	7333.7
6005	9605.4	4615.9
311	1916.9	6630.1
9551	9571	4623
1154	7646.5	4427.9
2744	6157.7	8004.4
4105	4097.9	6741.9
3504	7321.5	1681.4
7	7122.4	115.25
717	6976.2	2862
9150	4223.3	1552.5
1006	5296.1	7709.6
1228	5064.8	4352.9
3070	8820.3	7219.8
[truncated: 11,884 more rows]
