# Supplementary material for: Verifying molecular clusters by 2-color localization microscopy and significance testing
Source: Sci Rep. 2020 Mar 6;10:4230. doi: 10.1038/s41598-020-60976-6 (PMC7060173; doi:10.1038/s41598-020-60976-6)
Supplement: Supplementary file 2 — Supplementary Information2. [file 41598_2020_60976_MOESM2_ESM.zip › 2-CLASTA-master/Simulations_testdata/cluster_scenario_a/locs_labelA/cluster_scenario_a_results_sim_2_locsA.csv]

frame	x	y
5287	2616.1	981.28
705	9680.3	1341.4
30	3634.9	5681.4
703	9988.6	7634.6
54	6835	5601.8
619	5882.5	132.79
1697	949.48	5875
2008	9243.1	4970.6
1716	4468.8	1311.5
2607	4987.7	5336.9
1208	5269.5	2689.1
820	9077.7	4199.7
2735	5194.4	2655.2
141	5855.2	8240.9
221	2922.4	643.34
2001	6890.8	6367.6
277	1454.9	4491.7
2270	7645.6	8524.1
209	2434.8	5865
289	1676.5	3719.5
3635	6459.8	7949.5
3122	5800.7	2603.2
4904	6185.3	6934.2
146	6656	8169.3
5570	9813.9	852
174	6742.5	2800.6
88	8079.8	5373.8
39	5531.4	1432.5
6660	4023.6	4999.2
13	5480.5	1354.6
345	751.49	6896.6
2735	1496.4	3683.8
977	859.27	7239.7
897	3978.5	1090.9
4554	3680.7	9839.6
3	2088.5	150.96
5091	7130.9	1181.4
163	1011.4	773.27
3091	5773.5	2576.3
1627	9390.5	5869.3
3826	1948.9	3109.4
2466	4167.4	4952
2553	506.35	3562.8
4457	1196.9	4.7104
449	8844.3	5072.7
47	1636.7	3697.7
148	9724	7459.8
417	3397.4	9150.1
497	7003.2	5765.1
17	7356.1	9873.5
146	8961.3	4530.4
2317	2661.6	1101
401	6238.9	6943.8
2161	1462.9	1298.6
900	5877.7	1588.4
2117	8744.8	4228
770	2648	1136.1
1549	6919.3	7802.4
137	3502.9	7873.7
6829	8738.7	1382.8
3715	9791	6559.7
2826	5947.9	9705
222	2114.9	5713.4
1339	9280	2494.3
3647	5131.5	2888.8
2307	2818.9	9298.7
7225	5092	1226.9
34	4047.5	2800.8
8684	3619.9	5684.5
1845	3122.8	283.02
3306	9987.7	2438.6
180	4007.1	1123.3
4024	9652.9	2772.2
2177	1143	8968
176	3937.1	6080.3
1340	9323	2508.2
4052	3729.1	8521.6
649	6315.4	6979.8
8068	3346	9127
9786	7499.3	7541.2
326	6868	5140
37	7699.4	5238.1
850	7780.8	2832.3
1725	7615	8334.5
4884	7468.5	9460.9
3	201.19	4825.1
30	1251	9946.6
2161	8398.3	3790.1
1359	1591.9	8869.5
44	7065.1	3303.4
805	9427	7531.3
5559	523.13	4591.3
1060	4319.2	6387.5
272	217.67	6879.6
84	872.74	4858.4
125	6820.8	5621.1
1632	867.1	3117
93	3043.4	6738.5
608	6993.6	5473.3
149	7270.8	9920.5
5199	150.16	411.02
305	2954.7	928.48
4822	4545.5	556
73	3780	5957.3
357	3952.6	4404.6
6731	7473	7427.8
262	8898	5118.4
6	5828.9	3407
543	5600.3	2858.4
2523	8778.8	1426.6
2658	3642.6	8500.4
1052	5730.8	5955.4
2644	5410.9	8654.6
2825	9979.2	5007.3
3820	5801.8	2233.7
3829	3967.2	3684.9
3153	5878.1	3287.8
523	7523.5	5032.2
1145	5140.7	1510
34	5609.9	2706.2
149	1686.9	3991.7
213	4646.5	150.6
114	3927.7	6103.2
1171	4901.6	8474.6
2626	8402.4	6295.2
59	6481.7	1342.7
6903	8775.6	1389.1
12	944.41	5494.3
2311	6689.9	2724
529	8329.5	9034
2473	4631.6	9535
1652	5734.8	6946.8
1905	4102.6	1117.3
1109	5868.7	1663.9
9222	664.51	2421.7
5613	6903.4	64.159
6889	5795.5	1441.1
3377	4520.9	197.07
1388	1594	8538.5
1893	3981.8	1085.4
1009	2705	899.73
4454	1131.7	49.697
449	4881.8	1702.1
786	9854.8	6811.5
395	5442	8701.5
53	9535.3	1354.2
2267	5540.9	1335.7
1873	7591.2	4686.2
409	3409.6	1122.3
12	6088.3	9706
424	2242.8	6138.9
4911	6470.3	5370.4
7630	7315.2	9837.9
62	6067.9	5918.4
6723	8359.9	9248.3
616	4791.2	804.35
83	3163.7	9428.7
4905	5406.9	8747
46	5682.4	5952
61	7123.4	1139
160	2040.5	145.65
4104	3364.6	6123.5
1968	8513.2	6269
343	2335.2	5192.4
459	3358.7	1753.8
73	4203.6	5587.8
1264	2531.1	3920.6
152	1180.3	111.47
1184	8574.8	9606.6
5861	9481.3	8538.8
2058	4806.5	788.12
64	3104.8	2748.3
363	1551.3	7012
98	2013.3	3117.2
178	9688.2	2820.6
28	3415	7908.7
4934	4081.8	1772.8
310	7859.8	4856.7
5267	8576	9677
1102	7418.8	5122.9
136	9626	1325.8
1956	7286.6	9902.8
197	31.618	3105.2
1619	1823	7124.6
190	5352.7	7649.7
540	6664.6	4110.9
587	1211.9	9913.6
7	2748.6	6100.4
4080	2701.3	8411.7
2503	1403.5	1083
77	1097.7	1897.1
140	2188.9	5701.1
3347	8430.9	3877.9
239	1161.7	1829.4
171	2767.3	6220.4
9609	3037.8	2710.5
2695	9015.7	8706.7
399	468.31	4522.5
173	6215.7	6989.5
8748	676.2	6861.9
4109	9331.9	61.919
3300	8016.1	8508.1
288	2746.5	2808.3
285	9050.7	8885.2
5674	3676.8	466.93
4509	9254.2	1646.1
120	880.63	5125.1
666	980.13	5825
2372	4935.5	5309.6
119	1524.1	1317.9
270	2777.8	922.42
81	5935.5	3453.5
90	735.16	6814.2
586	9590.7	1450.1
37	5340.3	7673.3
1051	7769.1	5143.1
1631	4734.4	7991.5
413	7687.6	5138.9
438	866.65	5400.3
6651	9383.6	2287.2
961	7658.2	5214.5
2667	7522.3	3011.2
5089	7684.2	8501.5
3761	3130.8	251.24
624	5722	9432.8
2	3971.4	2975.5
1048	4414.5	8363
6243	5991.1	9734.5
4243	7369.1	5161.5
25	8716.5	4169.3
154	4506	4464.8
2038	666	402.01
3033	4580.6	1833.3
4101	3316.7	6099.2
113	6258.1	3966.1
4247	7176.8	8019.7
112	3098.5	2798.6
339	9873.5	8323.8
260	3296.1	9085.9
3485	9931.8	3671.6
294	9407.8	5634.4
19	3946.6	7769.2
260	4636.3	8279.6
1211	5276.8	2671
2510	2281.7	6443.4
726	6720.4	1382.2
5278	5921.1	3326.2
210	1058.5	935.39
142	8562.5	6656
1220	8159.7	6552.6
155	2591.3	2593.1
3205	3658.8	7403.2
18	3442.9	6331.2
4621	7625.4	7783.8
2164	6525.2	9436.2
1615	7799.9	2896.9
16	5125.4	2667.3
284	8528	6203.8
59	4393	7193.1
1861	1220.8	6704.8
919	7154	8583.9
689	9644.1	1282.8
357	9362	4974.1
63	2328.4	1528.9
44	1007.1	8569.5
8172	8619.1	8113.8
301	6276.8	6498.6
181	7296.8	5104.5
2092	7713	5189.5
5462	6297.5	6944.1
4864	4191.1	5582.2
433	943.03	5365.8
15	5156.1	5568.1
2364	64.23	1053.7
4805	699.51	2346.3
4846	4545.6	4476.1
64	3319.7	6124.7
4588	9354.9	5855.7
309	7203.9	8526.8
775	2569.4	3895.7
540	8665.2	4147.3
3068	9517.6	1300.1
261	9976.6	3667.5
256	5680.9	6981.6
2914	6007.7	9692.7
475	1681.6	3675.2
812	6530.1	6326.3
497	2310.7	1617.8
244	8876.9	5063.5
6465	8660.3	8382.1
407	5861	1508.9
1279	7338.2	5200
533	8672	111.74
300	7496.6	8836.8
3698	9191.5	1699.6
35	4997.8	7297.8
1095	909.43	263.34
533	9067.4	123.74
5683	1574.9	4002
1052	4952.4	5224.6
2300	1258.5	9876.1
6838	7865.2	2517.5
4567	4523.6	540.75
731	608.49	9138.8
3782	1417.9	1109.4
829	4520.7	6614.9
9130	3408.6	287.14
883	7509.7	8784.6
237	610.67	9099.2
1271	455.55	2052.9
159	9894.6	6031
570	771.21	7197.7
38	6867.3	7831.5
3895	458.84	8256.3
2023	627.95	419.65
50	4427.4	8159.6
3376	3822.6	9820.1
170	6959.5	4508.6
338	1648.4	2221.1
5958	6785.7	2785.9
2434	4763.8	163.13
85	2555.6	697.41
62	1165.3	9141.6
538	9498	6674.2
9277	450.4	3595.8
308	4801.2	3604.5
3899	7167.3	7959.3
196	6494.3	3351.7
523	486.02	7746.2
350	9355.1	4807.4
419	4563.6	1307.5
86	1501.8	3663.9
1171	5391.1	4437.7
84	955.16	794.76
50	790.86	1724.4
842	5214.4	8940.3
6899	8835.7	1416.3
91	1225.7	3312.3
6602	5547.2	1760
116	266.11	4815.3
78	2271.3	5131.1
1335	3823.9	3518.2
1202	4845.4	8479.6
4596	4139.3	5022.8
535	2481.4	5863.5
107	6341	6985.8
534	2689.6	7871.2
154	4947.2	3908.2
5199	9060.7	7177.5
710	4590.9	562.86
787	7554.5	5054.1
591	488.96	3629.6
5392	6554.5	6196.6
1418	528.92	8448.7
301	20.157	1068.5
74	9124.3	113.55
1800	4544.6	615.99
828	9925.7	9032.5
3108	6247.3	8748.6
289	8748.8	4205.5
350	5806.5	1570.6
3396	2725.2	2845.5
1248	795.26	7220.2
1141	7448.2	7567.5
1219	7387.9	1367.7
845	8782.5	4286.2
316	7586.7	4353.6
2910	4932.5	9240
1966	392.49	2167.4
2	1931	9021.1
639	7433.4	7510.2
2843	1150.8	4206.6
70	3215.3	1801.4
1879	7909	4917.2
672	9415.8	8521.6
965	9545.9	1506.9
144	8523.4	6594.9
7253	5870.9	100.25
3225	35.347	8037.1
136	5902.3	7947.7
912	2658	7809.6
2105	153.42	8386.6
50	9281.1	1615.9
65	9592.8	5082.4
375	2094.4	100.6
562	6738	1396.5
313	5701.8	5925.2
1863	1256.9	6708.5
802	2358.8	8352.3
264	7714.4	5190.7
3023	9935.5	4943.6
1366	6177.6	3868.2
1028	4022.9	9728.3
2155	6483.6	1071
466	9343	5892.2
407	7610.9	9515.4
1537	8353.9	2277.3
8877	4777.1	5262.4
159	6778.2	5187.4
6	3949.5	2990.3
459	9833.2	8399.5
151	496.89	2858.3
577	5923	1440.1
1284	9424.1	5590.6
45	9277.4	4988.2
3113	4478.2	6545.7
4649	4452.4	2607.1
396	930.32	5416.8
389	5102.6	5534.3
6595	5869.2	89.387
1822	3023.4	1695.6
9	6466.1	1287.1
9244	8559.8	9579.2
255	3037.7	616.35
11	8932.5	5098.1
1541	5888.2	1385.2
40	7748.9	2953.5
1407	4811	8490.3
2818	749.87	6872.6
192	9598.7	71.453
7699	3668.4	3108.7
153	1840	7146.4
1068	2951.4	7672.3
138	6618.3	6789.1
774	1238.6	3272.8
74	3649.3	5679.4
782	9069.6	9996
3262	6507.9	6778.3
1199	945.49	305.24
7093	4822.6	3604.5
4529	449.35	7771.8
3747	1594.4	6946.4
436	9604.1	2786
563	2769.3	8744.6
245	9341	2238
1716	686.48	3880.5
1154	7343.9	5214.9
750	932.84	7694.9
314	506.34	8657.1
356	7983.6	8459.9
6095	9233.2	1703.4
114	7344.3	5128
4082	6647.6	8146.2
3571	4966.6	3907
2312	6765.5	2794.3
9	7010.5	5789.8
338	6480.1	8062.9
4867	4192.9	5548.5
110	7869.8	204.05
1683	7238.4	1109.4
839	4992.2	6608.5
83	1019.7	766.62
1833	461.03	3566.1
625	2756.2	3032.4
397	613.72	3703.4
1074	8884.2	5135
2274	4935.1	1058.3
7362	3992.5	7757.5
3369	2802.3	1672.6
2363	14.484	1103.5
280	1823	3183.9
23	757.2	3958.1
298	7904.5	4931.9
3439	4944.2	1794.8
206	1651.9	3938.1
3445	4114.9	4965.9
1859	1263.5	6703
3	1461.1	4441.1
2140	1123	1566.2
102	4837.4	8485.2
9167	9567.1	2036.9
2843	3217.6	74.621
1712	1673.6	2249.3
124	6224.7	6969.1
3742	5935.6	8997.6
656	1604.8	3917.4
4950	9824	6530.7
290	7875.5	4591.2
1272	452.65	2046.1
116	4584.7	5954.8
1132	520.13	2819.5
1468	917.39	4898.6
1170	5449.8	4460.1
10	3634.9	7113.5
4426	1449.3	4456.5
1837	8064.7	5730.3
351	3943.1	6031.7
6087	5155.3	2642.7
31	3435.9	6347.6
324	6352.1	6971.3
4631	9481.1	8494.5
1247	4014.8	5061.7
752	8491.6	6257.3
53	6193.8	6925.9
183	5062.6	1179.6
5007	6002.4	9338.6
92	3974.3	9556.3
866	1659	3731.1
593	4410.8	8067.7
3717	2759.2	7734
467	7090.9	6065.9
3388	520.05	647.83
1122	9483.8	8485.6
1949	3067.2	2745.6
34	8494.6	6351
394	9237.3	4937.1
2751	4588	5979.4
3879	2332.1	1634.8
1451	1161.8	9102.4
712	9934.1	3713.1
881	7503.7	8847.1
179	6355.1	3305
70	6357.1	7007.9
519	9002	4255.2
4513	6291.6	7029.4
944	4056.9	4981.2
8067	1703.2	7384.2
1196	496.64	2845.2
166	916.91	414.83
565	4394.5	691.32
1501	9654.3	1234.5
6834	9782.1	7971
595	5653.1	5950.1
240	6007.1	1538.8
1394	3632.1	4537.2
2147	8753	4227.8
3728	5464.1	4496.7
69	5659.2	8255
1491	5669.8	6346.2
163	511.61	2852.9
452	2525.1	2006.7
1631	7136.6	1141.2
834	1149	9044.8
8068	9950.5	2892.6
1205	5601.4	2765
3361	8926.5	9892.7
2151	1053	1531
772	8942	5086
1332	9498.3	1404.9
1001	2298.4	8278.7
3637	3411.4	1805.3
1745	5588.7	2715.5
2292	4628.9	1867.4
2139	7443.6	2251.2
4725	4459.2	8114.2
1918	662.43	424.95
525	885.16	4847.1
2203	9586.1	352.38
48	8481	6246
5400	9016.4	8940.3
2099	2629.8	2807.5
55	6868.4	44.565
157	6866.9	73.852
519	9612.5	67.956
3721	1951.2	3623.6
414	7811.7	9239.3
102	7177.4	9907.8
869	6278.8	6988.3
2009	9226.1	5318.2
172	3481.7	6370.3
1404	4990.8	3910.2
5864	9381.9	5595.4
781	7606.4	1642.1
1333	3974.4	9478.4
9887	7465.1	7518.5
688	116.51	3058.1
1389	3266.3	1810.6
6855	9332.7	5844.1
386	48.71	8043.9
1401	515.82	2853.5
239	286.81	4982.1
6938	8079.1	6590.5
1128	2345.2	5150.6
708	7301.6	9914.8
1302	7360.4	8484.9
1269	9638.8	2736.2
2	6122.8	1338.7
7794	5094.1	1371
1035	1631.1	6940
85	6836.5	847.82
50	9932	4890.2
1972	7799.5	9239.5
1189	7516.4	9480.4
738	6088.8	1296.7
140	9693	1340.6
3433	1193.1	3194.9
3490	6339.1	8747.4
444	8543.8	52.457
821	5870.3	1384.4
118	1388.2	1098.1
2424	8655.4	7376.2
49	7002.3	5810.3
146	1101.9	44.29
6913	5700.8	2210.7
99	4459.8	8366.1
1026	4103.1	9697.9
9864	7615.1	7852.2
2788	4091	9739.9
456	2678.5	7736.5
1021	6923.7	6410.9
1212	3995.6	9823.8
3614	4523.2	4402.5
2332	4367.2	2652.8
1788	4042.8	9745.3
2148	8062.1	8469.8
105	9750.1	2822.5
7120	3678.1	486.24
1257	1426.7	4464.6
490	6055.3	9014.9
2665	498.36	715.44
1117	7554.6	3039.7
1100	452.03	2031.6
137	9992.8	7679.3
24	6483.5	3297.1
1874	963.53	4595.4
15	7341.1	8562
472	1652.4	2203.5
3055	4662	1840
1518	4155.5	2972.7
3872	3141.7	358.36
1109	2089.6	8059.2
274	9723.6	6880.7
145	7715.6	9096.4
4261	4517.7	8794.7
1342	7326.1	8501.2
832	3025.2	7677.6
7989	3248.9	1776
424	8789.6	3314.7
5585	1708.1	3720
1502	7975.9	8479.5
262	4995.3	5314.3
487	7534.5	2161.6
5	9687.5	2798.4
3124	3998.8	6075.2
5266	8583	9617.5
89	3050.5	749.09
2444	6469.2	8011.5
9436	6311.2	7027.4
833	4702.1	5262.9
617	2372.2	5090.9
191	317.27	9187.1
2664	6788.5	5234.6
3773	4740.9	187.5
9601	8655.6	8060.4
3815	5390.7	8600.9
206	535.27	7738.1
398	9227.2	4967.9
1675	5571.2	8515.9
2524	33.798	3118.6
5450	5323.1	8903.2
1399	3615	4480.9
1131	3905.9	7772.3
994	7414.4	7561.3
8	226.77	8458
9686	7297.9	1095.1
2363	5170.4	2620.1
6639	7048.4	841.61
5004	4026.6	2958.3
127	1558.2	8897.2
429	4658	373.73
439	9990.7	2446.8
236	9318.8	2444.7
299	4511.1	1330
7583	9163.2	9906
1348	6528.8	6742.3
704	9917.1	1182.5
1366	5871.5	3444.3
47	594.82	4498.3
726	7499.7	4978.8
254	8902.3	6029.5
39	6867.1	5192.5
1145	1273	6687.3
192	9926.3	5008.1
108	2032	2934.3
7056	8785.7	4729.4
47	5584.7	1414.1
3787	181.11	8651.7
2294	584.91	9169.8
188	5727.8	20.079
116	2005.9	3042.5
5090	4863.4	3566
1335	1442.7	8452.1
573	2078.2	4307.4
3784	5359.9	7569.6
589	509.97	3614
342	6292.4	7009.3
2914	4539.2	6706
6091	271.05	9235.7
1877	6422.1	1062.9
392	4418.7	8463.2
274	482.66	3266.8
302	6295.1	6588.4
939	925.33	285.09
57	6132.4	3894
6870	5366.3	8688.9
191	5378.5	7658.9
850	6827.7	7823
1922	9823	6489.9
623	2538.8	2558.6
4376	9874.8	8971.9
164	4734.7	852.66
2678	1460.3	2999.2
8698	7920.5	4850.2
2615	8984.6	8892
95	4554.6	9423.3
93	8821.5	4774
1132	334.81	6419.5
2045	7116.8	9878
605	9901.7	8976.9
7775	6012	9695.4
339	9970	182.82
3221	32.672	8088.5
171	939.64	428.52
912	3828	4672
547	11.575	6790.8
5441	7063.4	827.94
1123	4130.9	5623.9
468	5751	9418.3
2195	2775.2	3097.4
270	6908.4	9992.4
2465	2047.9	3064.1
89	6901.8	95.881
1032	492.88	8678.5
588	349.18	1753.6
2248	1456.6	1063.1
3103	9881.7	9014.2
168	885.87	362.14
189	9258	756.55
4139	4917.9	1717.8
704	5876.7	6734.7
888	5850.3	6733.3
4076	4182.4	1037.8
7299	5993.4	9375.6
1706	3115.3	676.78
3347	1465.6	1309.7
3573	9154.6	151.07
8692	1410.2	983.88
385	1279.7	3019.7
152	7537.6	4345
161	3059.3	6758.5
160	7787.6	1007.2
2138	1104.6	1559.7
176	1252.8	3379.1
3	4758.7	804.3
1684	4035.8	4994.8
446	5743.5	692.05
535	2602.6	980.35
1585	3971.7	2972.9
276	1512.4	4489.1
38	3385.7	6145.4
344	9434	645.97
4883	255.32	1861.8
4667	9191.3	68.226
2415	3374.5	6108.1
376	6509.7	9448.8
3034	4153.2	5035
270	2713.5	6178.3
454	4032.4	3023
2477	7556.6	3024.8
8237	6513.9	8040.8
34	9897.1	8983.9
501	8957.3	4518.1
855	8627.5	8368.8
6240	4138.6	3234.3
1124	5838	1618.3
57	1649.8	4620.5
1944	958.3	2201
6129	4881.4	8508.6
704	7538.4	9357.8
2082	4444.9	1289.7
48	6442.2	7987.3
1463	3072.6	5171.9
693	6945.6	6365.2
3316	4980.5	5331.1
721	7335	5149
3496	3176.3	1772.1
4362	5096.6	6610.4
928	3897.4	4598.4
222	6001	1542.4
63	9315.3	4750.7
346	2244.5	7103.3
5441	8063.9	6137
210	100.25	8072.2
7152	9616.6	2722.7
1396	3959.3	7707.4
2986	9560	4155.9
668	9885.7	6071.7
786	7854.6	4849.4
547	5534.2	65.162
2619	1000.9	4523.3
2978	6318.8	8792.3
235	1223.2	3176.4
8510	4359.9	7216.7
5949	3656.4	7087.8
114	1978.8	3017.7
57	768	7410.5
6	2066.7	4311.5
7191	7858.4	4853.3
1722	4525.9	539.06
187	3377	5313.1
1203	6691.4	8739.6
980	7482.6	8859.6
580	3721	5968.5
711	4535.1	6565.9
3733	2143.7	6095.5
8473	160.94	2391.4
178	9583.7	39.386
6898	8764.2	1471.8
2060	974.68	5085.5
1306	3949	7762.5
250	8670.8	7374.6
714	5958.7	9043.9
4845	8329.3	9286.4
2805	7248.7	9922.3
9029	5296.6	7663.5
483	1202.3	22.89
240	748.78	7357.6
2789	334.41	6441.5
2872	454.26	8501.6
6256	6738.3	5681.1
310	1518	2165.8
440	9997.4	272.51
190	6730.7	8558.8
5153	6918	6424.5
3386	2546.1	8387.6
183	9655.1	8319.5
1092	7422.8	1401.3
460	7871.5	4543.7
1518	55.997	1062.3
1337	7851.3	196.15
156	5099.3	1173.6
866	4473.7	8814.2
129	8719.5	7374.6
185	495.63	9598.4
2247	1409.7	1089.5
6589	99.325	8380.7
1906	4041.5	1120.8
55	9513.2	360.85
307	6718.9	8634
77	7338.7	8524
1075	5853.1	3405.9
7627	9551.6	1325
74	4359.5	7185.6
553	861.13	7207.8
791	4574.1	2894.7
2439	2102.9	8652.4
1154	4550.5	2825.3
301	7906.6	4915.9
619	7424.5	7499
377	7525.5	4750
2798	4960.2	5339.8
2687	704.55	3900.9
3160	9799.1	2949
4437	5620.7	2791.7
118	214	8606.2
79	7616.7	1735.9
1830	222.99	1873
597	9596.9	2048.8
465	9038.2	8697.2
23	9195	760.07
355	169.36	6811.4
1080	5364.2	8816.6
1209	7771.9	9119.5
841	6483	7990
643	4856.5	364.9
46	2411.2	4087
1792	1343	1008
115	9936.4	1077.3
1631	8042.4	5828.6
42	1289.8	3061.4
2514	1983.5	3027
4583	5740.8	84.437
359	3668.5	4478.9
94	523.6	2961.6
2586	863.93	7215.2
1193	4553.1	2870.2
187	3629.8	4469.7
9437	5090.1	1243.4
5394	6548	6172.5
72	6483.5	7865.1
2976	6328.5	8786.2
2519	23.083	3049.3
7745	7397.1	7496.6
147	4016.7	3633.5
9	6577.8	6807.1
688	5896.1	3478
7191	8782.6	1499.6
529	1872.4	9049.5
843	2704.6	7769.2
216	4089.2	4991
452	9380.5	8532.8
797	9295.2	4960.9
4115	2920.4	617.33
196	5329.4	916.92
1103	9973.2	2389.7
184	5565.8	39.695
1064	2435.8	9946.9
336	4001	3047.5
875	8019	6111.7
2497	6754.3	9076
5175	7558.6	7825.8
391	8343.6	2280
1747	3906.2	3452
99	3173	1734
1713	641.95	3894
2434	9770.6	925.23
184	5881.5	3308.6
2052	4760.5	857.88
4613	937.07	5194.1
8699	7904.7	4891.9
2349	6367.2	179.36
1722	5122.2	6609.8
1334	3872.1	3476.8
3869	7282.4	5160.8
6493	9264.9	4978
2366	6459.8	6610
998	3383.3	1819.5
63	1663.2	4645.7
51	6431.4	7818.9
970	7814.2	2910.3
665	7014.3	5824.1
2970	2250.2	2155.6
8	944.54	5450.1
68	4601.1	652.26
1258	2797.8	1611.4
4230	4199.3	5609.7
1226	6870.1	6412.1
986	3108.4	7263
730	2291.5	1587.4
114	6707.7	8684.1
1876	8533.1	56.036
216	3626.9	505.9
1866	5847.5	6694.8
6708	9669.8	2834.5
485	1109.6	1906.8
23	8481.5	6284.5
552	113.81	6843
2184	8357.8	2364.8
938	4747.6	7949.5
3158	6347.6	8746.3
1132	7499.3	8864.9
1793	1429.4	1030.9
77	8054	6538.1
54	5869	7948
4781	7788.4	9130.7
4750	1548.7	579.7
1311	2184.1	6098.8
451	6033.6	9751.4
27	6207.5	6909.7
7162	6175.9	6949.6
177	6319.3	6525.6
1216	54.674	6781.4
1942	7489.6	2222.7
2060	1538.9	6943.9
2753	6685	2779.5
294	9510.6	6678.7
708	86.435	8068.6
186	2283.6	2066
9275	6029.1	9311.6
394	4481.8	6615.3
847	7960.9	6079.2
573	6294.8	8772.7
4463	2228.6	7238.9
28	6063.3	1596.1
404	4692.9	4262.1
4075	4153.8	1029.9
363	2592.3	715.21
2494	3161.1	346.31
6359	1712.4	3833.3
2804	3061	2754.2
1346	435.36	4558.1
243	6718.4	2780.4
74	5887	1377.7
247	6898	7781.8
75	5273.9	6487.2
231	4811.7	8418
5003	5550.3	2720.3
805	3200.6	1780.3
5522	6537.6	2928
110	5794.7	6722.4
2554	208.85	8466
2445	1883.5	3073.5
712	7226.9	8511
103	3984.7	4376
8695	1595.6	8534.4
988	6729.9	2758.4
1064	465.93	7800.5
886	9451.6	697.42
1662	6516.3	7954.5
34	9947.6	1105.3
4800	4581.6	209.56
1613	4602.3	356.15
913	7219.2	8523.9
3524	5577.8	8538.6
459	5540.7	1344
275	9474.4	6691
338	9784.1	8336.3
281	4895.8	9251.6
3267	3620.3	7862.6
606	1543.1	2276.1
448	4861.2	6163.9
2484	6508	6530.6
2665	72.545	3147.7
6757	1658.3	4601.4
136	9436.9	6658.3
2524	6518.7	3326.8
1384	4910	1737.1
460	5518.7	1369.2
808	5786.5	6922.6
624	4884.3	7279.1
6	3097	5170.7
1048	729.42	3924.7
17	501.98	7754.5
71	3244.8	1713.1
1244	9960	1135.6
1727	5221.6	6482.7
232	1684.2	3742.8
66	4510	641.27
177	2815.1	1658
1664	9367.7	4728
13	6191.9	534.13
926	3364.4	5313.4
1390	2957.2	607.85
248	2048.3	3085.4
702	4540	2887.2
1871	9295.1	4786
1484	4410.6	6283.8
2967	2227.9	2100.3
1041	2533.2	668.69
1825	9257.2	4966.7
7230	9108.4	9975.9
873	6260	6561
2237	6834.8	9121.9
175	571.15	9108.4
2716	4160.5	2081.9
778	5770.8	2600.5
4231	3765	5888
3556	1551.1	542.21
908	9369.2	2271.7
6378	9886	1161.5
176	9643	46.545
874	454.58	7808.5
4817	2503.1	6126
194	1457.4	3023.4
164	258.04	9246.5
911	4731.6	4206.1
1046	9939	1125.5
705	3044.9	7722.7
24	5574.2	1331.3
187	5775	2579
678	511.54	8459.4
52	2865.1	594.77
132	5031.8	6632.9
70	5626.7	8198.1
7196	8093.6	6613.7
260	8084	6557.3
6783	7479.1	7527.2
462	1470.6	1317.7
239	2634.8	1083
2795	2543.9	3874.6
667	1014	5770.6
558	5058	1425.5
292	5894.1	3328.7
1611	6164.1	4021.7
721	4487.7	8477.5
4818	4534.8	540.6
372	4795.5	822.64
117	2840.2	4430.6
3081	6066.1	9065.9
1489	7910.5	4863.2
1822	2161.1	6104.6
4241	8837.1	3281.6
3420	6491	1282.5
4859	9957	1134.6
261	8728.4	1422.8
153	6234.9	6898.5
50	4059.4	9808.9
116	562.24	4600.2
74	7603.7	1760.6
1753	6314	8801.4
2424	1458.8	1089.1
2032	902.8	2208.8
1656	2374.7	5804.4
514	5982.4	9730.4
1386	3361.8	5302.1
831	1360.3	1031
3813	5359.9	8649.3
454	9417.3	8564.9
2462	9698.6	2811.3
4039	6832	5130
85	83.312	4590.8
498	9602	263.82
2470	3407	6122.6
3307	9952.1	2415.3
565	3621.9	7069
5541	4936.9	5358.9
4034	1241.7	3307.3
1947	3221.9	5460
2503	6802.9	9050.7
859	1929.5	3682.4
60	4727.5	198.26
16	460.62	7807.2
1131	4571.4	1913.1
354	4369.1	7191.4
2240	9441.8	638.25
2213	4671.8	5241
7139	6854.3	5126.9
38	7253.3	9843.7
515	4045.4	2029.6
3475	1466.4	1029.8
2400	9104.4	4287.9
4242	7305.7	5211.5
3317	9926.4	4989.7
2692	1603.2	4716.1
1043	7198.9	9876.2
144	6749.7	786.21
4862	7498.7	1664.3
3571	9384.4	5472.5
2774	6500.1	6258.3
62	5320.3	7688.8
5954	5773	2173
784	5499.7	26.983
1769	4034.8	4971.4
6650	9365.1	2250.3
97	3188.8	1738.8
2508	2304.1	6481.9
4434	8752.1	4168.4
993	6048.3	9078.4
6863	8768	3281.2
484	4865.6	6206.1
5082	7267.2	9917.9
356	9611.9	4587.3
4346	4412.2	6315.9
5405	6829	5134.4
3300	4396.9	3362.8
23	8670.7	4217.3
3809	5428.8	8723.1
2917	8102.5	5452.1
3960	7794.3	9208.8
2059	4798.7	793.81
4813	2603.5	651.89
3916	3613.1	7871.2
2813	5564.2	2184
418	9352.7	141.67
6	1430.5	7718.9
5985	1703.8	3977.4
1980	7756.3	9196.1
2784	7995.8	1501.6
8890	9810.1	2856.4
957	9409.2	5640.5
2357	2866.4	554.22
877	1221.8	3299.9
724	883.57	5086
4693	9045.4	8673.5
662	4510.3	239.97
1067	2422.6	9897.8
26	7284.6	5144.5
4448	7632.5	5174.3
94	4904	1045.2
98	6433.3	2883.5
1226	9048.6	4214
1932	7609.2	9440.9
289	3671	5707.4
867	4156.6	5642
4023	8597.4	8440.9
176	9828.6	6478.3
4617	931.36	5143
849	7470	7465.7
46	3213.7	84.504
1801	4514.5	539.34
2331	5925.1	1435
724	3358.7	9084.5
514	1435.7	8466.1
16	9625	1245.7
292	3400.1	6073.9
7988	3258.3	1778
853	4090.4	9777
115	8644.7	7380.1
1214	3168.2	9909.8
993	3132.7	320.61
6839	7818.4	2478.2
1662	4120.8	5544.1
6627	9609.5	2768.1
5949	989.12	5109.2
2397	733.75	6787.7
61	884.28	4875.4
4105	4538.3	513.19
6869	8768.6	3343.5
42	4472.3	1319.8
3750	4758.4	7972.1
6318	9246.4	1721.5
610	921.19	5188.2
357	8012.6	8495
5207	8636.7	110.63
1967	4402.3	2634.4
104	1178.1	1730.8
1397	8869.1	9921
5801	5946	9029.8
1432	943.15	8700.8
4665	9152.6	73.819
1057	9916	1110.5
1322	1939.4	3683
903	3840.2	4604.3
9	8641.9	8063.9
1983	8939.2	4525.8
377	5677.5	115.82
757	6906.7	9983.5
7554	1238.7	3045.6
2734	2762.4	9218.7
2	6790.2	9202.4
851	4076.9	9658.8
1949	7099.3	835.96
3140	7789.7	9154.1
5391	6604.9	6246.4
2487	4576	5942.1
86	3985.3	2826.5
693	7592.6	1254.9
898	4035.7	1104.8
7635	9551.6	1384.4
2717	471.47	8418.9
267	3921.8	4456.2
1204	337.59	8053.3
90	1818.2	4821.5
4471	145.15	368.8
170	6336.4	7033.8
285	3876.5	4634.4
82	9626.7	1259.6
7096	4835.3	3602.4
119	9824.3	6841.3
449	1880.7	3640.8
4260	568.69	9638.6
6892	8846.1	3301.1
3291	2000.4	4370.6
181	1464.2	1260.6
993	6737.1	2754.9
147	2482.5	8391.8
77	643.59	327.77
590	5889.3	3460.4
541	9824.1	2384.3
4141	6216.9	3884.4
6	9578.7	2829.2
314	5919.1	7881.3
520	8684.8	77.533
572	4641.9	9553.8
18	8061.3	6564.8
2403	9077.9	4235.2
3134	3660.8	3081.9
61	5385.4	7674.8
780	6450	1381.6
1739	4091.5	5034
27	4502.7	1311.2
517	2432.8	9906.6
732	5863	9034.7
344	4110.3	4749.6
1740	5589.1	2759
1195	7445.9	5113.6
5848	226.09	120.89
3260	1891.3	8993
3934	1753.1	7422.3
77	5860.3	128.76
52	4490.6	723.07
2711	3553.7	7887.9
4935	4058.2	1800.8
567	9687.2	1347.2
113	3955.3	6113.1
218	4819.8	861.22
80	4553	592.21
1443	7840.2	9227.4
745	9608	4578.1
398	7724.1	9142.5
975	7572.3	1303.5
81	379.48	4505.8
1356	1546.2	8847.9
841	5870.7	6791.2
1681	5588.3	8464.2
162	3015.6	6690.4
16	3331.8	6034.9
77	5798	1573
4897	9923.8	1151.5
6848	9368	5888.9
25	1172.7	8998.7
398	5453.9	8701.6
6636	6515.8	9453
101	8530.2	6590.3
1021	8692.8	4213
1053	2307.4	7163.2
209	8668.5	8073.1
1627	1380.6	8458.8
2153	6381.4	1036.5
138	2816.6	1720.5
255	8079.4	6576.2
3033	2127.8	5695.4
5221	5561.9	2794.1
5529	590.11	8123.7
1407	3356.5	7883.2
1833	245.27	1817.3
8001	1172.7	3066.1
170	3453.7	6378.2
2339	5099.5	8792
5485	4634.2	8300.8
32	8140.6	8669.4
1394	6955.8	7419.5
1203	7873.8	4905.3
2858	2805	1805.8
4302	108.12	6848.5
452	4925	5324.2
1501	7989.1	8490.5
503	7571.1	3092.4
1669	3381.6	6104.8
556	8653.2	130.28
3716	5471.3	4546.7
64	5952.2	7882
3958	4086.8	6976.5
7629	9522.3	1322.8
1721	679.97	3953
145	5819.9	1575.6
61	649.24	9128.8
1	5079.9	1434.7
991	578.86	8643.1
307	4462	8473
1709	4922	1718
974	5315.5	7559.7
2044	7147.5	9814.2
3493	6290.1	8771.7
3719	2734.1	7760.2
2592	2164.1	652.91
6951	4566.1	2903.2
6540	8731.5	1388.3
3261	6560.6	6788
1650	4473.6	4453
991	4742.2	4255.2
1222	8033.8	6591.1
1605	4978.9	5296.6
60	6044.3	5987
442	6870	2110.1
9265	8678.1	7376.8
2396	89.915	2419.6
2928	9900.7	1153.6
692	5595.5	2953.2
285	5483.8	4489
62	2312.5	1617.6
6047	2293.4	5131.3
428	5469.6	4486.2
204	1111.5	1855.5
390	6758.1	1404.2
4882	8396.7	3806.6
946	3953.6	6096.6
238	3119.8	7348.7
1154	5893.4	9048.4
119	3973	3625.2
8019	1270.9	3050.5
533	1139.9	1546.2
9	1071.3	1082.8
641	9850.9	5961.3
349	5834.8	1555.3
408	9176.4	4058
1682	7151.5	1073.2
1197	4965.1	8532.8
316	5567	5985
40	521.58	662.5
2924	4602.4	528.13
1871	709.1	2372.7
1318	2937.1	4522.6
3625	2329.2	7096.7
18	7252.2	8503.2
4742	4406.2	8125.3
11	3371.8	7878
369	6646.6	2845.4
3239	2336.9	4112.3
1476	76.252	8053.3
7709	7859.7	2493.8
179	8982.1	4250.6
3461	7093.5	2386.8
365	7454	5495.8
862	6064	9023.6
364	4119.2	4952.9
325	3063.4	807.35
3604	7486	2127.6
316	2952.2	532.96
53	8797	4727.5
1156	3240.1	1748.3
199	3592.6	7126.1
375	1635.8	4660.3
5770	8780.1	1381
844	8380	2327
1209	3206.3	1781.5
29	1502.9	1185.4
1459	3108.9	335.1
666	9404.8	682.59
655	9995.6	7657.8
233	1379.6	8466.5
12	9983.5	4932.7
337	1902.2	3714
9606	3077.4	2719.5
272	915.27	5477.9
502	6004.1	9732.2
25	2693.3	993.93
729	12.398	4631.5
806	3215.1	1715.4
5453	5288.1	8903.2
1064	5294.2	7662.8
925	3385.7	5353.8
1572	4065.7	3684
2595	2134.7	574.27
611	884.89	5158.1
2642	2829	4415.8
142	9094.9	9978.1
3120	5780.3	2638.6
1291	7732.3	4729.3
479	4172.4	5607.1
8594	6604.1	6719.2
4550	3188.4	52.215
474	8865.4	6005.4
5517	920.11	5145.1
351	181.49	6871.6
1616	4633.6	448.7
959	84.449	8051.7
496	7514.6	4732.9
840	5874.6	6779.5
4	6465.4	1056.3
808	105.36	8014.5
5234	9644.6	8000.5
635	4930.3	7314.7
3903	2045.1	8112.3
181	6515.8	7842.7
5	6090.4	1248.6
1571	4035.8	3749.5
398	5531.4	2871.8
5235	9700.4	8028.9
940	4737.3	7909.1
2515	3160.7	9447.9
1572	6328.8	6584.2
747	2657.4	2766.5
2094	5788	97.517
270	4579.6	1803.8
1953	1157.9	8930.9
337	1618.3	2201.4
685	6395.2	6532.7
52	7111.2	3247.5
1956	9042.7	4256.8
86	8935.4	5072.6
3790	1911.6	3658.6
78	3010.2	1653.1
568	2631	998.59
1016	3407.6	1165
527	8654.2	74.657
1147	4486.5	520.84
500	6741.2	4147.2
203	5151	1248.7
475	6176	6894.5
3863	9334.6	41.223
1538	5848	1399.6
4849	8381	9301.1
2894	9196.3	4022.8
68	3248.4	1754.2
330	7077.8	872.2
2349	67.662	1072.1
4518	3149.4	302.17
32	2182	1147.7
4025	9631.8	2742.2
6253	6254.5	7030.9
766	9983.6	5196.5
131	3213.2	64.367
607	2720	3108.7
2791	500.93	2828.3
203	6655.9	6657.2
666	7705	5130.5
9355	1504.5	1297
7062	7907.1	2509.2
229	4737	9377
734	1397.2	8462.4
2152	2997	1615.8
246	6466.6	1412.8
236	8584.3	6637.7
4705	909.98	395.05
6492	2342.7	5194.9
1393	5783.8	2637.3
8549	7768.9	9146.5
613	8933.5	5056.1
2529	9407.3	5866.6
163	4776.5	839.12
2085	1074.8	1866.7
1722	752.36	3913
787	9558.3	334.74
94	3953.1	7822.4
6990	8374.4	3813.7
859	3676.5	4469.6
201	719.2	6887.2
731	2508.4	3867.1
467	9401	5841.3
3683	7541	4716.3
642	956.54	5405.1
512	951.45	296
3162	1460.4	1810.4
1682	9641.4	4155.4
38	3639	494.52
1025	8963	4541.8
1000	7513.7	8830
467	5776	9433.5
145	8628	54.362
9017	5299.1	7686.1
61	4461.1	6626.9
350	1581.3	2181.7
670	7043.1	5749.8
3551	7624.7	3018.6
6519	4566	499.94
2123	6628.9	8188.7
2691	3649.5	529.5
3148	1425.3	8426.2
4827	2810.2	9199.8
817	4499.7	6585
1169	5672.6	125.03
6790	7463	9438.2
1070	3002.7	7603.2
257	3240.7	9481.4
1243	8391.7	3818.8
366	9532	314.33
9204	5604.2	2961.4
1325	2768.6	3136.1
1268	4475.6	4460.3
3679	5589.3	2845.2
2059	1543.4	6924.9
563	2312.4	5104.3
1499	1254.2	3080.1
865	7829.4	2815.1
182	2682.4	7705.6
801	2336.5	8329
588	9606.9	1230.1
1628	4737.5	7928.8
1021	7040.5	886.11
923	4908.7	8549.5
463	1432.8	7705.9
225	3975.2	6244.6
4455	1132.7	75.029
3905	2047.3	8099.5
427	2308.9	1559.1
2928	4510.2	490.43
3542	8069.5	6071.5
1659	2326.8	7218.7
280	1730.9	3772.2
796	3078.4	1819.5
653	9998	7630.3
1400	6992.1	5405.4
315	7530.2	4375.6
331	1890.8	3081.8
45	214.94	6728.2
380	2564.9	2537.2
1049	2778	1629.1
734	53.666	8043.5
4475	8927.7	5189.8
4689	9099.6	8667
163	5941.1	4615.1
5461	6244.9	6983.8
137	9661.2	5044.3
427	5491.6	65.085
5	1087.6	4245.2
461	7847.9	4491.1
2023	1609.7	3990.6
1943	9283.6	5019.4
5198	9016.7	7165.9
916	2257.1	7181
511	902.16	347.57
580	863.91	5104.2
487	4006.5	5040.3
986	6739	2759.8
423	4396.4	8444.2
513	2051.3	4354.6
412	3707.2	4490.6
9225	3071.9	2728.5
133	1771	1177.9
4485	1422.6	4454.2
847	3206.1	62.127
203	6722.2	8560.7
193	9610.8	8347.5
267	7716.6	5140.4
329	7072.7	862.91
291	3978.6	7761.9
4496	3251.2	1724.3
3783	4734.9	831.75
179	9719.2	2830.5
109	5722.6	5.8006
224	5649.2	6395.4
2435	7642.6	5157.6
9036	5824.9	39.523
4726	8068.7	6152
483	7601	9477.5
1385	7436.2	2160.1
3147	120.79	6876.9
3718	2736.6	7730.9
7647	3943.5	7771.5
522	5874.5	1379.3
1545	2071.2	102.37
232	9990.8	410.76
199	7723.2	5138.8
2465	7572.5	8339.2
696	8593.2	9618.8
1035	7581.7	1284.4
1612	6173.5	3939.5
224	5039.1	6568
480	1669.8	3724.2
992	9284.5	814.76
722	1131.1	3244.4
15	4004	6297.2
119	676.61	6817.3
3125	5772.1	2638
169	9571.6	22.039
5875	1258.8	6664.3
329	7344.9	1373
4125	4818.7	5217
8853	473.99	3599.3
122	902.45	5186.7
716	7180.5	8507.3
6086	6797.6	2769.6
2138	4741.1	5253
77	4084.1	2066.3
359	264.13	6854
2164	4613.7	441.44
35	7669.2	5232.6
3829	5146	2654.9
727	7514	4973.7
5053	929.46	5454.2
169	5880.7	1464.7
298	4417.1	722.26
2773	1681.3	3757.3
158	3991.6	3702.3
8876	4727.1	5229.3
507	6074.8	9271.9
8503	120.23	2389.1
2438	2382.5	5897.5
168	3333.2	5349.9
1098	470.32	2042.5
230	6849.3	48.286
1078	9981.4	5010.2
555	8661.9	84.086
192	8933	4493.2
4831	9541.4	1435.8
475	1114.7	9050.2
797	3940.8	4415.6
90	6655.3	8179.3
303	3810.3	4655.1
3858	8499.6	6214.7
115	9025.9	4493.8
989	4768	4247.3
9	9554.2	2718.6
604	9896.6	8935.6
150	2482.9	767.97
133	4500.8	2561.5
2143	6821.7	5193.1
6215	4110.7	2077.7
3203	3691.9	7381.7
215	4551.2	94.083
1570	7296.9	5165.4
197	6433.2	3328.5
1034	1589.7	6949.4
2301	686.97	6799.2
1050	7743	5205.7
4960	7.0588	6750.8
848	10.91	3085.9
3210	2568	729.18
12	2379.4	7174
856	4517.6	8848.2
356	3754.8	7357.2
202	2694.5	942.67
3315	4680.3	402.25
3587	8773	4244.4
659	9873.8	1067.1
4282	2329.4	5215.8
4050	3645.6	8614.7
21	8130.4	5370
3658	9824.7	6566
9	9619.8	1307.4
262	5525.6	1296.7
4175	1900	8987.8
247	4450	6646.8
2741	6300.1	7770.9
700	9561.1	333.44
144	3283.8	2903.6
3058	9337.5	661.49
84	7886.4	4856.3
287	8110.5	6551.6
3134	7198.3	9945.3
2908	7568.8	9419.3
835	2994.8	7591.1
220	5901.8	1449.1
8864	7292.9	9877.1
164	6590.7	2896.2
7654	9547.9	1321
5389	6596.9	6193.7
1890	9809.5	8345.2
8336	7349.2	5121.8
870	6101.4	6004.9
4200	7554.1	4754.5
841	942.19	2170
1314	7639.2	8531.3
1211	3433.6	277.16
1856	5753.1	2238
385	2520.6	8351.2
1613	6222.6	3929.2
1434	5054.3	1228
134	1093	1853
2802	3093.1	2744.9
149	549.74	4580.6
8978	489.62	3594.2
5402	1898.7	3675.7
1642	7783	2883.9
1073	5850.4	3439
51	9885.8	4991.9
1175	473.23	2897.2
320	6412.3	7005.7
346	8097.8	8675.9
597	2844.8	8788.8
492	4770.1	4182.8
31	627.83	363.02
443	9396.8	7582.7
7127	3969.8	2972.9
21	7801.1	2542.3
926	4520.9	6646.4
475	6439.2	2835.1
6	1011.3	460.59
55	3429.9	306.75
2584	870.14	7211.9
1487	7553.9	3026.4
2366	5139	2607
117	1601.2	6936.3
50	2930.4	872.94
1315	6612.6	9516.3
3869	4523.3	2858
251	9560.1	7475.3
17	8605.6	8469.7
116	7816.7	951.91
9112	7069.8	2364.4
9481	1577.5	1327.7
344	6496.3	3292.1
40	5388.7	8697
5020	3907.2	3518.6
1097	442.95	2026.8
191	570.66	8100.6
501	9566.8	2803.5
3135	3693.6	3131.8
428	8045.5	6078.6
1981	7059.8	6118.7
28	8088	5384.9
7002	9419.8	7521.6
6973	3077.1	2724.3
996	5649.3	6831.7
536	9967.9	3693.4
2355	7740	5156.2
4571	5022.7	1520.4
268	5124.1	2893.3
47	3580.9	7092.4
998	4148.9	6072.9
483	1274.9	3023.5
69	7776.1	2858.2
140	2779.2	9232.1
4539	3374.3	1786.5
403	6211.8	6990.1
767	1082.8	9427.3
8536	6079.3	9012.5
262	4012.9	2790.2
290	752.42	7381.2
121	2698	945.86
2932	4565.3	499.84
1107	2060	8082.8
876	3205.8	5430.7
1357	261.88	6820.2
795	6810.5	1395.2
3291	3677.3	4463.9
232	5444.6	8683.7
2141	1106.6	1554.4
4339	7564.9	3086.3
2190	4472.8	549.05
296	2255.1	7141.8
296	9368.8	5599.7
647	4165.2	5594.9
2014	2070	8137.2
4213	5980.5	9751.5
735	4883.8	8534.9
1508	9583.4	277.28
721	9233.6	1623.6
799	3093.5	1831.6
502	1427.9	7684.2
8303	4118.3	3194.8
2936	5899.3	9691.1
99	7680.4	9416.7
997	7315.9	9892
1392	5753.3	2600.2
2046	414.43	8310.2
109	9926.7	1137.8
1105	3963.9	4358.2
4848	8339.4	9310.8
5420	6844.5	48.717
1977	3678.7	9892.5
5953	5761.4	2233.2
194	7683.3	5192.4
48	5648.4	5911.2
1098	9361.4	596.46
84	2836.7	4399.6
952	3134.8	9919.2
466	8780.3	4163.3
68	2099.6	95.863
8	9565.5	2699.1
936	5444.1	4470.1
71	7480.6	7504.5
98	5737.3	728.21
224	3695.8	487.26
502	8984.7	4458.9
18	3026.4	4498.4
1738	6928	9943.5
680	1444	8419.7
61	5793.6	1542.3
62	8118.4	5368.8
596	5684.9	5987.2
125	6818.9	5154
116	4379.7	3351.3
5488	9723.9	8008.2
3381	3403.3	317.99
7175	6813.3	5645.9
711	6077.8	1275.4
991	6772.2	2784.8
159	9059.9	4263.4
6027	3440.5	275.37
102	6890.9	7776.2
4239	2074.5	8133.6
3120	7364	1358.7
7886	3338.1	138.57
257	7733.3	5193.6
588	1796.9	3226.9
1533	5279.6	2225.4
535	3670.9	7123.3
3769	4662.5	5867.3
14	2595.8	611.68
161	3361.1	7865.7
4680	9256.9	2487.3
573	8272.8	8939.1
1281	4756.6	7969.5
9757	9633.4	8001.5
53	2740.1	5683.2
26	1185	8954.8
3286	9358	5851.9
1508	3645.4	4443.3
95	4288.2	6063.1
5054	936.12	5462
811	7651.8	4658.9
11	1767.8	7399.2
1633	24.27	4621.2
1806	910.24	2201.1
251	454.54	2083.3
1766	3766.2	5913.2
2120	1564	8915.1
2282	2369.1	7124.7
3088	4606.4	5929.1
3	6525.3	979.25
7746	7445.4	7492.7
1823	750.57	2379.7
165	5746.2	6895.4
14	4076.7	9485.5
1177	2415.6	9941.8
251	9369.6	5635.9
271	8526.4	6257
162	7761.9	1055.5
122	9204.2	823.12
2160	1475.4	1257.7
2284	2350	7218.9
38	4080.2	3229.4
271	5919.7	8999.4
134	7066.9	2381.9
2147	1127.6	1571.6
4018	9087.9	80.258
1391	1724.2	7397.5
940	3482.7	302.67
1881	7897.6	4902.7
551	5539.6	2165.4
1998	4575.6	5964.1
41	124.4	6835.4
7798	4627.3	9505.4
2063	1196.4	1884.1
3716	9804.1	6498.3
1022	7623	9368.3
1172	4595.1	1871.3
1840	7513.6	4396.1
1308	3970.6	7768
9379	8643.9	8092.6
1412	3855.2	3493.1
54	4331.9	3401.9
1665	3187.6	9909.1
458	2682.3	7646.4
1269	2089.7	567.76
3717	7197.3	8009.8
744	6.6666	3064.6
404	5760.8	85.112
1054	7714.1	5213.1
606	5673.9	6394.9
87	2685.4	2732.9
1228	9048.8	6489.7
3226	7181	1130.2
4178	9383.2	5619.8
40	6460.9	8012.9
2529	7538.1	4719.9
30	506.79	4556.4
104	4525.5	6603.3
1659	668.6	9132.8
9314	2200.7	6087.4
98	8621	7351.2
267	6593.1	6811.3
733	5935.4	9049.9
2734	154.28	431.89
172	2733.2	3113.6
35	8001.7	1540
213	1980.4	3086.8
4213	6105.6	2307.6
1163	3952.5	7731.2
720	5204.1	8907.2
4151	8119.3	8583.9
1075	9114.9	4080
1726	7445	2187.8
39	4790.6	836.82
5697	6506	1436.4
7801	6672.8	6720.5
4105	7910.8	277.08
1272	175.35	8517.9
347	639.76	4055
5093	5663.8	5964.6
3153	7391.3	1387.6
117	1.5909	4584.3
6386	2357.3	8327.6
676	9157.1	4051.2
211	5239.2	8912.2
2016	7770.4	9180.4
29	6810.3	2790.7
2638	8145.9	5424
2470	4703.3	9519
466	516.6	4591.9
997	6819.6	5635.4
1316	8472.5	6288.4
902	5702.8	713
49	5567.3	8477.9
6471	4568.3	2911.6
964	7581.1	9464.9
40	3439.5	1052.9
5	5073.8	1406.7
101	5889.2	3334.4
1878	6413.1	1039.9
115	774.83	7197.9
121	8543.6	6570.7
755	9380.8	5543.7
5489	9862	8370.3
392	6986.1	4551.7
269	2155.6	6061.8
1752	9941.3	1162.8
1437	5996.3	9718.1
44	5583.9	1653.5
2483	5929.2	9055.4
1990	1978.5	2935.1
99	5740.7	739.95
1401	5896.2	6777.6
3193	1156.5	89.924
3041	7782.4	2815.1
1054	3397.7	1873.1
241	7465.4	8893
1695	4179.1	6015.5
835	4473.8	4450.1
284	9038.7	8933
4698	9619.6	70.999
186	503.45	9629.2
751	499.14	673.98
1991	4903.8	1733.2
40	6820.9	5186.6
69	9088	120.33
7469	9901.8	5988.8
10	187.28	8424.2
73	6515.2	7928.7
317	488.98	7791.7
416	7945	1543.9
1537	1380.9	8437
911	7230.7	8559.8
211	8318.2	9050.1
4719	264.03	6782
4351	4362.1	6310.1
4853	4121.8	1828.9
955	2793.7	1662.2
183	5872	1708.2
4525	1711.6	3906.1
588	8338.1	9297.2
738	7870.9	9239.4
909	9680.1	8365.3
132	4500.7	6686.2
156	1837.1	7095.7
4529	9113.2	87.957
5252	2627.5	1039.8
2436	2365.3	5877
116	1672.2	3940.8
1348	8670.4	180.68
435	3399.9	1773.4
959	850.48	7238.7
4614	901.82	5141.9
139	2286.3	8273.9
4654	2166.6	6085.2
2610	4796	778.46
530	2320.5	5159.1
[truncated: 11,128 more rows]
