# Supplementary material for: Verifying molecular clusters by 2-color localization microscopy and significance testing
Source: Sci Rep. 2020 Mar 6;10:4230. doi: 10.1038/s41598-020-60976-6 (PMC7060173; doi:10.1038/s41598-020-60976-6)
Supplement: Supplementary file 2 — Supplementary Information2. [file 41598_2020_60976_MOESM2_ESM.zip › 2-CLASTA-master/Simulations_testdata/cluster_scenario_a/locs_labelA/cluster_scenario_a_results_sim_3_locsA.csv]

frame	x	y
145	2240.4	1690.8
898	9603	1278
1833	8552.1	5280.7
324	5008	5709.7
1230	7240.6	5195.2
488	5005.5	3775.5
2961	5813.7	8699.1
9844	7857.5	7295.9
60	23.45	2110.8
2354	4958.6	1075.4
318	7145.9	5686.9
3113	3520.8	5909
816	1436.2	6186.8
572	5531.8	2157.4
1	2650.2	9885.2
95	5624.8	2368.6
3744	5328.5	9827
692	941.05	4409.2
856	8523.3	3995.5
856	6477.4	3891.4
1340	2009.7	7798.3
53	7159.4	4519.5
190	1113.8	1587.2
59	8413.1	2402.7
14	7282.8	7419.9
1582	3098.3	9674.9
637	3264.5	1637.6
172	8936.2	2209.1
2207	1412.8	9255.4
3884	6954.1	7283.1
6062	5563.7	2119.2
30	2575.6	2087.3
58	4925.6	1105.8
236	7946.4	1439.8
2371	567.28	5510.6
3283	2905.4	1578.7
577	429.7	9308.8
3931	9329.7	791.21
1748	4268.3	3324.4
534	7184.6	9270.2
1827	7756	6690.2
425	2622	9847.6
111	2862.6	3250.1
6071	8912.8	909.68
6518	6655.2	304.97
818	3062.6	3104.6
541	4912.5	5451.2
878	4381.4	1330
2	3285	3668.6
553	3160.1	4228
14	1785.1	7719.1
5063	2075.4	9839.7
907	8552.8	1777.9
3741	7162.3	9844.3
702	5607.4	2403.8
922	8069.4	2325.3
60	2462.4	2348.3
98	7779.5	425.34
1353	7764.1	5315.7
285	9133	7739.2
711	3475.2	5130.7
7511	2312	6262
906	4962.4	6631.9
175	8424.8	6491.6
1105	3741.5	2497.2
763	3391.9	5763.3
1813	2623.3	3984.5
6	4126.5	3894.8
133	3416.9	5795
641	4251.4	3227.4
186	1822.2	6677.8
81	4003.5	8926.6
1009	4980.1	5416.3
194	5616.6	2437.1
5137	7791.8	6619.6
1774	8267.4	676.47
2884	1731	1344.2
8186	3985.3	7702.2
2113	9743.9	7664.1
138	3678.9	2509.4
412	3361.9	6817.9
97	8367.7	3706.6
491	8573.1	7058.4
34	3564.8	5960.7
198	839.25	9996.5
1315	4060.3	3923
43	4864.2	8768.2
465	1896.8	6887.8
2250	7795.1	6647.5
5520	483	5536.6
3488	3368.3	6848
9795	9229.2	9744.7
2581	9487.8	1946.3
315	8621.5	5322.4
4786	4413.1	2588.4
1400	501.59	4387.6
1154	1555.6	2263.5
415	8018.6	7399.4
64	406.48	3350.6
51	1623.2	7.8599
168	8545.3	1806.3
1789	8878.5	2249.3
96	7669.2	7018.3
2399	5889.5	1546.3
653	5696.7	4581.5
740	4569.5	9500.5
1890	6505	1660.6
295	1984.2	6883.9
1259	9709.7	7594.6
3869	1796.5	6665.9
1554	6108.5	379.05
4104	4865.3	3862.9
5488	7465.8	5459.8
5	1722.2	3533.8
303	7469.3	5381.3
133	1831.6	6621.2
379	7505.6	703.9
104	8833.1	26.201
1271	2509.3	2295.5
1286	6925.7	7321.2
4465	1277.9	8887.1
1651	9873.5	1010.8
6395	3529	2234.6
112	5411.8	3527.4
2096	4206.6	4905.7
782	2321	9395.4
300	4565.7	6214.1
5131	6225.1	5961.2
720	5169.9	8928.7
198	3992.5	8917
2351	2431.8	9097.2
1169	970.74	8933.7
937	5589.5	6759.1
6280	4189.1	2778.9
3196	4055.1	5289.3
3935	4820.8	8652.2
2779	7424.4	5521.2
127	5613	4223.7
1582	550.03	4359.2
3822	7807.3	7365.8
398	980.84	9974.1
3190	7716	6911.4
2885	1219.8	6474.8
5392	7715	7574.7
974	4146	5830.7
2128	6517.4	5516.5
174	1850	1799.2
1182	5785.8	8926.1
775	6294.1	5099.3
3229	4692.9	8727.2
4259	3565.7	5906.5
156	6782.5	9558.7
2843	9872.1	3970.6
190	3493.9	3752.1
4634	3400.3	6861.6
4518	7760.1	6637
1371	9870.2	3969
3729	1147.1	7204.7
170	4424.6	1688.7
282	4092.5	7289.7
922	1702.3	4988.7
431	8700.7	945.23
4993	2805.8	3630.2
3358	2283.8	9414
220	6292.6	2345
486	2535.7	8107.2
185	4894.2	5539.6
2432	4036.8	9759.7
852	3684.8	3038
2995	3557.4	6891.3
483	3016.9	8721.4
1591	2324.9	9487.6
1878	1038.1	6236.7
3498	4225.1	4907.3
1398	917.07	7108.7
86	7574.1	6510.6
6001	5181.1	7309.9
9605	1263.3	2736.2
625	5772.4	9739.7
9566	6661.2	2705.5
1522	3139.7	3382.1
3314	2210.3	1698.6
1275	1034.5	1657.4
1870	4961.1	5386.3
867	1974.7	7544
9588	6225.9	5971
234	1146.7	610.7
206	6557.9	7510.6
5103	7767.2	6669.7
330	3418.7	5852.1
176	2848.1	1562.4
599	5143.7	4605.6
7436	3764.4	105.63
3146	4644.8	3362.1
2018	2247	1497.1
2817	2343.9	1448.3
42	5307.2	5581.8
2471	6128.9	374.31
1965	3641.1	3316.2
3003	3635.7	3023.2
78	8578.1	7068.4
304	2391.5	2265.2
169	6729.4	3859.6
491	8564.5	4038.9
709	6539.8	1295.7
616	4248.7	4414.1
6646	2328.6	6259.1
198	623.93	1462.8
376	2300	1404.7
8646	7270.5	259.99
1277	2710.8	3854.2
1529	6200.6	5988.7
9456	6885.7	7662.5
1166	5952	7221.2
2552	3998.5	9787.6
2005	3405	4823.7
1583	2985.6	5391.3
1641	3499.3	3816.1
1054	3416.5	5922.4
984	3654.8	7692.7
643	4071.9	7349.7
3908	9655.6	1465.1
3066	5017.1	964.11
3008	5390	5212
292	5340.6	5183.2
1444	6638.7	228.88
2485	8526.1	4016.2
847	1890.6	1267.3
963	368.33	3319.1
140	5686.2	4611.1
2287	1733.9	1314.8
1650	5543.9	9609
5316	1407.7	2153.3
206	4901	5504
2617	9932.8	1090.5
177	9393.5	6682
69	1552	5554.5
74	6613.5	263.11
970	1075.8	6245.9
450	2182	617.7
1387	2356.3	8802.3
169	7328.1	6064.8
183	4970.9	6556.3
191	8729.6	8216
614	1495.9	9283.7
3265	1251.3	9764
377	1994.4	2577.4
782	2318.6	849.29
605	1632.3	7914.4
1229	1326.8	8929.2
2181	4710.8	1831.7
8102	3405.5	4815.2
616	7695.6	7174.4
4137	8242.7	8205.3
1450	6581.4	7506.2
661	4023.9	5208
87	7369.3	8088.5
595	9905.1	5615
8166	7030.2	4329.3
265	9649	5293.8
1080	5645.3	6574.6
7409	6351.4	837.19
408	1098.7	8593.1
2167	7410.4	8084.7
680	1086.8	7110.1
2130	539.64	5578.8
1573	7298.1	2109.4
106	5968.1	7246
48	727.68	3947.7
4728	7780.4	6618.2
775	7756.6	2333.4
8487	3353.4	6773.3
2429	4475.9	2576.5
84	5544	2125.7
2066	9895.8	1057
6245	2564.4	4165
690	1557	7898.7
101	5051.3	6601.6
294	4847.9	3849.9
1980	7742.7	413.29
1249	2024.4	2562
4230	2351.5	1509.1
2543	5017.9	3460.5
1767	4992.1	807.88
817	8559	5290
384	1973.4	2632.6
55	4879.5	1066.3
48	3519.9	9953.4
451	2873.8	2322.3
1271	5367.5	4295.9
64	1929.3	1759.3
267	4407.9	6754.1
1753	2326.8	1476.7
1873	864.74	5255.4
1556	8404	8282.8
294	944.94	8886
2687	6285.4	2312.2
940	4401.9	1666.8
2225	9382.3	6556.4
1339	2433.7	2313.5
6416	1312	9769.7
313	8344.6	3987.8
2144	4554.5	4612.2
265	3670.3	3197.8
289	4717.4	4347.5
897	9193.4	4131.7
58	4163.1	7508.8
1602	3954.1	79.996
157	4565	3672.7
36	4747.6	5275.2
4737	7227.3	5166
787	2015	7530.2
320	4990.1	6544.5
2174	4149.4	7001.1
459	2115.4	8522
6339	8395.9	9205.2
2724	469.99	3943.8
2885	5586.7	5616.8
5920	5962.6	1550.4
127	8466	8086.6
4708	6654.2	9355.9
2349	1630.9	3564.5
1861	6957.4	5362.2
408	6663.2	2723.4
141	7619.7	7554.8
18	9415.8	6564.2
621	9073.6	635.77
679	442.02	3915.5
334	1426.8	9216.8
978	458.58	9743
96	8323.8	3697.8
656	8281.2	603.16
717	6182.4	8249.7
6170	9611.8	1597.4
174	4880.4	8744.2
1274	2507.4	9318.4
2422	6495.4	7997.2
65	5087.6	5213.8
8416	447.4	9354.8
8404	3357.8	7621.9
1157	3304.7	9699.9
1326	5005.1	6523.2
727	2207.7	1496.4
264	3397.3	5743.5
20	3386.7	4819.6
5508	5100.2	8987.4
614	6284.5	2264.9
1510	2693.4	3919.6
625	7690	7245
84	7791.9	1501.9
276	8788.2	2454.3
6455	1837.2	5977.4
49	2386.4	8981
538	8852.6	8120
387	2176	567.84
29	9692.5	6193.5
4229	8361	3741.9
1181	2979.1	8805
187	3563.3	5935.7
1731	5067.8	9189.9
418	9644.9	1649.4
3981	3236.3	4031.8
3816	4034.4	75.191
9093	3692.6	9745.8
5621	4297.6	30.931
817	9701.4	6071.2
1414	3132.6	4244.6
8105	3375.4	4821.2
2875	5336	9780.8
9715	1348.9	9794.5
2490	8960	9587.8
3726	3701.7	3307.8
21	8914.7	2255.3
1114	5030.3	3462.4
4040	7678.7	800.94
1292	700.89	242.42
1956	2653.6	9925.7
212	3302.3	2803.4
174	6559.8	1330.8
1090	750.55	326.19
268	5943.3	7476.3
1782	4899.7	5401.3
2021	3584.8	2236.2
591	7490.7	678
584	3951.8	21.754
200	820.09	9996.9
4882	3537.9	6895.2
4865	9127.9	620.29
367	5945.2	6822.2
180	39.395	984.51
1782	8269	8287.9
3893	1722.4	2437.8
119	5365.2	3540.9
1448	2898.4	8851.2
2883	1703.2	1259.3
5944	7034.9	4771.4
7388	6967	272.59
6204	9358.3	818.73
6288	1054.2	6198.8
1812	2636.8	3998.1
1184	783.43	9944.1
19	6134.2	5963
7261	378.86	3432.5
7111	2240.7	4983.8
109	521.53	5520.2
2301	3527.9	9890.8
4313	4948.6	940.39
152	8550.2	1836
274	1993.6	9813.5
1046	1768.4	5546.9
5613	9233.5	1996.7
5	3418.8	5687.5
86	2267.2	8611.2
2573	1566.2	7898.3
827	570.64	8246.4
24	9343.7	2577.5
431	5639.9	6728.4
254	4852.1	8685.5
270	12.794	2121.5
6209	731.32	4357
2480	4987.3	5364.5
1540	7566.2	8690.9
557	5009.2	5459
3007	3588	3003
185	2329.3	8818
291	3273.2	2753.1
647	2259.7	822.56
776	4990.5	3418.3
85	6924.7	361.23
5457	9238.4	7608.9
1889	6176.4	5968.4
5690	7620.5	7122.6
710	2451.9	2365.5
2898	1813.1	6653.7
186	2793	3832.9
375	8546.4	529.12
804	5578.6	6720
2223	4915.8	1045.3
593	9070.2	700.5
1742	4075.3	3891.3
1797	4891.9	6248.8
130	9591.1	697.22
505	7617	7500.2
710	1084.1	1635.5
1167	6818.9	9568.6
249	2620.5	9837.6
2245	8842.4	920.89
4	3339.6	6805.8
3484	3364.4	6839.2
2210	6814.5	3386.7
9561	6679.2	2693.8
546	9330	7321.8
424	7178.3	7426.3
410	2303.4	4911.1
1532	1330.5	2814
431	4833	8750.5
849	1211.7	9741.6
30	3013.8	5395.4
2499	621.7	8304.3
1536	1353.3	2709.2
2840	9919.3	4027.7
433	4201.9	4836.1
1168	7405.8	699.25
255	2317.5	9425.9
41	4575.6	3617
2996	3620	8067.3
183	7389.1	2756
5059	4058.9	6332.3
6241	8451.7	8049.1
556	4972.7	5523.9
288	3005.4	8825.3
5612	9213.7	2016.4
270	8276.5	9175.9
1933	7673.8	6621.4
2826	2359.2	8752.2
311	3136.4	7281.5
1225	1815.9	4036.2
7756	7238.4	251.99
192	6330.3	1253.2
6639	9517.8	1901.9
2170	7404.9	8071.3
25	3402.4	5694.5
105	9539.2	1686.6
527	654.01	215.66
419	7938.2	7364.2
2310	5634.1	6591.1
2194	8349.8	3737.4
3363	5096.6	7418.2
950	7689	7530.6
54	7197	4554.3
900	9688.1	3780.9
4508	6733.3	2669.2
1566	4095.4	2320
2379	8501.9	1784
554	3707.7	2499.7
201	4890	6235.7
3383	4477.9	3626.6
1915	7139.8	8404.5
248	5921.4	7585.8
1184	7549.8	4031.6
41	6983.9	9795.4
368	7910.6	3990.5
2191	3756.1	8615.1
1857	6991.1	5319.1
2031	4965.1	5368.8
31	3629.3	8331.6
9257	6225.1	8218.7
8743	1510.6	7682
398	7750.8	6584.5
18	1940.9	714.14
1505	5030.6	202.62
2436	1702	1335.1
494	5507	5380.7
153	6988.8	183.4
358	538.1	2572.3
266	7890.7	3966.3
3527	9011.1	355.8
3725	3659.4	3341
262	6968.3	9889.4
342	5716.7	9668.6
3632	3557.2	2276.8
4793	9686.7	6128.3
431	3988.4	9246.1
540	4953	5493.6
42	1813.3	6736.8
2487	8528.3	4022.2
1347	2384.7	3688.5
6348	7905.9	3969.6
2614	2028.6	8538.6
518	3369.6	5697.6
887	1937.3	6903
63	2149.5	9552.5
1544	7516.5	4495.3
1638	5715.2	4517.1
812	2299	9414.4
2317	7552.6	4027.1
8290	551.23	8281.2
77	4999.9	5625.8
1123	7694.1	7504.5
57	8311.1	9571
53	5933.9	2127
3994	5635.1	5655.9
1633	1648.4	76.004
186	2287.6	8840.1
539	5369.4	5168.2
2481	8990.3	9526.8
12	9618.9	9337.8
1382	318.93	3303.2
473	9180.4	4197.3
905	2054.1	7153.7
5470	7243.8	230.97
869	1955.8	6885.5
137	9032	9492.7
1457	1641.2	5054.3
303	7696.9	806.5
2246	7551.2	3263
710	7521.1	5496.2
5366	9506.1	1894.7
400	7418.8	668.92
8947	729.98	4968.1
1346	2356.3	3713.4
292	8742	1018.3
498	43.497	513.17
3348	2835.7	1079.9
799	8372.2	8269.6
5746	8441.7	7863.5
455	2347.5	4902.5
591	2237.1	1453.1
3480	3301.4	6896.3
108	7112.1	461.2
4300	313.04	7778.2
593	654.77	1491.1
288	549.25	4449
577	5598.7	6732.9
6403	3529.6	2261
550	79.646	3367
4225	8372.3	3795
4033	1730.5	2486.1
742	7799.9	6628.2
2353	7245.4	233.65
1477	7764	6668.8
3148	7776.6	5228.7
810	9539.7	1922.9
44	2231.8	3607.9
575	4201	2706.6
500	174.52	4964.8
4203	8241.9	1107.8
227	8354.1	2355.9
122	2411	1154.9
52	4927.6	3731
4517	7851.7	6632.9
74	8270	9666.5
176	1341.6	8938
481	381.19	9824.2
919	6219.1	8227.3
2206	1753.7	5078.9
362	7045.9	4748.9
303	7527.9	5503.5
90	4577.1	9471.4
496	5524.1	5367.2
4881	599.77	8245.5
1092	795.27	230.03
3631	3172.9	3397
272	2616.2	791.86
1311	981.25	8950.4
719	2528.6	9259
9790	6195.9	5933.4
60	1779.5	6670.9
1488	4101	3224.6
449	4144.8	2741
394	6792.8	4919.9
5	8286.2	9610.2
111	2330.2	920.16
1269	936.35	9947.2
482	499.78	9435.7
2015	1642.3	7932.3
1112	2610.3	4187
3143	3344.8	5958.2
486	8344.9	8045.9
86	7710.9	5328.1
660	29.952	607.7
3004	3606.2	3016.2
157	8273.2	8438.6
163	4969.7	3743
3942	8587.5	1466
291	3487.3	9893.6
488	2277.8	599.52
1860	7003.3	5310.6
174	4143.1	2766
7657	4998.8	834.52
2248	8347.2	3684.8
850	5622.9	6541.5
2259	4244.7	4337.4
185	7060.1	5210.9
7288	1394.9	2157.3
364	3280.7	6063.3
336	8317.8	8426.8
1291	9038	2025.8
61	7191.9	9875.2
897	7099.1	3659.5
53	6776.2	3745.2
528	2262.1	8597.4
6407	9535.8	1311.7
5204	4009	5237.4
2	8199.4	8304.1
1535	2092.4	7131.1
617	3065.3	3041.7
24	1805.9	2475.9
1308	6996.4	9928
244	2125.6	1407.8
416	9616.7	1687.5
2867	6949.5	4814.5
39	7213.4	8370.7
447	1191.6	6527.8
268	3400.1	5716.2
872	6735.9	2740.3
525	2013.7	6893.5
8566	7759.5	6657.9
1947	4689.3	4345.2
1639	8189.9	3292.7
53	3594.1	5933.7
106	5520.5	6574.8
1830	7740.3	2353.2
1348	7774	5323.1
4286	9186.9	5018.1
3248	4742.8	7562.3
370	5749	9925.1
3147	1286.2	9805.2
25	2399.3	9941.4
1765	7505.2	642.88
578	5613.9	6757.8
1240	102.65	8022.6
5693	5945	6849.6
231	8388.4	3024.8
6136	2251.2	701.51
3502	3064.5	3080.4
2782	4584.9	6238.6
1180	9656	1240.1
1925	1561.8	2190.9
518	1205.5	6586.5
1411	3157.7	3150.9
145	7454.5	704.59
1334	9421.2	9125.9
719	807.61	5166.9
350	9215.1	5010.8
322	1780.2	2487.6
3101	2003.3	6901.9
4436	2434.2	9646.1
943	8530.7	5292.8
429	9899.9	3968.7
807	6116.1	9510.1
4256	8287.7	3855.8
6900	8311.8	673.83
324	7170.7	2790.8
1079	5662.2	6567.3
2077	2611.5	1129.3
7976	9567.8	5124.7
2488	8522.1	4036.6
4495	4872.1	9765.2
1163	4997.9	6589.3
252	2322.2	3530.8
8	7450.9	5452
9567	5038.1	840.36
1828	4016.8	9149.3
103	6983.6	9890.5
2547	4713.7	1481.7
1435	1810.2	5574.4
3584	4315.2	3311.2
573	5460.7	2084.1
23	775.69	3874.6
472	9198.3	4111.5
1819	3642.3	4520.2
588	934.6	8186.4
777	9928.1	1003.1
186	8772.3	8148.6
5079	7227.4	5136.4
1558	2433.9	9921.3
310	2849.1	3171.1
1046	9997.8	7731.1
2925	1719.7	7509
572	3598.5	9902.2
114	7328.8	6118
343	4762.3	7562.8
3629	3128.2	3390.6
2561	1973.5	7858.2
4682	7327.5	9745
1990	1388.3	3796.1
584	5939.4	7197.2
291	2574.1	4002.7
245	3738.1	6672.6
752	4496.2	3596.6
5069	7300.4	7057.1
4127	5685.7	6353
5112	7750.3	6638.4
327	5828.3	3146.9
378	4117.6	7318.7
1382	2578.4	832.21
8205	36.243	888.15
1313	4696	1427.1
4894	7292.4	2093.9
892	6087.8	335.03
136	6377.7	839.56
997	3538.8	3770.8
498	3107.6	3127
1905	2351.1	9483.3
33	5244.1	7080.1
1318	4100.6	3852.1
9682	3636.9	3015.5
6475	8282.3	9143.5
7588	5708.6	8945
16	6660.9	2700
1650	9852.9	1046.7
74	1687.2	123.1
298	7507.1	5462.9
48	4234.7	2804.5
4241	7031	4295
987	6230.8	1200.7
1727	4989.7	5360.8
5215	7181.9	9887.6
447	2159.6	1461.3
40	1879.8	5979
2104	9602.3	1248.5
2678	8061.4	2403.7
8327	4925.7	3060.2
121	5676.9	9675.2
3099	6719.1	2685.1
1315	949.87	9009.1
85	7696.6	828.51
389	6850.2	4961.1
2102	539.52	5567.6
9138	9666.3	1409.7
2017	3621.9	2231.2
789	3426.6	6783.7
2332	4638.2	3320.4
1820	4643.4	3345.6
1564	1389.4	2809.1
2708	9227.4	839.99
4139	1702.4	1247.6
134	7195.8	9907.4
339	766.58	1507.4
1630	396.79	9293.5
1961	2233.4	4937.8
164	3560.6	8303.5
7986	3505.5	5943.3
937	2283.8	6295.8
476	2572	3997
97	7147.6	9843.8
3790	7981.4	7276.1
4100	8010.5	2383
1818	461.29	3338.5
6574	6211.3	355.78
2769	3020.7	3148.8
1473	3663.9	3276.7
1355	9092.2	2016.8
27	3312.1	5780.3
449	5524.5	7955.1
204	641.97	1523.3
161	1545.7	2208
1662	509.91	3846.5
917	2082.3	7192.7
1657	8135.3	3042.7
160	9577.7	812.69
8693	3342.4	7636.7
503	1233.4	6605.8
370	2954.9	8574
415	3772	8477.6
529	2226.1	8669.4
231	7410.7	9899.9
53	7434.5	1676
81	5498.7	6515.7
1992	631.91	8311
5559	2347	8773.8
3891	2734.6	1052.3
34	2296.1	3591.8
3052	9232.5	5068
1915	8538.5	4031.7
217	5677.6	6557.9
1216	763.4	3853.9
604	8661	8137.5
119	4071.5	5252.6
2552	5859	1528.4
541	7219	7472.3
1762	1876.6	4175.3
5060	2043.4	9833.6
9389	3363.7	6355.1
1700	3398.9	5947
2493	608.17	8267.8
377	5088	9201.4
2200	6124	397.94
3449	9720.5	1518.7
733	7749.8	6611.7
883	7648.9	7180.1
2159	9489.5	1891.3
503	6960.5	4320.1
2288	1828.4	1386.7
469	384.14	97.925
2163	6796.5	3310.3
363	1759.7	1262.1
1206	3792.8	105.36
506	478.46	3918.8
41	3109.7	4175.8
5999	268.42	1274.7
230	3137.2	4242.8
2566	2102.1	9500.7
185	5625.5	6552.8
445	3710.2	3297.3
104	3396.2	4794.8
4200	7486.3	4458.7
5035	4232	4327.3
122	7760.5	5314.9
3848	1547.8	5502.1
3171	5544.7	9893.2
1584	1972.5	7557.4
148	7463.6	2022.2
2485	9032.2	9467.4
165	2300.7	9438.9
481	8388.1	7999.8
3457	5092.4	7451.4
2204	9625.9	5171.5
6329	1153.8	6185
507	8299.6	9141.9
4831	3619.6	8038.3
1266	2335.4	1371.6
1963	7075.2	2870.6
2616	3407.4	6848.7
122	3533.1	6842.3
237	3696.2	4695.3
88	2263.6	850.7
359	7702.6	2334.9
945	999.62	8991.8
2	2681.6	1200
2912	3659.7	3024.6
153	421.14	3923.6
5530	6405.4	808.32
9921	6225.9	6009
704	3997.4	6370.3
495	1402	3784.4
3709	367.63	9253.7
1042	2030.9	7204.9
6373	7274	7085.6
639	5799.6	9941.3
42	6996.7	9910.4
2210	9693.4	7565.5
985	9061.6	318.84
657	7363.7	6121.8
1545	7487.4	4456
642	2673.3	832.29
5777	4624.3	3319.4
4524	1384.5	6059.9
158	6794.3	3708.9
1087	1116.6	6990.1
797	21.53	930.71
496	1656	51.94
1363	7427.9	7222.6
914	4414.8	1327.7
200	4202.6	477.23
14	8893.7	918.16
2206	9584.1	5225.6
5033	2564.5	766.57
466	7235.3	5157.2
3871	7117.1	432.17
164	9295.8	837.31
4621	4897.7	340.5
1262	3082.6	3119.3
91	5991.3	7243.4
4175	1693	1288.4
717	2157.5	1518.8
2540	1923.9	2325.8
2127	6481.5	5447.4
1639	3658.1	8369.1
330	5787.2	9639.2
3750	4286.3	3347.5
2313	8350.7	6419.6
155	1631	135.74
653	21.044	6810.5
33	1045.5	7183.1
199	4688	4346.8
1463	9546.7	8226.1
3433	9882.4	1095.6
7012	9561.6	1953
6279	1983.5	2220.3
1948	5235	889.8
328	7741.9	800.22
277	5796.6	3093.3
171	9681.8	1483.4
1115	455.83	9703.1
133	7152.1	9884.9
389	3041.4	7285.5
1773	9211.3	2090
69	3701.2	7717.9
134	9555.7	2814.1
4106	599.32	8247.2
388	7410.9	1523.3
1436	1820.4	5544.5
40	6618.8	9262
4871	1469.7	9261
628	3429.3	5062.1
1498	2613.7	4000.8
246	4682.7	1923
4804	7251.2	7401.4
9468	3878.7	343.42
324	3422.6	5876.2
60	6322.2	1217.2
6960	3891.1	346.17
111	3924	460.36
1487	487.56	5487.4
1080	1555.6	2210.9
5337	8325.5	643.55
4808	8581.5	7810.2
425	7453.6	6370.4
103	2617.4	861.7
1959	9622.8	2767.2
129	7397.4	5415.7
1214	3961.9	118.19
1253	9662.8	5274.1
54	9613.9	1264.8
41	2952.7	8836.4
6113	5262.8	7100.3
647	2830.8	1007.3
55	7191.1	9333.9
4528	1394.4	6060.4
909	7878.1	7034.3
1792	4891.4	6204.9
104	3487.1	5107.1
470	4850.3	5446.9
88	3477.5	5947.6
1727	552.27	9416.4
1398	1854.6	6695.7
140	8609.5	1408.3
1223	830.56	9980.2
282	4883.8	5495.3
1868	805.54	5249.5
1257	3093.6	3102.4
2529	8177.9	3059.3
454	3119.1	3126.4
8005	3986.6	3720.6
187	5898.2	6841.4
253	5922.9	7543.1
330	1880.8	8208.6
257	2257.8	8632.3
115	6632.4	5475.5
6601	1704	5030.9
3907	8998.4	4614.9
94	5173.9	5176.5
568	5703.7	6534.3
491	9619.6	9386.6
21	2.7263	9627
2518	735.25	203.36
358	5006.4	910.73
1132	7628	7134.1
1616	1986.8	7593.4
150	9538	83.452
125	7764.1	2324.2
2486	5956.8	7274.8
1047	215.97	1263
7755	7268.7	252.76
2555	2018	7814.9
2655	7449.4	635.94
5224	7676.8	6973.6
367	9056.9	1213.3
1335	8431.6	8110.9
1692	9420.2	2558.1
1070	3207.1	1760
2351	7281.4	207.33
3026	3694.4	8300.5
3502	4067.9	3941.4
362	3295.5	6109.5
2350	1653.7	3593.7
1258	2458.5	2312.8
177	6716	3141.2
338	2771.4	9002.4
1481	503.46	3363.1
6505	7245.3	241.45
1677	2245.5	4936.2
97	5611.6	6352.6
8113	8906.4	891.48
906	4826.5	5263.9
113	4412.4	1414.2
5878	9469.4	9173.9
1600	9947.1	3392.2
4971	5329.7	9856.9
1121	5747.9	8708.7
134	2231.1	875.73
7434	5946.2	6806.3
95	5634.9	8337.9
1290	3755.3	3087.7
454	9630.3	6220.5
6952	36.263	3268.6
8777	5758.8	8953.4
1696	5907.2	101.23
19	8331.8	645.09
2702	8329.3	658.7
1382	545.06	4387.3
7245	4875.6	3121.2
873	6736.2	2685.7
1788	8526.3	4000.6
1381	1309.6	2794.7
3789	3083.9	7265.5
52	572.22	2624.4
3365	5109.9	7454.9
2514	1642.3	5116.3
4470	465.34	9307.8
2067	9914	1023.3
2793	7513.6	2020.9
264	8680	5331.7
515	3276	7674.8
449	5141.3	4617.2
291	8909	883.49
172	9665.8	1399.3
296	1231.2	2761.2
2890	1189.1	6520.5
4918	7240.9	187.15
1641	4163.1	3903.1
459	2831.4	2301.8
261	2940.3	8594.2
3654	4941	6612.3
2504	9231.1	2000.3
155	6508.5	9782.1
313	1921.4	5954.8
1158	4949	1100.5
463	9102.9	9595.8
2151	5647.2	8388.6
83	2779	3967.7
1248	21.822	3312.4
305	8528.1	7051.4
54	7580.3	7072.5
495	4875.7	3136
1	2139.9	9507.9
4703	8041.7	2340.2
906	6251.9	1120.9
124	4914	3750.2
6186	9218.5	805.25
1078	2770.1	8986.6
2051	8608.9	1444.3
5	9010	321.46
869	9975.4	3178.7
2654	7188	9934.3
590	6945.2	9948.7
1589	3536.9	2233.6
5421	5390.6	6353.2
5605	471.08	3864.2
4268	339.5	7756.2
1784	3599.2	8101.4
1916	2716.8	9851.8
128	2379.4	1519.8
490	8508.6	8096
320	4757.8	3829.6
611	1381.5	2108.9
70	4911.9	5411.3
1597	8519.3	1445.1
627	7922	9942
64	8369.8	6509
306	6158	369.37
2143	9023.5	4547.3
1702	2317.3	6230.5
563	1915.1	7777.6
4090	9645.4	1653.4
953	7801.2	747.47
3353	8561.6	7036.7
101	3145.2	4142.3
2178	4395.8	1343.9
749	8807.7	142.52
420	7969.8	7382.8
5307	780.28	4302.3
3607	6185.4	8799.9
3760	933.39	8897
23	5892.2	2122
9821	1323.5	9782.4
1107	5902.7	7569.9
2218	7020.6	212.59
865	8369.4	2347.1
2430	7399.5	1627.6
193	8293.8	9577.4
972	5468.2	2076.1
725	6211.1	8193.4
1132	2117.8	7769.8
233	2097.5	7857.6
764	9609.5	1623.4
2500	1008.4	6727.1
213	3947.9	8979.2
3069	9063.9	9499.9
4471	362.37	9199.3
484	4400.6	1360
595	968.48	4372.8
73	8823.1	40.534
1426	553.87	8289.5
47	1447.9	2104.3
8404	1421.5	6278.2
2477	7745.5	5294
637	2569.4	1134.5
489	3696.9	6659.6
516	4464.3	2454.6
4579	3508.6	9894.4
1756	7173.3	9904.2
18	6786.3	3337
139	132.22	22.035
171	7500.4	2014
144	7522.6	724.33
1545	5376.1	5205.8
3348	3117.1	4161
37	1221.5	9778.5
18	2219.1	606.86
3519	3680.2	8010.9
4879	9925.6	3971.2
163	8588	521.63
21	9698.7	5236.1
9608	9913.6	3964.8
542	4017.7	8837.7
49	3492.9	9891
178	7387.9	2717.3
3149	3030.9	7430.5
48	6052.2	6826.1
3041	6734.2	845.36
1587	605.46	8371.8
67	6631.1	270.95
1128	286.67	7781.1
34	5920.4	7461.4
354	1329.1	9686.2
2889	4323.3	30.53
89	7581.6	6551.9
2180	4133.8	3223.3
861	20.001	6778.3
1428	2385.1	1213.1
1565	5623.8	6714.4
1711	2436.3	2340.2
162	7562.1	3205.1
710	6542.4	1286.7
1778	190.68	1247.4
1815	4660.7	3305.8
3840	2876.7	2297.5
1562	1412.5	2761.7
2711	5262.1	902.86
4584	5770.7	9711.1
1365	8660.9	8635.8
663	2977.4	1524.9
687	1563.3	7897.9
706	8310.2	3010.2
462	8350.2	9599.9
1493	4719.5	1836.6
406	9857.1	5656.2
6952	3983.6	7727
3060	6034.7	9014.6
1078	8358.5	8451.2
3057	9249.4	5015.5
4	7.6978	3247.9
85	6699.4	9282.1
36	1766	5568.8
3802	2232.8	3638.9
4163	2311.2	6301.3
1148	4665.3	1464.1
3668	489.93	9702.8
100	2471.8	8697.6
4	7940.9	7311.4
305	3527.6	391.56
523	595.81	8394
1005	6700	3328
1942	5110	5161.4
2590	3107.7	7236.5
2708	4096.7	6969.9
57	8996.4	4555.1
2031	3813.1	87.562
293	529.33	4435.6
2293	1146.5	6205.1
2824	4256.2	3304.9
2908	3641.9	2996.6
1192	8226.6	1052.7
30	5912.6	7445
4128	2068.2	7801.2
2262	750.56	4291.4
7748	2340	3624.2
5579	8853.2	8055.2
4283	2130.2	1430.7
3835	9905.8	3999.2
456	7600.1	5934.9
4546	8454.2	7820.2
2741	9638.7	1454.4
266	3290.1	3710.2
662	9507.1	64.458
1369	2410.2	3585.8
862	6947.9	292.47
1770	5031.5	878.9
2895	9679.7	1466.5
214	1707.1	3554.9
1252	8991.8	2017.1
7647	6626.5	9322.3
766	9599.4	1673.3
56	5346.1	9828.2
642	4966.5	5383
29	795.32	1460.5
955	5511.2	6195.3
213	5206.5	7060.9
778	2304.8	886.66
3128	4993	6228.8
3568	4347	3312.3
51	3792.5	8477.7
120	2257.4	4864.9
191	2384.9	8849.7
579	2678.8	2029.6
99	3908	373.19
128	1589.3	7965
4575	585.37	7514.2
59	3964.6	9738.2
222	536.36	5537.2
1462	9597.6	8206.9
926	8875.7	1534.6
9232	5692	8928.5
436	5564.9	4250.5
496	3373.6	6818.8
7213	8803.6	70.836
29	5339.7	3643.7
1498	7409.5	5505.8
427	1223.1	8457.1
123	7605.9	6534.1
293	971.5	6709.3
1223	2415.5	9973.9
4574	3678.6	6735.1
8	4850.4	6251.5
7212	4291.9	3233.3
563	2502.3	8106.3
182	8395.2	2200.7
1939	3153	8340.5
77	8526.7	7076.1
2223	3827.3	7836.9
846	9703.8	5203.6
432	4894.9	5435.4
8798	7135.8	8407.2
3602	961.07	9998
2654	7508.1	639.42
4293	3282.4	4575.8
6597	8922.1	930.68
6077	7527.1	2089.7
8002	6809.6	4992
520	1965.8	6900.9
457	3114.1	4227
368	917.77	8172.9
1100	5067.4	5150.3
59	21.62	2090.1
4050	8572	1856.1
128	3698.5	2534.6
1588	5289.5	7664.2
49	1263.6	2768.9
2422	4441.3	2623.9
4589	3545.2	6852.1
655	4034.7	5282
295	4686.6	4313.5
123	2013.4	6813
4118	8558.6	1808.3
343	5009.7	6615.5
2257	6186.1	5156.3
298	8004.2	1465.2
578	6492.2	3914.2
2070	9100.8	665.6
171	3607	479.62
296	7729.1	6994.2
121	1953.5	6854.9
137	878.31	8156.3
1469	1403.3	3742
185	3884.4	487.25
4293	4540.2	3658.8
6661	541.74	9721.8
2207	1756.7	5104.8
491	8533	8076.4
2317	4181.6	8371.5
2315	1814.8	3976.3
642	2852.5	1110.8
4619	9023.2	276.16
8794	3581.8	2965.8
4224	8409.4	3733.4
58	8795.5	85.377
4110	4473.7	1417.9
171	3475.1	7936.9
1323	5300.7	9795.5
185	9212.3	4127.8
58	7576.8	7074.3
1358	7423.3	7276.1
338	3796.3	8499.6
466	1891.7	6885.6
7944	5505.1	6571.2
709	4134.1	7051.9
7230	8811	49.988
1096	4456.5	1387.9
2470	6110.1	393.61
4891	7392.6	2678.7
269	4867.9	3835.2
450	4657.7	7862.5
2973	3114.2	3070.4
279	5838.8	9919.7
553	3241.4	3403.3
465	2423.5	9135
834	975.33	7157.9
105	9091.4	9684.8
3981	5864.5	1527.1
538	2889.7	2346.1
1405	520.75	4418.7
123	2242.1	652.9
21	4196.3	7494.3
781	942.98	4489.4
31	2063.4	2527.5
755	7220.6	8356.7
638	4929.3	5402
1151	2511.7	9329.4
89	3491.8	5894.4
463	7685.3	6655.8
59	8754	2470.5
9804	4509.3	1411.9
81	958.98	6751.7
1173	1234.4	6607.5
2140	4554.6	4598.6
2099	160.04	1281.4
8491	7076.9	1120.2
6554	7960.7	9968.3
3196	1902.9	5913.6
2428	4003.3	9773.1
66	2814.6	1068
475	9378.5	2604.8
9672	3630.3	2955.7
4	8566.5	5250.6
6833	8835.1	13.097
6961	3909.1	285.22
56	7471.4	5482.9
344	3560.1	4475.6
3782	8896.5	914.93
7638	6901.2	5787.9
819	9084	9551
2517	714.86	241.27
1144	2236.7	8631.9
504	3101.1	3065
1269	7616.6	1616.9
184	1443.8	6024.8
949	4179.4	2750.9
731	9525.9	1309.5
1363	8636.3	8615.5
408	1261.2	8977.2
380	4905.6	4671.2
153	4501.8	3648.8
247	3109.2	3188.3
217	8235.7	8343.4
1920	4118.4	5833.9
1917	7214.9	8323.5
7510	2274.5	6238.9
2529	8370.8	697.35
1894	5137.8	8986.8
17	6831.5	282.4
2719	7745.6	1444.1
1105	5625	8337.6
4039	5920.3	1510.5
1930	4791.8	9748.3
144	2273.7	1684.7
1055	1428.4	4280.5
260	7210	5139.5
2975	2816	8984.7
1534	1388	2807.5
7615	5667.7	2409.1
1957	3637.6	3278.2
1950	1870	5884.9
423	7255.8	7509.6
482	924.23	6766
4288	9228.1	5030.8
1544	4954.5	6537.8
18	6048.2	9479.1
38	1770.2	4008.2
19	5640.8	6350.9
105	7217	5675.6
148	3611.1	2238.4
621	2668.4	3851.7
4641	8480.2	1897.7
3283	4948.3	5368.8
44	4945	3764
4623	4892.9	376.55
212	5354.8	9793.8
4058	6641.3	9308.1
196	623.26	8380.2
493	5558.4	5361.2
4533	9199.8	2103
4303	9532.2	1928.6
432	4179.2	4818.6
2400	5800.3	1467
7385	1783.9	6733.9
1077	1555.9	2179.4
55	3368.7	5738.9
551	5311	9848.4
83	1321.8	2712
2142	9412.7	6564.6
606	7220.7	5193.5
1414	8314.1	9646.5
3639	406.75	3332
410	7634.4	1632.4
337	3608.4	516.58
2740	3513.7	6923.5
524	753.14	5001.9
119	8583.7	1818.9
1222	4851.5	5013.1
41	5336.3	5642
6479	8350.7	3911.4
654	4103.3	8337.5
1956	2557.6	9243.7
3087	2061	2495
465	7929.6	7395.2
1983	7588.4	4037.4
926	7533.5	3249.6
2931	3048.2	8347.3
633	1753.1	5597.7
1920	7769.7	5364.7
133	3688.3	2479.4
44	3070	9765.4
9562	6528.6	3875.3
133	2731.7	3855.9
1093	7785.7	2355.5
144	8567.1	1467.9
293	1283.4	2780.3
4874	1461.2	9349.8
85	8124.8	3004.2
536	2208.3	1633.8
1852	816.94	9931.5
916	2499.8	2286.2
9	545.48	4355.6
1347	5129.7	5142.8
4446	4142.8	7039.3
2241	3647.1	9751.6
1183	552.39	7531.2
768	6165.8	4658.4
627	8553.4	1741
28	1577.1	7952.1
114	1701.7	5033.8
167	5025.1	5678.6
2034	7066.4	2853
641	2622.4	9878.9
992	2787.7	3938.4
1410	4912.2	8772.7
8141	4916	3049.6
699	5704.3	9747.1
3521	3315.1	7668.3
6920	8844.3	8088.8
7978	9597.1	5154.3
1123	5641.4	5620.1
1757	5711.4	6516.6
91	5597.6	5325.5
453	3133.4	3145.9
2220	3225	3164
236	3721.8	4752.2
233	6535	1253
1780	7379.8	8098.6
2396	6751	9559
86	5629.4	5690.3
421	6081.8	8937.3
1448	1238.7	2771.4
751	1765.7	5538.4
265	3098.5	3172.8
186	5358.5	5186.5
5471	7177.9	257.65
98	7688.6	6973.8
2939	2851	8608.9
72	7626.3	7166.5
1164	1910.1	1800.5
66	6979.5	9919.6
353	8096.4	3028.7
3232	3388	7947.9
33	4744.7	8749.2
6	8555	5252.7
839	425.9	9709.4
99	2624.7	3918
563	2276	1432.8
460	1312.3	9023.3
2983	3134	3044.5
18	5024.4	6136.7
221	6146.3	4685.4
2884	2173.2	9481.9
3910	5876.8	1566.1
6756	337.88	9844.5
721	2157.9	1484.3
1341	4932.7	3731.5
701	4030.7	6398
101	3156.8	3130.6
644	2553.5	1116.2
191	2929.4	5414.7
791	1569.2	2812.5
118	6001.5	7462.1
493	8525.5	8145.6
431	9546.6	6186.4
1616	7031.9	4347.1
2962	9279.8	2000.4
1235	823.45	9923.1
5665	7033.7	2805
5981	1354.3	5497.4
1147	1897.6	8227.8
1281	2111.9	8514.5
204	7453.3	4502.6
4552	7258	7407.1
1509	1112.9	1624.9
296	977.93	8943
424	6742.1	3853.6
6659	506.18	9725
21	7993	1451.7
446	2341.3	6238.3
22	8332.6	8059.4
1096	5372.1	5606.3
580	4135.1	3274.3
4783	4976.6	5360
1388	7381.2	9781.7
1978	7776.7	379.33
103	4048.4	3169.3
2517	6849.8	4464.2
3408	8539	7104.4
1058	2369.3	4467.7
405	3953.6	3750
939	2648.7	1181.3
120	9303.7	865.11
490	8561.3	7127.2
1740	4957.7	5637.2
997	532.41	9737.7
4417	9392	6590.1
862	8387	2346.5
602	8355.4	6504.1
2679	8069.8	2353.2
63	45.877	9633.5
409	3886.3	475.52
2558	5869.6	1535.5
686	2015.6	9730.5
7128	3500	5029.3
27	2069.6	7813.3
9351	7837.4	3908.1
90	4498.9	3635.7
849	1857.6	1284.6
34	4933.6	6124.8
2145	3578.9	2985.9
3583	3500.9	2192.6
740	5970.4	7585
65	5545	6715.1
904	7456.6	4485.8
2736	8862.7	9.3489
775	2671.4	4093.7
1979	7756.3	389.63
5038	2491.4	9657.7
177	6831.8	4501.8
9841	7823.6	7302.5
186	626.18	8284.1
163	9254	4072.4
366	5872.3	6823.7
2050	4967.1	9209.1
2682	9687.9	6139.3
4095	1523.9	7945.3
5088	1626.8	7913.8
368	7376.7	7140
474	492.19	5491
4549	12.181	9551.5
366	4431.1	2560.4
72	7461	4512.7
152	1275.8	9741.9
391	6773	4989.1
2953	5794.2	8737.6
647	5585.6	6585.1
530	8324.2	8228.1
3633	3212.8	3423.1
361	4915.6	1048.6
556	6755.1	3322.8
8307	2979.7	7886.9
843	6437.6	7518.8
43	4305.5	3288
3727	3674.9	3387.8
5143	6171.4	5982.9
880	1945.6	6921.3
63	4080.4	3928.2
152	8281.4	1114
72	7004.6	247.25
5508	4128.9	2866.4
195	615.87	8355.6
1369	4097.4	7018.2
14	3088.1	7251
1434	1801.3	5542.5
5138	7771.3	6677.2
997	3271.7	7621.2
6556	8930.5	426.91
5243	4455.5	2507
760	3786.3	470.97
635	2656.1	4099.4
2099	3709.5	6601.3
140	7412.7	5475.3
86	5477.2	9841.2
67	3394	6806.9
17	1918.5	768.33
1655	6117.9	4605.2
4423	6074.9	4576
694	305.41	7764.3
397	7297.9	2083.8
16	6112.6	4671.4
4730	2945.2	1521.9
642	8582	1428.4
61	7499	2046.1
51	6014.4	6820.9
420	3538.7	4486
121	9040.9	9454.8
140	2291	1742.6
1818	2760.5	3627.4
459	7675.8	2339.8
374	8270.5	9586.7
483	1668.2	5103.8
7529	3684.7	9762.8
12	8752.1	319.08
6566	1745.8	5078.2
2224	6173.8	384.95
2228	460.64	194.78
4673	7349.5	9732.5
1451	1251.8	2760.1
1692	2386.6	1212.6
740	5817.8	9944.1
7287	1428	2136.1
1007	9306.3	867.02
660	8559.4	4022.5
301	2667.8	2124.2
45	6654.6	256.05
3901	2053.8	9758.3
2669	462.76	3369
84	6525.5	3926.9
2649	2.3405	6846.2
1803	5645.1	2396.9
2410	4127.8	5795.9
2174	2639.1	812.09
22	3359.8	4799.1
631	4863	6256.7
4178	7053.1	4748.4
8075	48.985	950.06
970	792.87	4319.2
2833	4942.4	5413.8
956	7595.2	7555.2
9602	7849.5	3990.9
525	7521.1	5464.4
1225	4961.2	1077.4
222	5010	6233.7
1038	8235.4	8249.9
4478	1091.5	6260.3
601	6997.6	7313.4
1681	766.17	4301.4
1131	3621	7700.9
858	8566.2	3998
1646	2796.9	3597.3
265	3372	5775
1692	5961	138.1
998	6981.5	9869.5
1158	1913.5	1766.2
30	5829.7	3118.3
281	1405.2	3761.3
15	6303.7	845.26
7587	5726.5	8980.9
1298	6826	4512.6
8181	3984.9	7740.6
1738	4966	5611.1
528	6052.7	9447.5
126	4077.7	3224.9
2174	9473.6	9189
1639	8373.3	3901.9
263	4923.5	6161
4206	4776.5	7526
3837	2671.7	9896
3151	4637.3	3294.8
501	5869.4	2090.3
17	7219.7	7394.5
267	9098.3	693.66
631	9705.4	2861.5
5512	5323	9859.8
5193	7461.9	5506.4
4384	6715.2	3877.6
1463	3214.5	9750.9
613	6107.6	374.82
157	1679.6	92.78
379	5598.6	2430.2
64	104.5	4990.1
1116	2320.5	1648.9
181	4406.2	1335
943	7603.1	1634.3
14	2933.7	5464
774	1826.6	7787.7
169	6790.1	9533.1
1681	9280.2	861.82
1773	7985.4	3.4913
428	7556.2	3285
804	6143.7	4631.7
6090	4892.9	3017.4
1368	3079.1	7242.7
43	3467.5	9954.8
1365	5393.3	5265
4141	1760	1344.7
312	3182.6	3335.8
981	565.11	8330.2
298	2560.9	2076.5
129	7206.4	5097.3
9104	2154.2	1466.9
27	6834.6	3608.5
487	648.83	8265
741	1430.8	4327.8
51	6073	8997.5
795	9152.9	7685.7
166	3111	9690
160	4106.4	3927.7
4137	6143.1	4591.4
155	9943.7	3966.6
2151	5972.8	7503.5
85	9629.2	8170.2
4407	2054.6	2498.4
1083	8396.1	2311.4
111	9702	7551.3
2671	9647.6	5240.7
1993	645.44	8262.2
729	1901.3	5939.9
399	633.06	8351.3
815	2272.7	9406.5
1236	859.01	9979.1
1792	8908	2241
42	4986	5595.7
1036	9765.6	2191.7
1806	1573.8	6742.9
4182	275.3	3261.3
590	5738.5	9743.5
6278	1925.2	2213.5
1980	6969.4	7272.8
20	8197.3	8266.2
8357	216.47	1254.3
6187	9325.4	859.77
2198	5613.3	2412.1
8877	3358.4	6808.6
2904	216.65	1217.5
3610	3352.3	7601.3
237	3594.9	4463.8
1225	4082.7	2783.5
118	4608.7	6184.3
2480	9027.1	9547.7
219	7600.2	6494.6
3432	5021.5	5435.7
28	4923.3	3080.9
3	9049	2825.7
467	3327	6096.7
706	4036	6376.3
5789	5926.9	6839.2
4182	3645.4	2997.7
6111	8271.6	8232.5
1782	836.1	1510.2
456	4853.7	5492.2
294	5427.5	6392.1
2932	3101.9	8295.5
2742	552.16	1427.7
801	3698.8	2494.9
1452	1284.4	2774.7
1797	5516.7	9857.4
4039	7751.3	854.55
663	4746.2	4296.9
4956	758.76	9905.8
1096	2580.8	6676.6
280	5122.7	9144.7
1337	2444	2355.8
2240	3591.5	9788.3
1031	5591.3	6742.8
3483	3373.1	6855.8
4241	7751.4	877.05
1895	5120.2	8951.5
893	9161.2	4118.4
6709	2972.3	1581.8
1042	2494.9	2240.9
299	4112.1	7032.2
303	4609.5	6292.7
502	4098.8	3894.7
481	2361.6	6268.3
1755	1826.6	8219.7
4869	1447.3	9228.8
103	444.63	9326.9
1845	6746.3	3843.9
103	9577.2	1664.7
273	5044.8	9190.4
222	1980.4	7516.6
584	8688.6	978.74
155	8268.3	3332.7
3624	9326.5	7362
664	6792.8	9553.7
1005	3523.4	3805.5
1799	5233.1	864.67
1636	3474.6	5069
757	8260.2	9197.5
250	6570.6	3877.3
1931	5171.1	825.74
6135	6814.2	4881.7
1058	7713	2388.6
5724	8361.4	3709.3
2649	2751.2	3897.4
1152	4979.5	6577.5
1150	7267.2	7071.1
172	917.48	8219.1
1258	2215.2	3645
1	3149.3	3377.4
2616	4842.4	3868.9
1605	407.22	9308.5
59	5376.9	3560.8
1184	4965.3	6558.8
538	5883	2114.7
9923	6147.5	5999.6
3605	910.78	9942
9084	2319	1522.9
1254	7644	7507.1
1348	4115.3	7019.6
6036	9063.3	716.43
633	2264	1465
4297	7735	426.38
1196	2156.2	1479.1
2098	7738.6	2323
667	4827.1	3830.1
742	4921.3	6660.4
312	7728	6637.4
1067	7910	7097.2
6232	7371.3	1657.1
496	432.29	9675.6
182	5356.7	5152.5
2378	1039.4	6265.8
743	7752	6626.2
888	1300.9	2777.1
2	520.24	3352.5
2030	2300.5	1412.8
2548	2153.3	1458.5
35	2077.4	8528.7
857	5266.3	7537.7
713	9011.3	301.71
1817	4644	3324.1
6344	8543	1802.2
2106	7786.5	2321.4
4706	518.3	9670.8
46	8749.6	8172.6
16	8787.9	8031.7
2437	3985.8	9775.5
158	6458.2	9814
86	7379.5	8054.2
4768	7746.2	6961.2
1603	5709.1	9904.3
35	2268.9	1678.1
539	7196.8	7415.4
4079	515.28	5571
243	8276.4	9696.6
2191	8688.4	8606.6
8504	3348.9	6827.4
265	760.34	5037.7
4770	7722.1	6966.4
256	7452.3	9912.3
48	2357.8	6204.3
1903	1295.4	9690
144	5858.8	3055.1
1236	326.91	7773.8
4927	7429.8	1562.1
2429	4030.3	9727.3
110	5621.7	1630
1494	4134.6	3179.9
2258	7166.5	9866.5
4680	1542.9	6764.1
577	2375.5	1467.2
8311	7280.5	7091.2
1354	8686.6	1016.6
4270	1212.3	7248.6
2688	5498.2	2168.9
1420	5620.7	7949.9
2285	8876.8	358.85
2513	7589.1	7565.3
1310	8876.2	8037.8
9476	7930.6	3896.5
1227	3637.2	8316.3
2374	1997.7	7893
252	7755.2	5331.6
473	4856	5496.4
238	1969.7	9878.6
4445	2341.5	4490.1
1791	1600.8	156.39
3154	1966.8	762
36	535.42	1504.5
5592	5298.5	9831.1
340	5759.2	9694.4
853	2038.9	795.26
11	9867.5	3952.2
717	6979.6	7238.6
14	7587.4	3229
295	4282.3	3266.1
397	3026.8	7421.8
315	2233.6	3564.3
3130	7438.3	5522.8
5671	954.15	6018.9
5251	8321.3	9212.5
145	2057.7	9906.5
85	2184.8	604.76
66	1607.2	5157.4
2117	3534.4	5973
4407	4162.7	6325.9
6207	719.47	4365.9
2786	1435.8	3688.9
428	8300.8	3388.2
1389	3886.3	7345.1
178	7596.8	1675.6
2721	3601.2	8317.1
103	2567.4	2070.9
61	3423.6	5904.8
12	6272.8	8234.5
293	9649.8	1416.4
1009	3487.6	6004.7
415	5631.6	6644.3
1538	7561.6	4499.1
5293	8862.9	8073.8
1538	2309	6238.6
1807	3995.9	6677.6
4871	8039.9	2352.7
69	1306.5	9670.2
227	8403.3	8228.4
433	7623.5	7234.1
2753	3941.8	8876
1410	2391.7	8778.1
3643	7559.7	69.885
3600	5646	5658
109	433.74	9317.8
823	8596.5	5231.7
3676	445.12	9699.1
1307	5048.8	6252
227	6513.7	9837.6
3018	9250.6	862.23
86	890.24	9962.7
2549	7907	9929.6
227	4070.3	5233.8
6	539.41	4332.1
102	6532	7915.6
503	4082.3	3261.3
8216	7283.2	258.6
887	1767.6	1299.3
422	7388.6	1610.6
3183	4764.4	7521.4
250	9046.1	325.42
1418	2251.8	922.45
744	4134.7	3219.3
297	2616.7	4013.6
3758	9394.8	6575.6
303	669.83	294.09
55	999.64	8964.7
2	9180.6	7718.2
17	6806.8	3303.4
85	7660.6	5320.6
549	5017.1	3470.6
77	2642.9	793.88
405	3255.3	3343.5
722	2212.5	1457.2
1584	9584	8192.3
204	2452.4	1194
1222	9994.5	7112.3
637	4884	5364.8
36	8269.2	8284.4
4524	4513.4	3684
2601	7175.1	7377.9
182	7579.6	8626.4
1150	2022.6	2563.9
445	4828.4	9801.4
1400	7888.6	7281
2	6420.4	9793.9
1814	2639.8	3998.9
160	3535.6	5958.6
4884	585.81	8320.1
2208	2973.5	8785.9
437	5063	9218.3
4551	7214.9	7353.2
296	3781.2	4698.4
355	1330	9778.1
1261	8651.3	5289.6
311	1.948	2069.8
[truncated: 11,572 more rows]
