# Supplementary material for: Verifying molecular clusters by 2-color localization microscopy and significance testing
Source: Sci Rep. 2020 Mar 6;10:4230. doi: 10.1038/s41598-020-60976-6 (PMC7060173; doi:10.1038/s41598-020-60976-6)
Supplement: Supplementary file 2 — Supplementary Information2. [file 41598_2020_60976_MOESM2_ESM.zip › 2-CLASTA-master/Simulations_testdata/cluster_scenario_a/locs_labelA/cluster_scenario_a_results_sim_4_locsA.csv]

frame	x	y
314	4006.8	9585.7
2233	9275.7	5211.7
312	6582.9	7696.3
7064	3425	3595.4
776	8586.8	7560
1538	4140.6	4891
169	7214.7	779.71
6296	1671.5	3137.9
1817	7450.4	1950.3
80	2685.1	9690.8
7635	9851.1	3432.6
111	9008.7	9715.6
4065	4678.9	1225.1
289	8834.4	5538.2
960	1409.3	5461.1
7635	7192	9926.7
6415	9169.8	357.46
1294	1982.6	1365
2689	7331.6	5763.4
638	3231.5	1193.8
15	3350.1	9897.2
3284	4507	5409.3
33	622.2	1655.9
703	7369.6	9572
829	7282.7	4068
383	6374.3	8244.9
833	3191.6	662.54
1279	1631.6	6666
2666	9286.4	5540.7
276	8862	3569.1
6513	9957.6	5084.7
713	1878.3	8508.2
141	1839.5	6853.4
963	1510.6	5460.4
1122	1094.6	6464.6
638	4938.6	9318.4
5876	1908.5	6314.1
915	329.95	9542.3
6246	5948.7	6572.3
3196	6178.9	2677.7
7349	7161.1	3458.1
680	3206.8	2281.1
5609	7969.8	5132.2
1722	6187.4	6484.7
6207	9161.3	4710.8
390	3768	1014.9
7486	4463.2	6219.9
156	5527.4	6750.6
1506	6156.9	2674.5
341	4350.7	5693.2
711	1876.1	8543.6
158	2460.8	5014.9
1243	7161.1	3286
764	2774.5	6171.9
3415	8178.6	6385.9
904	6838.3	8867.4
621	1127.2	2897.5
5490	5862.7	6593
160	5896.9	5377.8
995	226.72	9089.1
126	8835.9	2427.4
2217	1048.7	6536.7
228	4465.4	1960
2162	7916.5	8711.8
1490	9747.7	3410.2
845	3154.9	1095.3
52	906.78	301.74
75	4184.8	2173.8
10	1693.9	773.71
2402	6112.4	179.44
962	5705.6	9124.6
660	7702	2376
902	4211.7	2145.8
45	813.25	8098.4
38	6676	4563.3
1291	6747.2	691.18
2365	9674.7	162.94
6841	1964.2	1391.2
6740	2755.1	5276.8
142	3922.9	5696.4
200	7495.5	46.902
773	7732.6	7875.2
67	5980.1	639.88
1320	5877	2754.7
2609	9999	1443.4
4682	5782.4	4622.4
432	3188	2241.4
8263	8134.9	902.37
1382	6393.2	8265.5
1243	1883.4	5459.4
2908	7223	2155.4
3108	8292	1482.8
3724	8852	3580.6
3954	3302.9	2135.1
2124	6413.4	6142
8780	8958.1	1507.8
1199	4733.2	1267
7321	2389.9	7720.1
80	9954.9	1520.7
53	6466.2	6533.2
2168	3773.4	8419.5
4186	5871.2	8099.9
75	6830.3	7939.3
7982	8953.5	1247.6
2255	5986.4	8071.4
611	108.03	6318.8
2053	9430.5	2559.8
4207	8221.7	1746.6
4071	8541.8	289.1
90	9314.2	6432.8
416	3220.2	5952.3
2548	6295.4	5928.4
1160	6186.3	5059.9
406	6573.2	3258.7
4026	5813.9	1504.5
411	2964.8	6290.8
1863	9235.3	1573.7
727	4401.6	3115.2
233	7906.4	8103.7
9809	5639.7	2542.9
858	8602.1	6278.2
5764	1766.6	8562.3
58	2991.1	8137.3
313	6193.6	6488.1
409	2032.6	1811.4
4531	7593.3	2020.1
105	2862.7	5960.7
1954	3042	2155.4
1375	271.22	8256.1
511	410.71	7076.1
37	4855.9	7485.8
451	8289.8	5131.1
1378	9800.3	3761.9
216	8826.5	6101.4
7643	3439.1	273.07
1818	1914.4	5517.6
2452	3243.3	5698.8
116	3958.1	1251.3
200	7501.9	8376.2
287	6395.2	3026.4
4654	4351.5	5743.5
383	3321.3	9583.4
546	6306.2	2668.1
1736	2599.1	6467.6
1473	9248.2	5545.4
379	9916.1	7011.4
77	7278.1	1983
2006	7380.6	8040.4
208	7510.8	3898.4
2777	3444.5	295.3
1388	345.29	7123.6
5202	1717	778.95
9302	2388.5	2054.5
269	1591.4	1076.3
1871	1890.4	6907.2
2545	9678.1	2580.1
47	3272.4	3073.3
680	9924.4	1534.3
1411	5838.5	4444.9
73	8576	3121.8
393	3825.8	1019.7
4447	7801.3	7908.1
3966	81.002	2163.4
6778	121.63	2154.1
3271	412.57	7129.4
976	9921.7	5132.2
286	1970.3	1155.2
10	730.53	3686
2548	1582.1	1115.4
1330	303.52	9581.5
380	1420.7	8027.5
2637	786.08	3285.5
248	4848	2385.7
2734	3658.9	5585.9
1666	8842.6	1882.1
365	4752.1	3493.1
677	887.4	2683.5
2228	1738.9	1084.5
518	7289.1	3939.2
1442	7500.5	8909.3
1413	374.01	3924.3
2635	6991.1	1497.8
169	1163.7	472.74
4095	5696.8	3826.6
8159	8482.2	9663.2
79	9344.5	6433.8
28	8247.2	5932.2
1737	45.229	2153.7
720	9230	5120.6
166	2193.7	5074.2
44	5666.5	3914.9
2311	1789.1	4339.1
1966	2277.7	9683.9
3575	2311.3	3340.3
362	2407	2018.7
702	6133	6487.6
1671	5563.1	1844.4
3393	200.61	8226.5
5069	2258.8	5943.2
655	4889.9	9266.8
1584	6360.3	3277.7
43	8397	6136.2
625	7860.7	8164.1
947	3424.8	1519
639	9792	2700.9
874	5485.4	8986.8
600	8376.3	3385.1
6243	7448.9	4081.7
162	5925.6	5351.7
11	7235.3	2077.3
55	4115.4	3396.6
2351	1723.9	2796.7
472	7185.9	5008.7
48	4248.6	2229.9
5292	5958.8	6156.7
1599	7461.4	4043.1
4480	3050	2674.3
4499	739.63	8134
1632	4719.3	7646.7
483	9466.2	1539.4
834	6426	2976.7
1046	752.23	8507.1
5184	7803.7	7965.6
465	1074.9	3618.3
241	1654.7	6656.7
106	1571.2	6998.6
3110	6044.5	6127.9
8521	2173.9	7328.3
145	1086.5	8690.7
198	9453.4	1572
234	2866.1	9957.4
639	8218.5	4452
173	5781.6	5857.3
1518	7828.1	2282.3
497	2062.3	175.59
4085	8858	3619.6
21	9745.2	3850.7
798	3231.6	7382
5979	8546.1	8296.2
28	8635.9	4637
82	878.22	8432.8
237	5983.4	1342.5
4337	7753.3	875.89
1867	4820.4	7498.3
1795	4137.4	3469.6
6010	815.4	7230.7
2	4378.9	3070
2933	915.33	2616.2
2145	8351	1384.3
3005	2456	7076.3
791	4458.1	9986.2
134	8802.5	2926.5
3416	4904	6069.7
3383	1084.9	6470.7
203	5399.6	8228.7
282	8848.2	2970.7
229	6278.7	8403.4
2863	6987.4	7695.1
519	5703.7	5868.7
2934	930.13	2665.8
79	712.91	3261.1
2912	1080.5	8886.8
3377	3231.2	2181.9
6108	2409.1	2062.3
4087	7467.9	3884.8
233	3304.6	1198.4
2511	1704.1	4109.5
99	3126	7336.2
1228	3237.7	697.56
2187	6708.7	4530.8
984	7035.6	2225.3
436	899.66	213.99
1111	3809.6	6084.8
2036	779.38	8472
1585	6313.2	3272.5
4522	8202.7	2515.4
391	1561.7	7488
2776	3414.7	351.47
8482	9167.1	6931.5
290	1872.2	5478.6
1100	9592.7	8550.7
2607	8245.4	2560.7
1697	1100	1324.1
824	7020.4	7648.4
529	3214.7	9662.1
1388	9138.8	4732
4644	7875.5	8182.1
60	3412.5	1471.1
1601	6312.7	9099.6
176	4925.2	9307.4
1682	2594.9	6512.5
691	4436.9	3079.9
682	6409.6	2946.6
381	8048.1	5148.7
2194	9356.5	5133
1373	9794.7	3816.6
296	4473.8	5482.4
555	4698.8	1264.2
374	8506.9	1269.9
2394	1625.7	7043.3
529	2218.4	1860.4
932	9077	8408.2
5397	8877.8	3645.8
9593	6.9638	6270.3
6760	1205.1	2898.5
592	7256.2	3054.3
61	6684.9	2435.3
2058	258.09	9545.6
156	1657.6	3097.2
269	7630.8	8907.3
270	3850	833.62
1712	9077.3	1426.5
4194	8264.9	6370.4
782	9657.6	3836.8
831	7258.3	4011.4
4544	238.8	8313.9
1513	9596.2	3838.7
164	801.49	9405.2
1518	4494.1	6266.7
3798	3238.6	765.75
578	9675.8	3841
4726	9026.5	245.18
2264	3277	5833.5
2058	9455.6	2578.9
1594	6692.5	917.02
4895	1565.3	7583.8
6273	4873.5	3996.3
30	8686.6	484.53
4520	264.05	8274.5
692	4499.7	3016.7
23	5982.4	5568.5
6707	2764.4	5277.3
1476	7485.3	5393.3
2715	5996.3	5521.5
164	3271.8	2294.4
1816	6938.7	8783.2
495	6254.3	5077.3
5682	6905.4	8844.7
6505	1395.4	7913.4
3173	6455.7	1034.9
2343	6896	941.99
2006	7848.3	8297.4
14	570.72	2716.4
391	3216.8	5836.6
291	1177.7	9956.2
764	7036.5	2283.3
497	2810.6	5978.5
1343	5044.7	1491.2
216	7497.7	3854.9
3381	1140.6	6543.7
4347	7773.4	1534.9
12	7813.1	850.01
705	7344.6	9607.4
5059	9210.7	4631.4
2965	3208.1	2198.7
380	3281.1	9618.4
8368	1826.9	4808.6
885	8634.3	9528.8
658	2529	5085.4
672	8979.1	1241
2064	9580.2	201.81
839	4550.7	5431.9
154	2080.7	7332.6
157	577.58	5123.1
2771	3267.6	1176.2
7540	4708.6	1233.8
2829	7262.6	2110.3
1357	6735.4	4622.5
29	8625.8	601.15
29	2518.8	1578.5
524	8373.3	6201.5
7405	1485.5	9613.8
4405	5822.4	6453.1
5884	7749.2	3462.1
275	2623.5	5120.3
267	6026.5	1369.7
345	237.97	8242.1
7458	4527.9	5476.6
599	8549.7	9655.8
215	5418.3	8192.2
614	6738.9	2524.2
147	4843.1	4229.6
526	6024.8	7003.1
1220	7390.8	9618.7
8	4005.2	5257.7
32	6249.4	5012.1
22	2504.2	52.232
1052	2439.8	4942
313	1746.5	4141.8
1494	4297.6	187.2
2008	7735.6	3835.8
211	7130	4311.9
1807	7448	1897.6
593	3261.9	9652.1
81	264.82	3109.4
520	4257.1	2385.6
929	286.08	9078.5
761	49.636	2175.1
1776	238.04	1192
1850	874.92	2705.8
85	2027.9	1837
19	7156.2	4962.3
500	6316.4	4173.1
412	3393	3159.3
710	1016.9	231.7
3502	3431.2	261.69
22	4103.3	6156.9
3341	9885.6	5134.5
3394	253.46	8250.5
2217	9969.9	7120.8
8635	1077.8	240.99
6738	9607.4	8547.8
53	2933.2	9186.5
6564	1064.1	6465.8
4001	1918.5	550.55
4042	3330.5	3141.4
2397	1631	5027.1
14	386.09	1541.8
3185	8368.7	3301.9
91	6007.3	6172.9
408	1665	1062.5
1824	7410.5	4034.4
231	8817.3	2466.3
1339	2673.2	9666.9
428	4960.3	9333.7
333	4857.9	2517.5
295	6235.3	5065
46	876.28	8114.9
190	4790.6	6996.8
34	2532.4	755.23
116	9330.4	8377
127	3929.7	4358
64	6104	4604.4
661	7806.6	1542.4
687	9516.5	3987.6
840	7558.6	7935.8
43	1766.3	7391.9
7731	1989.6	1416
8104	5378.1	2154.4
3189	7194.5	2953.7
847	5566.3	8680.9
59	612.5	2677.9
3503	8858.5	1908.1
357	4024.1	1258.6
816	5859.1	7077.2
272	397.76	1580.7
2123	8523.5	8334.8
2028	1541.7	7006.4
117	6992.2	2195.5
140	3904.2	5723.3
1367	7910.6	9856.8
4098	8479.7	9720.3
4044	2463.1	7050.3
807	988.14	6509.4
191	7414.3	8097
337	9874.9	1086
279	4410.1	3081.3
296	8715.5	7173.5
3445	9063.6	262.3
732	3026.4	2140.9
36	8138.9	886.9
7822	8824	6030
3296	3751.2	3075.6
102	6024.3	682.41
2338	6658.2	2525
1294	6045.4	4566.3
8380	9446.4	7579.1
102	6001.7	1359.2
210	7814.7	8165.8
2812	801.03	3716.7
280	7697.8	3815.6
100	2768.5	9975.5
3009	2441.5	7078.6
1505	6204.6	2668.1
150	5951.3	1301.9
436	665.3	5042
4835	6380.8	8542.4
4053	3990.2	7553.7
8353	1061.3	8893.7
34	3981.5	9624.8
761	8833.3	3586
4	2729.6	4208.1
570	4861.2	4230.1
1821	6330.8	5144.2
42	6689.8	1342
182	5885.5	6566.1
39	3858.4	6568.3
2104	3379.1	9848.8
1751	4812.2	2431.4
2158	1222.9	420.34
1631	8355.9	7189.2
3610	3708	8421.9
6387	1568.1	9324.3
6858	3797.1	8354.9
612	6682.5	4893
453	3308.4	3527.1
983	9053.3	190.05
149	8953.4	9093.9
3153	6905.5	8825.9
6905	9428.5	4722
2363	7424.6	9589.9
2783	5212.7	3331.7
5550	9570.6	9998.1
316	338.03	3153.1
966	1414.5	5453.2
722	2471.6	1621.8
4108	7442.4	4107.6
311	8555.1	1281.9
1356	1749.6	791.2
601	9873.6	4163.7
646	6901.9	7965.6
2193	9281.8	5129.2
161	876.08	325.09
377	3155.9	1136.5
695	5337.9	2206.5
217	4441.5	5451.1
527	8220.4	6065.6
4472	1860.3	5472.8
659	2254.1	3317.1
403	674.05	1842.2
588	3506.4	6811.1
3859	277.33	8336.8
4663	5978.8	6180.2
934	9219	5564.2
5088	1133.5	6600.2
3	1965.4	9229.8
1410	5832.2	4505.7
1502	8230.6	1031.9
817	4461.2	6262
3443	6321.8	3276.3
28	3902.7	4330.8
3165	9503.1	4799.5
266	5914.8	1346.6
2502	6982.2	7697.1
39	4553.5	1233.3
4653	4303.5	5675.1
1302	7381.3	9587.3
4	1956.3	9175.4
1543	3150.7	2202.6
2604	8510.8	9678.8
370	997.31	8933.9
1513	8670	8542.9
4922	5864.3	4574.3
1359	3161	5886.4
2822	8581.5	9504.1
5800	4093.8	6161.6
997	8364.1	3333.1
104	6526.4	3312.3
86	9859.1	1121.8
1277	2535.5	1567.2
76	8684.7	8483.4
744	3846.8	4356.1
4986	1223.9	2906.8
1115	2157.6	5642
88	5787.8	539.46
3263	5470.9	8186.4
2553	7831.3	8315.9
1962	3978.6	9619.8
175	6652.5	2407.9
6145	8525.4	8299.6
308	3855	4379
3631	2523.5	1597.9
1402	2512.4	3366.3
1350	4398.9	2690.9
108	2781.8	617.82
887	3401.1	8230.4
2745	3772.8	3039.5
451	1400	6482.4
5551	4334.6	5668.8
8861	3222	3113.5
289	4785.2	2355.2
1059	5520.6	3720.8
505	4823.1	2390.3
2195	9302.6	5082.5
23	4684.3	7022.6
928	6500.5	1041.2
5982	2421.8	2142.5
6660	2003	1425.5
589	6668.8	756.95
1203	6130.8	723.37
1409	6450	922.59
295	2283.3	9671.5
310	3778.5	3131.8
393	6575.7	7734
1390	7460.8	1932.8
8709	1546.4	7547.2
5519	4205.6	2164.5
1353	2248.9	4457.4
488	9299.1	8386.6
7	2033	1771.2
3779	8469.3	6044.2
9305	3016.6	874.96
166	3755.9	9623.6
3447	4811.4	6992.9
1113	6576.6	3321.1
469	1098.2	7564.7
6514	9910.7	5131.5
1155	6680.2	4570.1
2613	2628.1	5063.9
1190	8132.8	6387.6
75	2917.9	2255.3
1285	5778.1	5905.3
1602	6608.8	1415
493	890.85	7224.3
9336	8178.2	6405.6
2042	7505.9	3864.5
3385	4016.3	7528.2
36	4127.7	4806
233	8107.1	353.65
6757	1733.5	4152.3
763	9654.2	161.07
627	7739.5	572.48
4	8526	296.94
24	6530.5	7694.8
248	8452.9	6006.1
168	7473.6	8398
217	1725.1	2769.7
6299	3058.2	2708.7
809	1113.2	190.68
2630	8871.1	2921.8
1018	8926.4	9172.2
9073	1847	8608.7
3166	1855	2343.2
3145	9968.4	1384.4
127	9774.2	188.56
371	2883.8	6261.5
1785	4733.6	6968.3
1729	7350.6	738.33
144	684.54	5194.9
804	890.53	200.07
258	808.91	8553.7
1388	527.56	3662.8
261	1596.1	8507.1
1792	5797.5	4558
2426	2954.1	8174.6
266	742.65	8453.2
222	5836.2	558.06
461	7761.3	2348.2
1602	5664.9	3861.9
2018	1483.8	5407.2
432	5428	8165.1
891	6333.9	9142.5
3463	4819.4	7016.7
239	3802.4	6626.4
3626	2524.8	1649.5
35	1132	510.87
1695	218.09	8189.7
2184	9347.2	6441.9
312	3368.3	2563.2
7761	6947	8663.6
2976	4226.8	4866.8
713	9104.1	8301.9
539	7338	1952.1
118	7393.3	8091.8
332	7390.1	9535.8
560	708.36	3229.1
1582	6335.7	3213.5
5443	4344.4	5789.8
702	1730.7	4839
181	8754.6	2378
4731	8751.4	4285.4
5106	8260.9	5932.6
134	5204.9	3306.7
4007	778.07	8099.3
828	8038.2	8251.3
3190	7223.1	2983.8
7140	1093.5	6439.9
202	7692.2	2292.8
9509	6632.3	1193.3
107	9279.8	8351.6
39	4007.7	9598.4
517	4208.6	580.52
14	2029.1	1793.4
5454	3521	6143
2569	780.47	8200.7
178	6303.6	8421.6
606	1910.1	6849.3
3444	3712.5	3246.7
4055	4065.8	7490.6
965	2466	822.31
8392	5917.9	6626.8
428	7078.5	3281.4
34	4271.3	192.25
3205	6780.8	677.1
486	8730.3	6072.1
745	8659.4	9488.8
3666	5566.9	3191
74	5392.9	3822.4
2192	8801.4	2467.2
381	1375.8	8078.6
2020	1725.4	845.17
30	155.55	1106.7
462	1435.9	9660.4
24	3168.9	6047.8
481	7844.6	1485.1
5	740.7	8103.2
1137	3019.4	1009.9
1383	9810.3	3743.5
1963	8784.3	2469.9
2218	1093.2	6605.7
291	8101.7	5849
500	7345.7	836.8
286	8209.2	6100.8
268	9904.9	4217.1
549	7900	8333.5
442	7946.2	5080.8
1329	7211.9	9894.2
6384	2035.5	1853.4
1100	7848.7	8332.9
149	814.6	237.8
3237	8444.3	5754.2
334	5787.4	803.22
1212	1271.6	5018.1
681	2179.9	7384.6
1532	6131.5	9126.1
624	6860	663.29
2029	1524.7	7057.2
8836	2727.8	9660.6
5197	6420.4	2950.3
1276	1635.6	3031.7
7245	5992	8127.8
2781	8225.5	6060.8
4122	2200.5	4491.8
151	8724.6	2567.5
728	4398	3063.5
175	8353	3346.2
90	3213.5	3146.3
135	1549.5	8508.6
924	6611.3	853.05
4151	9735.3	8258.5
1217	6757.6	673.7
343	4407.5	3092.2
2114	5923.9	8122.5
6569	1051.6	6518.9
1457	1025.6	1315.2
7364	2982.1	2608.3
1190	378.2	3924.6
2604	655.76	1723.6
3705	3254.3	772.87
1917	9271.6	5128.8
391	7435.9	1883.6
667	3244.3	3164.4
489	9846.3	775.62
2444	9396.5	4866.5
450	4316.1	5638.8
3	7461.1	3863.2
6162	58.72	2164.5
1228	6137.9	132.39
631	5138.1	3385.1
3580	7450.6	8106.8
3127	3484.8	8978.1
8737	8872.7	5489.1
2042	1386.3	2040.7
73	7390.1	9599.6
174	8358.8	1495.1
1040	8471.8	8301.6
2022	1212.2	466.27
149	8215.1	1642.7
2121	3196.1	7273.3
2936	3353.9	9871
345	4381.5	3106.3
272	9918.4	7029.9
1487	6573.2	4853.9
1928	3305.5	2584.4
2858	8413.4	6055.8
1527	3581.2	6226.5
18	693.61	2636
63	2218.1	5062.5
3	2395.3	7720.1
75	2678	5203.4
2912	1672.1	2730.2
644	8735.5	6030.8
2506	6103.2	4488.5
271	678.61	8434
2570	869.54	8112.9
1025	8977.1	9651.7
1228	4753.1	7647.5
17	8175.1	6599.8
3541	8439.5	9638.5
4294	8484.5	6655.4
983	6337.3	5060.2
1266	3090.6	2695
1009	8666.7	4311.1
12	7904.7	8202.6
94	4794	7707.9
206	3163.7	1154.9
6	3181.9	5887.2
2505	1681.1	4839.2
4	3205.8	5856.4
190	9878.1	667.38
2886	2996	2137.8
72	3598.2	5636
656	6661.9	4843.4
6949	8509.4	8315.9
670	2708.9	4243.1
455	3251.1	3760.5
49	4904.1	4049.9
1516	6391.8	6766.7
9	8203.9	6415.8
1287	3920.8	758.48
1841	361.12	5057
8393	5982	6601.4
389	4167.9	6133.7
483	5893.6	1368.9
5894	8158.6	857.52
4382	8344.4	7228.1
7021	8751.8	2495.1
51	1464.6	2064.9
6466	9044.5	211.82
6405	3476.7	1633.4
40	8496.3	9756.6
75	5494.6	931.44
2110	9402.5	2783.1
720	4350.4	3038.9
444	7478.2	4042.3
1175	7881.7	9808.5
115	4062	6146.6
3739	2882	9770.8
3632	2519.3	1586.8
59	6750.3	4607.4
972	9858	697.7
1670	8371.6	5006.1
254	4126.8	9327
6429	9925.4	7492.8
3171	3667.1	7380.6
400	6438.6	1012.8
3995	255.74	3121.9
7637	6688.4	856.37
3187	3277.5	801.74
2560	4111.8	3364.7
3623	1247.3	5914.2
1771	6430.2	3029.5
275	7793	3912.5
116	6101.9	642.61
1930	4872.7	4166.2
240	9566.7	222.15
1407	1042.5	6571.7
4018	5821.2	1576.5
668	213.08	9081.1
808	2459.1	757.76
2594	3532.2	9034.9
454	8248.4	5205.5
735	4786.4	7681
767	755.16	3694.7
443	4850.7	6056.2
746	438.85	9391
248	5946.4	1387.4
1190	7759.8	2392.9
211	8350.8	7247.9
2282	4268.6	2165.4
2615	1181.1	5869.3
1820	6386	5156.2
3428	7779.6	3512.2
3869	4703.5	3532.7
51	3286	9846
6258	3213.8	3081.8
858	5558.9	1818.6
468	9966.4	7461.1
1125	5634.4	3400.2
290	2436.9	5007.6
5669	8896.6	1501
6275	4887.3	4073.4
849	9689	210.84
25	8819.2	2896.7
53	8925.7	9719.1
9508	8746.4	6029.8
1533	4253.4	8213.2
2194	9087.6	2170.5
6415	24.662	2131
375	8349.3	5002.7
2456	3766.2	6631.2
132	3682.4	7446.2
2364	7434.8	9579.7
1732	4792.2	2369.5
2324	8405.4	9701.4
4945	7488.7	8348.1
5899	2549.5	5468.2
70	6765.4	877.53
4484	3297	818.51
148	1657.1	4874.4
1593	536.35	2722.9
1579	2133	9678.6
556	3245.2	5686.3
14	1368.4	6493.6
177	7029.2	1484.6
42	3145.7	6021.5
1949	6576.6	3325.1
1782	4766.5	6971.4
2624	1547.9	7041.5
2684	6418.5	6131.4
7967	8217.9	5890
523	6585.6	646.3
204	7448.1	3850.5
1934	1110.1	243.25
291	2275.1	1872.7
836	9706.8	157.03
82	9198.3	4766.6
462	9450.7	4386.5
6985	9069.9	9707.1
814	2414.4	7675.2
2161	3188.7	7334.6
1041	3387.5	1881.7
522	1710.5	1067.7
699	5318.1	2165.2
5399	6398.4	6106.9
19	6216.3	2792.7
2976	9109.6	5766.5
3051	7836.2	1497.8
6572	6390.9	8208.4
245	3145.3	1087.3
2502	117.12	1240.4
2270	6440.2	6125.7
406	2301.8	2125.3
433	3208.7	3763.9
3394	482.07	7099.9
2043	215.99	3551.9
1077	1008.2	6913.9
390	394.79	7041.8
3270	4056	7473.7
361	2520.5	1987.3
2166	566.89	3603.8
380	8465.4	8317.1
336	6967.3	929.77
919	6168.2	8568.5
135	7468	8091.7
238	1369.1	8012.1
2055	9453.6	2615.6
768	2806.5	6223.4
2195	1875.9	8540.4
86	8635.8	614.39
937	4473.2	9909.9
3708	3365.6	1815.8
5264	7912.2	8778.8
1405	2052.2	1349.5
1315	8406.3	5010.7
3851	4834.8	6077.8
1823	3156.1	1112.4
954	1873.4	4837.2
571	3209	5910.6
975	8669.4	4268.5
784	9836.8	1005.4
2594	9535.9	8509.1
605	513.9	2700.4
372	2824.6	5966.4
65	1700.7	4091.7
7309	7348.6	9652.7
918	6374.8	5962.5
38	9298.7	4216.5
7037	5718.9	5934.6
234	7123.4	4400.4
249	3497.1	9040
8721	8922.5	5512
223	6318	8343
3803	2904.6	2513.7
8613	9059.7	1403.2
107	227.93	9545
2237	8743.1	6055.2
5115	3167.9	6544.8
5469	4516.1	6178.4
3797	3211.9	703.31
451	4775.9	7637.9
5892	8227.4	918.29
5577	7432.3	8088.4
1062	9813.5	3784.4
4189	7417.1	3908
6886	3584.6	5615.8
333	4860.4	2378.3
3278	9833.4	4126.2
7	5543.4	1843.1
19	2219.5	5251.6
55	8142.1	4472.4
2687	4039.9	3454.9
1551	9229.8	4721.1
19	7456.5	1864.3
4704	8187	884.44
805	3137.1	2188.8
703	1722.8	4807
29	7827.6	9816
433	6364.7	5965.9
8375	1916.2	4852
596	8812.6	3680.5
1231	6288.4	5097.8
2218	9322.3	5118.9
4038	2383.4	6985
1123	6230.7	5064.6
827	7981.4	8252
2123	6143.9	4429.1
1806	3367.9	3118.2
2689	4103.3	3441.7
933	6347.2	4148.3
988	2779.8	9694.9
4582	8855.3	2910.1
804	1679.9	2751.6
2842	6912.2	8795.2
4398	5830.2	6447.3
7710	5405.7	8228.2
1275	1623.5	3087.7
17	2335.9	6037.5
157	885.72	7228.6
720	2427.3	6109.3
931	9294.1	4238.1
1047	1560.2	7068.9
178	8913.5	2652.9
7453	4508.9	5514
2519	7659.2	8354.7
1341	9125.7	235.08
364	3283.7	3592.4
1435	6994.5	2227.7
494	233.26	1188.6
96	4106.8	4854.7
1376	9874.9	3687.3
610	9951.9	7475
2596	9555.5	8525.8
1184	6961.5	2280.2
341	817.14	8136.9
445	8138.4	3820.8
3587	5962.1	5451.1
21	5623.8	2537.5
1891	6549.4	3264.7
1600	544.11	2728.5
983	1594.4	4991.6
46	3746.1	8474.8
4570	6398	5974.7
226	6839.8	640.26
199	2152.3	5270.7
310	6655.9	4941.7
780	1848.1	5482.6
104	1034.5	6969.4
626	5364.5	2166.4
829	4845.9	6063.4
285	7677.6	2055.3
4710	6305.7	4204.4
1524	2103.4	5667.2
139	6400.6	8305.1
3884	6706.5	3169.8
5610	8048.1	5157.2
6246	2190.6	5278.8
106	7887.1	8330.7
85	6339.2	9154.6
145	6149.9	6510.5
32	6661.7	4602.4
3207	7283.8	1960.3
1189	6689.5	4543.4
70	5580.9	3257.1
194	7461.8	1881.8
897	6343.6	9131.4
428	4764.1	3476.3
9485	9211.4	4653.3
2058	383.11	1558.4
1744	8156	6394.7
30	4750	6988
837	6402.3	2989.1
19	6741.3	1349.5
276	8680.2	4382
4816	9092.8	239.29
73	8418.2	5087.7
4402	3525.3	6901.4
882	872.91	7172.6
2017	1469	5445.3
19	6007.6	6604.1
1740	3419.4	296.63
603	4903.7	950.8
938	6532.4	7789.7
227	1071.9	8761.6
241	662.37	1655.5
1209	7414	1974.9
1648	1748.7	1072.5
1647	3086.2	2633.4
3036	6176.7	9055.7
436	6328	5974.8
199	8306.8	5009.7
5365	9124.3	285.07
415	1884.6	5509.2
2398	4844	2518.2
19	5986.4	5518.7
589	6717.3	1441.5
2294	9065.9	8324.7
2931	898.81	2705.8
462	3231.4	3605.9
968	1453.6	5422.1
43	8404.3	3450
186	9564	9993.6
4545	228.51	8286
3396	6332	9119.1
4096	5654.8	3915.8
1166	3310.4	5684.7
2425	7411.6	1973.8
6363	3361.2	9823.8
283	3037.3	1007.6
1244	2044.4	5655.8
1113	9062	9702.1
231	9610.8	2562.4
63	2604.3	5087.8
428	9189.6	1586
1877	6163.8	6497
1416	1952.5	4903.6
1789	2467	3705
1897	7277.6	878.46
2880	7314.3	3906.2
5003	1915.2	2379.6
2269	3961.7	9212.3
1319	9104.9	2877
276	5939	2692.7
179	4961.5	9301.7
562	6237.2	6990
8153	7781.7	3529.4
63	2175.3	4443.5
919	7763.8	9318.6
26	2309.2	9647.9
60	2279.4	5040.1
10	5890.9	2671.2
817	731.25	5212.7
791	1787.4	7272.2
84	6034.2	6956.2
311	7357.8	782.76
914	1863.3	8640
144	2562.5	5102.6
2130	1761.5	4105.8
587	3505.5	6793.1
2021	8181.3	5795.5
5445	3532.3	6114.8
2542	9243.4	6870.1
3564	6327.9	9203
1269	316.62	9556.8
7951	1092.9	6451.1
5091	742.58	8428.2
44	2736.7	5236.5
648	7456.6	1993.9
608	7252.4	4996.7
3392	407.78	7120.8
1585	1667.1	6703.2
13	8989.2	9686.8
190	1401.4	8059.4
865	8554.6	1263.9
182	3963.4	9568.7
1213	3842.3	8189.4
138	9946.3	671.35
375	6702.5	3159.6
323	3261.8	2120.6
249	8793.5	6013.3
3218	1655.7	5065.1
2000	1202.8	487.31
715	1927.8	643.41
1440	3196.3	2209.3
426	8798.6	7145.8
2399	1534.8	5058.2
6659	3960.5	9168.5
22	3242.9	3691.2
2733	3664.9	5679
9630	1146.5	9939.5
1272	6188.4	9158.9
124	9741.7	3424.8
1260	6429.9	6555
18	4501.5	8627.6
8	6015.1	1383.7
7784	599.7	3631.3
4317	4678.8	1204.2
1449	3844.1	6082.9
1188	7706.6	2369.5
2232	8112.8	315.71
839	1683	4805.1
311	8347.3	4974.3
19	8682.2	7308.2
3407	6347.5	3935.1
7480	3180.6	6605.2
48	2947.9	9229.1
284	1296.7	6455.5
212	9825.9	3736.1
426	5124.6	3369.6
1210	1338.2	5066.3
226	9076.5	2850.1
1214	6363.2	5940.7
154	8939.7	9105.8
6336	2457.3	5463.6
1038	8647.6	9467.1
42	6610.7	874.69
9076	6258.9	4252
957	7457.3	5387.7
224	1870.3	5440.4
285	4788.1	2472.7
11	8225.4	6412.3
6	1876.9	4892.6
1024	1946.2	5693.5
6381	2211.5	5259.7
7456	1089.9	210.55
40	7564.1	8936.6
2265	3223.5	2212.8
3670	8836.8	3582
380	7300.2	691.92
391	2794.1	649.12
3543	3569.1	8602.6
286	8801.3	5545.4
1925	7694.4	3502.6
2073	6164.9	120.11
293	8728.9	7105.8
719	9845.9	1108.1
245	2963.5	2561.3
2359	1161.6	216.77
3270	4753.9	6966.5
944	5758.7	759.07
113	3331.9	9860
1550	4257.9	262.82
343	227.61	8305.9
1554	6677.5	2825
745	4847.9	6110.1
142	1755.4	7330.1
2877	789.03	3661.3
1858	3461	304.79
523	4784.2	6955.9
4354	8279.6	1091.3
4203	5700.4	3898.7
126	7400.3	8125.8
3003	8888.6	2623.9
159	8140.1	904.1
5508	3096.2	9862.8
359	6334.8	3879.4
17	8335	6103.1
326	5930.2	8140.4
3309	6313.9	9151.3
1298	989.25	7550.1
3414	8282.9	7233.8
3259	1705.1	1010.8
79	8569	4177.9
7229	4104.2	3814.1
6361	3004	2297.9
1847	6311.9	5061.3
2664	4193	1946.7
418	4501.5	3084.5
4574	662.94	1642
3981	64.094	2092.6
1569	6816	661.98
436	4696.4	1275.8
5665	7740	3779.8
6456	9005.4	220.73
235	8133.7	891.01
1770	2647.5	652.83
6	8235.1	6090.1
1315	1392.8	1360
54	8990.7	9716.8
965	8613.8	9562.4
3610	2757.8	5260.6
175	6334.7	3893.2
2113	6481.6	1039.9
211	7657	2045.1
945	8926.6	1314.8
12	2422.3	5972.6
6003	821.77	7200.4
3991	4718.2	3459.5
847	595.33	2757.8
272	3007.1	823.92
5252	3543.8	8990.9
4442	7826.4	7899.1
1780	262.27	9154.6
27	4853.4	2383.6
2063	9718	201.07
508	9422.2	9226.8
10	1936.3	6267.4
2	7804.3	2426.1
470	9310.2	8368.6
29	9873.5	188.34
1516	8755.5	2910.7
935	823.53	239.44
1638	3613.2	5641.5
275	2968.7	8132.1
2257	9216.5	4688.8
2814	7454	8063.7
3750	3238.1	662.55
1251	3156.4	5964.1
3605	994.21	4249.2
362	1561.5	7507.9
72	5574.3	3390.6
504	5964.9	1381.2
1049	1663.3	3108.8
2003	9841.6	5145
573	9363.6	2702.5
4087	9011.3	8016.5
8702	8813.1	6020.6
569	1166.7	5922.9
4043	3330.3	3098.6
768	7048.3	2278
1835	1552.5	7532.8
108	2727.6	6189.7
243	2748.1	6168
212	7485.3	3792.9
4106	794.02	9383.3
72	5379.9	3791.7
598	8846.7	3666.3
574	6598.7	1242.1
1283	1671.6	6714.1
243	1218.7	9975.7
2360	9687.4	204.78
2235	4457.9	9915.4
537	2588.2	6461.4
1237	1797.3	7285.4
2226	5925.7	5370.9
632	2509.7	5084.9
322	4949.3	968.24
5257	840.62	8145.4
801	2516.7	692.42
5470	4495.2	6241.6
1568	7786.8	4407
2764	1732.8	743.33
2322	5865	7091.1
215	1726.3	2746.9
3407	6453.1	887.56
121	1097.6	6452.8
1082	417.45	1536.9
1358	6408.6	884.39
6277	9904.6	5184.3
1239	8675.9	9461.3
680	9677.9	8252.3
778	7781.8	3513.1
2008	7460.9	3992.7
168	749.48	5206.7
6342	4717.4	7611.8
987	8958.6	9652.5
7	2010.7	1345
1068	2139.2	5694.6
181	5905.7	6609.9
155	9795.3	3800.9
23	3288.8	3678.5
2399	3608.8	3068.5
147	1286.6	5016.2
995	9507.1	5109.8
5440	4213.1	2170.1
6940	8923.3	6546.1
260	2657.2	884.96
1598	6369.4	6105.1
27	5668.9	9116
59	6391.9	8221.1
3047	7509.1	8402.4
3045	1396.3	5427.8
627	2133.9	7328.9
747	7726.3	2397.2
252	6386.5	3099.5
9484	5734.7	790.12
2547	2938	923.2
774	2934.4	9213.3
3	971.55	6950.2
5876	3282.3	3165.6
2247	2445.9	799.05
94	5149.2	3642.8
7007	7419.6	1858.6
1836	1570.4	7518.8
801	3086.5	2189.7
5195	6423.3	2956.4
9628	9050.9	7941.2
6024	3105.9	9839.7
3041	1383.5	5403.6
2504	6993.8	7637.4
158	6716.2	891.65
1798	3091	8137
637	4991	9275.7
609	4486.4	6248
3413	4918	6098.8
49	6596.9	1207.8
1966	1859.1	5479.1
456	7453.8	3880.4
244	1128.5	8875.9
164	3727.6	9614.7
332	8261.3	5939.9
2204	4810.3	2298.6
24	8985	1276.1
628	3254.1	2275.2
90	9087	1423.4
2665	4178.1	1921
48	3737	8469.1
12	400.71	1511.4
247	8609.4	7385.7
5314	4106.7	3500.5
2049	9009.8	1197.9
111	7177.3	9912.6
4006	8310.2	3328.5
319	2436	3795.2
29	8390	3367.6
4026	4745.4	6970.9
2228	7334.3	805.9
1485	2592.1	822.24
36	5414.3	9039.6
1724	6156.5	6542.5
2936	140.89	1234.1
4613	2976.5	2174.4
321	7780.4	878.1
1161	354.81	6994.3
4943	6139.8	152.78
2338	8681.1	8563.8
144	5763.8	5925.4
6161	8286.1	5951.1
314	5732.3	5944.6
305	2315.8	1839.7
698	1321.2	5059.8
269	6073.6	7034.5
62	3779.7	1441.7
1254	342.93	5049.7
444	233.9	8225.8
2709	7380.4	752.27
556	262.67	9571.4
3435	7142.2	3308.3
3321	1781.9	8606
1804	3293.2	3227.1
109	6311.7	8424.6
8052	4513.6	6190.9
2903	1539.6	8463.2
417	8750.1	2506.3
398	9481.6	3977.3
3595	6383.6	6205.6
2398	1937.2	5114.4
4215	3907.2	809.75
1348	3802.2	9581.5
36	4782.8	2264.3
867	3597.4	6170.2
1602	561.39	2710.6
576	4124.2	1959.9
33	258.45	9511.8
75	5555.7	3259.1
33	2849.5	5937.2
45	1690.1	3112.6
3	4915.1	959.36
76	5583.4	3269
661	3265.6	5922.4
2030	6136.8	9155.2
566	8622.6	9448
202	1319	5092.8
2196	9736.7	7891.5
1546	1684.9	3127.9
346	8483	8341.9
1148	5205.4	3320.5
233	8275.2	5178.7
238	9887.4	4177.8
794	3318.8	9573.1
550	3703.6	8455.3
348	2270.7	9638.1
3939	2555	1595.1
1182	5605	6700.1
231	8100.8	366.79
382	5955.9	5444.9
43	938.85	349.63
828	7139.8	4363.7
456	4877.9	1002.7
162	9405.9	9163.1
9197	7234.6	2910.2
3730	5859.9	1493.2
2406	3638.4	7415.3
70	5975.6	1290.5
1155	4215.4	2102.4
2	106.89	6326.1
1284	6434.8	6516.6
4400	3553.1	6842.5
5313	5656.7	2490.4
127	9456.5	1617.8
3547	8280.4	5897.3
622	9408.7	2590
879	7356.7	1218.7
1140	5374.5	3761.5
1108	62.216	4227.5
65	364.16	3942.7
5364	9159.6	370.16
2109	8180.6	5843.5
4017	5886.6	1498.7
6128	7740.7	3527.4
554	8507.5	310.42
2061	9616.3	173.3
2086	1054.2	8845
149	671.18	3373.3
138	6674.4	819.99
3509	3640.7	5647.2
1495	562.47	5114.2
233	2751	756.84
758	7355.1	1252
548	7862.7	8318.8
3892	668.1	5213.1
369	8266	5096
7573	1740.9	4158.8
2674	8604.6	9444.9
5772	6226.6	6920.2
2480	1858	8599.8
2659	1774.9	798.95
377	6430.3	2987.7
181	6346.8	4175.1
2392	6438.4	3012
2923	6678.1	1467.7
821	1066.1	3705.1
132	6027.9	1342.9
291	9712.9	151.7
960	1560.5	9412.2
240	9608.9	3829
4064	1671.2	3117.3
181	7876.3	8171.7
10	8263.7	1673.7
41	3585	6188.4
209	938.46	7154
665	968.24	6457.1
231	5550.4	1838
195	2578	5103.7
49	8559.7	8307.5
2129	195.53	8293
157	7789.6	588.31
2532	6891.5	8865.2
2891	1569.6	7057.6
3039	2503.1	755.39
299	4694.2	6967.5
5684	9081.8	1458.8
1278	2371.5	2016.3
1388	9367.7	8336
154	9360.7	8378
8571	6085.1	7017
2133	1379.3	2048.2
4191	1087.6	3624.3
391	7837.9	4357.5
624	6912.7	961.83
29	1560.5	7527
274	3009.6	852.27
395	8580.7	6266.6
193	3775.5	1047.8
2921	4717.4	1237.8
2372	4915.1	4092.2
4992	8920	3666.2
9923	1078.1	233.88
1597	8666.4	9500.7
4126	4143	3397.6
734	4187.2	2135.1
761	6734.3	1404.2
443	5961.9	1351.3
630	5785.4	5339.7
215	846.19	204.36
5689	4855.3	6035.4
6689	1225.7	2920.9
1015	1900.5	5488.2
1481	7348.6	9583
5320	634.77	1647.6
6	8971.4	1229.9
6366	3340.5	9844.7
159	9522	9202.6
2160	2919.6	9780.2
7644	3497.2	258.91
1042	6643	659.21
658	4941.3	9292
1157	9740.4	8265
1155	1069.9	7512.4
317	1859.3	6867.4
181	6769.6	1437.2
2458	5823.9	4432.3
1666	3165.1	1125.6
737	4212.9	2167.6
3668	9003.4	9119.1
5336	1586.8	1071.5
2115	2388.1	6084.1
710	2409.9	3780.9
34	2792.6	5963.5
190	8887	5518.7
270	9447	4359.5
1025	3274.8	3683
668	7199.4	4984.4
1049	8687.1	2547.4
910	1726.8	2805.5
46	9931.4	4184.9
963	3726	3355.9
8536	3338.1	3174.6
105	1650.5	6646.8
1515	9966.3	1580
123	7306.8	9998.3
508	6442	1065.1
6404	9886	4223
18	4472.1	8679.4
156	8002.5	5078.5
267	7475.3	5868
1422	3179.4	9863.4
3717	5595	6749.5
2883	5503	8987.7
146	1616.4	4898.7
605	1807.7	7315.7
3340	9017.3	9200.1
8770	8123.7	863.06
451	1076.9	6670.7
1890	2699.8	9695.5
5644	5182.2	3424.1
1698	259.61	8200.2
1067	2787.6	5334.1
46	1894.5	5033.4
386	2596.5	6488.3
6140	5410.1	8233.1
544	8476.1	9759.4
1331	7380.5	1260.3
443	6858.4	8892.5
738	6445.4	1075.2
619	5001.6	9244.7
1986	5699.4	3875.8
8690	80.173	1226.6
275	8281.9	1090.3
528	9038.6	205.27
329	8696.7	4363.8
1793	3025.2	8159.7
3039	6178.4	9141
5086	5514.5	3715.4
2155	5801.9	4465
135	4742.5	6941.9
2926	4495.1	5451.5
2876	8925.2	2633
60	1229.1	2857.4
9576	5735.7	847.1
393	8584.2	6247.9
1690	953.81	220.18
1534	8766	2426.4
5089	5489.3	3785.2
1308	9686.8	111.91
17	6701.5	1426.2
2467	6349.7	5977.1
276	7730.7	3801.9
118	9520.9	2898.6
3769	6680.1	2929
8731	9555.3	3976.1
7102	3851	4374.6
851	4007.9	2290
2933	1488.8	9614.8
9	4908.9	927.61
927	443.02	7023.9
323	1924.6	5114.5
6845	9599.1	9981.2
709	1205.1	2900.6
76	2072.8	174.17
658	1295.3	3554.3
623	3348.1	9885.5
114	7330.4	9616.4
34	9063.1	319.3
125	2692.3	688.87
513	2965.2	6295.4
1534	6337.5	6008.2
6331	8599.8	9566.1
5072	8557.6	3088.7
1141	554.41	3644.8
417	3326.4	2599.8
673	2714.3	4178.8
4024	5809.8	1567.1
13	3965.7	1251.7
631	1630.6	3121.2
990	9049.8	7988
7481	3448.9	338.8
5544	869.03	9304.1
2435	3068.2	2679.5
54	517.46	2701
1141	286.72	3568.9
2041	7473.6	3906.8
1616	2894.4	6403.2
1581	3954.6	9611.7
12	6698.6	2919.3
5924	4377	3075.6
667	9324.1	4242.1
2169	3780.7	3298.7
986	6958.5	2327.8
242	7392.8	1902.3
118	9546.6	5152
560	8226.3	4439.2
4616	4783.8	3482
830	415.05	1549.4
3679	1887.5	4829.3
9	4003	1288
6560	1374.6	8031.5
56	1881.3	2342
1326	8888	2620.2
8391	1732.4	853.01
108	1563.1	6983.8
3718	1000.7	8724.9
2487	4013.4	9683
136	6491.4	1010.8
1641	6381.4	8271.4
71	5366.8	3817.9
634	6933.1	3716.2
70	1480.9	9599.9
141	3425.3	1506.6
793	810.72	3282.2
801	635.22	1649.8
2039	273.47	9519.5
2936	3052.8	2695.8
266	6404.8	954.63
1752	8097.5	5874.3
801	3147.1	7240.9
1307	5789.3	609.07
150	432.19	9378.2
31	8954.9	1234.5
1472	8260.4	1062.6
707	2590.3	5129.9
524	2286.1	9612.3
1931	3214.6	2292.1
1620	2751.8	742.23
141	5502.7	920.68
28	2973.8	2442.1
4629	6921.2	8821.9
4274	5946.8	6559.8
1871	4024.4	3850.6
217	9343.2	2760
2889	6968.3	7633.1
28	3201.3	854.33
6747	1047.9	6486
3224	4532.7	8676.7
3680	1901.9	4784.5
105	1618.2	7498
1152	6410.4	6106.8
7364	7766.7	3560.6
3427	7088.3	3251.8
1458	1747.6	1071.4
8685	7866.6	8797.6
8629	9998.3	7476.6
2482	6042.7	739.95
211	8518.1	8283.4
281	8819	2941.8
2490	9877.5	3745
677	8199.6	4474.9
1662	2484.3	7013.6
117	1689.5	6689.5
5088	5497.8	3763.4
2569	9386.6	2775.9
390	1746.5	802
239	2747.4	644.65
249	330.67	6930.8
113	9131.1	8329.9
24	1914	6884
2511	635.37	3675.5
275	1912.2	5536
133	1920.1	5095.2
511	881.83	2501.2
883	8637.5	9497.2
5	9080.9	9745.1
1167	3535.7	6174.4
527	4781.9	6937.1
449	5933.4	6107.8
606	1827.7	7313.4
7894	9023.1	1234.3
236	9869.2	686.67
6035	1605	3116.1
6799	9374.8	7629.5
82	9273.7	4201.7
2492	9920.9	5100.7
1527	6372.8	6756.8
612	2055.5	150.07
3785	3211.5	738.08
7171	8660.6	9541.3
3089	416.68	9355.7
11	2373.1	5993.9
1304	1951.4	1327
5467	2467.2	5064.8
6874	7704.3	2423
844	3196.7	5886.4
611	979.41	9128.2
29	1861.8	2296.7
1045	6685.5	4579.7
9079	1074.7	7520.6
115	6486.8	3689
141	3983.5	5660.2
3515	4766.4	7714.4
7362	7759.7	3592.1
916	7999.3	5065.5
1817	73.163	2123.2
12	6918.5	1501.1
398	8750.6	6071.8
32	1689.1	747.8
110	743.88	5216.5
1989	2501.3	6989.3
2018	4179	4874.3
114	8958.6	5515.3
662	9916.2	7544.3
1576	7581.2	8509.6
70	9102.8	440.07
8782	8920.8	1492.3
5426	9037.5	256.63
6279	9081.6	9686.2
509	4835.3	2336.7
6321	3080.5	2694.4
86	4934.6	1439.9
1831	3495.2	249.26
1912	3348.5	2555.5
186	108.07	6201.5
2046	8983.2	1302
31	3144.9	1072.9
3408	6451.8	913.74
2814	9843	3764.3
6116	787.75	5179.2
232	5790.8	5904.8
336	4116.2	4384.2
5149	8414.1	9616.9
838	5584.2	8657.6
777	3264.8	5739.6
9296	4119.5	4898.8
2207	2200.8	5073
2558	8724.9	2533.4
16	9135.1	8706.8
1774	2744.6	659.75
1245	403.53	7152.9
288	817.8	8123.4
258	2541.6	5124.4
3634	5811.9	1564.9
3705	4757.8	7629.2
1542	6787.9	619.48
101	7723.6	3814.6
379	3214.4	6591
722	4716.5	7594.5
556	3256.5	3159.1
2858	2741.3	9708.1
300	2785.4	1465.9
678	274.8	3226.8
253	7771	3828.1
352	7810.8	9287.8
8583	2510.3	4991.9
110	1542.2	7057.8
4109	7392.7	4022.2
6670	4181.8	2009.6
26	3021.4	9219.7
2191	6012.5	651.07
1701	5828.5	5408.3
2052	357.03	7142.8
175	6959.1	1468.4
1464	6896.7	8749.6
545	3982.4	2264.8
851	2074	9561.6
2147	2465.9	7036.2
3442	6260.2	3242.4
828	3756.1	8232.9
4116	8863.2	3645.5
1048	6750.5	875.65
4187	5783.2	4519.4
365	1513.5	7500.1
262	9351.3	4761.7
1926	2801	9923.5
682	2160.1	7318.8
2283	7205.5	3501.4
850	4769.2	2292.1
7484	4967.8	1475.6
3514	3381.9	315.1
3254	6471.2	1038.2
2398	8587.8	7576.7
532	8151.4	3832.3
15	608.67	2742.5
7564	6413.2	1017.9
1201	8186.7	6403.5
247	6382.8	3647
1981	8851.2	2867.2
861	1695.5	1101.5
6021	9204	6828.4
833	7232.5	4062.7
5068	2347.2	5990
812	1103.3	208.34
1949	450.47	3913.8
1974	4093.2	4900
297	2681.2	6445.3
4505	680.9	5228.4
2615	1610	1056.3
2905	7787.3	907.42
891	655.37	1637.7
4022	6017.1	6227.1
470	1625	6717.8
605	1093.7	3711.5
6	8590.7	1262.4
177	3353.8	3230.9
3429	3147.4	6624.2
7020	3089.6	2655.9
7567	9436.2	3924.4
1887	2691.4	9700.6
783	7224.4	9893.6
152	6657.9	740.39
167	8861.3	5518.8
210	7611.9	2012.5
5407	9133.8	185.98
201	9411.4	1550.8
672	412.18	1560.1
8527	1658	3086.7
1747	6307.7	9159.4
3230	6526.2	6296.5
1364	6433.3	973.55
482	7011.7	3805.7
547	8569.8	7581.2
8192	612.5	5043.2
6264	2429.5	5048.8
1600	4769.9	6979
5769	4067.7	3836.9
692	1789.3	8603.7
3255	4160.2	3399.5
951	6341.4	9148.9
1214	8832.3	2828.9
1199	6285.7	5149.8
170	8265.6	5201.5
26	8988	9700.6
2154	6595.5	645.54
2046	3022.4	2709.7
3987	5997.7	5525.8
357	6696.8	1395.8
3413	8337.8	7237.3
7042	8231.9	1096.6
216	7128	3213.8
408	6572.4	3299.9
2422	3522.5	6965.6
699	6314.5	5988.5
3	7572.9	8941.9
2303	6929.6	902.55
5087	5496.2	3740.9
409	2104.5	145.12
563	578.22	3631.5
97	3787	1438.2
516	8500.8	4099.3
6029	48.49	2132.4
5974	7412.8	5926.2
5563	7874.8	1511.7
654	2464.7	5045.5
1284	7876.7	8175.4
6	2064.1	1790.8
4879	4035.6	1202.3
1142	5373	3820.6
827	9062.6	7007.2
89	7245.8	5840.6
110	272.36	9508.1
67	3915.2	2246.7
5556	9565.6	8501
1494	1524.3	6991.4
837	1423.8	5395.5
1050	2433.1	4978.9
714	6273.5	5026.2
640	6479.1	3326.6
2451	4223.2	4299.1
602	4967	881.98
8547	9332	5130.1
244	7475.3	5885.1
4444	5106.5	3270
4083	794.54	3305
309	265.91	3478.8
4401	3475	6865.4
465	4153	9330.1
6805	9515.7	4371.5
286	9830.4	3494.7
178	8781.9	5309.1
1911	3415.5	2568.1
2431	2163.3	5248
1008	8378.6	1484.5
3819	8360.8	4984.2
3440	7136.1	3223.5
2406	5738.2	5940.8
6	3999.7	9171.8
302	2846.6	663.55
6414	9169.4	389.61
578	3506.1	1652.9
2024	2433.7	793.09
148	8662.3	9378.9
142	3328.6	3073.1
606	4093.7	3844.6
3241	4448.1	5393.4
29	9017.7	9633.1
14	3952.8	764.85
1515	9642.3	3828.4
563	9479.7	2571.9
49	617.22	2681.1
2182	9574.5	475.29
2504	115.25	1297.5
376	2807.2	5976.8
9330	9778.7	3484.6
2249	6759.9	3187.4
683	7716.5	7865.3
17	361.68	9317
381	8468.1	8288
8740	8905.8	5502.9
3468	4493.5	6210.1
4034	7489.5	8352.3
5896	853.05	9321.5
3214	4861.5	2510.6
5	7526.4	8895.7
3030	8832.8	5331.9
3092	9830.2	3787.5
1604	526.66	2766.6
582	9498.2	2642.8
1371	7869.1	9831
865	6527.6	3273.1
2966	9325.2	8364
615	276.21	1200.5
2267	3142.8	2213.1
3733	4152.9	9263.9
3002	102.55	5488.4
511	3299	9909.5
495	2718.9	4167.3
43	1947.3	1338.8
118	2649.8	714.85
2870	9015.5	2131.8
5923	9521.2	3933.2
1389	1654.6	1133.7
4047	3321.2	3163.1
4046	7168.7	4331
2812	9795.2	3767.4
4473	6220.5	5001
693	3770.1	8220.6
270	3979.5	843.81
1817	4779.1	2255.5
2589	3543.9	6885.9
915	7862.1	8316.9
341	6576.3	4819.1
28	6303.6	5088.3
5516	9024.7	1378.2
296	6278.7	5062.4
20	8825.3	1833.1
80	4184.5	4319.4
210	8221.2	6083
5695	2847.7	1505.4
2182	8717.1	7153.9
3160	1728.7	4124.9
269	5644.2	3899.4
[truncated: 12,045 more rows]
