# Supplementary material for: Verifying molecular clusters by 2-color localization microscopy and significance testing
Source: Sci Rep. 2020 Mar 6;10:4230. doi: 10.1038/s41598-020-60976-6 (PMC7060173; doi:10.1038/s41598-020-60976-6)
Supplement: Supplementary file 2 — Supplementary Information2. [file 41598_2020_60976_MOESM2_ESM.zip › 2-CLASTA-master/Simulations_testdata/cluster_scenario_a/locs_labelA/cluster_scenario_a_results_sim_5_locsA.csv]

frame	x	y
444	6664.8	2615.8
405	789.97	7833.1
825	6521.2	4757.1
2440	2208.3	5903.7
1863	5662	5567.1
201	6323.9	3216.5
491	1766.8	8255.8
5407	2675	9589.6
122	2245.6	8551.2
60	9282.2	2912.6
48	5255.5	5107.7
7723	4886.1	3445.2
125	5141.6	6146
1544	601.57	5228.2
2079	436.88	838.42
236	3156.5	9346.4
3703	6900.3	9333.7
130	8871	3598.7
180	6832.6	4453.8
115	5146.3	1516.7
3030	3299.6	2825.3
469	6500	7910.2
390	333.78	813.37
2032	2150	5874
617	36.299	8960.8
503	4133.7	8217.1
572	2855.7	6823.8
7135	1683.6	4420
15	4107.9	3588.4
1328	2842.7	6720.3
999	9291.8	9265.9
943	476.06	4738.4
1757	2536.9	1135.1
8017	2786.4	39.299
4580	962.74	5021.4
1197	8232.6	3608.3
894	2804.4	9668.7
56	3315.3	7135.1
907	9202.8	954.69
144	6567.6	6934
6991	2741.2	153.84
124	8459.1	3245.6
1101	680.62	975.77
2580	8138.5	1221.7
305	344.83	9506.9
152	6757.2	7720.6
35	1252	7693
756	8559.3	7032
138	5804.7	883.33
552	2092.8	5855.8
1194	8318.2	4136.9
4339	5053.3	2291.4
70	2694.9	9626
17	7584.6	4419.2
6342	3781.4	8250.4
3200	5138.8	9738.7
358	2860.7	7592.3
840	4823.2	4420.4
512	1444.6	4655.5
173	6723.4	2632.7
157	7634.9	7540.6
684	8835.4	7877.1
24	4597.7	4017.9
131	5127.5	1645.3
114	8600.1	4819.5
2520	6504.6	5270.8
4126	5865.6	5390.3
50	6474.8	8595
7254	9515.7	9830.4
4906	7114.8	8303.5
920	9154.8	900.61
488	9322	7818.2
4004	2560	8181.3
699	9177.2	4281.4
2609	694.61	4534.8
1064	4867.5	3348.8
1159	4052.3	8283.6
6445	4156.6	1443.6
5387	3692.3	6474.3
47	8259.2	1124.7
3461	5156.4	3361.6
258	3284.3	3084.3
113	8192.1	1177.3
241	2931.5	2185.7
207	3238.2	3027
608	5592.7	1043.4
4	7574	4382.7
4149	6829.8	2560.8
660	3995.6	2250.7
935	6807	7764.8
107	1991.2	1544.5
754	2779	5467.7
9019	7745.1	43.832
2805	9994.1	6699.8
1482	2953.2	7654.7
1629	783.01	9153.2
4593	592.71	8751.3
64	4593.9	4046.7
8274	7754.4	2497.1
509	6417.7	6143.7
435	7904.1	2394.3
505	6954	9340
2040	5148	438.35
1053	5480.4	964.72
276	4529.8	8478.7
5960	8572.6	4770.2
602	4930.2	7859.2
7132	3494.2	1804.9
445	5152.2	169.17
1848	4443.2	5498.8
50	6844.4	7759.8
1193	8210.6	3661.8
67	1500.7	4606.7
914	1326	1786.6
1660	8131.6	1581.3
1335	5496	920.75
94	507.92	4686.3
6776	5566.6	9343.3
1005	7177.5	2139.1
1673	5399.3	7612.2
2566	6628.2	3103.6
2942	4161.6	6010.7
430	8375.6	8015.6
4103	8650.9	3902.3
635	666.73	7266.9
3796	8926.1	3495.6
299	7970.1	6498.4
285	4899.2	9519.7
221	2654.7	9629.4
741	349.12	1871.3
179	1617.3	6061.2
807	5991.2	1035.6
39	3473.3	1781.7
3667	5037.6	1049.8
8738	1431.2	9569.3
652	3484.9	1841.9
1229	2106.3	5839.8
699	5209.7	446.57
4526	1406.7	2799.6
82	9805.2	3893.3
2101	8155.4	1175
6098	6745.1	4975.2
2129	8307.2	8107.9
7065	7279.2	7646.2
4617	1801.6	4011.2
1364	9672.1	611.22
2103	504.58	7657.7
980	7847.7	8894.3
8395	7073.7	2839.1
2962	8546	921.06
1584	2988.5	2196.1
8334	6969.3	7747
31	6999.1	7714
58	8872.8	3848.3
3886	4111.5	3619.2
5377	9194.4	4232.3
2533	4024.4	5187.4
2308	3392.1	3636.8
2823	8338.8	8182.1
22	1626.7	6089.2
1606	8984	8404.5
52	408.09	808.02
4341	5956.2	5492.1
424	5425.2	7557.2
2800	476.22	4779
3300	6546.4	6951.4
1932	1887.8	7970.6
1692	3970.9	7935.9
738	5779.1	2450.7
1985	2783.6	6839.4
5716	3122.7	6118.5
6661	2740.8	4641.8
391	6406.9	707.48
134	6752.5	6994.7
1533	6452.5	8565.4
6608	2679.2	2379.1
516	5884.8	3954.8
7531	1972.5	8827.8
18	5078.1	3499.3
136	3357.6	7076.1
760	2831.2	5499.8
18	874.29	9989.1
26	1476.8	9512
1321	8432.8	6380.8
7668	2205.1	1928.2
224	2335.4	9748.9
114	4548.6	8607.1
262	9698.9	621.52
954	5183.9	8494.8
3457	8510.8	8763.8
166	9324	9228.9
25	4189	6228.7
21	2245.3	1864.4
107	2610.8	7471.1
3001	4032.5	8259.1
1784	7182.6	9339.7
569	7224.1	8083.2
3903	6330.6	7068.5
248	2730.7	2368
295	3041.9	2248.1
4545	1468.8	9559.8
57	1695.7	1169.3
17	8521.2	7000.6
68	8476.9	9366
1471	7469.3	5317.6
1587	5379.7	9520.2
4834	3421.1	9847.2
61	2302.2	8501.9
2558	8977.8	9705.9
4628	4921.9	8031
2192	3383.5	3581
5353	8032.1	8170.3
1746	7820.2	2699.7
688	343.07	9526.4
183	9222.5	8603.6
485	8495.4	1039.5
601	5443.9	7153.5
1015	7061.6	1137.2
35	4663.8	4102
1405	8363.2	6323.1
2971	5976.4	151.91
9174	8089.2	1645.2
567	3304	3848.8
293	9752.8	7066.5
8491	2766	5272.5
710	6796.8	7695.3
7896	3879.4	2974.3
270	1949.3	7188.2
30	2414.5	3336.9
465	1255.7	3111.2
1589	8714.2	3921.7
478	2908	6563.7
1219	2042.1	7669.8
7153	8133.9	1664.1
287	3177.3	6832.9
307	6448.9	4957.1
1484	2196	1870.3
440	1805	9503.3
3089	1380.3	621.02
1181	8063.9	4590
596	8542.1	2878.9
45	9464.1	9982.7
251	931.67	9702.7
1175	5182.6	1588.9
1817	2739.1	3293.6
5094	4040.9	5159
12	1337.8	4163.1
3765	6634.2	2610.5
339	8996.6	864.46
2312	697.47	7215.6
4134	5932.8	5504.9
3137	2735.2	4072.1
6153	532.46	4803.5
4935	7758.8	45.204
754	5930.9	141.91
171	751.12	4507.8
852	5981.5	2731.9
51	943.31	9755.5
746	5097.9	9049.7
643	7134.3	2790.6
4620	8302.8	8194.8
318	2308.2	7433.6
3108	4494.3	3277.6
1110	5931.3	182.42
200	8540.1	1809.2
249	8928.8	567.21
82	2315.5	889.46
1334	8341.9	3054.5
297	4222.4	6264.9
7999	2808.4	4.0346
3594	1888.7	3734.1
5	2963.3	6417.6
2191	8138.1	1653
2381	4633	7861.6
2736	9201.5	9033.4
146	4362.9	1990.2
917	767.81	8588.7
606	1873.7	7845.1
5508	2225.6	5922.2
6454	8538.2	2878.8
6861	8597	937.43
1217	7129.5	2925.6
46	1148.5	8429.4
22	3851.6	2453.1
154	6759.2	2608.2
467	6003.5	2840.3
632	1337.4	3900.2
2430	9403.1	2145.7
125	6114.5	1650.4
44	234.35	2849.5
15	694.3	985.16
99	5039.8	6820.1
3002	907.28	4250.7
481	2559.9	7757.7
377	299.36	4734.5
21	718.4	4525.1
2717	7875.9	9366.9
8704	462.53	7735.3
1725	2894.8	6673.2
3050	8528.7	4795.7
2435	3377.6	3580.6
3148	1795.2	9583.6
128	3499.2	3629.6
7597	2642.3	4222.8
7315	4984.5	7787.9
1664	8109.6	1600.7
1480	5492.1	2957.9
4125	2265.2	257.41
721	3716	6482.5
2456	2909.7	8568.4
2311	9444.6	9998.9
6822	8648.7	5736.2
2209	2340.8	7423.1
962	3379.8	7177.9
2088	5176.7	3408
469	5199.3	6079.8
36	7864.9	8958.6
8044	6331	7063.5
1027	9953.7	8298.4
5415	5539.8	3735.8
258	8505.7	2831.4
7206	2170.3	7085.4
4315	8843.4	7921.6
2987	8406.5	3047.7
5121	4739.9	4070.8
671	8607.6	579.94
1549	4813.2	4360.1
2798	6594.3	10.578
2126	9733.7	578.17
109	5023.1	1188.6
635	7904.9	9457.1
565	8458.4	5939.5
146	3720.3	3773.2
2564	283.88	2894.2
718	1041.9	5549.4
79	9749.1	3225
883	3526	4032.1
258	6881.4	3761.1
5052	9581.3	6417.8
2644	4023.4	8250.1
486	9864.1	8400.9
67	4749.6	6613.7
4179	2870.8	8716.3
1196	3817	9639.6
3028	8893.4	4271.3
445	3468.1	3558.4
3220	1257.9	7704.9
2061	526.66	7837.4
3147	9712.4	2302.5
1	4508.5	454.3
3002	1681.6	6040.4
183	8535.5	4820.9
1844	562.07	8701.4
2942	691.74	4500.8
1335	5861.2	8359.9
52	233.97	135.4
162	11.382	3794.5
391	403.84	3272.4
8962	403.21	1918.8
760	5899.3	9608.4
855	9063.1	4767.5
1099	4692.2	6652.5
22	3556.1	4124.1
4373	8838.5	1802.5
7892	2149.7	7073.3
1566	3167	6734.7
6842	8509.3	900.27
475	4270.6	750.97
2355	3938.6	2119.8
1028	2976.7	2208
1336	8372.8	2983.5
179	8052.3	1631.7
27	6328.5	3237.9
2389	3202.7	3138.3
282	3385.3	3573.1
918	1946.2	1485.2
217	9724.4	543.73
8375	778.84	4356.8
1750	1628.1	5416.1
7503	6901.8	9374.6
4056	5198.1	1561.9
294	4387.7	8672.4
1535	5404.9	9428.7
184	1494.4	9506.6
686	8871.8	7897.1
33	2445	3969.3
938	6895.9	3849.5
373	2832.1	8397.6
2546	8550.3	877.73
1372	86.691	8860.2
288	8544.9	1902.8
2711	9633.3	3212.5
427	4348	1952.9
832	4777.4	4371.2
494	9714.6	9922.9
720	921.2	5624
320	9220.2	1571
1790	5337.9	3190.4
36	8791.2	3684
1052	4630	1253.6
74	7879.3	9321.9
30	7733.2	5032.9
73	1920.6	7767.5
5697	9174.6	8518.1
1185	4041.5	5971.2
186	5650.5	5495.8
4130	5095.2	8046.2
13	5088.2	3407.5
33	2298	8581.9
2550	5519.8	988.17
60	1305.1	7704.5
7057	2715.5	2435.5
21	8644.1	3902.5
1281	5383.7	162.65
720	8856.1	4265.2
205	9032.3	9124.4
544	547.31	7728.3
191	7139.3	595.09
598	6830.6	7770.9
502	8921.8	9746.9
2032	6556.1	1502.2
7694	2250.3	9724.1
1830	458.86	7859.3
1801	6215.9	6630.5
3163	1483.6	9537
494	8937.3	9676.8
7383	7970.7	6219.4
682	5188.1	9693.8
995	5360.7	2779
4550	199.49	2968.1
3243	8720.2	3859.7
552	8461.3	5919.5
3032	9151.3	8569
34	5425.4	5799.5
446	9778.9	537.66
785	798.68	7237
38	9681.4	8935.5
68	8973.6	3239.6
33	2835.6	5517.8
6892	9586.3	3237.2
2158	8373.9	3021.3
41	893.87	9157.4
401	5611.3	9387.3
32	1335.6	2262.5
1506	7205.8	3998.8
3217	3733.2	6475
2311	6497.6	5211.4
3752	9032.2	4790.9
909	4917.5	3298.6
5598	3332.7	7230.4
3334	356.51	3250.8
1276	8042.9	4676.1
301	6230.4	5648.3
2032	775	8637.4
760	4384	8764.9
3196	3462.8	2977.2
615	5087.1	2275.2
1101	2683.6	2397.1
7721	2841.3	535.09
435	5475.9	116.79
406	6554.8	1535.8
116	6460.4	7858.5
1294	8028.5	6254.9
542	8889.2	628.84
122	2511.5	8230.1
1680	3266.5	3108.1
551	3810.2	3137.4
2158	9427.2	2186.1
4595	541.3	8720.2
843	6661.6	4768.5
224	5952.1	5475.3
1016	7048.2	1220.7
523	751.02	4121
3280	3282.3	2777.3
3160	189.32	6415.8
868	6802.5	7722.7
7686	9672.4	5291.2
2122	9486.5	9962.8
2054	491.7	7904.3
850	7224.6	407.09
3077	9274.8	4278.3
58	4056.7	1492.1
897	4362.5	8883.1
7706	7677.6	2411.4
624	1930.7	3765.2
3	2714.5	66.177
228	9924.1	3301
516	1076.8	7576.4
66	5373.6	354.47
231	9143.5	8955.4
2097	3736.5	8221.2
2094	3424.5	2793.6
247	2962.6	6370.8
3611	8813.2	2251.8
1806	6500	5006.7
33	8000.4	8198
1278	3748.8	3802.2
245	1897.8	7142.6
89	1532.6	9461.7
2464	1924.2	8039.6
53	4314.9	8658.7
2015	8163.8	4660.3
137	4088.3	3665.2
1331	7133.1	9378.1
323	4801.2	4392.7
56	4508.6	8465.5
623	1225.8	4163.1
509	2258.4	278.94
8169	831.71	9124
776	5383.5	3168.3
403	6820.8	1995.9
188	4454.3	5516
1820	9406.9	7172.6
4606	4060.9	5206.9
2934	7094.3	8323.2
477	7731.1	92.606
246	6263.7	5482.1
6165	7809.7	39.791
6328	2652.1	9596.7
1913	9763.2	7071.5
8887	911.38	4308.2
203	9007.2	9150.7
3486	3335.9	8996.8
8567	3466.9	1859.6
424	4592.2	4016.2
46	8603.2	8277.5
2151	3523.6	4139.5
1902	8049.2	2290.2
993	5403.7	431.9
1129	3249.6	3105.3
1082	5827.4	4557.7
290	4331.3	8679.9
9048	9364.3	6863.8
731	8073.5	401.74
5296	5436.6	394.99
255	9627	6356.6
6165	3965.4	8325.7
387	5885	2447.5
254	7796.8	4212.7
955	318.81	4674.6
956	9703.5	5337.1
126	4727.4	6664.6
4124	3217.4	1178.6
224	3915.6	2921.2
703	9032.6	5361.9
232	8393	3005.8
1128	2453.1	7790.8
989	9250.9	2883.6
658	9621.3	2267.1
2077	3480.4	1803.7
2260	8444.1	9357.8
2377	5410.7	7154.7
2871	9575.3	3239.5
812	522.28	755.97
598	8028.4	2637.6
301	1677	6106.5
2200	5409.4	2803.4
5638	639.47	5228.7
886	6292.2	5544.1
2550	9353	2397.1
804	2536.5	7803.5
8469	3218.8	9351
7149	8848.4	9008.4
491	4074.5	8179.9
245	7787	76.483
511	5102.5	2288.6
924	3707.5	6524.8
1687	9272.2	1559.1
14	5791.4	816.59
2552	9324.5	8673.8
1319	8643.1	2758.4
2528	7142.5	448.1
631	5505.9	1006.7
303	9159.3	9007
527	7765.9	3518
291	1313.2	1874.4
9850	9249.5	1971.2
843	1753.7	4013
1552	1035.5	6828.7
795	5906.7	167.88
1596	1330.6	714.69
436	2668.9	3303.3
563	9922.7	8261.6
1534	6646.6	7036.6
7503	9316.8	2924.7
24	9031.7	4768.5
341	6762.8	6719.5
278	4446.7	512.35
223	5424.3	944.16
63	2293.1	833.63
3165	3120.3	1861.3
183	1489	9525.4
1980	9260.8	9202.8
165	9464	9235.1
4020	6013	1048.9
222	6065.8	5741.6
69	5055.8	5069.9
949	9832.4	3223
56	9252	5593.9
3612	9741.6	9882.5
859	9277.9	8587.2
2667	4290	723.97
1168	5105.5	1506.3
6612	2821.2	18.397
4704	1111.3	7596.9
233	7075.4	1180.6
2	3197.5	2049.4
220	8643	581.65
851	427.99	3233.3
126	3207.7	6764.8
2543	5311.6	3163.2
4102	6812.7	2549.9
6127	6066.1	9988.1
634	7881.1	9467.3
816	7897.4	9371.2
1140	2041	9493.1
2466	1869.5	8005.3
9865	8541.1	8789.5
36	9401.1	7768.7
2063	1092.7	3196.9
735	5863.9	2406
425	8852.7	7904.5
1302	9240.8	7294.7
3194	8572.2	9635.2
61	8421	3081.9
6251	1428.3	4911.1
87	8799.6	3634.6
2112	3414.5	4037.1
3213	7052.6	2958.1
9384	3244.3	9412.7
423	9780.2	3219.5
894	521.9	675.5
3053	5582.3	3689.7
908	5495.9	9221
101	4318.6	8714.3
7020	7209.4	4041.6
25	737.52	4138.6
430	6298	5558.2
432	762.22	8572.9
1597	4989.3	1173.3
1670	9687.2	3298.9
3859	5501.5	7594.1
725	2538.8	8214.9
6128	911.69	4262.2
207	4443.5	8582.5
273	2417	319.26
1747	5051.2	5044.9
9285	9364.8	7341.8
1852	9420.3	6870
84	5333.2	3952.7
75	1332.8	3095.1
2195	5366.6	7128.7
5804	8971.6	4832.2
583	8063	2242.1
2364	5142.6	6067.3
1674	6003.7	9162.7
3109	4441.9	3289.4
36	1413.8	4965.5
518	7100.6	2838.2
839	4854	4372.2
4978	8768	8985.1
4114	6658.9	490.84
2975	1210.9	7679.4
1098	5605.3	1036.6
4177	1439.4	4971.5
44	8710.1	8308
1403	8392.1	6336.5
1702	7219	6461.1
6225	4502.5	7812.3
188	5334.4	7697
188	6854.5	3817
91	4317.2	8678.3
307	3169.3	6112.8
1602	3981.3	7913.2
946	5619.6	9370.3
759	6823.4	7763.3
41	4300.3	6251.9
241	1238.7	7684.2
49	5068.5	8956.2
4	3965.7	6195.9
43	283.4	6387.2
6503	4883.7	8005.8
2350	9048.6	5452.8
69	4100.7	8189.2
1396	4144.7	9969.5
10	5447.9	2802.2
4703	1077	7611.2
1358	7938	6229.8
26	8743.3	7025.5
49	1219.3	8436.6
704	8853.6	4303.7
3592	391.38	794.77
2926	273.34	3772.5
8943	8258.4	8228.3
102	751.02	946.99
14	2009.1	9627.8
327	4629.1	1251.9
285	451.13	7814
111	5145.8	8542.4
2678	8904.1	9755.1
1102	4101.4	8212.5
90	8870.2	7920.7
1497	5795.8	4973.5
215	1322.2	3108.3
3077	549.74	4800.8
811	5990	9126.7
66	7969.2	6487.9
1840	8672.1	3826.9
2484	4371.3	8780.8
1145	4251.2	6359.9
1165	8529	1886.3
2070	8342.5	2587.9
432	7187.5	7655.9
100	4300.5	8684.9
604	6451.4	6072.6
3378	785.56	7852.7
706	9721.4	9242
2456	3090.6	4197.4
3435	905.46	4166.3
1095	4893.8	8074.9
2781	3961.1	8282
1579	9266	5639.4
67	1378.7	4205.7
48	6695.1	510.54
2571	5429.5	2763.7
773	6405.8	3000.4
2511	16.401	3562.1
112	9958.2	9694.5
552	8673.6	1478.5
6605	8816.4	7905.2
530	9296.3	5640.7
2217	9273.3	9182.9
1026	9913.8	8273.5
121	5307.5	3853
1683	1902.2	8027.9
249	1214.3	1854.3
2327	8229.2	4095.8
6202	2955.4	2177.7
8093	3211.4	584.63
201	6199	5755.1
617	7102.6	2816.9
20	5025.5	7844.5
374	5636.1	5578.3
238	6447	7936.5
944	3517.8	1760.6
952	5428.4	7623.6
1134	2979.9	752.32
113	6471.7	6162.7
137	1022	7676.3
150	5707.9	5944.1
7007	7255.7	4066.8
1760	8146.9	9862.9
1058	8534.2	7043.8
258	9273.1	7835.4
7215	7793.4	64.269
70	6873.9	2619.2
872	8801	3838.9
346	6052.3	1601.9
1282	5356.9	182.28
515	3396.1	2784.3
52	3291.8	3081.2
38	684.33	4519.9
110	911.52	9651.2
239	3864.8	6169.6
139	2877.6	513.98
3	5832	4419.3
3586	5481.8	7606
2058	1783.5	990.36
399	5831.5	2039.7
824	6537.2	4733.5
68	5388.3	5873.9
1067	4477.1	7776.8
5634	2182.8	1965.6
5421	5121.1	6097.6
1468	5609.8	1030.7
3769	7755.5	2632.1
15	2535	8209.6
1554	4812.4	4391.4
268	5954.6	8569.5
14	476.82	4746.2
62	1307.4	4228.2
335	1652.7	5414.4
6808	5653.4	788.41
256	4853.1	5462.8
578	8561.7	1878.5
7025	5778.3	5872.6
804	2817.9	6791.8
20	1955.7	1501
8215	407.62	777.73
1198	9079.6	9305.6
377	9391.7	9778.6
2642	4111.2	8194.1
28	1633.1	5457.9
2987	8992.5	9687
5734	8641.4	3844.5
288	7196.5	6367
6997	2733.3	161.77
6993	2694.4	85.294
2560	1365.5	612.82
156	8198.6	8483.8
1917	5973.1	382.71
141	7735.3	948.64
3261	5103.4	6870.9
4711	9466.6	9784.6
539	5001.8	1051.1
3214	7139.5	3033.2
244	9249.9	9172.3
199	7818.8	3520.7
7513	9193.8	8613.4
21	3502.2	4148.3
162	5074.7	6811.9
757	6826.3	7706.2
2037	5361.3	5794.2
6333	2628.8	9604.5
8218	344.03	767.52
109	6401.6	2965.8
5036	5471.6	7552
49	9276.1	1534.1
2539	2710.2	124.41
6805	8694.9	1398.9
802	5948.9	1109.4
1923	6214.9	6639.5
986	2154.8	1910.2
8550	8508.2	5876.2
880	6261.8	5536.3
479	2821.7	6474.8
1375	33.067	8904.9
1233	32.516	8868.3
479	1069.7	3137
4205	8696.9	8289.7
309	6404.3	5050.9
6190	9776.5	3939.6
4918	5021.1	1144.7
4695	1891.5	3616.4
2050	6893	4469.2
459	8898.9	3285.4
8	1668.3	1146.7
3538	3934.5	3694.9
131	6117.5	1659.7
23	8336	4935.8
1459	6554.5	6917.1
617	7939.7	6335.6
145	1426.4	4932.6
423	1171.9	456.83
6434	8043.4	7307
4850	8824	8952.1
2611	682.25	4502.5
1010	4396.1	3326.1
2716	3984	7965.4
817	8668.9	3966.3
36	11.782	9056
5794	4037.6	5185
216	7753	3838.3
5536	7952.6	9456.1
49	8918.1	2325.7
137	4021.2	2103.6
4426	2738.9	2401.1
61	2795.5	4052.2
815	7827.8	6374.2
2752	6560.6	1560.4
1040	716.39	5112.6
726	9339.6	2426.4
1246	647.08	9108
2503	9339.9	7840.5
311	2202.5	5885.7
1725	2659.2	156.99
7946	7946.7	6212.6
1973	7098.1	2995.3
7208	7472.4	5198.6
4078	4024.9	3656.5
56	3488.4	3672.3
1258	9710	3195.6
1910	6369.9	6998.6
792	9679.3	9219.6
3070	8488	8718
2546	5467.9	968.96
177	6475.3	1473.2
3106	4470.7	3367.2
2421	4583.5	865.95
5231	4762.1	6625.4
8153	3460.5	5061.9
3842	2699.5	139.68
7170	9375.2	6866.3
710	9293.8	8.4263
515	1717.5	4399.3
709	531.56	830.36
2385	7732.5	5055.9
690	2277.8	5865.5
2063	7733.9	5036.8
2467	3098.8	6145.9
35	7491.5	5375.6
1916	6652.6	2652.2
244	4479.3	812.67
1243	7095.1	551.4
1665	3213.9	1325.2
1945	5100	6823.6
1351	3842.8	7618.7
2971	9449.1	9656.7
95	587.02	4816
2497	3161.6	4223.6
199	8680.4	1438.2
333	6912.3	9387.1
755	8540.9	7044
2738	1078.8	4282.8
199	819.46	4245.6
244	6345.9	5117.3
2408	9651.1	4075.4
7488	2756	5253.7
5989	8598.4	4784.2
35	9352.3	2816.8
35	3365	8979.3
300	3661.6	4442.5
6511	8812.7	7900.1
1047	9627.9	8894.5
41	7201	507.28
2978	9713	3910
677	4910	8055.6
3770	7753.4	2667.6
181	2623	4312.6
161	4683.2	7899
221	7327.6	7680.6
8557	29.72	3476.8
4892	2841.3	8652.1
1048	2683.1	106.66
8166	175.07	2881.1
6226	3491.8	5147.8
927	3799.3	3151.7
405	9898.1	9322
195	9060.9	9128.9
1390	6334.1	3204.2
149	7802.7	2675.9
309	5789.4	2007.1
3567	7093.1	2971.3
319	3208.9	3007.6
243	5067.6	4383.1
1625	3996.4	3662.9
1135	6208.4	5627.7
101	6306.5	5510.3
650	2979.6	2235.6
332	2863.8	6558.2
4690	2848.2	8673.6
2901	8331.1	4935
2875	2544.4	4377.7
4902	4804.8	3990.8
45	4777.2	4090.7
3074	19.514	3522.1
1043	5071.1	8036.8
26	158.86	8402.2
5270	8543.1	4770.2
904	5538.8	1069.6
6504	7738.7	5053.4
1433	5661.6	9318.3
48	4575.8	847.95
2890	4231.1	6258.3
1888	8632.6	852.64
10	2743.1	6507.9
273	2370.5	8469.9
577	2815.6	2020.9
6340	3756.4	8190
9985	248.43	5588.5
3740	5405.6	9502.1
6133	6008	9968.9
43	9315.3	1560.1
6074	3482.7	1792.6
27	6503.6	5261.5
2395	4413.8	3273.4
26	6744	497.86
1593	1733	4431.1
3161	3925.4	6153.7
3047	4518.4	8593
70	5064.4	8983.7
386	5873.4	2431.4
197	3382.2	2784.9
8	5931.4	8421.3
3	7995.5	58.865
795	9363.2	8713.3
6034	9691	561.9
1091	4432.9	3320.5
484	8466.3	1077.2
67	4733.7	4656.5
4128	5716.3	5907.6
62	7761.6	982.8
582	82.407	8850.6
470	4659.7	4032.9
8544	8370.2	2681.2
3591	7536.9	4368.4
364	4440.2	5518.4
1754	725.18	4135
2	2606	8195.7
7079	9793.9	9863.7
3283	3904.3	2546.3
1776	5590.6	1037.2
1598	770.05	5528.5
514	2758.1	9698.9
802	4534.9	8539.3
1224	6872.3	7744.7
291	4667.9	7769.3
114	8783	2254.6
871	8832.2	3806
2430	4458.2	501.32
184	7800.1	55.594
67	8955.5	3264.5
1242	8011.6	6281.6
9361	4673.8	4671.9
4210	8181.7	1074.8
115	1663.4	9495.1
3395	2539.7	7784.8
738	7142	2939.7
743	2861.5	6871
955	7169.2	9446.4
75	2778.8	543.46
1253	9771.8	3288.5
39	7102.4	2833.5
716	7998.6	2208.2
44	1176.1	8498.5
770	744.21	1707.9
4063	7769	952.43
457	2393.4	3008.2
655	1282.6	1824.7
5374	4481.6	913.16
2546	8075.6	431.51
238	3673.7	3890.3
3963	2207.6	7076
2405	5814.5	4421.2
9712	4868.3	8041.9
801	979.02	6793.4
3462	8641.2	3968.5
1283	8525.5	1947.3
600	7233.2	7577.7
29	5428.8	92.825
9553	8705.9	8265.9
799	7474.8	1310.5
510	6693.9	475.8
625	1139.1	7607
3150	9193.4	8571.8
1701	254.92	9544.1
471	8906.1	2223.6
1186	6394.1	5275.1
216	8001.1	59.622
2824	8323.7	8143.7
35	8846.9	1789.7
859	7206.6	423.4
946	8487.7	2878.5
699	2295.8	827.48
35	5573.3	998.46
476	7801.4	112.03
116	4997.4	1069.2
3381	4770.8	4073.8
2533	3113	4284.1
1409	6348.8	8086.2
171	2155	5764.6
32	8741.6	7883.8
233	6699.5	6966.1
1238	3175.8	6855.1
3854	1379	649.67
487	4930.6	7811
829	8521.3	1893.9
621	5909.5	8592.3
239	5947.7	209.98
127	5373.8	3200.8
647	5196.6	3421.5
137	459.87	4801.1
2493	3287.1	3031.9
671	1616.7	9452.6
1050	9622.6	8860.4
1443	3661.8	3792.8
17	2877.9	9918
896	516.96	651.41
355	5413.9	3252.9
2125	9650.2	541.64
1901	3202.2	4309.6
464	5592.8	1086.4
592	6863.1	2645.9
5313	4306.2	8736.1
438	7915.2	2417.7
68	7150.4	2885.8
515	1486.2	4653.1
228	5404.9	8335.2
3347	5806.2	4498.8
8	328.17	9599.5
285	6439.7	6056.4
5596	3344.6	7241.1
9436	2924.5	7603.8
3081	4469.3	5556.1
45	1175.6	420.65
3510	421	7950.9
9633	2717.5	3294.5
1952	4278.2	8682.6
142	4019.4	7938.1
658	9384.3	8661.4
1694	3573.9	4077.9
2434	3477.8	3573.1
6876	1288.2	7688.5
2407	2285.1	8541
6601	2704	2391.6
293	2811.3	9700.1
7069	3482.8	1782.2
1136	9203.3	9181.1
2518	6473.6	5234.3
420	6328.3	7060.8
584	8585.9	9548.3
313	106.91	9648
240	393.21	868.23
2406	5503.8	1026
424	7878.6	9333.2
7745	5400.3	3282.1
36	3924.8	6133.6
691	444.66	3285.9
85	4259.8	6427.1
196	7845	9354.2
522	306.77	9537.6
1499	4377.3	2223.2
7234	1657.3	1198.5
285	620.71	9158.8
6260	9357.4	6904.7
217	2327.1	2991.2
2204	7410.1	6119.8
477	2665.7	2346.5
431	514.38	7871.9
300	9000.1	5422.3
3831	4795	4034.9
5274	7316.6	4020.3
3422	6366.7	623.94
2730	4566.5	857.84
1903	2995.1	2239.3
801	7750.5	6421.9
521	5418.8	3248.7
6454	914.75	160.55
3244	5877.5	8427.9
1031	5885.7	913.89
401	6791.4	1951.2
439	4043.6	8255
2260	3102.6	9348.4
1586	8713.8	3901.4
7698	5618.2	9350.8
8168	178.38	2852.8
1029	3685.9	6423.5
33	7485.7	5372.2
1412	1260.7	7702.1
3404	5890	4512.8
337	9688.8	5287.1
1536	7965.1	8177.6
1575	7227.4	9084.8
3811	2108.2	9374.5
523	2623.3	4247.8
76	237.13	9605.6
924	5505.5	9240.6
2814	4456.7	5581.7
378	6571.2	36.541
9689	9239.7	1905.6
29	5935.4	398.75
1287	8000.2	6262.1
188	4555.3	4113.3
2868	7390.5	6192.4
169	5130.5	6757
579	3206.1	1235.6
2219	9689.9	3272.5
3889	8987.5	801.27
2145	6376.6	6994.3
2090	8062.6	8179.3
3716	2212.1	5883.1
351	6428.6	8120
277	6838.9	4914.3
2072	7200.1	6395.3
1117	895.95	5038.6
6115	186.37	5537.3
3142	3204.4	2067
128	6164.2	1720.5
919	8106.1	4611.1
2918	8427.9	5925
22	6254.7	6635.8
4118	3964.5	2141.9
284	3385	3500.6
4126	3223.3	1174.3
4643	3972.3	4143.9
4301	5120.4	8974.3
3385	7764.4	2516.4
2201	5434	9430.2
1281	3203.7	1223
343	5378.8	144.62
976	9285.6	9263.8
9	1242.3	8510
84	7968.3	9654.9
963	3613.2	4498
2438	3374.2	3597.4
563	8214.6	1132.8
396	6498.3	6088.7
3701	4481.6	473.85
23	3326	7173.3
16	603.78	722.92
1271	1721.9	1144.5
766	2802.8	5495.1
724	3374.7	3547.6
1194	2471.3	4401.1
157	6258.9	6608.7
116	9695.4	3929.3
259	9301.6	7842.6
1122	9055.9	9137.3
32	5550.4	1016.9
1477	7761.3	113.84
2915	980.95	9730.4
8237	6073.8	1653
5484	7855.7	9351.3
574	8028.7	9680.5
700	9577.6	8963.4
2539	772.74	8552.6
740	386.15	1826.5
2431	863.6	9683.6
1483	7955.8	7363.2
188	7173.7	574.32
4	8012.3	8171.8
987	9803.2	7013.3
457	2634.2	9633.2
704	9790.6	8540.4
866	9653.3	8897
25	6761.2	6678.6
298	6560.3	6069
52	6389.3	8039.5
3847	2726.2	152.25
2066	4565.1	7891.1
718	7805.3	4336.4
1153	9081.7	9116.1
5502	2350.5	7462.6
7156	8114.7	1577.6
14	8073.5	399.1
150	8015.7	6376.7
40	9929.4	8426
2493	2992.6	2244
900	8880.2	4253.2
4368	5394.6	2753
194	643.97	9080.5
34	2575	5454.5
195	7740.3	2529.8
5305	5406.7	3882.1
1057	6381	3224.3
2186	699.18	1707.8
7444	2702.8	90.14
3372	6771.9	1985.7
4296	6550.7	6065
1815	8909.2	648.32
6585	6847.1	1989.9
4022	9982.4	6244.4
153	8971.5	3208.3
1191	8282.7	3575
3573	8714.1	3632
2988	9022.4	9817.6
165	5146.2	8096.7
9	9758.2	630.16
4147	6842	2631.8
1574	5905.3	9602.7
4394	683.41	968.91
82	8969.5	3258.9
1760	2933.7	653.47
55	1893.3	8043.9
4751	926.99	100.33
616	7098.8	2854.8
867	9624.7	8925.3
344	6441.6	4700.1
189	9315.7	4659.6
63	1075.5	3174.5
548	5542.7	1046
1085	3357.1	8399.5
384	1471.6	2828
465	5135.3	1595.5
138	5371.7	6900.4
931	5932.6	9546
250	1259.5	1813.3
2003	3494.9	4096.5
627	4601	1239.1
168	427.65	7909.8
1595	1722.1	4394.4
4141	4755.3	4700.3
464	8216	8569.8
5398	5340.4	7791.1
686	5445.4	2829.2
410	6554.4	1524.7
110	194.73	2981
874	5360.3	328.02
803	4314.7	1968
95	6321.5	5052.5
6049	8578.8	874.06
116	8847.3	2262
38	278.03	9603.3
1669	8214.9	3587.1
2751	9231.5	100.45
415	9066.5	9150.8
1025	748.45	1647.8
909	5122	6106.8
2414	1134.3	6680.8
23	1644.6	6073.9
362	2288.1	7431.1
7795	482.15	7908.2
10	1247.2	8486.8
3180	156.67	2985.2
1271	6500.6	6105.6
2221	7186.3	9356.8
50	3371.1	8438.9
4103	6804.9	2550.9
353	6771.6	1952.8
3886	3427.3	8011.1
226	1452.1	4603.2
4544	1480.1	9519.6
847	7892.9	8864.2
7817	3272.2	2786.6
782	1442.2	9600.6
4019	6021.7	1016.6
13	1299.4	3163.1
613	4665.8	4076.9
79	9890.6	1763
885	583.29	2831.7
3214	9029.1	9144.3
2775	5445.8	2850.8
4248	3699	6479.4
2984	7740.1	5019.1
55	8300.3	4131.2
4320	5470.4	7163.1
52	4621.5	4720.3
513	6568.4	6918.3
850	1047.4	6892.6
11	3548.2	4071.2
1390	2883.8	6374.7
3534	4046.1	3665.6
692	5157.1	9016.1
319	2322.5	8492.5
655	3240.9	6771.6
466	291.15	9503
426	1723.6	4465.6
2461	3000.1	6362.8
719	8541.5	2817.2
3628	1135.2	3233.2
79	4245.4	6434.3
2621	3415.7	1843.4
4906	5140.8	6034.7
1315	7956.3	55.947
91	7909.3	6448.6
489	6083.7	1029.9
1030	2578.8	7786.6
708	2859.4	6600.1
647	9568.5	288.64
418	8833	2289.9
5839	3997.9	4159.5
536	7955.5	23.868
828	6539.3	4713.1
8731	8767.8	8928.4
2148	5029.4	1100.7
1031	2935.6	2186.5
565	1080.9	6721.5
1435	8895	3438.4
967	1798.5	9563.8
2144	2306.1	8498.5
245	3198.2	2147
715	3359.8	3843.7
388	5425.2	5803
525	9015.5	7747.4
1298	2737.3	2387
244	3537.1	4059.9
1203	7788.9	3819.5
235	3393	7894.7
807	1729.1	1181.8
2639	4431.6	3289.5
3027	7904.7	9445.3
903	5755.1	4560.6
5489	3526.6	4060.2
9359	4655.8	4652.3
208	5937	5546.8
314	8715.2	2716.3
3924	4397	6.8115
129	2242	5947.1
3438	9404.2	6873.9
4130	4950.2	7744.4
253	240.78	1927.2
1960	1225.2	6648.6
880	580.32	704.95
9524	5917.1	1970.3
99	7797.7	4285.2
95	8883.3	3868.9
574	5295.7	3187.3
4054	2455.4	396.23
43	2315.6	8379.3
982	8905.4	3806.2
496	8105.1	396.62
535	1837.1	7992.1
1037	8737.4	1440
1309	3146.2	6070.3
246	5436	7590
246	2467.4	3311.6
1966	9845	7007
292	9760.6	7051
162	4011.6	5138.3
583	5168.6	8532.5
502	1286.2	2183.4
279	4394.7	2220.5
1833	290.87	5206.3
14	6383.1	6250.5
1062	9777.3	8492.1
7920	8358.3	6347.6
843	507.65	7674.4
9127	8590.6	596.91
140	5306.7	3895.9
3583	2236.1	102.87
717	3361.8	7113
479	3754.6	7558
31	1334.6	2214.6
1499	1366.8	2836
300	7843.9	9320.2
81	1341.7	663.97
136	3496	9857.1
3716	2271.7	8505.9
593	6874.6	2592.1
2664	8508.2	2843.9
245	3556	4047.2
281	7270.6	4016.7
1349	2628.6	4271.1
94	4281.6	8688.9
1	6013.6	5441.3
6413	9177.1	8588.4
7257	3807.3	3142.3
65	1145.9	421.26
5085	9808.8	6942.5
3493	6695.2	7081.8
3849	7244.2	7647.5
5406	5978.5	9170.7
1330	2235.2	5906.4
2735	3407.4	8985.3
23	337.34	759.76
51	2116.7	1969.1
4248	8182.3	1249.7
6740	9714	640.19
2071	1884.1	7845.4
5299	4251.5	8683.3
280	2757.6	6518.2
1592	892.69	9622.5
281	4913.5	9448.6
421	3552.3	5142.3
2540	9664.5	586.56
1460	6540.1	6926.7
1388	5221.7	8526.3
446	3531.1	4008.7
48	1298.2	3939.8
3844	2726.2	197.07
193	7437.4	1307.6
8553	8742.6	1431.6
144	5345.6	3172.6
183	5142.3	377.31
3479	9873.4	8193.8
2572	2724	2364.3
257	2435.5	3412.9
2891	5651.4	5871.2
6163	7762.4	22.716
1690	3506.1	2987.3
802	5608.1	9308.2
1548	4835.9	4360.1
3314	9817.4	3168.7
55	2449.9	5410
56	1632.1	1186.9
263	6495.2	2618.6
1500	418.54	841.51
1309	4452.5	7829.5
2812	7969.1	8897.5
266	3393.4	2782
2482	7576.3	7528.9
4163	8284.3	8239.8
22	8939.6	4760.1
36	346.29	1887
266	5742.1	4963.6
5307	4282.4	8658
854	1103.3	3204.7
63	8295.9	7995.6
670	1480.9	4714.4
497	4957.2	7856.7
226	6319.7	5047.9
6497	9227.9	8537.1
537	9736.1	640.13
554	623.35	5229.6
112	5380.8	6871.8
9092	8820.7	8961.5
1494	2787	5427.3
698	6632	2578.1
12	9681.2	8916.7
651	3536.5	1751.6
7818	3282.2	2812.9
1366	9157.1	879.54
2440	7784.5	9335.5
90	5872.2	9599.5
230	6753.5	4959.2
26	1961.5	7635.5
242	5073.4	4356.2
150	8784.4	3722.5
131	1910	7737.5
2291	5919.3	8435.5
220	6439	2583.1
745	484.91	4773.1
75	2119.9	9383.4
3231	7255.6	6327.1
5258	3981.6	2202.2
4895	4429.9	8685.9
2971	9260	5628.9
3572	5560.7	2981.5
3711	9051.3	7725.9
1908	3173.8	4212.5
244	7196.9	6401
1500	5316.3	6925.5
4079	112.25	8266.4
1194	6896.3	4439
854	2654.7	4246.5
444	6475.4	8676.5
1794	3174.9	6123.9
1145	4068.1	8258.3
387	7761.1	3845.7
1983	5149	1558.4
3699	6897.8	9369.1
649	3583.7	4101.5
850	2633.4	4230.1
834	5986.9	304.12
159	6790	7714.7
5	4639.5	4065.9
1672	2795.5	8417.5
4465	172.9	8378.5
1631	4132.8	3608.6
1507	2527.3	7797.6
3178	2115.1	9344.1
4750	8544.6	8772.7
4204	6768	6700.5
293	897.44	3379.5
3167	468.34	3298.6
488	213.87	6346.9
1151	5478.2	9213.1
1794	8029.7	6438.5
158	1004.5	6905.6
1557	5016.5	7761.5
933	3298.4	9001.2
1404	7926.7	6221.1
25	7438.9	1397.8
3840	7718.5	30.871
514	8878.5	3479
362	6352	8077.1
316	6324.3	3156.7
1106	5538.3	9230.7
576	2629.5	7446.8
3537	7147.5	9371.5
14	9848.8	1727.1
1691	8582.5	878.68
2168	9431.4	2106.3
703	8019.9	7404.8
489	9964.4	8459.1
93	7132.4	8319.4
1315	59.795	3533.4
596	690.94	901.55
19	2783.7	5277.7
1334	5459.3	973.77
258	6063.5	2864.8
235	8202.6	1103.5
6370	8612.8	3831.2
4734	3515.8	1794
238	4605.5	4103.3
351	3624	6487.4
2010	8161.1	4669.3
877	4326.2	8911.4
537	9971.2	6753
30	2283.3	5957.6
565	9106.3	9029.1
84	3301.5	3634.6
1518	2136.3	5812.2
6224	4484.2	7825.4
3891	6030.1	1072.4
42	9615	2285.8
709	9572.1	225.88
8	6511.4	5241.8
312	3000.9	2223.5
1771	5416.6	3176
136	773.64	8512.1
358	2636	146.51
162	4613.4	7834.9
8815	1210.1	4378.2
434	7223.7	7732.4
91	8866.1	7897.8
2772	9379.5	6874
1013	3905.9	2960.5
2100	8197.4	1197
918	8110.5	4511.4
460	5601.3	7208.7
83	9790.8	3894.6
139	5816.4	842.84
3835	2721.4	166.87
2991	5003.5	7714.7
536	7751.3	3506.1
5481	299.88	2473.6
6676	6446.5	3007.4
76	7040.8	2924.2
295	4614	7907.8
155	9238.8	4229.8
1675	5393.4	7601.2
2160	8674.5	3944
143	6476.6	5208.5
4681	4430.6	7765.3
6566	9358.7	6855.4
3634	2740	2932.1
7860	2271.5	8580.6
3256	8181.2	3593.7
426	8794.9	4266.8
721	11.91	9105.4
50	219.96	89.981
1697	3528.1	4050.8
43	5033.1	7790
2033	751.6	8599.8
5060	6463.8	5067
440	2106.7	1918.9
162	5006	5818
8164	2822.2	4701.8
2273	9427.6	2156.8
1410	8347	6304.4
1310	3992.3	7932.6
66	7142.3	2121.1
7243	3550.8	1730.1
760	40.604	9075.6
203	2562.2	2357.2
5390	9903.2	9699.5
1724	6669.6	4787.8
2641	5202.8	9682.5
2503	8539.7	9594.5
8634	1452.5	9497.4
7015	5389.6	3856.3
585	5020.4	1236.3
4242	8218.6	3690.2
244	4364.4	2250.9
1184	4497	8516.2
1524	3231.3	1364.4
564	9437.7	7147
7062	1507	4633.5
9232	3455	3618.7
5223	5353.3	2818.6
85	5449.7	2808.5
9082	6475.9	4712.6
383	9843.1	1772.6
1742	1065.4	4362.3
6397	157.75	2862.3
8223	7991.9	7383.6
333	3491.7	3608.6
8389	1328	3135.9
2135	8847.6	9012
1678	1109.9	3175.4
3091	9212.2	4310.1
190	383.37	3282.6
1301	700.2	4184.7
1002	2719.1	178.78
4497	5951.6	5496
425	9169.4	8963.3
9584	2379.5	7472.9
15	4259.6	6324.2
34	4361.4	3403.8
862	8499.7	4744.2
148	5853.4	4507.6
2363	8082.9	8115.1
616	6002.1	1023.6
22	4823.2	6656.3
1539	5044.2	7731.4
7980	290.66	4721.9
2835	2687	129.66
1839	8682.1	3885.1
36	5589.5	1002.5
411	611.52	9073.6
2754	6523.2	1535.9
260	6227.1	4822.3
366	6804.5	6716.8
2529	8015.1	8188.7
3584	5472.7	7655
71	8721.1	3911.5
738	7462.6	1284.3
7653	4877.6	3404.1
4948	1318.1	648.13
681	5967.3	188.57
568	9664.9	601.36
134	1220	468.79
67	4709.3	6695
7027	5409.5	3778.3
1678	9719.1	3245
5349	223.06	2983.7
911	8607.5	6978.2
3796	8900	4228
3042	4343.8	8697.3
1598	2659.1	9970.2
5301	2967.3	6363.7
1290	7959.8	6257.3
1554	3890.3	2982.4
1415	4110.4	9998.8
316	678.45	4492.2
1238	6238	5597
18	2100.6	9568.1
127	4953.3	5125.2
2314	3589.2	3850.7
18	710.47	4562.2
6863	1670.1	1169
374	3204	630.24
1428	8564.2	4767.8
8249	7709.7	2515.6
2856	6625.2	3167.7
469	3283.9	1362.9
933	5367.3	361.18
1514	2834.8	569.22
3178	6342.6	5068.5
4395	644.93	1033.9
77	5019.1	7789
6623	6478.7	8572.4
144	5904.8	9608.9
154	818.12	8590.6
1321	4080.6	9964.8
518	2798.6	9712
4294	3883.6	8243.8
291	351.6	4757.2
3866	1499.3	9570
3149	9226.8	8607.4
449	3501	4103.9
266	9435.8	9720.8
1004	2708.3	159.29
63	1366.9	4123.1
2409	1155.3	4312.2
3690	4788.2	4076.7
1960	5943.8	4460.6
173	6649.6	532.64
2501	8031.5	1698.7
244	403.28	773.47
8885	5165.7	6164.2
3076	9184	4280.2
151	690.27	7250.9
352	1322.1	7676.2
328	936.26	5463.5
555	8416.2	3021.9
6453	8536.3	2863
3454	7062.7	2836.3
316	1304.4	1816.9
4685	5413.4	3817
143	3364.8	2763.8
1561	5091.5	9020.9
2110	8084.9	9704.9
7101	9266	7799.9
3004	872.58	9645.6
4174	9369.3	6892.5
6	5898.4	8344.8
385	4185.4	6239.6
2073	3221.6	6876.3
3607	9740	566.27
2596	9272.4	4264.4
3534	7117.9	9357.7
2521	4456.9	5469.4
312	741.53	1687.5
848	7875.7	8852.5
3889	2984.7	716.58
585	1311.3	3096.8
441	4605.1	4103.3
1137	8683.5	3904.5
245	6295.8	5470.2
963	5334	5135.9
21	3885	6186.4
751	7227.1	9138.7
98	6315.2	615.99
1454	6804.2	2666.5
828	1446.1	9519.8
247	3732.6	8195.1
7708	2318.4	9737.6
537	9758.7	3945.3
23	8958.2	4715.1
226	2664.9	9598.7
2770	3342.4	3808.8
651	2455.5	3938.1
456	8135.6	9898.9
25	8680.3	7022
48	8711.1	8255.1
1740	492.76	7729.7
649	9213.6	4746.4
885	907.17	4185.3
96	4443	8827.8
2315	3129.1	6105.7
118	8189.7	1236.8
350	6826.2	6732.5
636	6886	7735.7
919	320.78	4662.5
33	3704.7	3791.4
1686	9307.1	1579.3
836	6364.5	6272.2
706	8719.3	7991.6
473	8901.3	2278.3
3011	7687.5	1498.3
659	3993.9	2189.8
5640	555.69	5260.3
2968	2861.7	2.2527
2285	7962.9	7371
308	4336.6	2213.2
252	8950.7	554.25
36	9606.3	6388.4
49	5971.4	8575
794	9622	9265.9
6921	5651.6	822.06
1465	8192.7	9822
146	5377	3206.2
4978	5071.8	1096.7
1664	3217.6	1364.7
8288	351.75	1876
6102	1475	2707.6
6460	3344.8	7116.8
1774	7080.2	8277.8
1290	2703.7	3307
814	2992.1	709.24
6607	3193.2	9320.9
3313	1166	8484.1
1550	354.34	1842.8
2439	4822.3	4407.9
545	4972.9	8059.3
136	6822.2	4484.3
378	6341.5	8101.2
1461	6012.2	9120.7
41	873.83	9602.5
1591	6673.1	2660.6
4196	2267.2	9765.3
108	3634.7	3848.3
1393	5082.2	9021.1
1193	4113.2	5951.9
596	7825	9307.3
827	1406.6	9548.7
2729	6911	9396.4
164	973.46	5539.2
2348	820.49	7802.7
36	2491.3	5445.7
1277	565.85	8663.6
5051	3273.6	3095.7
88	2964.4	732.64
1603	1409.7	4675.6
48	5533.1	1073.5
1349	9246.5	2860.3
667	9707.5	599.43
78	6885.3	9362.6
7127	2110.1	7183.5
929	5068.6	4384.9
178	9706.6	3919.6
5397	5394.3	7781.3
939	6926.7	3792.9
159	5820	4419.8
158	3344.2	3809.8
6165	7211.6	6319.2
70	326.85	9494.7
4121	6556.2	6923.2
897	8505.7	7000.7
2696	9621	4037.8
887	290.69	9586.7
683	1.4619	2340.9
153	4688.3	6666.3
5416	5579.5	3770.4
3308	6017.7	9158
4454	9014.2	9799.9
146	8473.3	2908.1
718	2346.3	783.59
6628	52.018	8948.1
38	732.93	1030.2
1983	2171.1	1896.7
589	7988.3	9717.5
9	3552.5	4014.4
1283	14.865	2331.9
279	1414.6	688.82
5915	7735.6	76.038
1843	2239	5941.2
624	4127.7	8313.2
5868	3937.9	923.66
6510	8819	7945.6
1045	8638.2	2814.1
183	4958.3	5858.3
1824	8176.7	4591
39	806.87	8542.3
402	6383.4	7027.1
7081	9759.3	9861.4
3610	5320.1	3867.9
2256	5347	7604.7
3809	4242.3	1288.3
1868	3788.1	3180.6
1242	5952.2	9959.9
577	6829.4	7774.4
411	6516.6	1552.9
2271	2818.2	8451.3
3435	6210.2	6653
4055	3470.8	7936.6
239	3848.8	2936.2
469	2691.1	5465.6
1223	5020.2	7747.9
3187	6336	5026.5
9439	8467.6	8783.8
65	1489.2	9553.2
1216	9435.7	9718.7
24	2193.4	5903.9
1107	3563.7	3602.7
2207	502.61	4754.1
2439	1937.5	7844.9
12	2228.2	88.515
1169	4244.5	6421.4
492	8082	2619
75	5387.4	9484.6
3835	9183.2	4639.9
8909	5371	2776.8
116	2077.7	9377.8
192	688.17	9131.4
71	5392.4	5792.7
3645	1208.9	7730.4
7722	2781.3	5259.3
2401	8700.1	8291.8
878	5804	856.74
962	4682.9	7806.8
675	5557	9299.4
5364	402.02	835.32
5405	5975.3	9187.1
1129	8237.6	3590.4
30	6930.1	9361.2
91	3355.8	2822.8
1427	2772.2	6833.4
3159	5527	2790
51	8408.3	2584.5
1257	9730	3285.5
2124	8272.2	8164.3
537	7946.8	62.882
215	7795.3	3784
4	7151.4	2936.3
322	8797.5	3824.2
122	6495.1	5275.6
747	6381.2	651.31
3691	4756.9	4122.5
1180	9440.9	9767.6
206	2743.6	3019.6
2233	290.04	2520.9
86	379.52	1868.7
221	4656.8	2439.8
5316	4089.9	5200.6
215	5107.7	1587.7
487	4460.9	8561.7
1399	1759	4485.2
2261	3201.2	9353
821	2824.6	75.395
167	18.834	3835.3
3397	2538.1	7794.3
111	4767.4	6657.8
8810	1196.7	4415.8
620	6003.9	207.56
879	8705.3	3909.8
1906	2251.9	5901.5
162	850.21	9673.9
1901	2944.5	2204.5
1120	954.7	5055.6
283	651.09	4492.5
207	6494.9	4772
1278	2642.5	9970.2
1638	6296.4	5037
1574	5518	4035.6
1402	8416.4	6270.8
49	4173.6	6382.8
1679	9378.7	5153.9
1093	5776.8	4546.1
540	215.75	2958.4
318	536.31	706.15
3452	4371.8	2200.3
1831	5502.4	9210.6
2152	1700.9	4405.5
2443	7815.8	9376
583	2767.5	5261
589	2909.2	2025.9
437	2675.2	3261
714	6423.3	2721.3
407	6713	520.49
173	6579.7	1594.2
19	5417.7	7733.8
82	898.29	9967.3
1598	6493.6	2682.7
3839	8457.5	3232.4
1382	6332.4	3252.6
1991	1622.5	6058.2
801	1404.7	9563.8
35	2843.8	8580
113	9938.7	9311.9
1977	662.78	992.3
132	6792.9	4444.7
76	5943.7	8485.9
164	341.41	2466
242	8553	4800.4
39	6778.2	1952.9
102	4279.3	8702.1
44	7746.4	984.75
6169	5056	1094.8
851	8393.7	3053.1
440	7900.4	9476.6
185	9816	3258.8
6105	9494.3	9680
1407	6813.9	4932.5
840	6301.5	3177.7
353	1237.2	7666.4
698	5149.9	472.76
78	7910.7	8932.6
1817	600.03	7743.2
4591	9302.3	2352.9
7833	867.8	9627.5
4432	144.71	8356.6
1	666.72	9086.1
1293	4479.1	545.29
435	9217.2	935.56
5	4000.1	7964.4
1409	3335.3	4003.9
[truncated: 11,199 more rows]
