# Supplementary material for: Verifying molecular clusters by 2-color localization microscopy and significance testing
Source: Sci Rep. 2020 Mar 6;10:4230. doi: 10.1038/s41598-020-60976-6 (PMC7060173; doi:10.1038/s41598-020-60976-6)
Supplement: Supplementary file 2 — Supplementary Information2. [file 41598_2020_60976_MOESM2_ESM.zip › 2-CLASTA-master/Simulations_testdata/cluster_scenario_a/locs_labelA/cluster_scenario_a_results_sim_6_locsA.csv]

frame	x	y
5024	3557.6	6065
1450	5288.4	3992.5
535	9431.8	99.282
3098	6509.9	8542.9
1127	9654.8	1875.8
100	6028.5	1050.3
174	852.92	9673.8
253	1756.2	7615.7
542	5298.3	4716.1
877	6415.4	8556.8
4206	4085.9	1910.5
884	3230.4	9291.5
821	8900.4	1958.1
280	2845.5	6681.8
3392	173.88	2319.8
6617	438.86	1248.5
1711	5780.5	5634.7
6593	401.71	1174.8
2172	8620.9	6356
5183	3985.3	4616.8
983	1656.2	732.47
10	2242.7	4803
114	3031.7	1887.5
7	3802	5320.4
1045	1291.4	7568.6
3050	7104.8	309.02
1374	6472.8	2672.4
901	9632.5	7125.6
7343	3185.3	643.41
481	3014.3	8812.4
1076	4785	9341.3
4344	2090.9	6555.2
126	6280.1	7176.1
1728	7581.8	7530.8
3393	2357.3	7369.6
5623	9779.1	8572
1008	7367.2	9499.1
1962	5143.2	7429
6740	2097.4	502.03
44	4800.1	9397.9
1208	2347.5	2586.3
208	2933.8	8748.5
1474	6548	2106.3
661	6924.5	7337.4
154	3862.8	2991.7
3202	6807.2	8500
878	9391.8	247.64
1627	1917.9	8639.9
839	2349.9	281.2
1134	7810.2	7068.7
5276	6957.4	8903.4
1623	3998	7390
69	3206	1406.6
8501	520.28	8635.5
654	6819.3	6250.1
5939	9442.4	5662.7
4345	806.69	121.38
2667	5376.1	7224.8
1906	6125.1	6203.6
1473	9554.7	4759.1
1052	181.09	4734.4
731	4449	6429.2
974	4683.5	7653.6
16	6435	2647.6
625	5594.3	7891.9
158	2933.1	768.17
15	2.7671	5999.4
473	7497.4	7988.8
39	9664.5	1889.2
628	4145.1	1996.1
3755	7632.1	1274.8
597	6446.2	5220.1
2839	2750.3	6531.4
3810	6399.4	9228.7
91	1231.9	2035.7
2670	4585	8280.3
4974	6469.3	9314
7593	6965.9	7385.3
880	2516.4	4037.4
3239	5570	5675.9
576	3827.8	496.45
2776	3182.7	8314.4
6831	6097.5	6283.4
3209	2189.4	7894.9
1473	6445.3	5173.8
1453	9207.1	4885.3
7376	727.83	9141.5
2395	5792.7	5692.2
127	1966.8	9904.7
72	165.51	7625.2
1913	6040	866.62
215	573.3	3102.9
2587	2975.6	1949.8
5448	5750.5	691.84
9502	3926.7	4615.4
1268	7480.7	496.98
1904	467.29	8498.9
2402	4655.5	4023.5
399	7317.7	8223.3
256	3273.9	1406.9
4080	1537.7	9699.2
3069	5503.8	5695.6
132	4674.4	4077
2882	7512.5	463.87
2036	5364	3524.5
5961	4991.5	7703.3
158	2230.4	414
2803	6906.1	6394
826	6009.8	5350
678	126.13	4657.1
1966	7618.1	7118.5
7345	1451.6	6978.9
1598	9100.9	2984.8
4355	265.82	2569.3
1285	2746.8	2502.7
91	802.76	9663.4
7616	4372	8808.9
3282	407.93	7999.8
219	2879.4	2832.8
3096	6486.1	8539.7
1258	2769.8	6577.3
61	6431.3	7357.5
9829	7062.6	4419.9
56	3826.5	3027.8
391	3294.6	1626.2
345	2887.1	6686.4
4972	7869.5	4463.3
458	7431.5	464.01
3059	392.59	1262.3
717	285.27	1076.2
2171	8612.3	6375.7
8456	6047.7	6283.6
233	3232.6	3759.2
4401	2226.8	491.85
849	327.66	9929.9
356	2645.1	67.557
906	2354.1	2554.4
3236	3511.6	1060
295	2650.4	2443.3
112	1258.4	2075.6
2653	3594.7	5238.2
570	6698.8	2830
4880	2886.7	2847.7
9	3783.1	2343.7
158	7704.7	2781.5
3884	6085.9	1727.5
6	4520	5561.8
9866	4757.3	4992.4
1533	9744.7	4948.1
1898	3206.5	3791.9
223	9775.6	7975.5
366	2653.7	9230.6
1087	6448	2619.6
309	5505.9	5604
737	7162.9	7447.1
679	5759.5	5089.3
1070	18.947	6474.2
1879	8904.7	2122.7
1967	8264.3	6245
21	6720.6	2867.6
1908	9419.4	263.8
3275	2566.6	6153.6
916	2342.5	4486.9
910	9114.5	3000.8
482	5241.7	8710.6
381	8943.6	1991.6
1597	402.66	2500.5
1248	2378.9	2603.5
2118	3458.7	9479.8
1944	3203	8348.5
640	445.59	1149.7
707	9688.2	5193
88	2656.3	2423.3
644	7308.7	1445.3
881	205.88	9944.5
680	5744.3	3440.3
4551	245.56	2282.6
94	7717.9	793.29
806	9669.4	4944.7
2723	5672.7	3248.8
296	5763.8	3271.7
262	8002	3938.1
866	6320	7932.9
2612	1380.4	3729
1185	806.08	5139.6
1063	7685.4	817.1
8665	8805	6657.3
256	7650.8	1244.1
1411	4373.4	5179.7
359	5683.7	7182.7
39	867.84	9811.8
6789	8735	727.23
5829	3271.7	9353.7
1419	1064.4	8310.2
8029	8514.6	6256.1
226	3934.7	5596.6
250	3990.6	8791
237	4555.9	6427.5
395	3260	5644.8
701	6357.9	8120.2
2249	5489.4	6467.2
337	9621	5129.9
92	3806.2	2466.5
4810	786.16	5291.9
152	261.08	2579.8
345	6808.1	2886.8
1402	7695.3	4441
139	2283.3	7413.5
55	1877	8625.4
4036	5584.4	5641.5
673	6456	2651
19	5026.9	6437.7
245	4736.5	4986.9
925	3645.8	5200.9
1295	2689.9	3101.4
1331	9435.9	99.57
654	8006.8	826.81
79	3257.2	3757.9
2483	2781.5	4031
8979	5245.7	4008.8
571	7611	2394.9
162	2121.4	5960.1
1168	5141.8	9138.8
253	9651.5	7138.4
567	8877.7	6519.2
3746	21.351	648.53
7933	2774.5	2482.4
822	5000	9666.3
2570	5791	5694.9
827	3170.9	9233.2
889	5075.1	9176.3
2363	2942.7	759.12
1628	2581.8	2057.9
304	8924.7	2076.3
625	4123.5	1996.8
1987	3147.3	921.71
360	3267.3	1596.1
245	972.53	4980.7
2714	7091.4	4045.7
6188	2940.4	4315.9
1688	4401.7	5860.7
611	273.84	2500.7
353	5181.7	4730.3
4063	8824.4	822.59
85	2975.5	1908.7
428	3165	6208.6
637	921.94	9883.8
1049	6112.9	6306
853	1944.2	3234.7
619	7129.1	6024.8
8	7672.7	4386.7
913	6475.1	8559.4
745	9093.2	2945.5
7091	1692.9	7604
3937	4983.4	2046.3
1692	5071.4	9044.6
166	1027.1	1391.6
1762	4311.5	3701.9
2305	3141.3	6249.3
8065	9390.5	6699.8
217	3573.5	7077.9
3657	3194.9	654.1
833	8098.3	1390.8
1183	5340.6	3428.9
1854	2342.2	2348.9
1087	9331.3	8485
584	8788.3	4835.1
2254	9052.7	5229.8
427	4423.1	8803.7
65	612.2	8310.6
4790	2087.5	6661.6
83	9797.1	5722.6
43	404.68	9057.5
211	5443.4	3991.3
4339	7027.2	8988
7978	2035.2	7279.6
3616	6146.7	5036.3
1127	1414.2	7419
659	1282.2	2253.5
154	7477.8	9205.7
471	5117.8	534.8
437	4627.5	5848.2
30	2715.6	3935.2
127	9836.9	5756.5
3166	2498.5	6194
459	6481.2	5138.7
1204	2805.1	3416.5
386	3343.4	4884.2
1482	6406.4	7368
3535	8348.6	9551.9
104	3799	2402.4
1332	9420	6726.5
236	2598.4	187.87
3657	5537.4	6446.9
7208	3221.1	3832.4
293	9745.5	8523
152	2693.3	5144.2
7369	3175.8	664.99
18	8530.9	6267.6
67	5380	7129.4
51	1898.4	3220
5783	7651.7	597.83
778	6439.2	7374.8
3632	5692.4	7210.1
13	8564.2	6235.9
8605	5687.9	7210.8
2442	161.68	4703
165	6053.9	6527.2
3231	7462.9	446.98
3403	7521.2	6132.9
19	4111.6	5643.4
3214	1061	5982
221	2518.4	6410.4
87	5582.3	4916.8
4080	6435	7449.6
1857	3302.9	6668
2136	2040.1	1283.5
1371	737.8	2232.6
141	8358.4	6528.6
2925	7258.5	9423.5
57	9359.5	4916.7
5274	7017.4	8920.1
192	8031.9	3963.7
888	8696.4	6383
222	6161	3975.7
321	9272.1	9840.1
1968	8223.9	6269.9
277	9016	3245.1
61	7957.4	2410.7
967	2079.8	6581.3
3380	7657.8	1297.5
2409	1282.6	5924.8
129	3643.2	4176
88	8189.1	7898.9
665	404.21	2526.8
1199	1931.3	6011.6
756	9464	504.64
503	3179.5	1369.3
238	3866.9	858.19
6152	296.52	9951.7
1448	2481.5	4028.8
2684	6004.3	5737.5
25	3602.1	7047.9
244	4532	6437
4738	9551.1	3441.7
749	8274.1	5279.1
6799	2876.9	2252.1
2231	9877.6	6457.2
3601	6300.5	7160.9
868	2690.5	2462
102	9514.5	3440.6
1559	2113	7329.7
198	3845.4	533.16
1143	4563.1	9699.7
59	4651.4	5842.3
4730	7934.2	1377.3
1362	2183.3	528.91
61	6185.8	8073
170	5150.8	488.43
2194	9806.8	2620.6
6057	809.11	134.55
884	9470.9	188.27
5529	2564.9	2033.3
6	4831	8510.7
269	9697.5	9377.2
129	7674.5	829.07
55	2638.5	8371.3
697	6057.8	4984.2
158	1528.7	5062.4
3709	1934.3	6001.2
1619	1538.7	5035.2
527	9398.9	8499.6
6637	6119.8	4997.9
30	799.82	5191.1
495	7496.9	1527.6
122	6969	3514.9
1421	3473.4	2465.6
1676	7305	1391
268	8410.1	739.03
80	9619.8	5737.5
1260	7207.9	2824.8
955	5206.9	4678.4
16	889.84	9645.1
1132	9669.1	1909.9
66	3271.4	4503.4
3053	2978.4	163.57
587	7475.1	7942.1
2237	1816.7	8567.8
639	3554.6	7102.2
333	492.76	6737.7
1779	8654.5	2492.9
2442	5942.5	7221.1
3092	3445.1	1055.4
1817	6027.1	5735.7
8165	6912.3	4438.1
840	3070.1	1940.8
204	7518.7	6108.8
8175	62.643	708.92
44	1052.5	5991.4
2949	1956.8	5999.6
5635	3858.5	2966.1
49	522.11	5745
510	5068.9	9696.2
1127	743.23	3256.7
862	9709.5	1098.3
1175	8563.1	2145.7
75	8060.3	1181.7
7630	6536.1	2077.9
306	6722.3	2801.1
274	2789.9	6528.1
405	5602.3	9914
2776	1683.2	4706.3
1714	2005.7	3357
413	3913.1	5600.3
1116	9998.4	8155.3
164	9797.8	5689.6
58	5108	9162.9
2069	4714.8	6723.2
2251	8697.5	6442.1
1898	3813.5	5421.1
8069	9336.6	6654.4
7252	1700.3	7611.1
2803	3525.8	1099.3
36	9184.1	4876.6
1210	2312.1	2556.9
7898	9535.2	5592.8
3759	5140.4	9216
775	3840	3046.8
215	3847.9	3710.9
2376	3931.8	4695.8
8195	61.615	3354.4
71	1560.3	5241.9
1523	5326.7	7182.7
4092	9206.5	4900.8
4	2667.1	6984.6
4906	9018.1	2970.3
28	3844.8	530.64
148	4990.7	2037.8
304	4593.5	3887.2
1469	4426.3	5201.9
1524	882.31	9674.9
2113	7308.5	6995
2536	7157.1	9995
2595	3723.5	5377.8
6646	1934.1	7556.4
2723	2387.4	4486.6
2371	1210	2279.9
2136	2953.3	787.86
3140	9557.4	522.39
2172	5941.8	6595.3
7	2746.1	7332.5
350	2606.6	53.694
162	4426	5853.6
342	6782.5	2838.3
1129	1191.6	9206.9
694	8355.1	6509.8
897	489.99	5948.9
279	47.408	638.63
601	5901.7	2068.9
30	3242.5	1740.9
8155	3290.9	134.37
287	97.605	1154.3
210	4128.9	5690.9
2257	7518.2	9213.3
192	3548.9	7010.4
644	8804	3113.9
2471	9707.9	4940
4509	3187.8	9261.1
117	8618.2	2502.6
483	3055.2	8827.1
7835	7253.9	2861.5
167	3225.7	7949.1
119	6701	1268.9
1601	6298.9	7888.2
5600	2505.5	6346.5
3808	7695.3	4474.7
3412	8966.8	3872.9
6476	432.63	6005.2
1405	8300.2	6498.3
33	5057.3	9202
1099	1081.7	9378
109	2715.7	6931.9
4922	6549.3	2032.1
1292	5086.9	8538.2
6792	5314.8	3456.9
3770	3988.6	8772.2
623	3249.8	5626.7
2145	6404.4	7457.2
1299	8828.8	6596.6
8244	8197.5	9984.7
1031	6039	8337.5
339	622.68	8278.2
6676	434.89	398.85
534	2954.2	2757.4
3282	2283.4	8505.1
4072	8570.9	6291.8
3381	9062.2	9188.6
3597	7314.7	7053.8
2744	6028.1	2067.8
453	5941.9	992.88
688	1242.4	2084.3
185	1022.1	5950.3
2300	3136.4	6187.2
191	5613.1	5630.8
6465	425.64	5934.5
3331	8188.5	7473
1377	6462	7932.1
1013	7498.6	9235.9
848	9568.4	4826.4
660	4493	5562.9
4218	9989.2	7995.4
9	3843.9	2305.5
4423	6331.2	8050.4
1230	7576.4	1039.5
2322	7638.8	1220.9
1501	6950	5468.8
2734	331.61	3001.5
3595	8529.1	1973
169	9403.3	7527
554	5288	4038
3748	3586.8	5232.5
6215	8971.5	3836.8
758	2400.1	2533.8
6283	7917.2	2426.6
1802	5753.3	3219.6
334	83.087	9590.3
8	6073.3	3574.3
1262	3212.3	3880.4
4533	8167.8	2901.1
339	6141.4	1857.7
1828	2711.8	3071
3483	1741.8	6085.5
2878	2238.6	4739.8
2091	455.93	2495
4062	4724.8	5914.5
14	4706.8	5036.3
14	464	5718.2
64	5157.7	7386.9
3731	9761.3	7988
3750	3219.5	704.45
2768	3255.9	4558.7
67	1268.3	2036.7
1510	4529	6400.2
913	794.46	9692.1
1116	5132.3	8553.2
2394	5796.9	5686.8
284	1977.7	5995.5
711	8905.8	2098.7
3712	6367.1	8056.4
2367	3833.9	5251.1
1114	2093.1	1322.5
3436	4253.8	9420.2
2301	2655.5	388.14
8689	2776.4	6513.7
3983	9680.8	1065
428	8548.5	2103.6
25	7250.7	3604.4
138	5030.4	968.95
1657	5416.7	984.77
1077	9340.5	8503.1
4793	2031.4	6626.2
1918	1494.3	8483.6
39	4931.1	2986.7
997	7403.9	8206.2
1188	8507.9	8542.4
2	2618	6944
679	1734.1	7623.5
720	3801.2	5359
40	1115.9	6744.6
28	2839.8	3379.9
4953	8173.5	2873.4
46	7405.9	6428.8
528	6398.2	2651.7
51	7054.4	2381.9
66	404.67	301.9
1508	9250.9	4927.3
8175	3227.1	9394.8
6498	4663.1	5820.4
6954	3511.5	7008.7
617	2262.3	7795.9
369	7634.5	6700.2
342	59.576	624.47
1027	4624.7	9678.4
269	2263.4	8477.4
1816	7572.5	362.54
1436	3220.5	831.68
4020	4434.4	8724.9
1213	2589.4	9294.6
1912	9593.6	4672.1
601	3345.5	2832.5
1986	5116	9190.8
710	5220.7	5737.4
726	9519.3	498.96
24	5969.2	6485.1
231	1867.4	8592.3
6554	418.91	1263.8
1114	3261.5	9399
4251	6868.9	7356
3059	2949.6	2822.1
1508	4558	6406.8
136	7444.1	9580.2
520	6399	9277.4
806	5887.1	5281.4
47	9115.1	2973.7
56	2075.6	9624.6
56	5983.7	2058.3
392	7009.6	4114.2
54	8516.7	2176.5
961	1894.1	5960.2
25	8945.2	4675.8
97	8531.6	2189.5
1311	2815.4	4046.2
391	2858.3	3342.3
585	5190	9862.7
1802	3262.9	9342.3
11	2728.5	9358.3
165	2977.4	1860.4
4974	1078.8	9423
565	5671.5	7211.6
908	9139.1	3010.3
1219	2800.5	6625.1
107	8852.1	845.05
2500	3312.5	9316.5
4561	8531.3	6315
1059	5035.6	941.9
6208	1464.8	6112.4
2	3951.4	7007
3721	8521.9	6272.7
96	1190.4	2027.1
2543	462.99	1223.7
1213	3369.4	5074.9
33	4603.4	5868.7
1757	1712.5	2677.5
2203	8394.5	8506.1
91	197.98	2315.1
560	9467.5	115.49
3178	8796	6051.9
2817	3791.7	2323.4
2550	3819.2	5637.2
477	160.7	4718
1651	1310	2596.6
169	9716.4	4633
9394	4940	6480.8
2888	9002.5	1022.9
2074	17.962	6512.5
2186	7747.8	9968.7
5450	5696.1	679.42
1796	9469.6	434.14
132	5260.2	8294
76	6213.6	3949.9
2593	1239.9	6738.7
711	7680.3	4464.1
6008	6464.1	627.31
1027	3633.4	5201.1
62	3680.5	9392.8
15	7425.5	9545.7
1074	8140.3	5384.5
8969	3246.1	5715
49	763.63	7479.8
52	3104	6219.4
619	3383.3	1104.8
1347	4717.4	5828.1
590	2686.3	9263.1
2141	7429.6	6516
1435	1633.5	2751.2
725	9681.6	9380.1
246	3633.9	4321.9
2190	4135.4	1919.8
1275	3246	9420.8
1100	2627.7	8436.6
3198	316.08	6298.9
2222	2686	8422.6
257	6869.6	6487.5
491	237.83	2302.2
877	8266.9	9718.8
3201	1968.3	6023.9
3105	5965.2	2138.2
45	3879	4799.2
14	6146.8	3710.1
1269	2038	6595.2
3339	8316.3	5245.5
2594	7027.4	2507.7
711	5743.2	5609.6
6842	8799.3	4808.4
143	74.758	5959
5951	2773.7	2483.1
651	5241.5	8440
2308	9376.2	9941.2
20	9469.4	5587.5
36	9373.5	7615.6
116	2211.4	7459.3
312	4919.4	6455.7
3865	3914.1	4717
14	5785.1	4453.3
402	6092.6	5814.5
1265	3792.5	5396.2
1151	3319.8	4873
1095	9131.5	2944.7
1208	6028.6	5329.2
5175	3736.6	9251.8
72	6841.5	6509.9
3861	8482.1	6278.5
1315	1308.6	5984.6
2440	7661.4	2437.3
4453	4042.6	5700.3
2172	5449.9	985.89
5201	1964.1	3266.5
27	9462.2	8500.5
114	6754.2	2861.5
3694	4479.7	6445.4
1256	7011.7	281.76
5759	6347	6960.9
158	8183.7	3173.5
8030	2711.2	2496.2
2644	2988	8849.1
309	2089.5	9651.4
5262	5767.6	3415
29	7445.7	9567.9
728	1562.1	9720.9
41	2812.8	8789.7
377	8860	4855.4
76	935.93	9819
1146	7913.6	3657
982	5171.3	8752.1
354	4919.3	3006.1
28	9392.2	7530.9
1067	2244	7434.4
2078	5124.6	9103.5
434	2735.2	2334.6
1371	6394	7408.3
195	5146.1	9172.2
301	7377	9607.5
92	8130.9	7939.3
354	2649.4	96.115
5375	5887.7	6598.7
3887	6174.4	3971.6
3627	8795.2	832.12
182	7385.9	9635.9
220	494.49	8526.6
149	7143.5	7447.6
459	7190	7400
625	4367.7	2922.1
402	6074.2	1804.4
90	8384.2	5252.5
358	1602.6	725.37
67	5829	5289.6
1212	2679.2	9226.2
1354	2770.5	6486.8
4336	381.58	1214
5238	528.05	7868.7
254	6805.7	8551.3
724	8836.3	4890.5
1014	4029.8	5587.3
18	8111.7	9845
20	6315.7	8576.8
25	5572.9	5694.5
776	411.91	1230.3
123	2837.6	9664.4
872	6419.1	7382.6
17	5340.7	7138.1
192	3080.9	2277
599	3311.5	2759.6
43	4733.8	4945.9
2495	2007.8	1474.7
30	5141.3	7418.2
34	3278.4	5157.6
4539	2894.8	727.18
1225	822.02	9840.8
1925	990.3	1415.1
1610	3962.4	7308.3
58	8001.3	1586.6
1073	5194.3	5829.6
309	7301.9	5222.2
123	471.78	2513
1283	352.61	6876
292	8539.2	7322.5
665	414.72	1225.9
3450	7561.8	6688.5
717	8783.7	2480.8
1284	288.1	6880
115	3018.5	1937.3
1418	4372	5127.3
2058	5798.3	3444
1407	2599.7	8036.6
9	9448	8539.1
6082	8754.6	663.15
3386	3978.2	4094.2
33	3366	7144.8
129	6552.9	2118.3
17	8085.5	9826.5
5026	550.9	2954.4
87	144.56	7704.4
1067	8175.3	7865.5
1146	4581.5	9684.3
773	455.83	1192.2
1007	3174.2	9263.9
2153	6307.2	7895
1106	3230.5	9390.1
7575	7061.4	4041.6
9043	5162.7	4063.6
1487	4643.1	5135.1
1130	1222.7	9234.8
1894	3216.2	3732.4
78	7628.2	1261.1
350	8729	6086.8
2393	3188.7	9300.3
7	2511.7	6387.5
543	4414.3	5920
1641	2404.1	7405.3
2167	3640.2	4226.2
2375	3978.9	4646.5
579	8584.5	6300.2
2368	3775.8	5221.6
6	2663.6	6966.7
1464	2195	5023.4
4331	7037.1	9003
6464	404.9	6014.9
720	7270.6	4542.6
179	5372.5	912.46
3885	5109.9	2082.9
6334	2327.3	271.14
7003	1898.9	7555.2
48	9656.7	4087.4
452	675.73	9241.1
583	8844.6	4853.4
5271	3439	2429.9
2367	7604.9	578.34
7469	3963.8	4658.1
1110	6878.6	6740
315	9336.4	8472.7
376	9411.4	6840.9
3754	7651.2	1235.8
9035	5216.5	2744.9
4260	3817.3	2338.4
42	2650.7	9218
89	7084.4	2356.5
233	3394.7	2178.6
278	2201.5	591.01
4221	6906.7	6389.2
966	7211.8	6074.8
2164	5896.9	6520.7
1890	1483.4	9776.3
6593	6440.4	7363.3
304	2876.3	6636.8
106	7204.5	6036.6
275	1899.6	3280.1
94	1514.4	5266.9
852	4896.6	2995.5
5227	4944.8	7714.1
860	1759.9	8579.4
705	7606.3	4423.8
1192	8862.9	2061.9
99	1420	5977.8
649	5002.9	1037.2
21	2918.8	4310.8
468	2596.7	6085.1
216	4899.3	3045.1
1444	6856.4	5514
211	3317	2837.2
1009	7365.1	9515.1
486	4015	7459.3
1068	9824.5	8037.4
6626	8134.5	7864.5
428	9393.9	7555.5
2323	3864	3062.7
1024	1921	3255.3
2093	9712.9	1097.3
419	6368.3	5466.6
129	6215.9	8946.7
346	4696.7	5018.9
1122	9342.1	8481
1113	7938.6	2404.3
104	8212.3	2512.2
344	3755.4	2370.7
216	7709.9	2806.4
3727	7087.5	3403.3
2717	132.47	4680.3
51	1507.1	9746.6
46	1857.1	6004.4
477	3948.3	8642.6
740	7376.1	7045.2
521	3148.5	1195.1
850	1832.9	4757.6
1537	916.69	8466.8
8	3960.7	7390.7
637	3191.5	9252.4
314	8839.9	900.46
406	4546.3	9656.7
169	1432.4	7323.7
6844	8839	4811.6
4994	198.81	4620
3256	6950.5	6295.7
6730	8834.8	4758.1
2587	1248.9	6719.3
7806	9660.8	5157.5
611	3020.6	283.33
6393	2966.1	8750.9
1325	809.59	5181.2
630	3219.2	3832.8
116	9819.4	8497
885	9447.6	215.33
808	8618.1	6335.1
117	8916.2	2065.2
9793	6190.1	8136.4
98	1207	6753.9
6441	9679.7	1053.4
1824	1627.1	722.07
768	6859.2	5465.9
6367	8852.6	3187.2
626	4960.3	6779.8
5641	492.14	2987.6
1711	1872.7	8614.8
9260	1681.9	4699.8
7982	4121.6	1870.2
291	2943.3	2794
27	5963.7	7206.3
6463	7668.7	7119.2
2299	3193.8	6209.2
3615	6112	5045.9
8374	125.63	7679.9
94	5891.3	6010.6
2898	2079.2	6640.5
2340	8975	1033.4
31	3284	1680.3
100	1864.4	7577
96	3472.4	2414.2
5	3949.8	7385.4
1778	5994	7247.3
963	4310.9	8853.9
899	221.94	9634.1
569	6807.4	8488.1
617	1912.2	3172.1
129	386.69	6003.4
413	4597.8	5132.9
3750	448.77	433.32
1892	1483.4	9711.1
614	8680.2	2416.3
552	3996.1	4779.2
1651	2297.5	4749.6
1663	6888.8	5500.4
1897	1693	4704.9
272	7141.4	7407
6832	5811.6	3592.5
6045	5729.5	7257.2
962	6413.5	5159.4
1102	234.85	2515.7
685	1934.7	7525.1
2900	5954.7	2082.3
161	1936	5989.1
62	193.2	2325.8
1096	9329.1	8481.5
495	1497.1	2691.3
1496	9645.1	7141.5
6154	2085.2	6601
1410	3208	9265.5
147	6348.5	1020.2
1641	4414.2	8750.1
2376	9098.4	9111.2
1016	1859	7532.6
1863	2400.4	7369.6
233	264.38	2566.1
46	4966.8	3001.1
4951	494.47	8548.9
1083	2563.9	4065.2
3910	7654.5	6697.6
268	2291.8	8463.9
531	257.98	2543.3
5114	7998.7	1299.6
407	1803.8	6075.3
29	7410	6434.5
72	5255.6	4742.2
432	4186.8	9450.8
405	5257.5	5759.6
63	3587.9	4312.7
59	2532.3	2503
112	4578.7	29.36
5672	9237.9	4950.4
26	9447.3	8467
553	6091	6253.5
19	2640.1	6996
3171	2531.4	6168.4
2997	7644.1	2487.9
61	2277.2	256.57
3615	46.879	1438.1
2866	1552.6	5270.1
762	2286.6	2574.8
8917	2358.2	308.65
6097	3239.9	9411.8
1055	3852.3	2979.2
703	3029.7	9159.9
210	7652.4	1258.5
2473	3484.8	9549.8
205	8849.5	6600.6
559	370.74	6596.2
149	468.91	2001.1
3028	5.6617	3352.3
63	2305.6	4381.2
83	8967.2	5184.2
9055	5757.4	3379.5
90	1317.6	7536.6
623	2774.6	9608
1050	8567.9	7292.8
1933	2081.5	6595.2
469	5172	8970.1
6548	1505.6	5312.7
3595	1517.2	5343.7
559	1936.3	3219
2952	5339.9	7156.8
299	9378.2	4895.4
3422	3241	9432.8
1103	5083.3	3636.4
2652	9033	2897.9
486	9.6819	5917.1
2910	5116.9	9084.4
6302	6087.7	6212.6
115	6667.8	1221.5
5012	3163.2	7926
6587	6621.1	2139.6
340	5978.4	1068.4
76	107.97	7666.7
74	4875.4	7711.5
493	2662.5	2342.6
309	484.29	3171.1
1340	3351	4906.1
108	332.46	2988.7
70	1384.5	8464.1
174	4700.6	5125.8
1948	3528.1	9541.2
348	9555.8	539.1
90	7112.6	2337.6
1330	9385.7	6771.3
426	3187.1	6263.9
50	6062.5	8378.9
1806	3884	5567.8
1100	2307.4	2583.8
695	4462.4	9107.5
1396	8115.7	7955.1
5300	1883.1	7531.6
2253	6364.5	7977.6
1042	6115.4	5046.6
2116	5643.4	9940.7
152	4968.4	7237.2
2390	3229.8	9405.7
2345	8918.9	3228
1632	3905.7	6997.1
3935	6245.1	1942.8
242	5792.6	4420.7
734	7632.8	376.26
493	2517.4	4088.2
2968	1093	8400.8
5000	5895.4	5364
74	5172	512.3
38	4458.1	5294.4
1103	509.35	8612.1
3033	4622.1	4026.4
1648	448.53	1291.8
313	6763.9	2809.4
474	1268.6	2554.6
625	1231.9	2605.7
902	2969.7	2791.1
481	3243.7	15.555
5773	2567.7	2064.1
23	8059.8	5346.5
203	3573.4	6991.5
1472	3258.8	6673.3
130	5297.3	8307.1
1016	4035.5	5612.7
1946	3171.9	8329.5
2017	7291	1436.4
380	3776.6	2999.3
91	7029.4	2345.5
493	8105.1	7898.4
298	2647.3	2452.5
7252	438.84	1245.1
223	7422.4	6486
1325	407.64	423.52
1230	1229.4	2089.5
482	6578.6	2866.2
76	36.428	3298.3
97	1901.7	7645.4
843	125.79	7672.4
2560	6315.8	8599
3407	8951.4	3883.3
433	5520.2	5592.6
535	7299.2	3571.6
305	567.67	8262.3
1800	5666.3	3210.3
809	8576.3	6398.7
6476	3002.2	2277
1210	8359.9	5274
887	5004.9	9232.2
266	507.09	7867
105	310.58	2933.7
304	416.88	2942.9
5	8321.9	5298.8
3690	1172.7	9260
7	1731.7	7590
7559	7194.9	9440.3
4455	4416.7	5220.1
3754	8159.8	2834.5
71	1035.6	1429.8
3446	8495.2	6349.8
2793	7575.4	7970.1
1207	6021.9	5295.6
662	6298.5	615.02
1636	5785.2	5695.3
2348	1504	9637.9
3597	4409.9	5937.6
8159	7273.2	2831.1
8007	8950.5	5494.2
1222	6512.3	7959.4
1318	8172.8	6223.6
2064	6626	2773
2037	8236.2	1858.5
2393	8122.4	7920
1022	2372.3	7411.4
2540	8020.9	740.16
365	2633.7	6925.4
3676	9417.5	6813.7
82	2354.5	8651.9
248	9425.1	262.6
5	8088.2	9960.9
667	4559.4	5870.2
3406	5273.6	7193.3
239	8407.7	929.07
3098	1225.2	6767.2
97	4651	7612.3
622	260.24	2566.3
1856	3291	6665.8
6594	6417.1	7338.8
5699	2345.6	357.3
2727	6302.9	7957.7
2848	3505.2	7112
103	7491.6	764.37
8730	6958.2	7377.3
4950	8345.6	6576.9
9948	5632	4932.1
2218	1240	2286.8
1224	313.89	9625.6
7592	5537.7	5684
298	7344.3	8128.3
1951	6049.2	6212
1311	6370.9	8085.5
10	2712.4	3043.5
4911	9756.5	8531.5
241	9568.5	3450.2
3436	195.81	4672.8
65	3149.6	366.35
1029	8820.8	6609
5448	6785.7	6920.9
2098	6279.6	6966.8
4068	2973.5	769.43
4098	3192.6	831.04
635	3071	221.61
1063	7030.1	2493.5
157	4190.7	9071
5173	3756.7	9279.7
3195	6268.1	7152.9
903	6949.8	3508.3
1467	3596.3	6130.5
303	7266.5	9415.9
130	5984.7	1041
52	8657.3	8994.3
54	6065.4	6284
5612	6459.6	5200.1
502	1472.1	2613
74	3983.1	4555.4
2146	8193.1	1843.6
2663	3319.4	1257.1
8517	9643.6	5784.6
147	7231.4	5645.4
2179	785.33	111.58
708	4860.8	8516.9
5657	8982.3	1018.2
57	2989.1	9199.7
672	2301.4	2330.5
2080	1101.9	8408.7
2331	3272.8	4551.9
726	1553.6	9630.2
7065	7528.8	7926.4
56	9283	4878.3
8783	1812.7	8622.5
773	2041.4	1252.7
312	1482.7	2682.7
2330	6485.7	7914.7
187	8285	6526.6
2124	6153.6	2118.4
1005	8181.4	3116.5
1969	5257.8	8432.7
312	6729.3	2823.2
3157	1154	9471.5
25	111.85	9645.1
465	7157.3	6072.3
560	1138.1	9402.7
989	5096.4	9019.7
422	851.69	5156.3
178	5458	974.77
2653	4626.1	2323.7
35	2621.4	481.85
276	42	6491.3
55	218.7	2293.1
1534	2181.7	486.83
156	8716.1	2428
58	3961.5	8740.3
809	8138.4	2885.6
1423	7720.9	4416.5
272	2635.9	2002.7
1297	8864.3	6626.5
16	4071	5863.5
203	4351	3716.1
7145	8443.1	8497.3
1796	5887.4	3439
166	9385.4	7531.1
1897	9588.2	3376.2
3771	267.74	9716
8663	5170.3	7406.2
8523	7030.8	4374.8
45	8217	2871.8
35	4459.4	5256.7
4026	5782.6	657.79
1286	9439.5	144.17
1198	9864.7	2633.8
31	8436	691.52
8	1948	8614.7
2038	6581.2	2860.5
2199	4686.8	5023.6
2500	5647.4	9891.5
569	4240.6	2906.7
1712	4570.7	1782.2
3839	8329.6	5174.6
1578	450.6	8005.3
647	7234.3	2720.1
527	2771.3	4056.9
4570	2681.8	9337.7
48	5613.1	5725.7
570	5533.4	6455
71	5994.3	5282.1
2094	9038.2	2912.4
27	5178.5	8711.9
43	2038.2	4616.9
6634	517.24	8540.4
108	1231.5	7357.7
8478	5081.2	3656.7
884	7252.1	8165
5823	3255.8	9385.6
9194	4346.4	2924.2
1128	486.93	8661.4
48	330.14	1060.4
7820	19.068	6479.8
3872	5762.2	5642.4
7	4004.9	7382.5
108	7328	1450.5
1193	8961.1	2052.2
433	7225.4	7096.8
1163	1747.6	4740.1
111	7649.5	2406.9
2171	5931.2	6501.8
1571	642.6	143.44
659	4453.5	9033.7
4163	3606.6	5215.2
384	5853.2	6020
3473	7616.2	1266.8
642	977.82	5026.9
4943	696.93	9177.7
3	75.301	9568.2
1200	8442.3	723.76
132	4304.5	2879.3
136	2263.9	566.47
1319	6140.6	3674.2
451	9391	7535.9
5717	1700.5	4665.7
3859	5896.7	3601
1467	6063.8	3559.8
53	906.19	9688
415	8496.7	6328.8
104	4291.8	2836.6
7550	6987.5	289.74
374	47.949	679.25
70	2660.3	2367.4
5052	1697.6	7600
2342	8821.9	1048.7
5029	517.62	2964.5
1686	4569.9	3959.4
1901	9377.5	6840.6
955	4960	974.78
282	3237.5	892.53
510	3216.9	5672.2
738	9516.5	510.91
105	9375.6	275.47
350	4866.3	8514.4
7057	8736.6	2515.3
5	1916.7	8580.5
1339	8199.1	2846.9
7176	5264.9	8174.4
3695	4549.2	6442.7
116	7447.5	9544.1
6509	3224.4	875.06
749	4944.3	3036.3
1647	3013.5	2168.9
2660	4661.3	3877.7
1762	154.94	9039
2948	730.79	61.585
925	3232.5	3302
2103	6322.3	6966.8
1458	6028.5	3574.8
306	8806.9	884.87
2249	9450.3	8506.1
953	2060.2	6652.2
356	8445.6	8564.6
76	7306.9	5127.9
1065	7280.2	9375.4
294	2048.1	4599.5
2933	8177.8	9942.2
632	3359.1	4798.8
684	6379.4	8526.9
447	2690	6959.1
3476	4697.3	4981.7
1333	8107.5	1269.5
976	2505.2	82.372
1466	4420.1	9109.5
3487	1859.8	6061.4
1356	2761.2	6508.3
683	5793.6	3420
152	7545.6	9233.2
5840	9659.9	7176.5
7454	3169.2	1112.1
491	2021.7	9616.7
153	4982.1	7196.6
1148	4561	9713.5
117	8153.1	8035.5
698	8326.5	6502.4
20	9725	7199.4
896	450.69	5952.9
501	8330.6	4592.5
18	5507.9	5314.8
651	5975.6	2087
113	2683.1	2473.7
7597	5237.9	4724.2
2892	2946.6	834.25
3995	4391.3	5960.2
78	5303.3	2530.3
2204	9666	1081.6
7574	5309.8	4706.4
1425	171.08	4678.9
1821	9536.8	4723.3
3	2831.3	9602.1
1187	8432.5	8472.4
3	1269.7	9258.1
240	532.43	8674.6
2619	2015.3	3324.5
593	5940	2079.9
165	7009.7	4076.2
6289	6073.5	6336.9
22	3601.3	7006.7
6	2775.8	7436.1
742	3.3541	3250.1
446	5852.8	6074.1
1421	3845	6981.6
333	3868.7	5325.3
4977	6939.3	7407.5
5871	9371.6	8490.6
588	6254.8	7907.9
3682	6873.9	8604.7
2019	4236.8	9417.7
2743	4797.4	9360
565	3594.9	7000.2
145	2434.1	8614.9
3920	5525	5584.6
149	4233.6	8808.8
3152	2539.8	2527.4
5509	8283.7	6554.8
21	4970	6387.6
1304	4684.5	5914.8
1190	5226.3	8427.7
3329	8198.3	7527
3755	3205.2	754.97
6	1672.4	7639.4
661	1344.3	8419.9
1495	5321.7	6005.2
1460	6424.8	7341.3
628	3336.9	4856.6
1580	3903.4	4733.1
282	1910.2	7534.7
5143	2942	1884.2
231	2738.7	6508.4
39	9310.7	6637.3
219	5691.8	5140.8
148	9392.4	2075.5
1429	3910.6	8553.1
9057	46.316	6490.7
4911	1159.7	9396
4222	4568.7	1368.4
195	9862.8	2583.6
8638	2170.6	5017.6
496	1419.5	8494.2
1249	2151.4	5821
9273	3178.5	7936.9
485	5136.3	8726.5
2075	1088.9	8408.6
1411	4440.2	9094.8
1317	1465.2	2640.3
3156	1183	9388.4
6490	2798.7	8887.8
380	5884.5	6045.3
531	9398	6585.1
2152	6295.7	7916.5
4021	9276.1	6653.9
3777	2151.4	516.08
1589	2708.2	6920.3
109	989.66	1404.7
3451	2284.5	2558.1
148	7351.6	2652.4
285	8745.8	6045.9
157	6182.5	3687.4
488	7298.5	1441.3
443	287.45	9926.4
37	7346.8	5639.7
616	2230.9	7811.1
364	3182.5	3808
1030	8881.3	2104
79	8188.4	7890.4
868	245.06	2242.7
103	3226.1	9422.4
5062	8182.2	7416
3700	6266.2	6984.4
2734	845.01	9657.2
39	5843.6	6469.1
40	4525.3	5527.4
1633	8841.5	3072.5
207	2205.8	7792.1
6209	1365.7	6049.4
641	391.31	1185.3
884	9356.5	7495.1
6125	6924.3	3512.5
66	2021.8	4649.4
33	8297.7	4628.6
4739	6444.7	7366.4
1642	2423.3	8665.8
704	2302.2	7502.3
193	9883.8	2538.1
1622	7824.5	5632.1
711	5253.2	5822.1
2394	3842.8	3045.2
6961	8804.9	3096.3
497	1510.5	2665.3
212	3244.3	5620.8
20	8566.8	6278
933	6093.5	1006.8
196	1449.9	7395.8
7169	4618.6	5132.2
978	779.72	7494.1
22	2387.7	7402.5
548	5168.1	8525.6
168	1205.5	2282.2
2738	2613.6	9812.6
8708	8094.2	9974.4
9384	6309.6	600.34
279	1946	5971.3
4384	443.87	1216.5
563	9446.9	113.78
2067	6973.5	7340.7
1258	740.88	4053.1
49	4435.3	5201.3
219	4863.5	2975.2
2550	2730.4	3161.8
168	6260.5	588.99
326	7276.3	5959.2
654	2785	4030.8
1345	1862.9	6055
1806	3478.6	9528
218	3342.7	1244.9
1397	8090.6	8016.6
1137	7113.8	4055.6
203	9011.4	5154.9
46	5191.1	2132.4
87	2723.1	6507.7
67	1307.9	2240.6
70	6310.5	6970.4
450	8155.6	2846
6493	2308.4	314.9
1144	3194.5	925.86
3912	4212.1	9446.4
9147	9250.8	4892.2
9496	3550.9	6989.6
1391	9232.1	4859.9
3153	5874.2	3405.4
1612	7268.4	4553.8
2381	6237.9	8645.5
23	5541.7	5672.7
4450	9416	9858.6
879	8878.6	1943.7
712	5713	5656.4
1932	2562.1	9773
7473	45.836	610.87
700	8439	900.32
1077	2647.1	2484.3
3411	8806.7	4771.1
2238	9314	5427.6
3580	6117.1	1739.6
743	5107.4	9164.4
358	3955.5	3690
134	2311.2	2319.7
259	6842.8	6488.5
4951	8298.1	6594.8
1208	3202.3	8006.2
106	2666	9314.4
134	3965.7	3717
118	8058	1295.4
2611	1391.2	3706.6
3595	7276.2	7119.2
3166	3740.3	9288.3
1043	6154	5016.3
840	8102.3	914.18
2775	3236.6	4566.6
7127	6097.1	4980.5
7487	9314.5	6682.6
4018	2398.8	299.37
508	3007.7	755.45
1861	8910.5	3146.2
3680	9382.6	6822.3
1484	4471	5202.1
2073	1025.6	8418.9
304	8164.3	2871.6
575	6021.8	1724.5
78	8660.3	2461.6
2270	8857.7	854.44
4403	3845.8	2981.2
185	6176	2187.5
1122	8497.1	8494.3
308	405.13	2951.3
3774	8082.6	3993.8
1845	6103.9	1737.7
1351	2257.3	478.64
7659	728.84	8531.8
28	9454.6	194.98
1746	4326.5	8765
4117	8546.4	6350.9
2559	6255.3	8635.5
651	8155.4	1225.7
139	3200.2	7949.8
333	8170.1	5363.1
8542	2636.2	6948.9
6699	8820.5	4810.4
381	8755	8957.5
4157	7643.1	7077.4
1544	5516.6	5641
6839	661.84	9209.3
5236	5062.3	3615.7
113	3296.5	111.43
590	4511.7	13.477
7499	4231.8	9069.8
12	6065.1	944.32
3001	158.52	4654.3
433	3259.2	1451.2
2545	3030.4	189.82
2827	171.77	2415.6
263	8986.9	2158.9
1142	2389.6	333.35
731	778.37	3246.1
112	7444.8	828.89
2903	5904.3	2035.2
4645	2054.6	7364.6
291	8507.9	7289.2
1296	2581.8	8037.9
2761	5087.2	9099.3
344	3258	9242.5
2648	9602.5	6095.9
2863	8116.8	7914.8
47	5332.3	477.84
4844	9381.2	6711.3
660	5991.8	2059.9
7135	3878.2	3034.5
374	9426.9	6785.8
6890	2749.4	6577.1
1103	117.51	1122.3
38	384.3	5943.8
223	2920.7	3318.9
7	6267.9	7222.3
310	1828.3	4733.6
7177	5336.6	8256.4
3446	5080.3	9211.7
3281	2314.9	8516.7
6608	1923.5	3203
6798	5105.1	2148.3
1501	9427.3	7500.1
1768	8251.7	3199.9
118	8404.8	921.42
1049	2237.6	7746.5
1449	6106.5	2114
545	9783.2	8061.4
6605	7262.5	4569.7
31	7553.3	8027.9
194	6908.2	3572.6
708	9852.2	6429.4
499	2566.3	9784.7
4272	2953.5	2764.8
4853	3022.1	9219.9
1679	2570.9	2571.1
2424	9325.5	9900
9487	5123.8	9028.1
1754	5169.3	2096.9
76	6759.5	2922.1
22	8674	1763.7
4202	9335.9	6681.1
2907	9994.5	7985.8
3372	1524.9	5270.8
726	1038.2	8322.4
1393	9384	6632
1064	2341	2591.7
544	5641.1	8586.3
358	3243.6	1564.7
358	6299.1	8068.9
6537	77.46	6512.7
981	5736	3392
7896	9512.6	5625.3
73	2044.4	1236.7
7748	5651.6	7938.7
2314	7596.3	1238.4
518	2578.5	9775.4
671	5801	3432.3
103	8122.4	6263.3
487	3251.8	9411.8
1197	1384.2	3750.8
1234	3550.2	5254.1
2566	5758.5	5622.4
5278	6910.5	8910.6
363	39.095	3318.7
3143	3377.2	146.17
9834	5810	5648.8
2630	5283.8	7165.3
701	4081.9	5900.4
4392	282	2577
830	1223.5	7304.2
3927	1273.8	2254
453	4268.5	2928.1
1508	2020.2	1379.3
1936	5873	5274.3
1825	1658.8	742.16
9195	4313.8	2842
24	2940.5	2752.5
2275	7260.4	9344.5
178	247.9	1426.5
2856	442.47	5971.5
135	5580.6	9046
7003	5625.8	7849
854	4406.4	9154.5
2176	4322.6	8873.5
7592	1179.9	6706.6
25	5421.1	5692.1
2	8884.6	6575.4
763	8771.8	4867.6
2811	6874.5	6238.6
1367	8625.2	6368.1
1288	1544.8	5238
1153	8030.1	3622.3
1248	7548.5	487.14
565	7589.7	2424.9
356	9006	3865.8
2440	224.35	4762.7
5870	3155.2	1203.3
2441	163.53	4740.9
249	5048.3	3652.9
49	7307.6	4544.7
2415	9328	8523.2
3390	8326.9	5267.2
102	4294.7	2908
155	183.49	4679.6
129	4537.3	5529.8
1338	3367.5	2758.8
23	7442.8	820.49
2121	445.01	1167.8
119	6901.4	6418.7
534	8053.8	3935.8
1281	2773.2	2535
962	8766.4	3149.8
159	1934.2	6095.1
2578	5219.7	8489.2
1615	8578.4	6356.4
127	7644.3	7429.8
3625	7860	1667.2
2072	411.48	387.57
655	6231.2	621.21
127	4590.1	1719
342	6138.8	1842.6
379	4086	4163.2
6046	5665.8	7204.7
1258	1839.6	8573.7
292	150.85	2560.3
1102	3231.6	5633.8
984	2054.7	7352.9
137	3189	7943.8
300	9351.1	4934.3
2918	9512.6	8459
1500	5108.8	8512.1
5503	583.43	2971.3
173	5931.1	1094.1
751	8973.1	2086.2
1149	4617.1	5190.8
154	6193.4	7582.1
1907	6344.9	7949.8
1566	5086	9210
2039	405.13	8021.9
3581	6132.2	1697.5
194	9814.3	2593.5
132	5833.2	2114.9
9237	1673.4	4719.4
1192	3244	5648.4
148	9450.5	2094.5
1000	394.69	440.89
6113	8455.5	797.05
243	4535.6	6343.5
572	2517.8	6376.8
266	1904.2	8645.4
9621	2684.5	5143.5
1922	1004.8	1460.5
841	2779.3	3094.7
1485	8395.2	4554.5
6188	8118.7	9833.9
265	1412.1	8463.1
4219	9981.2	8033.4
48	1860.7	8636.2
501	3172.2	667.78
2032	3582.8	6133.8
709	8904.6	2150.1
35	751.43	9258.9
188	1410.7	7414.7
232	7664.9	7126.6
2550	3152.9	1203.3
162	9620.6	9957.9
260	8025.7	3901.9
104	8187.6	7486.6
2506	3901.8	3707.8
67	2379.3	4330
74	5738.1	3144.1
254	5023.8	1051
1057	8845.4	6554.3
309	1692.3	4700.5
23	9480	2026.4
3868	8145.9	9984.3
1865	2649.6	9830
141	2224.7	7417.9
1258	7221.5	2767.4
5921	4261.8	9447.1
991	7309.2	5606.9
918	9370.2	5397.5
1317	8206.9	3170.6
7115	6110.5	5001.2
379	5922	6574.1
5404	9347.2	4910.3
67	1498.8	5500.3
982	5327.3	5744.6
58	9905.2	2578.2
5818	3702.9	6087.2
164	3761.9	5343.1
143	3231.1	7934
79	1972	3370
1607	5610.6	4994.7
174	9873.2	2543.7
1160	9791.6	2577.4
2152	7407.4	491.3
2934	1215.9	2248
1358	5946.7	6534.2
47	3220.5	9250.7
352	2423.9	269.47
2427	5997.1	7221.3
2001	3071.1	6271.8
110	7251.8	5556.1
6489	8966.4	999.9
794	1418.9	5462.4
532	2905.8	3401.5
139	2828.4	2225.1
5202	8483.3	6355.7
6402	2817.6	3441.4
2474	7053.8	2470
3325	3286.3	8048.3
5127	1452.7	6055
145	6127.1	3731.9
301	7926.6	4430.2
3830	1912.6	6032.7
1612	1528.7	4964.3
1072	9695.4	7101.2
2634	4731	4990
827	7259.5	1445.1
1661	3255.7	9416.1
1	773.3	149.34
198	483.04	2541.5
5430	7942.2	1372.9
1720	5087.7	9035.4
27	6135.7	5039.7
775	6156.3	8356.5
615	7170.3	6034.5
739	4473.8	6396.1
509	2965.3	715.64
3970	5201.8	7375.8
165	7593.4	2433.3
7730	2568.8	6143.4
1356	1493.6	6963.1
7767	9483.3	5621.5
219	2932.2	4368.2
52	2430.9	8582.9
2265	8694.6	6433.5
8409	3520.2	7033.6
66	2991	9166.5
3767	4002.4	8778.9
111	8170.3	1827.1
632	9414	142.01
8	5708.8	638.39
6996	9768.4	7994.1
1545	2265.9	4807.8
9209	5144	2119.9
143	5124.1	9175.6
112	7660.1	2390
1067	6219.4	659.17
5188	5719.3	616.88
1490	4440.1	5539.8
33	7570.7	9247.8
2078	425.34	2530
2017	6104.4	81.679
1	6249.8	7016.5
1044	6343.6	586.15
44	8708.6	2446.3
3853	573.14	8610.2
5425	473.17	8505.2
170	590.44	8343.8
2855	389.3	1996.7
1056	7701.7	823.5
1233	2487.6	6391
33	987.97	5937.2
695	8366.1	6564.2
4578	8708.7	2932.6
16	5749.4	5187.3
465	2179.2	454.68
5001	5908.8	5305.7
2667	3332	1248.7
244	924.57	4952.1
655	6557.5	2763.8
1955	6829.2	8513.8
2010	9041.9	8606.2
4	7334	9524.2
12	4623.8	9994.4
5447	5706.9	619.28
4700	6216.4	3988.4
389	3328.3	6672
523	9428.3	2075.4
3654	2542.8	2543.6
8970	3229.6	5694.6
118	292.83	6803
643	8522.2	1994.6
898	9113.6	2995.5
1537	6084.5	6252.1
1847	3971.5	7463.3
158	9791.4	2555.6
5011	3140.7	7992.9
94	2464	8608.2
2856	447.47	1992.8
1185	4689.8	4102.9
194	3579.5	7018.2
665	5127.6	8478.4
1602	360.52	1191.8
500	9842	2644.5
42	4749.7	4977.8
3069	2350.6	4535.9
2933	6230.4	7466.8
2146	6461.1	7386.1
2550	3208.4	848.62
3617	6105.7	5019.8
6366	8822.2	3155.2
1211	2316.2	2584.5
1329	5600.9	5569.6
3234	2311.9	4525
4612	3814.3	5194.8
4321	7690	4436.5
8623	6583.9	2052.6
1779	3164.3	3356.8
272	710.81	4105.8
3	9479.4	8525.4
772	8828.3	6593.2
2034	8184.4	6299.9
1907	9437.9	245.82
1267	3265.5	4498.6
2579	592.87	8277.9
205	4458.2	5260.3
942	7618.4	6717.5
2222	7944	1669.6
373	593.04	8267.5
557	7262.8	7137.3
2277	7951	3703.9
9274	3196.1	7900.6
3794	20.218	8240.2
649	8535.9	6309.5
1331	5688.9	7242.6
1269	2452.8	8686.4
1749	1531.1	9716.9
255	5053.9	984.33
55	2423.3	8630.3
1071	3822.6	2390.6
664	7262.8	4539.5
3614	3945.9	4586.9
207	8867.3	6591.3
1706	7669	620.97
275	8490.1	733.54
257	3258.8	1472.1
85	6445	5182
2316	6164.3	1870.8
1537	2528.8	9773.7
4	6937.4	3549.5
82	2944.9	4313.5
2743	2898.9	8775.9
3837	8326.8	5261.8
663	4633.1	9696.1
1045	8550.5	7270.8
7	6137.1	5824.3
926	3620.5	5212.4
1961	2695.6	6912
189	5672.1	7211.9
170	5534.4	9948
292	3920.1	549.46
888	5872.7	3622.3
6584	6396.6	7382.8
1242	5931	3527.2
2899	2860.4	3382.8
1393	3310.4	7178.3
278	3244.5	3729.5
161	6579.9	2810.7
872	7878	4403.5
3715	1219.6	2249.8
115	8422.3	840.88
1460	6041.8	3555.6
18	8854.2	4782.5
55	9367	6585.2
1104	4609	9659.8
102	9148.3	9979.1
37	1083.5	5950.1
34	6464.4	5095.2
1108	7071.9	4160.9
4277	2836.4	2203.1
1755	5171.4	2078.3
154	4975.7	7260.9
1458	2742.9	6474
1630	7788.8	2788.6
1038	8612.3	6296
8671	9140.6	2966.6
3964	9451.7	286.48
269	2057.1	9675
1574	858.95	9684.9
1018	1888.6	7563
1537	877.38	9678.3
1070	8281.3	7492.4
56	8780.7	4831.3
825	3199.1	9304.1
346	8096.6	5264
65	6787.9	2877.4
193	6238.4	7199.4
604	5898.4	2069.7
1908	4254.6	2940.9
1391	7108.9	295.25
212	5535.4	7915.2
698	6151.6	2177.5
29	8535.2	2185.5
2547	3166.9	8297.4
1358	1423.3	8458.5
6512	476.54	8612.7
120	2271.1	4761
3862	8082.6	9958.2
1404	5286	4039
233	6178.2	3757.6
1304	9429.8	5576.5
2379	4274.1	3769.2
9	2657.1	6921.5
287	4931.5	7770.3
499	8330.5	4650.5
90	7613.7	1218.4
3861	3096.5	856.38
514	4168.6	5666.1
754	8900.5	4610.8
957	2062.6	3406.4
1328	4592.8	5791.3
2073	27.929	6501
96	2684.8	9301.1
462	4603.7	9605.2
56	4301.4	3697.3
358	9350.7	6816.5
6406	8194.1	7933.3
128	6202.5	3947.5
452	6459.2	2652.2
12	3635.9	4187.3
2702	8678.4	2546.8
2192	2510.9	6436.5
1440	4008.3	8751.9
666	2552	92.066
688	1964.3	3207.8
108	3988	6953
756	408.59	2566.7
59	8805.7	4878.7
607	2302.4	8521.8
6309	2845.3	8910.6
223	684.3	4032.4
7108	389.99	5929.9
12	6953.7	9219.4
[truncated: 11,619 more rows]
