# Supplementary material for: Verifying molecular clusters by 2-color localization microscopy and significance testing
Source: Sci Rep. 2020 Mar 6;10:4230. doi: 10.1038/s41598-020-60976-6 (PMC7060173; doi:10.1038/s41598-020-60976-6)
Supplement: Supplementary file 2 — Supplementary Information2. [file 41598_2020_60976_MOESM2_ESM.zip › 2-CLASTA-master/Simulations_testdata/cluster_scenario_a/locs_labelA/cluster_scenario_a_results_sim_7_locsA.csv]

frame	x	y
455	4989.5	8359.3
1522	2103.2	8294.7
1537	4870.4	1788
2780	6342.8	2082
1502	7365.1	6138
1607	8254.1	6387.4
866	2901.1	5195.2
5361	2575.2	2928.7
6550	9698.7	7681.6
4904	2940.9	51.168
1341	4315	7141.8
385	8527.5	8598.8
3326	2782.3	8051.9
1156	1830.1	2931.6
379	5966.2	7093
3483	13.697	8797.9
520	19.338	5101.7
6151	9238.5	5620
205	1832.6	8051.4
349	851.06	3714.9
281	5658.2	4254.8
172	2507.4	763.37
833	7281.3	1573
5265	5651.7	6291
316	5857.4	2179
2845	5838.9	5914.5
932	4238.2	8964.1
702	5847.3	2185.7
88	8879.5	3453.4
474	4797.1	4349.1
283	5641.2	4242.4
721	3854.7	3362.2
1794	496.28	3580.4
4250	6665.1	9529.9
745	2389.9	800.65
1931	4311.2	6024.7
18	2992.2	8972
1521	8296.3	5857.7
2181	97.717	3521.8
1271	7561.1	6470.6
75	8900.3	3460.7
522	6407.9	2708.3
4177	1515	9170.3
3721	6453.6	4691
2038	971.3	7171.6
1404	3624.3	8699.3
9324	5220.9	2548
4755	4313.8	7059.2
2869	4393.9	2637.6
176	7179.8	2880.5
528	8319.4	4471.7
1468	9699.8	9809.4
161	9389.9	9808.2
997	7038.6	9171.6
3263	9962.3	2939.3
1396	2875	7202.9
35	6454.5	2662.3
1094	995.68	2548.8
3283	3636.8	6257.6
171	5511.8	253.21
66	1608.6	4483.7
362	6252.8	8023.8
2990	3799.8	7365.7
5047	3897.3	5524.7
147	8908.4	4757.2
326	8013.7	642.59
126	3460.3	5247.6
161	4328.4	9150
715	1399.7	9033.8
3657	3111.6	4737.4
2023	9059.3	9441.2
43	83.72	2957.4
6254	368.76	5037.5
18	9066.2	6790.4
44	2520.5	6151.9
188	9375.4	3993.5
2713	7512.9	9567
263	4298.9	4834.7
3744	1108.2	8252
405	9245.6	9239.1
623	255.6	4985
902	4236.2	5982.8
244	6405.9	2723.6
1818	8628.3	6956.5
3529	6673.1	6831
107	1091	4907.2
3097	824.02	1409.4
271	7164.4	2226.4
135	1904.7	9698.7
4211	6359.6	954.27
40	866.3	2655.5
730	1125.7	54.578
823	3897.7	3366.7
242	6081.4	7100.4
430	7612.1	6505.9
2614	4578.8	1211.5
1508	5612.6	6372.2
4279	4446.1	4637.7
608	7092.7	9044.8
247	2922.3	105.03
5274	4716.4	35.003
663	286.24	461.85
878	2400.7	2937.3
446	1551.4	6047.4
5407	2135.6	4804.5
4950	6196.9	1913.8
2228	2046	9203.3
325	4375	8929
234	3255	9088.8
778	8822.7	3398.9
1140	7242.1	48.89
2094	8855	4798.7
2755	8205.2	1748.2
774	564.06	3409.5
53	5865.8	2190.3
256	8867.4	5536.5
1087	1174	7086.7
575	3056.7	6766.3
5075	2807.1	7996.9
407	2186.5	4763.6
3108	5136.3	2639.2
493	3152.1	6691.1
2388	2323.5	158.52
765	2852.2	7125.9
1070	2161.2	4657
7540	9949.6	4341.2
160	2637.6	2728.4
40	4102.9	4194.7
214	7526.3	9590.6
1274	2242.6	6249.1
841	2458	748.5
2899	2487.2	2947.5
8797	5046.4	355.35
769	7048.9	9173.3
943	3835.8	3428.9
235	9553	3208.9
3669	6269.5	314.58
1545	8791.3	861.44
256	6821.1	8436.9
9147	6187.6	597.07
5398	4462.5	4661.7
236	8891.6	3425.1
5395	2877.3	7151.3
1789	8798.9	6801.8
720	8510.9	8698.9
1653	7125.2	703.3
440	9447.1	2101.7
432	6672.9	5018.3
264	6189.5	8043.4
470	2677.8	5282.7
1449	4510.1	9281.2
138	1814.3	2184
1775	9397.8	5576.6
937	3231.9	6075.8
3710	3242.5	8985.1
637	5932.4	2937.6
266	23.403	5271.2
284	7930.2	917.83
893	7997	1202.5
4965	9796.3	5102.4
1515	8185.9	6875.3
2877	5448.8	1599.9
36	7211.9	2921.2
2855	4866.6	9853
241	5987.8	7081.9
195	2471	4654.9
69	9025.5	5560.7
356	2048.7	5075.5
781	6835.6	9996.2
448	6840.6	1367.5
1089	9692.7	6720.5
455	4918.2	1750.2
901	8000.4	9013.9
2056	6210.4	1965.1
2396	1199.1	1784.5
9733	8596.4	8651.5
490	2120.2	6439.7
123	1225.2	494.26
3234	7222.4	4893
4399	7232.2	4892.2
3095	4462.4	8563.5
1662	1837.4	8066.9
820	8841.2	3471.6
229	6167.4	568.26
2561	1369	8996.2
73	275.8	8893.9
375	6825.2	1316
236	523.49	3405.3
30	6776.3	45.487
1450	9610.6	9831.3
4678	6652.8	9527.5
627	356.97	648.55
4316	7319.9	3252.1
779	3530.5	5739.4
2672	8201.9	588.16
485	3720.4	1979.6
737	1552.2	9203.1
4951	672.31	3730.6
1139	2668.8	2903.2
1075	5928.1	5886.4
3424	3950.8	3432
2213	7887.9	5376.9
789	3657.5	6292.2
7033	34.243	9523.8
381	1269.2	532.51
2523	8289.6	3974.5
6001	1844.3	9663.2
472	4818.6	4306.7
6572	6046.3	7125.4
356	4541.1	9822.3
382	3843.4	5273.4
541	8284.1	4460.9
1511	7661.2	268.29
3770	9942.4	6854.7
2755	7715	4627.3
1853	3340.1	8890.3
29	1794.6	2216.9
320	4364.7	1960.9
4546	4182.5	1491.5
181	6690.5	1973.6
28	5546.5	2756.4
1542	4826.4	1770.5
2565	9143.8	1469.7
6756	5808.1	2196.3
7353	3625.6	6269.6
2800	2430.4	4979.9
4276	642.25	6377.5
1071	5482	278.29
42	1591.3	6051.8
405	2233.3	3984
3093	5824.8	777.9
461	7432	402.1
1402	4929.2	8757.8
2451	5877.8	5887.3
7488	5599.9	5135.3
308	3663.4	6093.4
361	4419.4	3998.6
3470	3656.8	5803.6
100	5835.1	3824.1
1407	7797.1	5412.4
92	8228.4	5691.1
2472	6452.3	2720.8
2734	3761.8	6613.6
457	8771.9	139.11
438	678.35	3699.5
9562	260.92	3082.6
1931	3489.7	3309.7
5424	3130.8	6725.8
53	4004	1209.8
375	9441.9	5608.7
9	6475.2	6463.3
1053	596.14	1375.2
272	2294.6	9601.5
7044	5052.6	2133.5
2303	9098.3	7650.3
1034	8294.8	9475.8
5052	9044.6	9624.7
4754	9851	4803.6
1320	9137.5	3871
1353	7475.7	5388.6
5143	7489.3	2453.5
2951	3681.2	2632.6
173	9380.9	5574.9
4933	143.88	3818.8
4507	8811.4	178.83
1246	3418.4	1384.4
2359	3547.9	795.21
3883	3807.7	3492.3
146	9860.4	2702.1
320	6150.5	626.88
6617	4978.3	8694.3
678	5318.2	7313.6
59	1812	7953.4
1702	6372.1	8201.9
1943	3176	4094.6
8961	6298.8	2159.4
7821	3972.3	490.1
770	7718.6	207.57
310	30.69	3519.2
282	9749.7	8295.3
551	3175.4	427.96
3962	4224.8	6915.2
48	3076.4	9351.9
5931	2038.2	8023.4
3748	4310.7	2483.3
2433	3686.8	145.81
2664	6814	3367
2044	1524	4668.8
227	9715.9	8387.5
694	6118.9	6520.9
171	4873.6	3135
1882	6334.4	2221.9
555	1041.5	5643.9
122	7331.3	3237.4
1266	9362.3	731.14
9955	6012	7043.4
264	8758.8	2512.4
1198	8727.8	2530.5
199	1265.2	1859.6
43	2480	8613
6038	3227.2	1900.3
936	7948.7	658.77
1044	6474	6422.7
9559	8611.8	8656.3
3395	1371.2	8960.4
2514	1512.6	8790.3
5138	5773.6	5722.5
3572	65.779	3401.3
688	3220.7	1999.2
813	434.19	686.42
759	6282.7	2506.6
1128	6423.4	2660.6
1184	7096.6	9458.9
1086	3841.2	838.43
109	6421.5	4778.5
818	6704.8	8363.1
1966	2707	5254.2
755	4674.1	85.316
1536	4823.4	1777.7
917	1981.7	5081.9
9019	4037.1	2407.4
82	8993.5	7369.1
493	7055.5	8946.8
357	9824.4	5135.7
2654	1997.3	5200.9
1887	8846.9	3372.1
1588	3575	5803.4
15	3832.3	4532.2
1723	2156.9	8528.4
819	809.29	3693.1
2114	5918.2	2936.9
1098	984.38	5645.6
81	5653.3	4217.4
2314	4842.2	1366.5
720	3911.6	3421.8
123	8272	9526.4
40	7422.9	4019
676	4463.6	8951.1
24	9738.1	3523.5
419	8482.1	514.75
1915	8887.1	3346.9
104	1127.1	5612.8
1907	8495.9	1235.1
290	9895.5	9160.4
9984	9958.9	2957.8
1455	8706.4	6887.6
8155	3126.3	6117.4
8124	6708.3	1397.3
4226	3673.4	2657.5
589	1737	8099.8
502	8763.9	2565.6
4271	4979	8700.5
44	7355.1	6162.9
69	3947.4	1816.4
22	2004.9	5055.7
9720	2174.2	7508.4
607	3631.3	9402.7
163	1023.5	5629.5
374	2720.5	8007
1469	9126.5	1485.7
378	7233.2	2929
330	39.542	8781.4
727	9727.2	7710.8
3834	3491.6	783.56
10	6620.4	7026.3
160	3431.7	4885.7
5450	8436.6	5077.6
679	6816.2	450.11
296	5913.9	2904.7
488	707.15	3582.7
2415	38.639	9569.4
1481	4900.8	9842.1
1025	1970.5	49.813
489	3612.9	5801.1
1498	3794.8	5637.7
3400	4475.6	3436.5
160	5590.9	6293.8
1235	5219.8	2571.2
7034	2535.9	2006.8
637	1225.2	9989.9
737	2476.7	8589.4
1244	3443.8	1350.6
121	689.31	7365.6
1300	8798.3	2544.9
395	3759.6	2054.2
2424	7559.8	6447.6
3074	9229.2	9121.2
4479	3641.4	2557
288	9627.3	6740.4
593	6319.4	2185.2
1518	3611.8	5775.1
1094	9676.4	6755.8
5113	1911.7	9695.9
134	7519.8	2492.6
43	6476	2753
5396	1208.2	6561.3
2185	9093.2	2226.5
1304	7849.9	5427.4
740	4164.5	4223.8
2143	1009.8	7169.6
783	3569.9	5804.6
105	3221.1	1973.8
758	7116.2	8065.5
4220	9437.5	5553.1
2024	1377.6	299.99
1508	4472	7557
2898	3549.1	8794.4
1995	965.5	9239.1
3968	8863.1	1505.1
172	4116.9	3223.8
3828	2519.3	4631.8
83	4613.8	3043.4
2307	8751.5	2534.8
3160	9803.8	6268.1
4048	7686.4	235.51
48	6195.9	9168.6
2584	3193.4	4811.5
337	2978.9	8983.1
3688	5569.1	6362.6
458	590.34	8201.7
1825	701.96	7771
120	429.53	3602.2
6291	4692.8	38.92
3222	3764.6	3438.6
2089	3334.4	2086.1
7	1551.1	5431.9
406	3586.3	5816.9
571	4212.2	9024.2
20	2114.7	4801.3
171	5437.5	9549.1
52	4257.8	9071.4
4348	3148.6	1600.8
3415	5430.2	269.23
3528	6666.2	6823
40	9854.5	628.04
3485	7223.9	2951.5
1511	1901.5	2978.1
1048	1513.2	7288.1
1103	9860.1	4732.7
2453	5159.3	2549.1
2129	3181.6	4121.7
257	8778.5	9895
6124	3333.6	2074.2
133	2625.2	2597.4
1774	8779.1	2487.7
184	6694.6	1946.7
8642	9986.2	2932.8
1275	2255.3	6267.2
4598	6240	5436.9
4262	6651.7	9482.7
44	7125.8	8063.8
3987	4226.8	6915.4
553	5847.6	5870.4
4016	2609.8	2648.4
5273	822.16	652.7
1032	7214.5	926.25
77	5019.8	9914
166	8054.7	2875.7
497	3757.6	6007.6
4383	4142	3290
1482	7440.8	2377.7
568	8230	586.66
585	4639.4	5495.2
1793	4422.1	4623.2
245	4262.4	6029
325	8469.8	1144.1
895	2970	345.36
677	4402.4	8939.9
507	2879.5	2722.2
9032	7467.7	5438.8
403	5443.4	3310.3
33	4816	2224
585	7591.3	8606.2
94	7212.8	1618
3422	7771.7	998.66
759	4139.3	3320.1
1883	3743.6	1590.1
154	2954.8	9027.5
338	7505	5.0001
335	8073	3963.1
3661	3685.1	185.1
4140	130.46	3387
5938	6466	2725.8
208	497.37	3593.5
27	3134.1	4771.5
42	6365.8	2702.2
1752	3175.6	6116.4
3018	8900.4	4793.3
348	5299.7	8523.2
1880	829.51	615.92
1258	31.397	9994.2
3851	5222.8	3396.2
69	3656.7	9357.6
305	8764	170.81
244	962.57	1639.6
1944	6743	857.1
133	7409.7	2397.2
2371	6331.9	2150.4
104	4174.3	3207
988	1162.8	5533.7
2085	8337.5	4463.9
427	6389.8	8252.4
975	2841.8	7068.4
225	9840.9	611.57
716	663.55	8184.9
793	4499.8	4594.4
47	5893.4	5868.8
742	149.98	3822
8040	2824.5	6518.1
1676	9373.3	2178
3305	8778.1	2586.5
950	4183.3	3299.1
1145	847.55	3701.5
1833	5180.6	2559.2
6639	1323.7	496.37
2613	2276.6	3982.1
624	1196.4	6574.2
463	1594.9	4494.4
367	1665	4474.6
38	4361.9	4835.9
24	2149	4614.8
5507	6619.5	5009.8
3114	1408.6	8996.2
7381	2614.5	3821.7
24	2887.9	6504.6
1238	3902.7	3343.7
2914	8247.5	7977.8
3207	1097.5	140.56
108	1811.4	9688
580	2475.2	2886.1
459	7092.3	9208.4
239	4233.2	4289.3
187	9169.7	7199.4
242	3646.9	6293.8
1159	9353.9	5553.3
57	8588.6	4728.5
416	4732.1	4340.7
754	4789.7	1412.9
510	948.7	1084.1
442	8492.1	8705.1
571	6597.2	7020.2
18	32.534	5858
183	2952.1	310.94
8	9715	8315.4
4488	7477.4	3987.9
616	9489.1	2093
51	3093.9	390.71
2257	7490.5	5435.2
1363	3398.5	491.14
7	9805.3	599.48
1445	2124	8639
604	2934.8	5269.2
492	3849	3323.8
541	4179.4	4220.8
2609	7439.3	7648.7
677	5358.5	7296.8
1594	8205	5720.9
3279	698.36	2699.6
1803	9399.5	5525.8
691	4185.3	4307.3
1845	3028.5	299.79
2851	2437.2	4906.1
7633	1403	6460
171	1822.2	4407.3
1031	7933.6	920.4
72	3105.4	4757.1
320	1226.7	5918.5
229	4911.7	8282.7
1408	3146.5	9164.5
732	6507.8	6455.4
3454	5479.6	7707.9
4221	636.48	1410.1
2489	7190	2928.9
255	4381.7	8929.5
2942	5034.6	2997.9
191	9004.3	7520.4
1949	4084.1	3271.7
685	1538.2	5706
929	7384.4	9472.2
510	8394.8	4438.9
2456	7212.7	2934.7
309	1994.2	4972.2
26	1816.8	9689.8
2685	8205.4	6407.3
2104	4104.5	1095.9
1040	7647.9	4763.7
2068	4276.6	9058.9
690	7162	732.77
6841	2997.7	8965.9
1002	7456.8	4011.5
93	9772.6	6279.6
1129	6067.7	8222
7163	6406.6	2102.6
6451	6464.1	8206.8
494	3043.8	4732.3
280	4830	7380.1
184	559.5	1346.4
3147	1799.9	8055.2
2373	6694.2	6847.9
275	925.56	561.27
2360	8230.9	8014.1
296	2422.3	2907.8
208	8444.4	1201.2
2	3658.6	4343.1
3882	9940.8	2666
4901	5466.3	3313.3
349	8886.8	3474.8
90	7239.7	1608.6
210	106.61	27.014
115	1831.9	5424.5
3040	4154.1	3171.7
3007	2331	1017.1
1058	5181	3361.5
6550	8781.4	6813.5
387	3608.4	6274.9
2701	5222.8	2615.1
5913	3147.7	1987.7
377	9460.1	5609.5
1438	61.298	3369
3155	4529.2	9807.8
6	9325.4	3594
3653	6244	740.46
374	9439.2	5599.3
1964	2440.2	4532.5
543	152.82	44.674
117	4337.2	2598
5524	6269.1	9613.9
131	1918.7	2951.4
9250	4653.1	48.621
2037	1495.2	7249.2
1027	2077	8681
2524	9566.2	1758
3162	1120	129.65
24	1179.9	7136.4
1184	4931.4	3154.8
9735	8599.7	8675.5
863	480.35	3584.1
65	9894.1	5141.3
2456	7604	6306
4847	8290.6	5686.1
3524	9718.1	3505.3
8223	8732.1	7939.2
317	2028.7	6441.7
6070	828.17	1479.8
4818	9850.8	4795.8
141	3789.5	5649.9
286	9152	7330.9
2702	6308.8	2094
67	2026.6	68.147
1224	7959.2	5628
2605	6672.6	1258.4
83	7727.3	202.81
446	3650.2	4423.7
45	2602.7	2446.7
1366	1164.7	5859.5
242	72.954	5820.2
337	3463.5	1385.7
2300	4177.2	1519.7
600	5474.3	3360.1
2093	2524.8	6109.9
1835	9277.4	3539.3
224	8879.5	3318.2
2791	2955.9	9033.6
1191	3475.6	3324.1
39	1824.1	4373
465	8738.6	7859.7
61	3729.9	6058.9
5673	4927.3	9815.7
1006	9423.6	9704.9
1481	5040.2	6325.4
7538	9917.5	4353
8473	5907.2	7386
1436	3871.8	4594
6689	8843.4	786.62
4102	6293.4	699
5716	8661.3	2456.1
2081	4057.6	2428.1
4597	4977	8726
4071	4036.2	2368.9
3	4746.3	1196.3
731	7561.1	8584.8
6761	1188.5	5622
2014	5359.8	1052.3
204	1780.9	8048
709	7508.1	9539.6
2206	1241.3	5242
166	1773.1	8026
797	296.44	669.9
1190	3214.9	6334.3
3507	4584.1	1240.1
2283	4039.1	2394.6
356	8930.8	1970.4
1009	7028	9233
536	5494.8	321.07
266	6787.6	8422
1840	1049.7	2495.8
1028	4816.3	1431.6
37	4435	4680.9
615	5494.3	1564.3
583	9522.1	2072.8
1947	7079.9	9245.3
215	7415.6	9612.7
939	8210.9	1738.4
4757	7538	8608.6
4172	921.47	6933.4
332	266.05	3119.9
1230	6260	7103.3
1909	2117.3	2369.5
2201	1218.7	5192.8
836	4488.6	3455.7
187	1842	7972.8
669	6489.6	6493.3
56	3794.3	4706.8
1039	7803.7	1131.6
5317	2508.2	1643.9
223	4339.3	4832.6
1252	3762.1	7402.7
248	4908.1	3082.7
1121	6178.6	6480.5
1491	44.375	7049.8
5293	8771.7	1908
1670	6560.9	4107.1
1636	1010.2	9247.5
2016	118.5	2925.5
347	4414.9	4033.2
1464	9139.8	1473.9
3724	9127.6	7197.6
2897	3416.1	494.44
953	3188.7	461.32
16	906.2	6391
517	6702.9	6852.1
1088	9740.8	6712.1
733	9391.8	5571.3
984	380.31	702.76
1288	7247.1	1536.8
6242	7839.1	3608.4
1885	6314.5	2148
4423	7775.9	4650.7
4503	2871.4	2869.3
3445	7065.5	9135.5
1130	4356	4816.5
5615	8144.3	6895.1
75	3084.7	6735.4
4759	8714.4	2504.1
1210	5839.8	7578.7
5329	8193	7901.7
2500	6215.8	5449.6
276	8739.7	6772.5
1431	541.08	6765.3
433	9230.4	1694.8
1539	1212.7	6520.1
513	6117.3	626.06
2945	1135.4	9248.3
3525	6561.7	7089.7
317	6388	958.69
1138	3705.7	6110.7
911	7834.8	6256.8
3439	5574.9	7649.2
7178	3018.8	8993.8
431	2003.2	3420.9
421	8883.3	1950.1
560	8815.4	1962.8
8115	3946.6	508.67
477	4559.6	1239
4232	8758.5	887.59
592	7253.1	4859.1
1047	2484.3	2906.9
3414	1939.2	978
80	4885.1	7383.2
1422	7699.7	229.8
721	8567	8639.6
17	8902.1	3358.5
828	7789.7	4749.9
5077	2758.6	8026.4
1745	8252.1	5677.3
3614	2136.9	4793.8
1101	635.42	1328.5
201	6075.2	8181.5
4735	7672.4	226.41
3224	4321	2474.7
1538	2032.9	5017.7
411	42.972	9486.5
4862	7484.4	5486.5
1830	6149.3	6476.6
848	2029.6	1089.2
46	6908.3	8421.7
5930	862.04	2676.1
9175	2651.9	2523.7
3282	9359.3	5590.2
6020	9070.7	9607.7
44	6564	5048.5
6134	259.08	3162.6
131	7343	6111.9
4111	7898.8	7930.8
1819	6306.9	1397.9
2069	195.59	3294.5
1409	3673.3	8752.9
2953	3735.4	6690.9
7742	8023.2	2811.3
882	3157.7	1531.6
7537	6723.3	6855
362	4395.6	4005.4
31	2759.5	6580
3505	4578.7	1175.1
88	2264.4	4621.1
4026	7284.1	4895.5
251	2083.4	4809
6757	5869.8	2203.3
4898	4636.5	1250.4
20	9665.4	6819.4
5914	5984.3	5872.6
226	25.4	3439.9
2416	6685.6	6841
3159	9447.8	9671.9
2888	8173.5	6845.2
1008	1847.8	9679.9
83	5936	5896.2
64	1810.9	4425.5
865	816.15	1449.7
952	2333.1	144.2
980	7321.1	3185.6
782	3553.1	5759.9
5323	2651	2899
606	6683.2	2044.5
3520	2250.2	6280.3
298	7403.6	5433.1
1904	3906.2	5144.3
132	297.65	3206.7
285	9352	5601.6
2032	6685.5	9530.4
85	4978.2	653.73
1736	3980.9	425.16
500	7294.1	865.09
3792	3282.9	2043.5
230	3262.8	9075.6
5	9861.1	564.59
4359	3979.5	2371.4
6318	5007.5	8725.6
3727	6300.6	2099.6
109	2636.5	5248.3
188	4830	7383
246	9323.8	3587.4
1434	1109.7	5143.4
5390	4886.6	1384
606	2417.1	2882.7
1596	996.87	7185.3
2052	961.05	7243
2	1884.4	2958.4
2160	4824.4	4356.1
1496	116.18	3362.2
183	6269.4	8511.1
1069	4411	4662.6
5104	4846.6	9857.9
144	8648.7	657.78
221	7414.2	521.4
766	5368.2	7058.3
3603	8928.4	3359.6
846	9694	8298.9
45	2444.2	8578.6
973	4285	6079.1
4617	2464.5	3523.8
54	3088	2307.1
387	7955.4	1254.4
3107	219.19	8086
1532	9111.9	2176.7
380	1342.7	589.08
555	3734.7	180.06
350	1990.9	5091.7
591	3748.6	7375.1
3382	6386.4	7015.4
59	2321.5	3206.7
1847	2075.4	420.08
344	8972	7585.5
854	43.581	7041.3
19	3070.7	4684.6
674	1300.1	496.71
349	8795.5	2538.1
26	5428.9	5474.5
1313	950.28	8440.4
2084	58.332	8756.5
1758	4648.7	3073.3
6409	3612.5	5836.8
4027	7246	4843.1
5847	4544.2	8572.8
186	2241.4	3989.9
2357	8217.2	7986.7
2793	358.39	4462.8
486	2164.9	6474.8
368	7707.3	197.08
22	389.33	4405.5
4023	1286.7	1800.3
145	4891.9	3074.9
37	6141.5	5458.1
348	4377.8	4011.2
2904	5217.7	3379.6
1318	2289	9577.4
4251	5828.2	7417.3
92	5529.1	7693.7
1164	8968.3	7427
3262	9985.4	2890.6
497	8449	3691.1
1442	3423.9	9528.6
2639	779.13	2652.6
160	4318.1	9117.7
380	6127.6	8207.7
670	6495.1	6465.1
344	4744.2	7226.8
1524	3622.2	6121.8
2	3308.9	2014.8
5518	8090.1	3965.5
2779	1382.7	245.1
2261	5393.1	7036.7
6	8390.8	4548.6
245	6725.7	8330.5
28	4435	8919
1646	5577.4	7452.2
203	6792.4	5550.1
2115	946.05	2542.9
2898	4101.7	1143.4
3108	267.23	8066.4
2865	7506.8	5463.2
393	7511.3	5450
2026	823.7	6322.4
577	8845.9	2539.8
2056	7238.5	9496.3
2708	3353.2	2131.7
2317	8747.6	2465.8
416	4996.8	5752.1
6218	2984.6	8954.6
976	9170	5374
1328	9600.7	3170.5
2818	7957.6	9006.6
3189	9320.3	5656.3
2086	8390.3	4491.1
3840	7972.7	735.36
254	1138.8	5503.7
3464	3799.1	5937.8
309	262.7	380.32
389	6034.9	7010.6
1376	5785.8	691.01
4685	9112	8979
387	1930.9	1741.4
408	55.812	9516.2
5114	1835.5	9629.1
8073	7622.1	6361.5
202	1988.3	20.747
197	9436.8	1718.3
4267	7477.9	448.72
68	6379.8	8221.2
71	3842.1	1648.4
346	810.71	3712.8
6990	7323.1	3226.8
6282	1051.1	7226
577	3793.9	7337.5
1559	4299.4	6969.5
175	9925.2	7288.7
4296	4977.3	8712.3
3141	9356.1	5597.5
57	635.91	1310.9
110	44.964	3347.1
1554	707.22	7470.3
1346	5564.4	2865.9
1243	6596.8	1316.7
36	2844.9	5206
95	3732.3	2001.1
5627	5516.1	7448.2
1221	6655.4	1351.7
808	2163.5	4820
2181	3405.3	1454.4
3043	4116.4	3231.1
340	4497	8539.3
504	1987.4	5000
2609	8872.2	5050.6
54	4017.4	1111.5
5877	8879.4	3366.5
5160	7275.4	6030.4
332	3490.8	5172.7
44	9114.8	513.99
168	9173.7	7146.7
1830	4903.8	3104.1
107	4404.7	1965.5
5830	8905.7	3364.6
436	2393.1	2790.9
293	99.525	79.797
161	6609.6	6871.5
136	3321.6	2086.3
4990	3911.8	1817.5
1946	8275.9	3938
95	8597.6	4730.2
4004	1481.2	8738.2
62	6156	646.32
3581	3927.2	4635.6
759	2161.1	7867.6
46	2865.7	2740.7
2191	2510.5	4635.1
942	6780.9	5483.6
1424	1838	9670.6
1635	1028.7	9152.1
554	282.57	3184.1
2445	4504	3946.7
3575	2166.7	6449
4050	7692	162.09
489	6214.7	8471.7
1087	3163.5	4816.7
183	2257.5	7847.8
4678	7460.2	2374.6
4892	750.68	1529.2
5080	8196.6	2851.1
2300	4493.5	3451.1
5424	9349.8	9827.1
123	70.758	5304.9
616	8299	4218.5
839	2448.4	4969
662	718.02	3549.8
55	1006	5633
3667	6213.4	312.66
275	7590.6	6489.5
4078	8253.3	2784.2
3731	7868.3	5422.9
9483	2427	2834.2
9953	6110.1	7015.3
5	4759.1	1234.6
451	6681.6	6763.3
2699	8380.4	3737
344	7543.8	4919.8
807	301.95	3095.4
5204	652.92	6435.2
685	3150.9	2005
2215	2935.7	9055.5
874	9932.9	4776.9
1477	7883.1	5429.3
3401	6798.8	2067.6
631	8228.7	5785.5
65	2058.2	21.418
685	4319.6	2539.3
296	7887.6	1025.1
220	3726.4	6694.9
439	9490.7	2095
5727	4439.4	4617.7
361	6250.3	710.58
1088	3144.5	4787.4
7111	7359.6	3214.7
3420	4386.6	1877.6
3832	3507.9	770.27
598	2455.2	2912.8
153	6902.9	8358.9
842	4328.1	4834.3
1529	9167.7	2116.8
9961	6115.3	7014.9
1067	6132.6	1214.8
22	7943.5	1233.9
675	8885.4	1507.3
7974	5116.4	359.96
66	5829.6	5773.6
108	1564.7	5407
6760	1235.1	5607.3
7173	2934.1	8997.8
296	2703.5	4903
38	2511.4	6107.6
5613	8429.5	7830
122	2490.7	1963.1
981	3869.4	1668.2
945	8591.2	6927
93	5515.3	7723.5
148	5064.1	9799.6
181	4979.1	709.53
1495	8256.6	2846.5
135	2675.9	8572.1
351	7054.1	4938.5
1144	859.66	3721.4
51	9847.8	5136.3
4	2649.1	4886.7
4942	6256.5	2094.7
371	2284.8	9598.2
2475	6957.6	4857.3
2913	3236.8	4122.9
6336	3259.3	1912.4
181	2797.7	7965.1
1571	902.23	8406
2083	8.3623	8733.5
168	5493.4	290.92
2693	7985.7	9000.5
108	51.576	2327.6
1739	9181.5	2200.4
3711	3323.7	2057.2
5950	4570.4	9300
3281	754.51	2695.8
1988	6819.9	3351.6
2029	4985.9	9877
3737	1400.8	239.59
1949	3629.5	736.3
410	3754.7	186.03
194	9442.3	9812.3
2918	2520.3	6140.2
2429	94.308	5080.8
3161	9857	6269.1
7618	4842.4	1169.9
5453	8423.9	5133
172	6180.8	9652.3
33	484.22	4417.6
331	4800.4	4321.4
1124	3472.9	503.85
7896	1896.1	7978.3
1243	1143.1	5586.1
4370	7091.3	9074.6
22	2114.4	4773.3
1933	4412.7	4662.5
265	5088.6	6245.8
254	3647.8	4361.8
2719	7667.9	6387.6
991	3573.9	5821.5
1103	1141.5	1819
818	7421.3	6564.2
1473	9169.4	1499.9
2080	199.6	3311
960	6999.1	4901.8
141	7562.4	25.093
4126	693.5	3755.4
8583	3195.5	4787.8
8228	3111.3	4831.1
3854	7674.3	1691.2
42	7129.3	9466.1
5483	1369.2	8993.5
554	992.13	7280.7
208	1829.2	8019
222	2469.8	6162.8
386	5982.6	7081.9
2783	6325	2071.9
1416	4286.9	9158.4
173	8165.8	1147
1258	6113.4	9130.8
606	2851.8	6568.8
114	7367.5	3212.3
522	6272.5	355.77
687	4156.1	3183.2
2758	2760	7969.2
2256	3733.1	5647.5
576	9343.5	4909.9
98	3271	8946.1
592	1093.2	8219.8
6743	6316.4	2088.9
1450	3874	5512.2
779	8889.3	3489.6
6955	6331.4	2107.4
4540	6759.4	7898.2
2	7760.3	6297.4
146	9712.8	7708.6
5075	1858.9	9660
641	7163.1	8071.6
1482	3588.8	4924.4
528	4969.9	8707.7
583	4587.5	5422.4
14	3346.9	2086
534	2124.8	1697.7
270	29.699	3473.9
1500	3714	7420.4
881	3130.7	1550.2
420	8957.7	1931.3
5010	9048.9	6839.6
540	4226.1	4259.6
1561	4201.1	1527.8
2248	6212.5	5465.3
8179	3326.2	2107.2
6003	1875.7	9693.7
81	3626.6	4379.1
3050	6611.6	9578.7
425	8789.8	174.71
1335	1377.1	9003.5
7479	9500.4	4034.4
4912	4467.4	4598.8
129	2599.4	2523.7
1539	3672.6	2636.6
3460	2920.9	94.109
2444	7948.8	9048.7
3686	9147.3	7143
498	7724.7	1304.6
5700	2465.4	2919.7
1854	1483.9	8699.2
1668	7917.8	934.07
2002	2189.2	4596
232	5488.1	2846.8
3061	6046.7	7158.1
251	405.96	659.39
4839	9230.6	6555.5
90	8397.9	4168.3
2685	8845.2	2509.5
964	3632.6	783.1
4867	7496.6	5423.8
1355	3263.1	2071.2
9174	2666.5	2492.4
14	6829.8	9999
2641	3776.9	6683.4
125	2389.5	1667.4
362	5067.6	6292.5
1399	8883.1	282.52
7886	6215.4	6525.3
7433	2932	8933.7
857	2680.5	5231.5
3377	9182.5	9196.3
875	2452.1	3495.9
4443	3019.2	7570
7679	3583.8	2538.5
232	4986.2	8702.1
1288	6782.8	79.479
1108	2683.5	5261.1
816	4844.8	9819
2023	754.43	2609
1574	9895.3	4814.9
172	3809.9	3483.4
1520	4426.5	2628.1
4232	3527.1	804.48
3193	5133.3	3368.7
56	7118.6	9434.8
4979	8156	7976.5
5	2900.7	4417
8056	7610	6416.4
378	3864	920.18
407	8974.5	6774.2
60	7490.7	45.804
303	1811.5	9682.4
58	2729.5	8068.8
1046	1542.8	5386.6
544	8325.9	4416.9
2504	5145.3	9774.6
32	8479.5	1214.4
35	7187.7	2955.8
578	1130.3	9223
144	6286.2	1966.4
424	3275.6	8984
6708	1526.8	8777.6
1671	6316.5	2177.8
4757	8721	2484.8
604	3829.9	3398.1
106	7132.6	9012.4
287	2018.9	3558.6
166	6200.4	9149.5
2641	62.694	5728
3659	1181.6	5925
2599	9996.8	2898.8
63	7498.9	5436
29	6838.2	374.61
644	6651.1	1976.7
674	7137.5	706.7
74	415.54	4177.5
77	1112.2	8240.9
36	4747.4	2177.8
6416	1952.4	940.58
2077	8358	4449.8
3309	9860.2	6253.4
1255	2442	2866.9
4510	8826.5	237.51
5251	6344.6	2075.2
118	5626.6	6404.7
1521	9115	2187.5
671	9341.6	5604.4
3753	9150	1485.5
444	2158.4	4588.4
7678	3556.7	2525.5
1944	8249.8	3962.3
511	4369.4	8917.5
135	2065.8	3495.9
4498	2822.1	2901.6
592	3778.6	7364.3
3918	6391.2	926.16
8731	4694.8	7205.3
344	9445.8	2042.1
186	7126.4	736.67
846	4394.6	4761.8
4047	6215.3	5467.7
87	9369.3	4823.6
704	3198.4	4149.1
1166	9728.1	3546.8
33	4321.2	7057.8
285	227.15	8099.3
102	6459.2	4093.8
99	9874	9173.8
1049	5248.1	174.69
5094	8721.2	828.15
156	3230.9	4107.1
80	2904	4384.3
5967	3391.9	2120.8
1174	4324.3	4806.9
7	1050.8	5636
404	9224	9290.7
13	1842.6	4410
51	2686	2553.1
2855	4239.3	8994.2
2435	7444.4	7647.1
4562	1943.2	1029.3
781	3594.2	5803.6
2663	7023.7	9174.1
2429	1213.7	1794
3681	4675	89.687
2441	9084.8	9470.1
42	4588.1	9305.7
2313	4856.6	1423.2
1483	3561.3	4823.1
743	5143.3	2594.7
1402	6470.5	4066.4
1056	2072.3	2440.5
278	5706	4282.1
763	6232.4	9609.5
228	6801.8	2054.3
6057	3156.5	4121.3
884	5621.2	6272.3
72	3817.9	853.16
41	5925.5	8213.7
3675	4660.9	76.614
618	5533.4	4081.5
628	639.85	6425.4
9810	299.85	3056.6
3685	9105.1	7246.3
216	3507.9	820.19
2439	4661.4	7254.1
20	2610.9	2613.1
720	3604.2	6291.2
1616	8755.8	257.23
1046	2375.7	2888.3
1408	105.75	3400.8
19	4922.4	3968.1
125	9830.5	2708.8
4	5058.5	2125.9
33	1506.7	5402.8
3142	5631.1	4249.9
3322	4376.3	1882
2340	7098.6	703.23
640	8380.8	9329.3
1457	6906.7	8434.1
1979	4517.1	9323.4
3266	7721.7	338.8
2883	2461.3	6194.1
912	2858.4	2821.9
278	150.77	8039.5
77	7196.2	2895.2
306	4958	8389.4
971	1543	3719.3
2164	2042	6467.8
562	7299.2	9498
662	216.47	434.93
358	4823	2210.1
216	3984.3	446.41
1333	1384.2	9007.7
3300	7102.9	8088.5
596	2622.8	2950.3
945	9553.3	9884.7
552	3696	214.21
1149	1047.8	7155.9
113	822.65	2674.3
587	5045.7	8694.2
465	6735.8	1375.8
1474	1556.2	4678.7
2428	97.482	5109.5
972	8792	151.13
1949	7421.1	7510.7
2539	8743.4	6776
3305	508.71	3602.5
1073	6157.3	1296.2
3649	8076.2	3880.8
2684	8776	2522.3
1810	5045.5	9870
8752	3310.5	2103.7
1176	9100.6	9539.4
5801	7868.8	374.91
203	2561.1	2919.6
2313	701.66	3743.6
2707	4379.3	2554.4
3961	4283.5	6933.5
3974	1868.4	8057.7
771	9856.9	4558.1
860	9426.6	5535.3
348	3556.7	780.68
918	8616.9	653.4
3377	9675.7	6777.7
2059	5914.5	5840.4
45	7631.9	6345.1
762	4691.7	90.348
2706	6707.7	6813.7
9208	847.01	6950.6
1614	7378.1	3199.5
109	7130.9	9015.3
184	8437.9	5151.5
323	1292.6	5819.4
155	7438.7	7491.9
910	4849.7	9810.9
75	4276.2	9157.6
405	3228.9	4832.8
2417	6702.6	6841.2
39	6611.5	9499
101	3309.1	8926.9
680	6829.9	461.59
522	5984.1	8164.2
86	9282.6	1637.7
6488	2022.9	6412
5050	9067.5	9651.6
1042	3003.2	7567.9
3042	4175.6	3214.5
193	1122.1	9221.4
297	9854.6	602.23
79	1230	7198
5072	1845	9717.4
1195	5639.4	6297.8
1341	7981	1214.5
3419	4404.4	1922
989	2299	4010
916	44.967	9969.7
1050	8452.5	9320.4
2265	1149.9	5655.2
1525	7764.5	6244.7
1877	7449.4	421.29
1232	9107.3	8963.9
5935	6432.1	2709.6
3662	3701.7	193.46
96	5178.1	3350.6
1537	344.69	5029.5
1495	8758.1	846.71
3196	7429.6	426.7
118	7317.8	4833.5
11	2591.4	2952.5
145	8964	8944.1
73	7274.5	4863.2
93	2060.9	8686.7
3930	2072.8	3571.2
2000	4137.3	1145.1
775	3117.6	7297.5
4738	4281.3	7066.4
77	2709.6	2970.6
998	8902.9	3339.1
350	6901.1	2617.1
164	1321.1	539.14
453	3961.9	4610.2
363	1761.6	8109
298	8847.6	6809.9
1239	4775.3	1217.1
2664	1504.8	8743.6
3574	9678.2	9916.1
1307	2062.6	5064.3
419	9348.2	6823
1795	2674.1	2935.2
239	5414.3	1068.7
4596	4995	8677.8
4752	78.167	3363.2
985	3760.7	5569.9
2268	1229.1	5658.9
1054	6367.9	2053.1
72	1910.3	2162.8
3372	7817.5	5366.5
3600	4878.7	9870.6
5130	3175.9	6101.2
1430	9091.8	1361.2
1024	2945.7	8957.3
1683	3315.1	7813
447	8799.2	2502.9
2024	2261.4	4618.5
5010	1514.8	5698.9
35	1411.7	9023.3
1978	9333.2	766.32
1940	8271.8	3982.5
20	8178.4	6825.3
2234	6742.1	49.018
6903	8761.8	295.12
141	6157.3	2066.2
3079	6751.4	30.444
2092	150.54	3795.5
60	9046.4	9419.2
4415	1145.5	5843.6
3	3797	6629.1
154	6744.5	2308.9
551	1829.8	8119.5
821	3088.4	4695.2
712	8139.8	7875
517	4291.6	8929
1131	7455.6	9544.2
551	6339.3	2133.1
2744	8941.3	5045.7
247	9364.3	2380.3
2802	2920.6	306.33
201	6869.3	8401.9
2827	5849.8	7442.1
591	7572.4	5057
552	9499.1	5416.4
619	2287.5	3224
305	2036.2	3516.8
1074	4860.3	7388.5
5027	8461.5	601.49
786	2993.8	291.32
314	5814.7	3863
4275	9059.1	9504.5
877	3641.9	2642.2
8019	1538.5	5533.5
1062	6129.6	4753
1717	2228	4636.6
2797	5587.1	6334.6
307	2362.1	9632.2
257	6854.9	8413.2
1516	7725	1056.9
66	4986.5	9914.6
7677	3545.2	2529.9
5405	2072.3	3541.8
4283	7089.8	8973.2
618	8289.6	6404.6
97	8864	3495.1
2474	8616.4	4785
36	8679.9	8478.5
4179	873.91	6925.9
1741	1835.3	9752.9
532	7459	4608.3
958	2990.4	387.7
4534	3339.8	2087.4
115	4762.4	1385.4
4046	6222.3	5519.1
441	8156.3	1729.4
947	7370.5	5323.5
1521	3572.3	5733.7
56	6199.7	744.73
7454	5970.1	5813.5
2450	9601.8	2649.7
2654	9211.9	9252.4
925	4905.9	8366.7
459	8746.5	9892.9
1435	2055.9	418.75
617	8846.2	3341.6
2410	3351.6	1511.8
234	1283.6	559.82
74	8654.4	633.09
688	1578.4	5769.5
124	7316.3	3218.4
7477	9569	4030.4
3126	5028.5	8726.9
628	9725	6770.1
1427	6778.1	5553.2
282	1296.4	533.84
8749	3309	2069
7467	9063.5	6783.3
5584	4558.4	9819
266	6708.2	6842.3
978	7259.1	3222.9
24	3381.7	1506.8
4040	4202.6	4230
2200	9061.1	2232
27	8190.7	2726
404	6792.6	7946.7
8875	9375.7	3968.1
188	642.41	1314.9
282	7486.8	9521.7
2312	7839	412.54
4073	8171.3	2759.9
3795	8894.5	1972.4
45	7425.7	2395.3
322	7506.9	4981.9
2585	9716.7	3487.4
124	5900.9	7330.2
380	2729.1	8009.9
158	7663.2	230.59
668	6371.6	1830.8
82	5555.4	4198.6
1439	7343.3	6190.3
269	2285.9	9513.9
4183	8225.2	6840.9
989	8187.4	6927.8
1211	7388.4	3236
3594	6887.1	8416.5
1498	3749.5	7323.7
676	5296.7	7284
56	3383.3	2097
3296	9653.8	2628.5
1705	2289.8	3980
284	3803	4758.9
2460	4888.2	1776.3
495	7267.8	7085.5
3181	4827.2	1391.4
1177	9091.1	9568.4
488	6724.4	6887.7
833	811.42	7358.3
21	3736.5	6133.3
1456	2113.4	473.69
35	9828.8	5088.1
465	7434	2414.4
469	6503.7	4742.5
52	8567.5	4715.2
721	2424.5	4951.9
276	2707.9	4856.7
468	8551.5	4738.9
1272	5815.4	6926.1
30	4517.1	4613.1
3701	7086	9179.1
344	3889.8	1820.9
3383	9322.1	5571.5
2756	8594.7	6884.9
990	2298.8	4001.3
1395	8833.9	241.38
687	3756.3	1545.3
2568	3881.1	5562.9
317	4180.7	4311.6
5726	4430.1	4622.6
374	3806.2	6673.9
5471	6311	1919.8
710	5166.3	3334.2
480	665.72	8211.8
1278	3605	2602.6
58	4998	353.97
4113	7958.4	7909.7
3050	1990.4	991.71
616	5435.8	3258.4
3926	4137.3	6876.2
61	4259.6	3090.2
738	1622.6	6021.5
424	2850.7	70.513
648	949.28	1020
2400	3159.6	1626.1
4	3995.8	4016.3
2806	7516.8	4622.8
1201	4558.1	9241.2
1750	9839.9	8304.9
353	5435.2	2859.6
2917	2519.3	6091.6
2685	6480.9	4758.9
206	6240.7	7974.5
111	5857.3	5893.5
4494	2838.3	2904
161	2567.9	2661.3
38	904.66	2665.6
2382	1097.8	9230.7
178	4490.3	4646.4
97	3306.4	8899
548	8402.9	4183.7
299	30.027	2340
1533	9146.3	2209.5
5323	8557.5	2510.3
1197	6203.8	2081.2
44	7086.9	9227.3
197	9429.4	9760
1237	1816.2	8143.3
1798	1882.8	9743.4
1207	3623	6068.5
1552	3457.9	1349.6
476	5878.5	2930.8
3061	9136.2	9197.3
999	9456.9	9641.8
343	9285	1675.8
2305	9044.2	7605.4
957	8777.4	887.22
9584	3228.2	4842.1
1963	3172.5	4764.5
851	263.15	8859
298	5904.6	5867.6
119	3856.8	1651.8
5047	9016.5	9587.9
636	5977.4	2947
215	9543.3	2632.8
2657	3110.6	6742.6
1611	7435.3	3943.3
6312	4489.4	7496.3
68	3616.7	6141
674	4433.1	8953.7
204	39.627	9600.1
3737	4307	2433
3083	5002.3	8666.5
763	6312.1	760.07
1930	6323.2	3162.7
409	9261.7	5589.3
738	3777.4	3462.7
615	303.26	8785.4
2685	7938.8	8907.3
59	7454.3	9476.3
56	1046.4	5714.5
905	3850.7	5475.4
3477	4821.5	2223.9
3972	1913.1	8013.1
2442	9079.2	9405.6
3597	26.08	5808.4
1197	2288	9616.7
282	168.31	8041.6
850	1234.3	524.59
126	6158	5370.2
26	9093.6	7193.8
2201	2209.3	12.693
1748	7153	2271.9
4088	6233.9	1173
3193	6067.4	7121.2
123	6185.1	5385.9
1414	2838.2	7150.2
5475	322.96	649.08
827	7943.9	1171.7
344	9622.8	2661.5
95	3120.8	7324.3
133	6257.6	809.85
1342	5666	4229.1
61	9363.2	5672
1013	2143.8	8453.5
635	1209.2	5901.7
367	3169.1	7299.6
20	1315.5	527.6
508	3828.5	5523.8
29	7567.7	6516
92	855.54	6149.2
115	8657.6	6925.2
135	847.92	2731
28	4507.9	4685.8
771	6313.8	3144
4275	8795.5	6783.4
1628	1028.7	9200.1
1034	7345.2	3197.6
4444	5176.4	3328.7
1455	3030.3	322.24
6255	336.75	4971.8
41	3651.9	4394.3
217	7490.9	9515.8
102	8790.1	4732.8
1512	4286.6	7074.5
1699	7361.9	5390.3
3598	9670.7	6756.5
3380	5150.7	2572.2
292	9425.1	9650.9
1618	2406.7	2895.9
887	5398.8	7023.5
3732	1352.2	241.47
501	7284.2	878.75
1183	9449.8	2090
704	7292.4	7111.5
5601	4713.4	7180.5
27	5499.8	5473.7
2957	7843.7	5433.8
1480	5028.2	6303.6
5455	3118.7	4717.5
1346	9855.3	7276.5
2009	2471.5	6118.9
3664	2045.8	504.77
35	4869	9829.6
837	2842	6590.4
549	1807.6	8019.3
626	6129	6550.8
1174	4902.7	8404.9
174	5894.2	7343.1
7	4199.6	256.3
149	3471.4	9554
47	78.346	5093.5
4330	5949.1	5912.8
1690	3493.7	9531.9
889	2093.4	5031
700	3078.6	2295
53	2193.9	7892.5
529	7298.4	950.14
253	3023.8	8974.7
1769	8886.4	5102.7
3050	67.604	5088.1
1398	7740.9	4707.8
4575	3675	5752.6
2654	6204.5	5501
7900	1271.2	6514.5
8142	1486.9	8753.5
3665	3517.1	6100.2
4938	6891.1	8400.1
214	1409.8	6446.6
4270	8759.5	6815.9
7189	7294.1	4877.8
1439	2417.3	2856.5
1449	2667.5	2903.7
2725	7722.3	1085.4
117	5592.9	6368.9
1895	8778.8	830.6
95	4288.8	1519.6
7826	8618.4	2487.8
300	7757.3	1028.8
4062	7803	1097.6
3822	9820.3	2689.2
335	7480.2	21.703
4357	4304.9	8912.5
2758	7768.6	4739.8
435	2153.2	6412.7
494	3113	6646.4
2239	6484.2	4779.1
2030	5038.6	9864.3
9526	6895	2613.5
123	5903.5	7313
1035	7362.2	6195.1
805	6642.7	5055.4
177	3607.4	835.39
26	2251.2	9585.1
1698	7908.8	1018.9
1078	1885.4	2973.7
86	2921.1	4362.4
29	4400.8	9005.1
523	5854.9	7545.2
2657	8952.4	1871.9
123	4478	9857.1
664	3791.9	5999.6
589	2647.6	5250.1
260	2278.9	9627.9
4351	9423	5532.9
1257	2900.4	7129.2
650	3211.3	8910.3
917	4967	348.29
2192	4045.3	1132.5
28	1455.3	7302.3
850	4920.7	8341.4
128	2662.7	2509.7
692	4845.7	1160.8
164	1844.8	7969.2
2254	2272.6	3178.7
385	3816	5294.7
257	2141.3	8557.5
143	7395.1	3210.2
4981	5963.5	8288.6
477	2413	8618.1
2753	6224.5	8043.9
2201	9773.2	8343
2087	3169.1	4118.6
139	1260.3	507.23
7552	296.92	3167.9
812	9796.8	8388.3
2126	66.488	3846.2
1610	840.98	3711.7
15	1070.9	9215.3
5107	1848.7	9663.7
1946	3820.9	3443.4
640	8339.6	5824.5
27	4410.6	8953.1
3731	1384.3	324.24
1504	7266.5	6111.8
244	9111.9	5417.4
5	2882.1	2836.6
1308	9624.7	9852.1
3881	1290.5	5875.2
2717	8771.8	805.23
492	5507.3	293.93
28	568.55	3289.8
4059	7798.3	1019.5
953	3745.1	1971.5
5402	3939	5531.7
1475	7792.1	5368.3
1136	9635.8	2715.5
4629	2211.4	6484.9
1115	403.28	4185.5
616	5480.6	365.27
3651	206.38	75.766
2054	6294.5	1926.6
3103	2301.6	9544.1
55	7119.3	9463.4
937	7956.1	604.13
4630	5187.1	3366.1
1684	7693.8	954.22
264	4355.4	4800.7
9556	9080.8	3861.3
14	1807.1	4433.4
42	9178.4	7587.3
1815	3038.6	6673.9
174	5379	7240.3
3407	7720.2	946.55
249	3793.7	6242.9
9956	5042.1	9800.9
2188	511.75	6853.6
9561	3170.6	4869.5
1458	2061.9	467.24
2065	6105	2061.8
137	3984.6	516.02
6505	9531.5	1780.8
3630	5079	2989.9
2287	3906	4468.2
2352	7383.5	6710.4
781	6151.3	2089.8
3371	9670.8	6800
2590	5666.8	4300.8
151	9104.8	9405.1
546	4139.3	1138.7
2316	3624.8	6138.2
534	6342.9	3190.8
804	5845.3	5678.7
114	8150.7	7936.3
1181	8624.2	2472.5
142	3980.3	525.65
6240	7865.1	3493.8
179	3087	4637
222	33.338	6987.1
27	5927.3	2885.3
952	4179.4	3244.2
2388	5914.1	2885.4
5322	2600.6	2921.2
743	3385.9	2042.8
47	2666.3	2490.2
8044	9793	9160.9
102	252.28	8830.8
2326	3458.7	1371.4
638	9340.8	2341
2308	3629	2477.4
24	6278.1	9630.1
391	2679.6	5235.8
2731	8377.1	4227.5
3287	9341.1	5617.8
1939	4963.4	9503.4
2197	9846.3	6304
5730	4443.9	4674.4
4320	8267.9	3871.2
26	2559.5	2642.1
73	3113.6	4756.7
254	2087	4842.2
2260	5374.5	6983.2
145	7894.5	7847.9
6626	4985	8708.3
279	4264.6	1482
7515	4797	1341.7
2156	6340.9	1450.6
1575	2913.8	4404.3
1180	6617	5026.1
158	172.99	8074.3
2659	7443	512.03
650	1905.3	2902.7
921	3206.6	4105.7
1551	7678.4	1376.9
745	519.86	6837.9
2290	7299.4	8022.3
482	6863.7	433.86
2576	1089.1	7193.2
1258	9166.9	7258.9
1719	2152.6	8543.9
62	3150.4	1566.8
496	5616.6	4162.2
307	5026.1	8339.4
904	851.51	6203.5
160	5860.8	3925.7
177	1783.7	5485.2
1406	8562.3	6954
6325	8141.5	1043.4
5831	8906.9	3320.6
58	6176.7	1278.2
589	6850.8	9987.1
6343	3230.5	2013.3
990	7071.2	9166.8
348	1471.7	5357.3
5379	4489.6	8973.1
3183	2867	129.31
170	903.08	611.53
4499	1379.4	8949.4
923	3394.4	3263.8
109	6480.6	4139.7
1350	655.81	3718.8
66	8736.2	2532.7
329	1763.7	8080.9
441	3790.3	1595.9
2376	2460.2	4589.4
1469	6188	8517.8
431	5802.5	5765.5
414	9306.3	6865.5
6250	2108.4	4765.4
364	8668.2	2464.1
588	1767.8	8111.4
557	5473.5	314.26
616	3923.6	4537
186	3139.4	4063.2
537	5446.5	294.1
1819	8737.7	2544.5
831	3856.1	871.15
2235	3151.1	440.27
1175	7113.4	693.59
2210	6671.3	6830.4
3418	5485.8	357.68
2670	849.88	8387.5
6366	1062.8	7226.1
2758	4937.9	9836.2
2301	9304.7	5608.6
3954	681.72	3780.3
3726	1128	9961.1
2642	3757.5	6695.2
292	2914.5	4397.2
761	6252.8	2551.8
86	6391.5	1787.4
4645	7140.2	734.75
2094	2497.1	3492.9
1578	6839.7	9923.2
128	3633.9	9418
284	3778.7	4700.9
186	9593.6	3209.8
63	9343.8	4887.1
110	5907.9	7333.8
1635	2142.2	7866
29	3494.2	1325.1
9732	8597.2	8713.7
3391	6790.3	2022.2
189	7409.9	2411.1
289	4138.9	4297
1696	4592.8	5433.3
122	923.85	1628.4
2989	7617.4	6473.7
1018	858.73	638.48
426	5558.9	340.52
4639	6365.1	3197.3
593	8296.6	6326.9
32	9468.4	2141.8
1122	352.79	670.38
521	6255.7	2545.7
85	6418	1774.3
1883	6325.6	2146.5
27	6147.7	9566.4
1252	8581.4	4769.3
48	1224.9	5829
5158	7284.2	5958.5
22	5563.4	7640.9
277	5665.7	4276.4
578	8812.4	1931.7
1084	2496.1	6116.9
[truncated: 11,515 more rows]
