# Supplementary material for: Verifying molecular clusters by 2-color localization microscopy and significance testing
Source: Sci Rep. 2020 Mar 6;10:4230. doi: 10.1038/s41598-020-60976-6 (PMC7060173; doi:10.1038/s41598-020-60976-6)
Supplement: Supplementary file 2 — Supplementary Information2. [file 41598_2020_60976_MOESM2_ESM.zip › 2-CLASTA-master/Simulations_testdata/cluster_scenario_a/locs_labelA/cluster_scenario_a_results_sim_8_locsA.csv]

frame	x	y
1870	4785.7	547.87
4752	9251.7	3765.2
3294	7127.6	9429.4
1374	8497.8	2608.7
987	980.07	1815.5
61	5102.8	2365.8
747	9166.5	3037.1
5985	9638.1	5491.2
2871	9633.7	5564
2780	5048.3	9426.7
4020	6436.8	180.59
5539	5591.2	3238.5
559	345.85	6631.8
4070	106.75	652.75
4239	2448.9	146.92
4219	5678.7	5698
2846	6858.9	3389.6
1323	4277	8467.6
264	3536	8953.8
1356	8534	2626.8
1015	5400.3	5110.6
4939	9071	712.3
329	8838.1	1918.1
714	8382.1	2810.4
8249	9398.7	6054.2
1392	5657.8	3730.2
8563	5546.9	1346
332	3762.5	1995.1
2034	1419.6	5615.5
311	7084.1	2620.6
2372	356.58	7901.9
4332	6653.4	6994.9
900	2146.6	995.95
289	6582.8	883.22
1760	1712.9	5776.2
3149	1069.4	2071.6
3923	1778.3	5074.5
914	205.23	6592.5
428	145.01	6606.2
9461	6428.3	9297.3
4478	6204.5	6101.2
416	3499.2	9503.6
475	1428.1	1593.5
2644	6545.4	4619.2
6489	4344.8	8034.1
6048	5084.9	2417.4
56	2214.8	3036.1
802	7880.1	8735.2
703	1495.6	9240.7
248	3796.6	2019.3
42	2540.1	6644.4
1429	8519.3	6073.3
9291	2185.5	5052.6
3166	5433.3	391.02
1164	4945	6600.2
375	7302.2	8076.2
32	6308.7	6475.3
115	5208.5	7736.3
336	7982.8	5565
72	2105.8	4262.2
10	6648.4	1482.8
1051	586.3	9428.4
332	1736.6	9074.2
2424	9621.7	6301.5
4731	8946.5	1110.5
1750	8247.6	9821.7
44	2952.9	2282.8
178	5603.8	4047.1
1394	3995.6	4951.1
653	3873.9	5761.1
1656	8524.7	2585.5
1376	6262	9779.7
1341	5200.2	5226.3
802	2269.8	8148.6
3758	1312.6	1622.8
3244	6103	8111.9
792	9198	9018.3
190	2760.8	319.44
907	5151.6	7735.9
2239	2798	9372
739	5608.3	38.59
117	976.91	6233.9
4844	2686.7	780.02
3587	7435.5	7995.6
346	9353.6	4241.6
9465	6432.3	9361.2
133	8772	2424.6
3025	5087.1	6676.3
8	707.6	6584.7
283	4040	4895.9
3344	3976.8	598.18
1214	5236.4	7685.4
631	8314.9	7515.1
5791	2036.5	8212.9
3984	2117.9	7151.1
112	4509.6	2857.9
454	7970.6	5531.2
742	7962.3	5518.8
8551	6566.8	3285.5
2040	4569.5	2851.1
370	860.66	5526.1
1936	6012.4	8146.6
23	5194.8	7250
325	7157.5	8972.9
873	5040.6	9429.1
837	6594.8	4647.6
2002	541.42	7062.7
7558	6599.8	5501.6
1284	9024.4	7671.1
649	5307	7714.9
531	8197	8125.5
542	7943.9	4689.8
6329	6770.2	447.67
856	779.34	444.7
204	9573.9	8479.6
5105	7329.2	3671.2
332	606.58	3801.1
5285	6701.1	3292.6
8590	2668.6	710.83
78	7839.4	5447.3
388	9063.6	9218.3
55	4642.4	5890.4
5472	1842.4	5094
55	3003.9	8074.5
6462	6566.4	7086.2
7378	3646.9	881.26
3852	6903.4	8034.8
1591	8575.3	6957.4
526	7831.4	3399.7
408	3087.9	6414.4
1157	4461.9	1911.1
28	6318.5	7903.7
3061	4499.2	180.26
503	7189.6	9005.8
4317	2260.4	9488.8
1324	8745.9	8466.7
144	9298.7	5627.7
1595	4501.2	877.06
220	2318.8	69.175
122	8638.4	2732.2
27	3578.3	916.06
73	2784.4	8861
2482	7270.2	1653.5
1253	1802.2	5098.9
2762	5776.5	894.83
523	4309.4	3301.2
855	8877.9	1499.7
82	2702.2	752.65
1676	3857	7265.7
4139	8237.5	3128.8
1274	320.15	6813.8
8847	5964.8	8137.5
34	2796.8	5222.4
212	1106.7	9976.6
620	562.74	9950
3072	2454.5	1097.3
1954	6946.6	604.77
467	2135.8	61.493
1704	8916.3	1998.7
161	3641.9	306.95
714	1789.3	5039.4
352	6843.2	635.17
3005	8157.2	9802.7
199	4655.5	2088.7
1425	947.67	7450.4
7234	7525.1	2641.5
848	1315.6	5350.3
623	880.44	9290.6
2683	4458.1	4983.1
554	502.31	7095
481	6676.7	3297.8
8478	2443.8	4444.8
167	1723	3105.5
69	8257.2	686.3
1856	3218.3	8648.5
3089	7231.7	1702.6
2743	631.2	9428.6
1311	2695.2	7000
4749	7797.3	3368.9
1291	3324.8	2482.5
212	8758.1	2360.5
163	3897.9	4375.5
796	3792.2	3511.5
14	4433.4	1891.8
2988	1026.9	5448.5
264	7276.8	8629.9
86	3738.9	2018.6
2533	7392.1	9136.3
393	3921.6	202.15
11	4871.8	9058.7
520	9666	6240.6
5698	5507	2179.8
713	5668.1	7219.1
3645	8900.1	1492.4
1756	468.86	6289
2288	5461.3	2198.8
1244	7932.2	2983.2
5524	7666.8	6295.4
680	4869.7	3884.5
173	9199.8	3105.3
1492	6403.6	167.77
2256	9240.4	3157.5
4796	2207	1415.8
7434	7199.8	6305.2
5615	5507.4	1356
1157	8185.7	3070.9
3300	5289.5	6367.1
277	4684.7	864.5
113	4638.3	7945.8
112	4761.2	451.07
1540	4530	2255.9
1966	7772.8	4335
3603	901.83	1797.2
2001	9212	6229.4
370	8215.8	9848
1520	2631.2	743.78
2641	3764.7	2010.3
100	1822.2	7241.8
2802	9192	3099.4
633	4274.4	8552.4
1533	7933.6	8856.6
5279	9086.5	645.34
2229	2320.9	8024.4
746	8589.2	6932.3
2373	4004.1	5532.3
534	9715.2	5542.9
3473	6506.9	3413.6
1141	2721.3	7010.5
296	667.27	3794.4
2631	2424.3	7505.8
5406	6790.9	492.38
362	7415.1	2846.6
379	626.42	4043.3
18	6927.3	4856.3
528	4582.1	5948.9
385	2887.4	7298
75	5649.9	5681.6
1573	4166.5	7470.2
487	3315.2	4303.7
438	2657.1	6114.2
556	8812.6	2403
175	5562.9	6014.6
335	4504.7	2836.2
576	480.73	1089.2
1299	8986.1	5082.4
382	6581.6	3393.1
1923	7944	2830.5
99	4559.3	1086.7
21	3166.1	4096.1
1471	5454.4	7665.3
359	4553.3	1118.1
3480	38.534	1739.2
267	9079.7	716.19
285	3137.8	623.73
1231	5362.5	7669.2
1429	7961.3	2390.3
9803	9474.9	9886.1
406	3070.7	6458.7
725	2858.6	1097.7
4399	9156	6261.5
2762	5517.1	8101
1029	2215.8	1350.2
204	693.83	4005
8076	6356	7476.3
1443	4667.7	873.34
12	794.63	412.35
34	7524.2	8523.4
966	9256.7	5694.9
8393	1287.9	1090.5
898	9233.3	6190.5
861	5097.4	2449
2561	2875.8	590.03
178	3099.7	5513.6
4149	9568.7	8409.4
950	8912	9698.4
51	8296	8158.9
880	2343.6	1476.7
1667	5801.7	922.42
5145	6450.3	7147.7
266	8745.9	2709.8
134	2190.6	8559.5
716	7934.8	7327
794	2969.5	8120
4	1353.6	2937
553	3859	5701.7
953	2824.7	2413.3
1445	8026.3	8783.1
5017	2734.9	6958.2
2869	4494.2	806.25
3220	250.03	5249.7
1026	2237	1291.1
276	1452.3	7817.1
87	5771.9	6776.3
764	9835.1	1822.9
161	4442.4	114.13
4775	8444.8	9149.2
326	39.167	7306.7
192	3988.7	207.58
513	180.6	2070.5
56	7040.3	3370.8
170	8945.7	9146.2
369	850.08	5574.9
79	6406.3	9333
230	4012.6	1446.6
37	5282.9	4384.2
677	2320.5	8030.2
482	5750.8	7169.6
2890	2367.2	9546.8
4759	852.4	7391.5
1705	6817.9	2929.4
1818	9517.3	9917.9
3491	2999.5	6956.6
116	8643.3	6033.5
524	3547.7	8971
1270	5790.1	8705.3
5444	8180	9812.1
1698	3359.6	4463.8
609	4816.1	4830
3026	5138.5	6691.1
21	3530	8989.7
2041	9558.8	295.05
290	6533.7	8284.8
335	7992.1	5613.9
6886	5264.6	7725.8
1200	5479	1820.3
35	6951.3	3406.5
2269	4500.8	2146.5
140	413.23	6594
177	8753.3	7316.9
6213	7403.6	6816.4
261	3225.1	3035.6
205	4548.9	2841.4
9717	7246.9	8621.9
743	7942.1	5501.5
7546	7845.7	5473.8
928	8360	5601.1
1270	4125.2	4908.5
3802	3560.2	2033.9
3488	9994.5	5906.8
445	9553.6	6071.5
1890	3941.6	173.72
3744	5412.7	305.91
4811	4962.9	9020.5
1080	6155	6088.4
79	1862.2	7307.9
3184	4299.6	7900.6
102	5507.8	9609.2
1384	3547	5294.9
165	6718	8856.7
136	9458.7	7927.4
162	6537.8	2422.8
4078	7643.7	6284.9
471	9350.7	7096.9
7732	3169.8	8216.6
5087	4824.5	4861
2995	3550.9	255.31
121	1366.3	2381.9
3628	5470.4	1795.6
514	3858.1	7203.2
1928	1969.6	4916.8
8156	7993.4	7375.4
3029	5390.8	7558.7
40	6525.7	3513.5
431	4639.6	5546.7
3290	7092.2	9439.9
1123	3395.2	3832.9
2769	3993.9	4924.7
205	1941.3	4919.4
8875	4505.7	831.96
348	751.34	3597.1
776	4500.9	1117.2
7511	934.75	9383.5
163	3231.8	8636.3
3959	1548.4	6641.9
1630	6492.9	3507.1
1461	1696.2	7116.9
3382	7871.7	2942.5
9964	7101.7	3102
590	6129.6	9486.3
5675	5599.5	46.161
224	8363.7	5650
50	4657.2	3.6797
784	1757.5	9759.8
158	2076.9	7097.5
330	3843.3	2028.7
8672	4642.2	5927.1
221	5092.8	6648.4
821	9841.4	9057
341	2498	5586.7
149	7142.5	6444.9
91	4756.1	4791.4
721	458.26	8448.6
635	2122.5	3509.6
2383	2839.5	2123.7
2	4553.2	9166.2
1915	2543.8	1028.6
1747	7823.7	1569.7
1603	9124.3	597.12
2554	5941.7	8156.1
349	8686.4	8924.1
2095	2185.1	3037.9
945	2791.5	2506.3
5436	8226.2	7600.2
287	7426.2	2827.7
4450	1676.8	7157.3
3892	2344.4	6249.4
1506	8361.5	772.73
838	853.05	4330.5
80	7153.6	2646.7
303	4537.7	2153.7
2475	1659.8	7145.4
121	7762.7	4482.9
2090	9093.8	2781.5
1498	9000.1	9176.6
1011	3622.2	9386.6
139	7583.8	8500.8
2194	9639.3	4525
109	2197.5	5053.9
157	4398.7	4936.5
413	1499.8	659.1
4938	3726.7	3169.2
934	5413.1	7667.5
141	1981.8	6700.6
1189	2171.9	3456.1
187	6805.1	9102.9
1130	7431.2	7970.3
3633	1650.8	1269.9
5475	6661.4	5357.8
42	4625.5	2835.7
706	936.08	1775.1
328	2061.9	7163.4
1099	1372.1	1681
854	2866.9	2171.3
1627	8872.8	1439.7
812	999.12	6229.3
6107	5123.2	9407.5
1297	2865.9	7388.5
2518	7077.9	8966.5
902	5484.5	1784.3
8307	1312.9	1092.2
336	4527.9	2864.3
4956	3715.5	3180.7
9911	7060.4	3177
2463	4571.6	2343
3740	887.86	4329.6
2782	9733.3	3698.1
5763	3582.9	7426.2
1330	5649.3	3260.8
55	7080.3	3335.6
141	3212.6	8655.7
179	1825.5	5104.7
632	7414.8	2843.3
1283	491.68	7108.5
1477	163.49	6536.9
1067	2210.7	1371.3
894	8204.5	3108.9
426	9851.4	4856.2
1	865.28	9293.1
1345	5158	7727.1
71	4554.1	2232.8
6773	2372.9	51.021
1740	1662.7	7137.1
2761	9846.6	5435.9
552	1550.8	6640.2
7543	2771.3	9437.2
106	2563.8	6671.6
72	1831.7	7293
4340	4505	2197.5
563	5628.8	8122.7
271	125.88	6093
110	5270.5	7252.6
237	5520.6	7398.4
476	7935.6	7359.8
528	5372.5	5033
2940	3307.3	2519.5
917	5052.1	9398
12	7724.5	2350.5
575	5841	3356.3
4137	1928.7	6686.6
486	8637.2	9241.6
444	8030.3	5285.1
246	990.15	6356.6
833	2697.4	3284.1
3215	7399.9	2795.7
27	911.06	9321
559	6775.6	3363.2
8383	4109.1	5111.7
130	9589.4	4582
395	7186.6	1717.8
8270	5204.6	1910.7
4	5109.6	6746
647	9982.1	9576.7
212	5844.3	1520.2
86	2033.8	8198
415	7151.6	6227
1758	431.81	6289.4
7014	8214.8	7563.6
431	326.62	3159.7
732	2774.3	5007.5
2641	4620.3	9132.3
1503	916.79	5433
189	4762.6	2680.1
623	4265.1	8000.4
931	8367.9	5639.4
402	3113.2	6427.2
1140	2491.2	5621.5
326	1428.8	2307.8
1672	3456.8	2170.3
185	3350.7	6481
2515	8845.2	4148.7
770	5636.9	3594.9
358	4751.9	2632.2
9901	2916	4629.5
229	8152.8	9800.5
865	5785.4	5261.1
522	1465	8872.5
8840	5488.9	2147.4
757	7733.8	646.53
215	1373.1	7852.4
159	8968	5055.9
66	4160.8	9377.8
225	6869.8	3424.4
19	1164.8	2432.8
4784	4829.3	4878.2
1129	1383.2	1660.4
59	3866.8	4424.4
1568	6908.2	2907.6
548	8330.7	4208.5
68	6577.4	2085.7
2263	9204.7	3110.2
1188	3754.5	7070.7
460	76.95	574.91
2450	2822.9	2146.3
344	6697.8	3269.6
1718	3785.8	2075.4
632	2743.7	8980
1299	4492.3	870.29
1972	4451.8	1893.2
377	5561.7	9580.2
2422	2156.6	116.28
499	731.59	803.77
3017	7880.7	1024.3
2746	9169.5	3102.3
9822	4354.4	8462.1
1613	2675.1	3461.7
3440	1391.8	2421.4
4298	5567.9	3220.7
700	4618.1	5939.9
984	4357.9	8373.3
2059	5309.5	6385.6
2470	6359.9	7560.2
2801	7939.5	2781.2
820	5132.9	2447.7
85	2117.6	6255.5
853	1167.9	4261.3
696	8218.2	9797.1
3268	1518.3	8113.4
61	5482.1	4604.4
1569	4458.5	831.71
4545	2977.3	2352.4
3138	4497.8	4982.6
987	3301.9	4518.2
1631	5132.8	2400.1
5207	3030.9	105.98
83	9857.8	9628.7
157	4492.8	844.72
1354	3944.9	6838.1
348	7132.9	9375.6
3752	3289.6	2517.7
257	3879.2	3650.1
68	4529.6	2166.5
8589	7295	1714.3
96	9426.8	7931.6
6980	2961.7	2384.7
767	2300.5	2245.3
2544	6167.7	127.17
530	5417.5	292.71
1575	5727.9	1546.8
4592	6112.8	8156.6
374	8226	255.62
55	9288	5658.1
327	8943.3	8113.8
219	6350.9	7579.7
7565	6696.2	5489.6
62	3550.9	280.41
4431	8869.7	2027.7
3029	8188.7	627.23
9207	9531.9	2077.1
697	1886.8	6338.4
391	3935.4	187.14
5943	4479.3	1862.3
5451	3627.3	3123.1
1494	7794.9	5458.3
966	9087	8381.1
4510	6393.7	3136.5
40	2439.5	7536.9
382	2870.8	7285.8
2275	6684.5	5497.4
1045	6635.6	5390
348	2885.2	5212.7
2345	3940.3	4485.1
740	8440.4	6774.1
3850	9339.4	6977.1
288	7910.2	2797.3
4847	6767.1	9058
869	6422.1	9344.6
1867	4731.2	447.42
914	7721.6	4516.7
47	2205.8	2938.8
3052	7098.3	6447.5
176	3118.7	4196.7
694	2952.1	4562.6
8388	1101.8	9.6565
663	5407.9	6016.5
6466	2104.8	8160.4
1384	6502.6	3461.9
1816	1074.3	1298.1
1	4146.9	4938.9
3657	6691.2	3277.4
7365	5896	3352.2
185	7761.3	585.71
3820	6146.1	62.532
139	2478.7	6671.6
1215	3814.1	2007.5
49	244.86	8724.3
1646	8286.5	4172.7
8442	5252.7	6326.7
2049	3517.3	1984.6
1180	8930.5	2021.2
27	8663.2	2699.2
8523	4543.7	2139
1085	7744.4	4501.9
152	8518.9	2559.6
556	8129.3	5508
843	7955.3	7783.4
359	316.69	8083.3
3919	1837.9	5101.4
385	4440.9	8507.1
2090	6229.8	940.02
328	4680.7	1975
5782	3672.4	3155.6
263	8666	688.43
1629	9601.4	1702.2
226	9010.7	8429.9
425	1353.7	4490.5
3940	4255.7	8685.8
806	2497.6	5538.5
285	742.22	8879.7
683	1660.2	1376.4
2169	749.25	6631.8
877	4431.2	8471.3
2035	4223.5	8630.7
206	5364.9	6001.6
1172	6430.8	3488.8
1175	174.19	9012.9
172	7774.1	3460.9
1341	900.51	2355.2
1666	5787.1	936.43
199	6294.7	6437.4
3585	2832.6	1069
587	4527.4	823.36
596	9586.4	8485.9
1805	8806.9	7327.9
1228	5312.8	7679.8
1536	7759.8	634.88
63	3545.1	9593.3
5577	5417.5	5960.2
939	2818.8	2511.6
3	3722.7	7140.1
960	9861.6	1808.2
1472	2200.3	8536.1
927	6885.1	4409.9
2465	7829	3476.2
256	8011.9	9761.5
338	9418.2	6105.6
610	8535.6	7983.1
648	2157.4	8590.2
428	2791.7	349.56
1862	7920.4	8836.3
3599	2674.5	8823.3
3990	7627.1	6227.5
52	4738.1	3790.2
1847	781.49	8901.9
317	8371.5	719.29
2113	5238.9	4169.8
1103	3581.7	9028.2
686	1046.4	6355.8
1645	7025	3328.1
402	3548.3	9553.3
496	4558.2	1858.1
323	1464.8	2428.9
358	3405.8	3817.1
5267	6807.6	6930.1
5834	2893.4	6694.9
1842	275.12	3145
17	3808.4	5726.6
456	7021.7	2644.4
528	9652.6	5506.3
135	7524	8467.4
6712	7963.2	2427
312	8754.8	2679.4
44	1474.1	9230.9
38	7810.7	2924.2
1375	1976.2	4885
551	1078.7	5242.4
2634	9654.4	1651.5
1096	7631.4	624.48
1254	2234.3	8599.6
181	7503.3	2874.2
2200	4094.3	4862
206	4499.1	2861.2
3708	1439.4	1591.4
378	1766.9	3102.1
3618	3892.6	3504.6
507	1329.3	2940.4
1586	6134.5	9465
463	8224.3	7521.9
1971	2363.1	1516.9
7630	3730.3	2022
382	2033.8	4279
2195	6497.3	8330.9
258	5865.5	8672.6
4937	2294.7	1481.1
3399	3759.6	7095
6440	8006.6	2397.2
277	7823.3	2904.3
1472	5380.1	7670.1
9	2186.1	8561.9
60	8878.2	7303
3073	7073	5622
4003	1467.3	9243.3
134	8724.2	2407.6
5606	402.52	6616.3
1066	8233.1	7486.8
2091	5943.7	3691.5
1703	6179.2	6183.3
91	5512.6	3777.6
1063	592.34	9426.8
44	158.11	2066.1
1424	3523.9	322.78
1065	7498.2	8493.1
2404	8922.7	1977.4
2450	6280.1	9882
344	9048.6	1004.7
634	3614.9	309.42
161	2145.6	2737.8
2859	4325	7987.9
43	2991.2	8024.6
3520	7528.3	8699.5
333	4624.2	2829
61	1798.1	9779
310	8061.2	9742.1
4454	5647.3	5645.4
607	6181.5	987.89
1125	2519.5	1052.9
511	4587.5	2352.9
5163	5500.5	2156.6
3788	1573.5	8170.9
1104	8837	1957.2
4639	9415.5	7908.6
1288	4054.4	1443.8
5208	3117.9	133.99
693	968.44	3232.2
126	2208.2	8633.8
2789	1487.3	736.57
2677	3785.9	7293.5
574	365.01	6597
14	8423.4	6794.4
299	4634	6379.2
492	7097.2	2581.2
5630	9259.5	6242.9
2391	5700.4	5720.1
157	7877.1	2179.8
745	5489.6	9645.8
642	3128	4085.7
1323	1070.8	9755.2
523	9000.6	5065.1
767	9529.1	367.28
4649	3066.1	8814
873	758.64	5906.9
1272	532.98	5905.7
83	3542.8	5298.2
194	8319.5	4300.2
1191	6276	7848
274	8216.9	8092.4
5155	9048.6	2794.7
8865	8853.8	2043.7
1062	424.9	6582.5
1095	1711.3	5782.7
1407	4375.1	8390.1
2332	7532.6	8504.5
3380	8332	4280.4
1830	8838.4	4039.1
363	903.27	9291.8
1079	7481.1	8445.9
850	4502.6	2179.6
231	4503.5	806.69
7156	8845.5	7657.3
1657	6960.9	8981.9
92	7494.9	8461.8
750	4922.4	6653
9902	2961.7	4653
54	4230.7	7496.1
586	1569.9	8122.4
9888	9368.2	4259.3
1697	3350.9	4361.7
2410	4232.5	7462.6
3261	2525	1004.5
584	8020.5	5309.3
1	8455.7	6784.8
859	2284.9	3006.1
3656	8625.6	2896.1
100	4432.6	8466.5
2	3344.8	2553
1172	2075.3	7114.9
352	3991.9	4828.2
258	254.92	6864.5
76	5674.4	4104.1
5284	173.8	9112.2
433	6619.7	3058.7
153	2683.3	6219.1
93	1371.4	5323.4
7418	9247.5	8994.2
1195	2386	131.17
5669	2752.3	748.32
9891	9324.6	4210
4143	1956.2	6746.1
210	3730.2	3157
459	5791.6	1551.2
3724	2170.3	1344.5
3807	8860.2	2026.1
425	8633.4	1135.6
229	4789.1	440.89
5831	2864.8	6705.1
1036	6712.4	1472.6
7367	5886.6	3327.6
1425	3931.6	7194.5
7837	4155	7490.3
172	328	6856.7
4623	6470.8	4239.9
1337	1685.1	7184.3
1388	5088.1	7968.6
490	3823.2	2208.8
5951	7135	3087.1
2381	7556	235.82
87	4279.8	8677.5
1327	9703.2	3734.3
5155	5643.3	4079.8
1838	1803.1	7150.9
980	6504.2	3760
682	1032.5	5293.9
1078	3032.1	6403.9
80	5721.2	6038.2
3103	5232.3	2456.9
5387	9271.1	4256.7
863	8823.9	1471.1
2467	6846.8	3242.4
5765	3647.9	7399.8
835	4473.7	1881.3
3440	8289.6	4177.9
1645	8992.9	9608.7
1391	1310.8	3001.8
7056	5521.2	3266.4
4656	661.72	3967.7
3245	6075.4	8155.6
1810	7466.4	8030.4
31	2653	762.37
674	2602.2	9693.6
1152	5366.4	7504.6
6721	6080.5	3215.6
1204	5827.1	5319.3
766	5518.9	1302
2445	1655	1372.4
1173	5137.2	7980.2
7279	6658.1	5458.9
173	1815.9	886.88
4211	494.65	1097.3
4049	3483.4	9597.4
7504	7509.1	219.88
894	776.28	8961.1
1499	548.83	9993.2
1179	786.24	6672.7
232	9459.7	1432.1
108	5253.4	7324.3
862	1002.9	5594.4
673	8713.6	9138.9
637	1098.6	9776.6
7441	4258.2	3305.4
577	7842.4	1010.1
5269	4056.1	5444.5
6186	7161.5	8917.9
103	6438.1	3191.7
265	688.1	6619
2822	5365.1	5043.2
5735	3525.3	9089.7
33	2616.7	6154.3
282	2689.4	3449.5
6724	6091.3	3135.7
165	8371.7	9200.3
1805	5115.8	7705.6
6460	4288.8	3280.4
391	9218.4	6058.6
385	7717.9	4588.4
1353	8970.5	4754
5635	1448	9303.5
541	8964.2	9686.4
5237	5436.5	8127.8
717	9849.9	1803.3
5723	1045.9	9812.2
2153	7684	627.22
45	2811.7	2364.2
530	9677.9	5501.9
1325	4493	124.03
2339	4070.7	3450.2
24	7611.5	250.64
2364	3653.7	3106
9073	2050.7	950.54
877	2324.5	8049.2
54	5487.7	1765.2
2324	270.89	8642.5
2093	5873.8	3686
2177	3510.8	297.56
97	4552.5	1100.3
4616	9828	2680.2
5032	6187.9	8252.8
1118	2445.4	6176.9
8298	7759.5	4734.9
933	2841.5	2542.3
582	9631.7	2475.2
502	2559.9	9686.8
113	4428.1	8531.6
1353	1359.8	2420.2
1344	6661.3	4994.4
1017	3528.6	279.28
621	362.7	6876.6
642	9416.6	1365.5
5543	6222.5	947
56	8696.3	6014.6
1315	4055.6	4882.7
1824	2205.5	8648.4
67	3242.2	8657.8
1359	1483.3	9298.9
402	8239.5	9758.9
3262	3846.2	2011.5
474	1321.2	1641
2268	1666.3	9132.8
1227	2870.2	1420.3
172	3089.3	5501.5
1890	2893.8	2119.4
2967	4488.7	4976.9
671	353.33	6873.2
1724	8589.4	6882.5
6264	1476.3	6655.8
513	9622.5	6226.7
9496	2851.4	2532.5
57	8780.5	7318.3
1456	458.49	5899.6
1271	5789.3	8685.9
129	8270.4	4229.1
1658	6210.3	990.82
2291	1112.3	2022.8
33	6936.6	8962.2
6224	1828.1	7276.9
8848	5979	8160.7
209	1978.1	4844.1
256	3829.9	3659.8
6831	5092.3	2422.2
484	3878.7	2176.4
58	7261	637.38
1916	9815.6	9515.5
7994	9604.3	5490.8
164	5630.3	4093
3133	7331.3	1725.3
23	2351.9	4429.9
4075	6205.8	8242
3148	8221.7	715.89
131	4282.3	7958.6
14	818.62	416.32
6099	1348.8	2385.3
2466	9616.3	4630.5
2949	9843.6	5496.4
87	7509	8022.9
4801	4435.3	2164.7
2422	3374.2	3838.9
1421	9282.4	7047.9
210	5497	7450.5
1603	3047.1	6399.8
1331	2362.2	1506.4
1132	2584.9	758.92
4406	1180.1	991.39
67	6217.5	8186.2
3175	4769.6	2704.7
206	1995.6	4935.3
1283	1891.3	6289.4
4656	3075.1	8754.8
2513	2132.2	7140.5
1263	2064.6	2797.3
3638	7168.9	6461.7
2065	1078.4	2059.8
2323	8690.4	9142.4
10	5437.2	7522
3150	201.89	4200.2
425	4359.3	4214.7
1106	7517.4	8456.7
76	2993.8	8747.6
768	9064.5	673.39
5375	4772.5	1029.2
1272	5812	8712.3
6054	5587	4049.1
1396	6167.2	6160.5
1052	5328.9	862.67
8295	7759.6	4763.7
111	4357.2	8515
6879	4303.8	3296.9
1009	5077.3	1455.3
9273	9830.4	9633.9
58	4749.4	8575.9
9244	361.44	7805.7
5640	1458.8	9299.6
2104	8930.4	7601.5
53	3340.8	1305.2
148	685.7	6626.4
114	7492	8679.2
195	7503	8459.9
930	8360.1	5617.9
126	2298.8	1408.8
1036	8191.9	3135.1
2663	805.53	428.91
8673	7282.6	1676.2
6711	7638.7	6292.8
34	2685.3	6197.5
4157	3525.7	9568.6
4117	5342.7	6025.7
1271	6397.8	3181.2
88	5859.3	1588.2
3253	1853.6	7318.8
202	7018	8360.2
903	2720.1	4612.8
147	5346.3	910.37
553	8975.2	8095.8
34	658.23	5876.4
472	5422.7	5047.1
137	9864.1	5449.9
1872	2204.3	1343
230	9866.4	4890.1
1031	2148.9	5095.3
3710	8912.7	7321.6
2992	4524	9182.9
225	314.27	7867.4
1933	3956.2	231.43
77	3028.8	8831.5
4928	5506.4	4569.3
98	3515.5	263.64
528	920.14	7440.3
5832	2869.8	6787
2257	9180.9	3132.4
1124	2376.9	103.5
270	6618.6	7009.5
2514	8831.5	7305.4
1009	8644.9	5992.8
1347	674.14	8894.1
43	6933.2	4870.4
1283	560.61	9970.4
85	7918.3	4741.6
77	2133.9	3409.3
2940	6842.2	4424
180	9850.8	4137.7
1744	4052.9	5536.4
347	2105.3	953.9
1389	2716.5	6981.7
4065	5881.9	3303.2
2834	3534.1	2003.2
2397	9035.3	1128.5
514	9673.2	6330.6
2166	590.25	7106.1
257	8160.5	5549.9
1233	5239.3	4119.2
1063	8234	7567.1
77	6394.3	9366
2219	5171.2	7779
173	3096.1	5458.6
48	3248.6	4359.2
107	2751.6	338.4
687	7354.4	8074.2
6956	560.73	9391.3
7477	9453.7	8302.5
4071	1905.6	6775.9
210	5797	1549.5
6707	5606.9	5.3254
4076	262.47	8082.7
1134	7213.7	7544.4
1221	7172.7	7527.6
1284	690.15	3545.1
1417	6852.2	8000.7
108	5361.4	882.3
4029	9981.1	9577.7
548	4656.9	5965.4
2429	8853.1	2013.1
5092	6395.5	2615.9
959	2264.6	1331.1
1518	2907.2	2271.6
1607	4533	2876.1
73	6565.9	2386.6
186	4661.9	1970.8
580	4152	7582.7
3621	4382.9	4059.6
7835	4199.2	7499.4
26	7674.5	8841.2
3520	1567.6	6635.6
1988	1407.6	1616.7
18	5710	3836.7
913	6873.8	2935.5
4680	4069.7	5484
8532	9685.4	1719.9
206	6863.8	4462
96	4555.5	1058.9
4455	3068.6	99.259
1759	4627.1	873.78
8299	1320.4	1073.8
1789	8508.9	2666.3
5919	4221.2	7445.7
33	7163.1	2259.1
3021	4509.3	179.88
279	8944.1	7700.3
121	1462.2	9341.8
4630	8211.4	3084.7
184	7941.1	4744.3
3468	8569.2	1117
1481	4755.9	385.53
676	5178.2	7266.8
1968	2908.9	4588.6
903	9185.6	6259.1
2162	507.77	7054.8
4444	9265.5	6027.5
152	7141.7	9423.2
922	7735.6	4508.1
2023	7808.1	2960.7
3237	7292.8	1770.3
190	6805.9	8016
18	493.77	5911.2
6586	6294.4	9859.8
56	5493	8208.4
4501	2808	2503.2
365	7927.6	2953.6
2215	2792.9	5039.4
380	6561.2	4175.6
3377	5003.1	7996.1
233	3009.9	9917.4
3677	7851.4	75.36
345	4792.3	436.74
515	8189.3	3107.9
32	3107.1	3013.3
572	8157.4	5538.9
176	961.51	2423.5
595	7435.8	7941.1
320	5102.7	1510.4
1065	391.84	6633.1
302	4552	2136.8
4072	4621.9	3485.6
18	4359.6	7968.5
3581	2799	1085.6
109	282.35	3094.7
5671	806.44	405.82
9190	3789.3	2224.7
2088	6627.7	3269.8
247	2339.9	8222.9
1553	9412.6	6178.5
94	1373.3	5330.7
3548	1679.3	1353.6
885	6152.5	9550.7
3475	4088.5	3426.2
139	2992.1	9840
1931	2439.4	7531.2
410	973.49	6211.8
3419	6338.6	7589.6
6624	357.9	6883.2
1588	6167.3	8144.4
4319	117.47	6125.9
806	7412	8005.8
4845	2686.7	722.19
3264	5881.4	3644.8
8683	9677.6	1647.3
1477	5498.9	7399.4
859	258.43	970.66
818	5138.6	2402
828	2125	2757.8
2301	661.07	3853.7
3013	7180.6	2245.1
499	2482.1	8867.2
4062	295.38	970
813	3553.7	361.02
3466	8587	1135.9
1449	7799.4	4822.5
3432	5074.9	9415.2
53	7011.4	3319.3
51	4762.5	3826.9
15	745.36	3537.2
283	936.27	9307
681	517.93	5888.1
2313	1395.9	5384.7
1463	9213.2	4886
2689	6927.6	1485.9
5535	2506.6	8956
1521	6286.9	9892.5
127	5309.4	6381
492	3797.3	2047
182	8005.4	9713.1
153	6431.3	3153.4
1237	8984.9	9124.3
1280	476.62	7042
753	3096.9	543.91
2818	5380.1	5045.3
467	5632.2	3788.6
1010	3877.2	2184.7
2803	7983.9	2845.2
7411	3635.9	924.37
1095	9534.9	361.44
140	7886.8	2947.5
202	4510	1094
1030	6425.3	3159.8
5586	6380	3180.2
505	2515.6	9664.8
2218	4366.9	8441
6723	6063.1	3171.2
8328	6433.5	7492
1175	905.83	7451.3
226	2828.6	4974.3
1259	7667.8	608.41
890	3771.9	7070.7
1187	9411.5	8338.4
6332	5537.8	9599.1
292	1923.3	7301.6
3277	2701.4	8770
818	8611.7	1123.1
150	6290.2	7835.2
1412	8701.2	7041.3
983	4398.1	8400.2
1967	2958.7	4597.2
929	7922.7	5567.5
268	4020.1	1652.4
5190	1723.6	3082.8
5014	8156.2	9819.7
272	2827.9	5025.7
181	9867.1	8389.4
165	6999.7	9030.6
1647	9062.2	7677.9
2225	479.87	6560.9
234	6116.4	102.72
5606	1378.2	2342.4
5	5843.9	1561.1
1572	7167.3	6478
945	8787.6	1901.6
3054	8464	6777.6
2704	2491.9	1085.1
504	6519.8	8304.9
1910	2790	1454.4
6062	6162.2	9892.8
452	9526.5	405.76
1860	1375.8	2376.4
157	9827.4	1847.3
1808	4548.2	146.1
900	6625.9	5474.5
29	3243.5	4314.8
67	6529.6	3405.4
2535	477.77	8439.8
558	313.17	3172.6
3741	9574.8	2468.2
1201	9290.1	6990.9
1111	5837.6	3314.4
1289	4031.3	1414.3
7066	8771.1	4685.1
231	2215.6	2971
3621	9489	9913.5
588	1915.9	6335.3
1064	6926.1	4409.6
152	6576.9	6986.6
548	6913.4	6572.1
1531	8717	2810.7
164	1793.5	9103.5
3579	2811	1085.8
8511	2825.8	1145.9
3065	1412.6	1573.2
75	8790.8	7342.7
680	519.75	5870.5
1548	2732.1	7038
852	3632.6	5324.2
1978	8545.2	7537.6
166	1774.2	9084.5
312	8676.5	2883.3
1382	9847	2767.6
6911	5306.8	7705.1
3232	5248.3	5300.1
21	9328.2	4222.1
8959	8527.3	7506.5
3206	489.1	7081.3
43	1368.8	2949.4
529	5399.2	5058
261	2052.9	4360.4
279	3098.3	578.97
2199	4141.3	4918.9
226	3540	9558.2
7464	7860.8	1635.3
654	4537.7	182.79
5460	9199.9	6181.4
1097	4271.3	8673
1412	6822.4	7995.9
3605	1033.1	4625.8
2885	2844.9	2073.9
1286	5841.2	8686.9
2341	3974.7	4436.8
3471	4451.6	6526.8
436	452.23	6566.9
428	6536.7	856.9
701	1361.5	1143.2
580	872.39	5481.5
552	5188	7737.9
41	1123.7	9687.8
153	8555.2	2493.8
217	2364.4	81.135
1795	2426.1	4473.9
390	7859.3	53.927
2060	2855.2	6795.9
1175	9279	6052.1
6902	3601.3	923.7
497	1663.6	1299
624	5828.3	8644.5
511	2070.9	8197.1
1805	9870.8	2618.2
1751	4542.5	148
46	288.83	3147.2
350	2235.6	1366.8
674	967.84	5565.2
3678	6619.4	6986.9
219	4813	479.8
535	9254.5	5635.1
1952	6906.2	682.51
34	5693.2	5671.3
4372	3821.5	5758.8
5095	4002.2	6770.7
1268	6013.3	2660.7
1755	3339.6	6474.1
2054	6195.2	82.502
750	5264.9	4168.9
5583	2782.1	1167.4
2402	73.709	1747.3
711	5491.3	4767.4
547	3584.8	918.99
783	3799.6	7097.8
39	1444.5	746.39
644	6522	3895.7
152	5437.5	5985.3
3282	5387.3	5949.2
2833	3524.2	2073.2
722	6122.1	8108.3
1343	3243.8	4335.7
128	4809.3	1005.5
3230	751.77	3599.3
969	3474.2	9567.7
1979	1334.6	5325
405	4331.1	7977.1
1691	3346.2	4421.3
7829	8407.2	794.62
7412	3649.8	899.7
686	3067.7	6388.2
3011	5911.7	3337.7
1348	6657.3	5032.2
6577	1082.1	6242.7
2587	5351.1	858.74
2605	5884	3628.8
5869	7983.2	2831.8
9114	9298.9	4208.6
84	3277.5	8898.4
27	6471.3	3766.5
181	9992.9	8737
839	6576.8	4667.7
735	5711.1	5651.3
1545	8255	7532.6
329	9579.3	6247.2
511	8831.2	7355.4
98	8508.8	6789.8
225	2214.7	2999.2
2578	9683.1	1615.3
9210	6889.4	1554.9
454	4593	4347.5
6629	7814.5	3436.8
1392	6493.4	3810.8
1267	7538.2	3518.5
3490	9975.4	5943.2
1485	9155.8	3090.9
4002	941.4	2373
513	4577.2	2321.7
2335	2842.6	1093.2
1184	9392.3	7841.6
15	2858.8	6803.8
38	6144.6	8118.1
839	258.08	8802.5
909	6790.7	526.25
5446	8813.5	4048.5
1942	2939.2	9898
2772	4543.6	2922.9
435	4642	5527.6
74	6586.5	4607.7
2397	5049.4	1453.3
49	4531.3	9160.3
955	273.65	8740.9
26	6473.9	3762.2
3560	8390.6	828.39
64	106.71	2053.2
1654	8467.6	2605
71	2248.2	2664.5
47	6243.1	8062.7
3293	6362.8	7893.4
415	6426.6	7150.9
1758	3430.9	6484.1
1340	889.76	2334.5
320	8458.8	769.77
1967	8976.6	9679.4
4522	5610.7	3290.2
434	9062.3	8072.9
286	1428.4	4487.4
116	2851.4	7318.6
40	7517.2	3580.6
1962	2834	1446.1
3739	895.06	4323.2
6056	5627.2	4082.7
206	5225.5	4119.3
1470	4413.2	1896
4752	8.427	7331.5
1476	5473.7	7433.2
7102	5548.5	3286.7
286	8518.9	7506.1
706	8687.5	9244.5
517	9655.6	6300.9
2685	4436.4	4984.3
797	9663	5568.3
2036	7684.4	617.3
1508	4870.4	1103
8836	5495.7	2170.3
1914	3546.3	9053.6
56	3327.9	2561.6
1648	9008.6	7639.6
805	4597.3	1086.8
381	6532	4188.6
2333	2429.4	4461.6
1222	5351	4536.7
2003	559.36	7104.1
2189	7639.5	6219.1
5088	3297.3	2523.8
632	8187.5	7526.4
1564	6901.8	2866.9
4496	8385.3	9214.7
936	4630.7	3495.2
351	8524.7	2596.1
3396	3754.4	7076.5
424	7017.5	8397.6
23	3557.4	9022.9
156	3883.2	3586.4
39	3447.8	3810.4
6954	7145.2	7495.2
489	4535.9	6067.5
5532	7540.3	262.85
2416	1667.6	9092.6
4156	7287.5	8094.8
463	7968.3	9686.7
1034	2114.2	5121.6
102	3799.7	2012.1
778	4655	2003
3640	7111.3	6440.8
4	6195.4	8171.5
1711	8175.7	3109.3
9205	9873.7	9644.3
844	5390.1	3626.1
1100	1315.8	1666.7
561	6940.4	4905.1
3646	4639.3	7894.8
1002	5417.6	7640
3826	8925.1	2006.8
4221	5285.8	4389
225	2695.3	6207.6
47	247.65	912.31
3168	3035.1	8788.8
4459	5925.3	8176
4108	6621.5	3298.3
1961	2489.3	7613.4
22	2799.3	2142.3
226	2666.4	6235.2
1222	5489	9320.8
451	5553.3	9653.6
99	8460.9	6829
1101	599.32	9969.1
1447	475.89	8443.6
7379	3638.8	952.85
747	7962.4	5512.1
1731	5599.9	4123.2
758	7051.4	8397.4
5764	3571.6	7361.5
1068	9007.5	691.53
255	7146.8	6218.3
483	5671.6	7179.8
285	3889.9	3467.9
170	8719.7	8441.3
624	743.06	3588.1
295	7014.2	3334
1481	192.11	6513.6
2681	2399	6269.1
1742	6035.8	8125
2271	5054.6	1470.7
949	8867.4	9713.5
1473	2163.8	8556.7
4860	5274.9	2438.7
84	124.5	3803.7
7680	7754.7	3404.7
1906	8190	9722.3
1010	4056	5538.6
4162	5717.3	5706.7
7844	7606	6224.7
49	1014.9	9690.1
204	7044.1	8344.4
8838	3557.6	9030.8
693	985.83	1802.8
1645	3573.3	9006.1
227	9029.3	8430.5
1860	2349.3	2628.5
5190	1857	5121.8
1765	2800.6	6778.6
7493	4802.5	8944.8
1420	945.06	7421.1
4223	922.64	3231.4
1541	4568.2	2226.1
1666	1037.8	3278.7
4550	9916	8888.2
72	3062.5	6999.3
261	5614.6	3824.4
947	5395.6	3603.5
857	1320.5	5352.5
714	2866.4	7279
28	3419.3	3829.9
324	8601.8	808.31
3039	4055.4	5493.7
2042	4277.4	7489.6
109	6288.5	9887
282	6534.7	8312.7
294	7019.5	3170.4
763	9865.2	1833.1
9196	9952.2	8845.7
1443	7076	8422
934	2845.2	2488.6
21	6935.1	4885.5
1125	2668.7	6994.2
887	7124	8926.3
541	5390	3581
274	5878.6	9464.8
9148	2055	8190.3
32	303.99	8087.6
342	4057	3413.8
7901	2101.5	3439.3
3589	8619.7	343.83
7	3020	8766.7
4729	6168.8	9490
914	2132.9	3474.6
263	7662.5	6293.2
764	8247	3118.2
8281	4475.6	4955
9095	9659.9	6122.9
152	2227.2	1328.4
2289	3845.9	5724.3
8158	6356.9	7549.7
5474	6621.9	5333.8
31	2891.4	1445.8
2	2605.8	4589.7
5281	1400.3	5627.2
3580	9383.9	7874.5
54	1162.2	2436.4
1678	6331.8	7845.2
4856	2322.2	2315.7
126	9852.8	5438.7
3439	1368.9	2433.2
5141	2979.2	6435.7
317	7183.8	6248
912	8932.2	9729
1410	6887.9	7990.9
576	8763.4	8469.6
3004	6182.6	6124.4
98	9982.2	6002.3
1274	8297.7	4230.7
1222	7791.4	5514.9
272	2525.6	9711.1
5848	7100.2	5525.9
745	2741.2	9444.6
1010	2113.1	7192.5
3308	4475.3	8463.7
652	8183	9784.7
313	3939.6	203.3
393	9841.5	9610.2
1043	1532.1	8124.8
281	2690.6	3378.6
1762	2337.5	2603.3
3322	2885.3	6742.1
7280	6684.1	5479.7
9886	4435.2	8346.1
903	167.42	1995.9
623	7774.6	2403.8
4874	1914.9	6772.1
4423	6755.7	8855.8
570	4237.2	3325.1
6539	1340.3	1623
4233	3686.9	3112
1371	2103.7	3409
721	8244.7	9792.3
2003	7136.7	8943.5
2227	7583.3	615.25
563	600.03	3859.5
3104	7735.7	2366.9
855	7382.8	5174.2
5096	3964.7	6802.8
313	2537.5	1089.9
874	8300.4	7573.7
4915	1497.6	6568.4
862	5640	4082.7
2672	4469.8	4970.2
4	312.65	7801.2
231	3764.3	2031.8
752	3055.7	550.27
1527	8634.9	8074.4
1307	5834.5	8652.8
241	9904.9	9162.7
4	5696.2	5675.5
6624	4352.5	3256.6
225	4516.6	2148.6
619	2303.8	2660.4
3039	2854.3	1078
43	9017	9690
300	8153.7	616.48
3300	8249.1	7563.9
29	7863.5	2145.7
2762	3034.8	8790.5
6572	1470.4	6642.6
3797	4593.5	6158.4
4462	6958.3	4935.2
1195	1825.7	5124.2
864	9291.1	7937.8
4388	489.46	375.37
5643	2260.8	8185.7
1643	212.62	8767.1
2464	3860.6	5735.1
477	6605.2	3103.7
2	875.75	9357.6
199	9045.1	2889.3
49	1821.6	756.47
393	3817.8	2017.3
3181	7540.1	8684.7
246	7160.4	6381.2
2467	6395.6	7575.3
104	9537.4	2441.2
5948	2971	8089.2
2766	3635	899.25
2966	8639.9	6011.8
905	9009.7	9607.8
275	8197.9	8079.1
8405	5114.4	9391.8
7958	6650.8	5535.3
37	466.92	1104.2
411	6726.4	3289.9
809	989.32	6175.1
2555	1413.5	8848.3
86	3458.7	2022.1
2088	4583.4	2853.6
2635	1328.7	5338.6
124	7768.2	2381.5
4489	4899.4	3923.9
987	4818.4	3826.7
693	2253.7	3012.6
460	5859.8	3685.5
2658	1671.4	9088.1
221	7295.7	9998.4
2420	96.305	1779.8
67	6667.6	5449
137	7484.8	8433.8
472	3854.8	3616.6
6975	2967.5	2386.1
92	1246.4	6759.2
3266	7215.3	8932.2
184	3418.8	9602
6739	9976	5949.4
185	9993.7	8760.9
1199	5469.7	1825.7
132	6802.6	3418.7
862	5051.9	2509.3
3315	4493.9	8525.2
328	3827.1	7352.6
336	9622.6	6329.6
483	6185.1	9583.1
204	6885.7	4466.2
1518	6350.7	7621.7
3188	2769.6	8771.6
5949	9553	9963.9
6071	6881.4	6542.8
332	6365.9	216.31
631	7435.6	2849.4
227	2264	3004
318	6678.6	8893.9
1917	8872.6	4060.5
117	2837.4	7335.6
10	6275.4	9942.1
164	3911.7	4462.6
3687	2149.4	1369.3
227	7320.5	9978.7
326	3235.5	6619.7
347	7938.3	2979.5
32	6614.3	5417.8
1458	2159.7	6270.8
3712	9851.6	9137.6
478	1984.9	4272
1205	154.04	9064.2
365	9834.3	4078.2
60	2088.5	6234.9
2	2696.6	8957.7
605	8022.4	6722.5
2405	9009.7	1135.3
7634	3734	1991.4
558	5088.9	1458.2
2758	5804.1	904.2
182	7782.9	4799.6
4998	3372.8	2492
3944	3476.2	9547.9
227	8995.1	9236.8
2192	2732.8	792.49
935	6056.8	3150.3
25	7979.4	8885.8
178	9394	7900.5
92	8899.1	1421.8
5801	3646.1	912.14
342	7983.3	2413.3
105	8252.2	2491.6
1441	7004.2	8363.3
500	9375.2	4211.7
490	7854.3	75.081
3112	8268.2	4227.2
394	6648.1	5505.3
348	7884.2	2948.8
296	1540.4	4712.9
46	7242.6	1753.3
569	2696.9	8958.7
6993	682.78	6629.8
6663	6719	3269.8
73	5609.7	5599.7
9622	9882.7	7608.3
1424	947.24	7433
107	291.91	3141.8
516	6457.8	9382.7
601	3467.1	9006
73	4516.9	779.18
9664	3423.4	2539.7
325	1385.5	2420.7
359	3107.7	132
977	5083	6710.8
8429	5286.4	6274.1
1505	2760.6	2335.7
8141	2321.4	141.42
29	4808.3	2637.9
4905	6700.1	1505.2
7848	6867.5	3395.5
1451	353.57	6863.7
258	3345.7	6476.2
1490	546.63	7120
165	1378.7	7752.9
231	4014.2	5504.1
407	5674.2	7152.9
691	1343.8	1069.4
6078	5859.1	8625.4
921	7730.2	4495.8
7236	3345.4	2561.4
1678	2918.9	1440.7
1	9217.6	3135.9
130	9000.7	4773.4
332	6366.1	7899.8
2537	5449.8	1324.3
913	2189.3	3466.6
19	8209.7	639.38
6812	521.71	993.21
968	9127.2	8392.8
91	6910.7	4892.3
339	5461.6	7489.2
6569	440.34	6345.5
1067	6816.4	2872.4
426	4593.6	2248.4
38	4287.2	8283.9
1143	3427.9	2153.4
1251	6672.7	3342.2
5686	5615.1	12.012
5715	4686.9	7929.5
216	6330.8	9914.8
251	2167	3365.3
2838	1112.4	9815.3
2997	6213.3	6065.4
70	6802.4	6903.4
5920	9336.8	7084.3
9382	6885.7	1539.4
521	6809.3	2921.7
83	8504.8	6908
42	5627.7	0.46151
1933	9577.4	2044.8
67	9247.8	6092.4
7635	5574.3	3249.9
2276	5640.4	4088.2
1550	7889.2	8751.1
741	8005.5	5519.4
1161	4205.2	7564.6
2102	6217.9	939.94
455	7178.3	9383.8
167	1550.9	4742.5
6952	9011.2	697.57
2362	9774.1	3677.3
2039	9842	5431.9
2279	4342.4	8015.9
897	4734.4	2034
3157	7841.7	4778.8
578	9643	6280.9
76	5875.4	3726.9
472	9278.5	7095.4
66	8278.1	3098.5
9613	8951.7	1985.9
166	5255.2	909.58
943	2875.5	2544.3
68	9294.5	5652.1
4221	6785.5	1531.9
26	6549.4	8258.1
3718	5565.1	3279.9
3883	6871.2	680.13
2640	6906.8	1472
4629	6184.6	6118.6
21	5383.6	6022.3
2374	7518.8	159.63
1180	9568.8	8454
133	6345.9	7549.5
643	6541.2	3850.8
5454	9871	2802.2
2859	6725.1	3316.5
3623	1616.8	1325.8
1466	4476.2	1943
4047	2823.9	2439.4
2219	8314.4	2463.2
164	8.4819	7271.2
2363	3099.8	5504.2
125	9552.9	2072.3
1204	7411.4	6700.6
146	5142.9	1834.9
2403	5097.9	1414.9
396	220.84	9028.7
30	7489.4	8723.6
1120	9904.8	8395
137	7206.6	2264.9
1966	4146.1	4947.7
2350	112.43	614.49
2681	3855.7	7276.1
7	3826.2	3592.5
6	411.81	6553.9
66	1812.1	5046
2262	1012.7	3238.6
9113	1533.4	6617.9
431	5224	2376.6
270	6499.5	3773.6
2912	8979.5	9618.9
839	2515.4	1130.2
8326	6366.9	7511.8
8462	7236.7	7527.7
395	5588.3	9619.4
116	9578.5	8495.7
938	1235.6	928.9
155	209.6	9033.6
530	8993.3	8084.2
431	4434.9	852.95
8362	6616.9	3253.2
24	6623.8	7002.6
6543	1362.6	1589.7
3544	5377.6	7585.2
619	2603	6665.3
1186	4456.2	2117.2
1790	4406.5	4963.9
558	394.01	6558.3
118	5417.2	357.79
1676	8685.3	407.41
649	725	5925.6
391	9807.7	9085.3
1044	9006.5	8077.9
253	2269	9467.9
765	3361.1	4388
500	9587.8	4619.1
145	418.29	6521.4
1971	4388.5	1910.9
6158	4901.1	1015.2
1233	291	911.15
51	5335.2	7710.7
2068	6144	8170.8
513	9710.9	6028.6
321	1850.3	6253.1
2424	2104.9	93.121
6	5723.8	5344.3
2777	1331.8	2998
2471	155.55	6112.1
90	8764	8471.3
3783	3460.3	9547.4
1257	4526.4	1088.9
45	6204.5	8060.4
268	3370.6	4450.8
173	476.04	8445.9
888	2780.4	7280.8
6	1887.6	5104.9
533	1051.5	4763.8
286	7389.7	2807.7
1837	3626.2	9038.5
4729	4496.3	8509.9
1486	9970.1	4799.6
324	8152	5543.8
99	1828.1	7269.7
943	2813.6	8742.7
1458	2219.2	1416.9
149	800.2	6525.7
445	888.85	9242.4
1276	2791.6	2320.8
777	2137.4	958.39
1086	7505.7	8687.5
240	2862.7	6820.5
302	6739.2	3253.2
64	4907.9	3899
1219	8645.5	2400
62	9324.3	5683.9
515	3255.1	8930.2
528	5430.6	242.79
36	3566.3	9503.1
9179	3300	2523.4
1797	9624.3	1612.9
4474	6169.4	6156.6
2493	6679	5585.7
223	8662.9	9254.9
1258	209.38	6540
7	4638.5	3459.8
6496	5571.5	3257.8
4502	4512	177.35
192	3530.6	304.06
2809	3315.8	1338
990	728.21	3507.7
233	8297	4248.7
9240	3403.1	2535.3
709	2390.7	4487.7
185	6827.4	6942.4
4220	5714.4	5700.3
338	9596.8	6311
6355	2391.9	138.19
38	452.9	1094.5
1469	874.37	5486.3
5098	4223.1	7538.5
2728	2334.1	2351.3
197	6888.4	3423.4
469	2968.8	4554.6
1338	6664.6	5000.3
206	8849.9	7307.3
840	6546.8	4675.7
1037	6694.2	1482.4
1051	7779.4	4675.9
335	9392.7	6112.1
36	2176.4	8554.8
689	5154.2	1873.1
1060	8216.9	680.36
4446	7642.8	571.95
3500	3104	8808.2
9138	2994.7	2320.9
939	4395.2	2180.4
1028	2183	1313
483	6906.1	8024.1
1717	139.55	9010.6
342	4576.9	9157.1
432	8844.2	1504.9
8597	2654.1	732.16
178	7790	3444
10	819.15	8874.4
1049	5308.8	830.57
21	9865.9	4863.6
3599	3525.2	246.49
2719	913.11	9250.5
304	1019.8	45.223
3929	6799.7	635.36
154	2765.4	6180
2108	9699.4	5548.5
3915	8663.2	6008
377	3245	8910.7
64	2039.9	8147.8
412	4573.8	2305.7
2040	6110.7	8120.5
2002	7152.1	8947.2
3721	1423.1	1625.5
3707	5092.1	1902.8
1709	8593.7	6869
225	5253.6	2445.3
116	3320.1	4282
736	3204.3	6645
159	6465.6	3819.5
740	5562.8	4783
1	4954	3898.4
[truncated: 11,822 more rows]
