# Supplementary material for: Verifying molecular clusters by 2-color localization microscopy and significance testing
Source: Sci Rep. 2020 Mar 6;10:4230. doi: 10.1038/s41598-020-60976-6 (PMC7060173; doi:10.1038/s41598-020-60976-6)
Supplement: Supplementary file 2 — Supplementary Information2. [file 41598_2020_60976_MOESM2_ESM.zip › 2-CLASTA-master/Simulations_testdata/cluster_scenario_a/locs_labelA/cluster_scenario_a_results_sim_9_locsA.csv]

frame	x	y
536	6949.7	5714.3
853	8554.5	4275.3
2357	8400.8	8195.9
8474	2719.2	7994.3
445	5437.5	8232.3
4376	5324.3	5028.9
1753	877.12	6255.5
643	3432	9550.3
1092	4641.1	3864.7
616	5554.1	4292.7
276	6459.8	4246.8
895	9188.4	6417.2
3638	3857.1	2315.5
647	7447.7	6139.7
24	3859.5	2397
3430	6792	8169.5
10	1742.1	387.35
172	1475.6	8028.1
792	5315.7	3594
3102	5813.2	2843.2
64	9847.2	3322.3
2557	1147.4	6573.8
691	8027.9	9167
1730	2625.1	2751.7
178	5520.8	9125.2
66	4672.7	3762.6
151	8438.7	5304.6
3266	6069.1	5773.9
894	1081.3	7681.7
2814	3300.9	9583.7
115	8448.9	5311.2
65	2553.6	3554.7
3780	6493.3	1616.4
681	6518.5	2251.1
4545	1455.1	6035.1
1803	2079.8	408.33
2879	2329	5161.1
1911	5180	4179
79	1565.9	9789.3
3326	5232.2	6156.7
459	6902.7	1297.5
25	7805.5	8261
4252	4629.4	3724
4329	3981.8	7678
91	7701.3	8343.7
1279	5952.5	6810.4
3794	9101.1	4912.4
1313	8257.2	4912.8
1562	116.32	7304.4
224	8568.5	9857.4
1474	3147.2	9801
1325	8933.2	7199.5
114	9119.9	2483.1
416	5909.2	32.486
854	9954.8	8406.4
1098	7855.4	438.07
702	1417.2	9088.9
72	3333.3	8076.6
161	581.14	8836.7
6236	4079.7	2930.8
2	2698.6	5914.7
6099	3815.9	9450.5
1280	7106.7	5677.1
74	7618.4	3272.1
7708	6661.1	8840.4
5319	1432.5	6081.2
127	3296.9	2155.2
1835	2809.5	7367.1
4354	7161.1	5753.2
66	33.084	8038.3
1026	6155.5	2509.5
1629	2327.4	95.68
533	5436.8	2217.9
2650	5018.8	7406.1
6352	8030.5	8142
326	7556.5	9165.2
1366	5586.1	9037.5
1548	4593.2	3541
654	341.76	3899
5750	6188.1	2511.1
243	3421.4	1246.7
3294	1774.7	3379
1754	6931.5	5675.9
302	1570.1	4490.8
4115	1749.4	3378.9
983	3654.1	8876.8
7	4745.9	5767.1
80	7288.4	5275
378	8874.1	7374.1
1476	4552.2	2058.3
2287	5071.6	7424.5
641	7758.9	7776.4
552	5855.7	7459.3
547	6078.8	8571.7
2756	81.644	7468.7
1377	2022.7	2463.6
2583	140.03	6445.9
755	3814.8	9473.4
3456	2586.4	3580
268	6148.4	4829.3
249	7669.2	4401.6
982	6294.2	6061.2
4196	6089.5	5731.8
1313	5144.8	8303
3090	3347.8	9576.8
3224	9711.5	5627.2
8578	9008.4	9901.4
5544	6013.6	2147.3
1543	2229.5	3447.5
1523	5764.8	6989.8
39	3981.5	2876.2
478	2761.4	2831.1
751	7295.4	9285
109	1401.1	1892.1
960	3691.9	245.74
3641	954.17	6750
1537	8067.7	9868.3
2195	3624.2	1583.6
4502	3263.2	7049.7
259	5695.3	6346
208	3384.5	8821.9
103	9642.4	2702.5
2007	4094.5	9195.1
184	5797.8	629.64
1177	5251	2718.1
959	4455	3390
1412	3407.1	9494.5
242	5918	3887.2
1210	5589.4	7044.9
1683	2074.3	416.03
156	5495.1	7247
272	1434.7	4780.6
1770	9139.6	8198.9
183	5732.9	623.39
1030	3384.2	8847.3
144	8993.1	1479.7
24	7296.4	3050.7
2968	7771.2	9798.6
4545	2951.5	5089.4
2316	8612.4	4290.1
328	4608.6	3517.5
4102	1621	6391.5
1417	7243.9	6207.8
684	6524.4	2268
2091	4607.4	7600.6
9326	4560.7	5250.7
176	9791.9	1346.2
2488	1017.8	2871.6
81	7839.3	4496.9
415	553.7	7933.2
1472	253.56	1556.7
2552	6270	5739.2
699	4785	9611.9
121	3104.3	7084.1
187	3973.4	7640.2
1701	5247.1	7743.6
247	5910.4	8975.6
169	7883.6	8005.2
1135	7736.3	8251.8
174	3692.6	8206.1
2265	6448.1	1628.9
804	6731.7	3371.3
5651	8134.5	4601.7
3852	1501.9	463.09
7361	435.95	652.26
114	2929.4	5091.2
156	7904.7	5662.3
3239	7903.4	6581
139	2301.5	2162.6
2363	8116.1	3352.9
5833	5225.3	3594.8
75	914.38	7684.9
186	615.77	5685.3
256	2849.9	5282.2
8307	5513.7	7210.2
617	5938.5	6732.2
40	5196.9	4150.1
3415	7685.9	2605.3
406	3479.7	1226.8
2112	3740.4	3117.7
143	3153.8	7045.1
2664	2868.5	5091.1
9433	4704.2	7056.9
1428	6645.5	6515.6
960	9494.3	657.47
842	1737.3	5079.9
4075	4857.7	2209.5
1781	7245.8	7513.7
58	250.16	1584.5
4346	8516.7	8707.9
1141	6741.1	8318.4
1361	6655.8	6553.6
2455	2192.5	5412.5
4209	6239.1	1259.3
1504	649.94	4277.5
240	169.02	4768.1
8569	8160.3	4628.3
46	1630.9	8155.9
852	8567.9	1315
5846	6472.4	3303.2
140	4058.8	4571
863	5206.2	8218.5
550	6345.9	4520.6
1357	1210.2	9013.9
36	4515.2	2064.3
1623	5969.2	6704.6
4098	7071.6	7542.4
856	9463.4	3830
434	5237.6	2743.3
593	7874	3136.5
1000	6370.7	9548.8
88	1699	7849.5
4	7788.6	9803.4
2099	4008.6	7636.7
36	99.002	6427.7
1115	9488.9	8282.6
5198	4704.1	3601.9
1258	9993.4	5038.8
608	9644.6	5588.6
5601	2855	5252
285	688.08	4213.1
767	5555.8	1876.5
5204	5264.8	2737.8
26	6047.3	2152.5
129	1503.8	9712.1
1636	6819.9	1119.5
3971	6544.2	2231.4
82	5358.4	3525.6
531	6819.6	5698.7
122	8796.6	1312.2
274	611.58	7941.1
564	3361.6	8849.4
139	8063.8	9909.3
269	1294.2	6912.2
6854	9924.9	8313.1
253	1499.4	453.23
2492	7745.1	5247.3
61	5513.7	7699.4
2343	8058.2	2308.7
4857	4150.1	9236.6
140	6299.6	6673.2
1204	9391	5399.8
1383	7037.9	7970.7
1165	7707.5	467.97
1575	8174.7	4662.1
2367	3920.2	9600.1
548	9877.1	3064.1
3997	2507.2	4973.1
1279	9412.4	4549.5
205	7463.8	8629
62	4083.1	1036.6
1921	6532.2	1486.7
2556	1129.6	6550.8
2263	9766.9	1274.4
1659	1574.2	3585
1861	1937.1	8029.3
6073	867.23	6290
946	4075.5	4643.5
263	1453	477.08
666	6116.1	5774.2
94	1073	1643.8
3111	6482.7	1571
236	9977.6	2055.4
990	5495.1	7232.2
74	298.19	1591.5
2212	3458.8	1288.8
3547	425.61	3877
107	961.52	1671.6
1621	4808.2	6899.3
1418	5869.1	7119.6
5354	3709.4	1612
747	2348.9	233.18
3313	374.27	6015
343	6397.1	4554.1
211	2502.2	8185.9
1102	5182.4	4191
77	6233.1	2491.8
58	6988.2	7968.3
660	7322.3	9347.9
169	4705.1	1781.5
4567	6552	6621.8
2460	7934.5	8133.2
2405	8907.8	8466.3
631	6820.4	8162.1
286	341.48	1632.9
378	6706.3	659.54
1757	8186.2	4808.7
1354	4861.2	6844.2
522	5717.9	6051
862	1639.9	6499.3
198	8318.6	548.15
1516	806.99	2133.4
723	1975.8	761.57
7685	6944.1	3086
915	1697.1	5137.4
4062	5989.2	6744.2
131	552.94	8601.3
4335	5538.2	9879.6
2422	7490.9	5868.9
1972	9985.6	935.54
1784	5762.7	6096.4
1365	9848.2	1351.8
25	9809.7	3295.7
1296	373.36	6076
158	4772.7	9542.5
5059	3905.1	9566.6
132	2030.5	8043.6
2022	7443.8	233.65
8888	6132.4	4807.7
1130	1226.6	9311.9
137	8793.3	6401.3
5126	6666.9	7213.5
827	5534.1	7698.2
247	8045.7	3335.9
858	5803.4	3241.3
435	8347.2	8684.8
53	8831.5	1264.4
6780	6492.1	1593.9
1046	7896.3	9847
83	6879.3	4492.3
296	2907.7	3079.2
2579	4108.9	6027.5
605	3346.4	8062.9
2149	7235.8	6213
504	2030.1	8008.1
1138	3894.3	2380.9
5868	6669	7213
5499	3942.4	2316.3
551	5870	7492.1
193	8147.3	4625.1
56	8506.1	8608.4
79	5300.5	5160.6
2347	4770.4	5790.3
35	4437.4	1761.6
3808	2444	4956
1323	5859.4	5641.4
1	6316.8	3163.5
2670	5544.1	9822.5
1096	1903.5	6138.2
159	6549.8	5854.2
671	5534.9	4271.5
5487	242.07	689.6
8725	6161.4	7267.1
50	6646.3	6005.5
49	8570.8	2054.6
651	9148.1	6329.5
267	349.07	3946.9
385	9625.3	3944.9
1268	582.58	1238.2
2272	1736.3	2674.5
84	7669.5	7764.4
1315	8885.1	7180.8
4654	2923.4	4529.6
906	3974.1	9591.9
341	6800.4	8324.8
1235	5900.8	1757.7
8	7262.3	2129
3194	1743.9	3823.7
1766	9242.1	8176.7
6406	3390.5	8818.5
1386	3670.8	5683.6
2509	4079.6	7338.6
1519	5779	7029.5
2034	7639.4	5288.5
606	9983.7	3311.1
102	7210.5	4535.8
5	579.74	6033.1
3271	7226.6	4543.8
265	1494	456.14
160	8740.8	2991.6
4681	3704.5	3608.4
5977	1775	6130.5
726	3737.6	3206
2922	2293.6	1269.8
4663	2338.4	227.46
742	1528.2	3622.7
28	1601.8	2114.2
1089	6207.9	9083.9
2762	5821.7	2251
7974	5185.7	2726.2
221	8831.3	7184.5
3477	7832.1	9867.9
172	5399.8	8282.4
501	6137.7	5774.7
964	6203.1	9055.6
6065	5322.6	266.65
829	803.43	2144
321	1800.1	6162.7
854	6794.7	656.03
2933	2044.5	2070.4
102	7966.2	5537
17	3878.9	9499.6
222	5845.7	7484.2
773	4082.2	3102
47	1791.9	389.48
8157	3177.6	9834.3
189	9971.3	1003.9
710	9863.4	3368.6
1297	3791.1	1570.6
774	9928.4	1963.2
884	8195.2	5581.9
730	5486.4	4306.4
52	9309.3	4764.3
378	3427	8813.2
182	4838.8	6796.7
20	1519	3655.9
1287	8528.6	2051.1
6053	8867.9	6155.4
246	2788.3	2985.3
4875	2857	5154.5
3432	102.65	607.1
4413	3506	7384.5
378	5271	8629.8
551	2849.2	7363.4
2782	9561.4	2077.4
152	9444.1	8232.5
8306	5474.8	7205
61	635.66	1049.2
324	5130	8060.8
4983	1317.1	7207.2
56	5787.7	2824.2
2632	2299	134.12
6346	5832.8	2226.5
423	7494.8	7266.7
519	7403.8	6876.7
2351	6549.4	9596.8
1190	9609.8	2595.5
1083	5872.5	7478.8
1076	1673.8	7706.2
32	1547.3	5816.1
1137	52.455	1281.9
358	7486.7	6163.9
8727	1936.4	6170.5
51	9474.2	8293.3
1651	5764.3	7583.1
3635	1474.4	7934.6
1498	3807.9	9380.6
311	3251.2	9491.5
922	6154.9	9073.7
1233	9608.9	9878.2
858	1921.9	8053.5
6257	4672.8	1765.8
959	4570	5239.8
619	2597.1	6381.8
452	4661.7	3820.8
722	3368.3	9508.8
1895	7536.6	9144.2
211	602.8	8938.8
638	8339.6	3725.4
9511	3278.8	9447.1
525	4544.2	2126.6
465	3652.7	3580.8
2047	9385.5	6154.6
1037	9946.7	1862.2
2884	9760.1	1250.2
1739	5618	7044.4
5382	5655.3	264.6
115	3051.1	4398
2822	5908.8	1665.5
9772	4396.4	3815.2
5013	870.71	6817.5
73	6659	6060.6
787	9962.3	2059
6704	1389.8	1060
3907	6365.5	6101.6
388	4737.5	5701.1
1023	1551	2397.8
89	9402.5	400.14
2201	8584.7	4254.4
5867	8116.5	8069.2
1418	7222.4	6205.4
100	9491.9	560.34
279	876.06	7647.4
668	5550.7	4267.1
1497	3781.3	9416.9
219	5016.5	9507.4
9294	1543.1	465.39
470	630.39	1247.7
1468	5816.8	6118.6
170	5825.4	6977.3
1286	8544.8	2021.8
3094	9858.3	1434.9
767	8444	8652.7
336	1456.7	2917.8
587	4560.3	5264.4
19	3162.1	7736.6
1052	2227.9	1296.9
9564	1821.5	6172.8
84	7865.8	4546.1
86	3979.7	9477
6539	6447.6	3345.8
4215	4449.8	1766.2
2715	4965.9	7384.4
1561	1468.1	2835.7
984	9038.3	8035
693	506.97	7987.8
1685	6567	2291.7
93	6533	2727.2
460	1307.4	6158.7
3275	8984.3	1488
2346	8061.6	2264.7
2200	8585.2	4231.5
5296	8383.2	4157.3
84	1565.5	3570.2
196	7801.6	4156.9
196	2818.3	3084.5
546	6041.7	8606.7
10	6107.5	2762.8
8	5299.6	5150.1
969	4281	3399.8
385	6210.5	3072.3
1483	8499.8	9917.2
2282	140.14	8050.5
44	1437.4	2863.1
524	9577.6	2066.7
81	5282.6	5128
306	581.33	6029.4
261	5411.2	9092.1
876	7223.7	6251.2
6	6807.8	1057
5516	9678.7	9634.7
2254	5891.8	1792.7
76	7711.3	3250.6
2080	3048.8	4391.7
4336	4094.1	6023.6
6660	3971.3	7673.3
1748	6412.9	9593
81	3460.6	7480
184	6235.7	2490.3
240	3703.8	181.75
113	6384.7	9647.3
7453	713.87	5667.6
342	1579.2	4545.2
1618	1393.7	9136.1
1281	2696.7	2859.7
4042	2216	2121
2526	6215.1	6627.2
2266	8588.9	9753.6
1283	771.39	5380.3
5142	5067.1	8667.8
1690	8596.6	2584.8
566	8328.4	4173.2
1249	8212.7	5603.4
33	9404.3	443.51
2286	5053.3	7460.6
78	2146.3	7891.8
2218	230.93	1589.1
446	1354.2	6319.2
7104	6965.5	8527.5
1331	9593.2	2685.4
250	5936	2167
244	5288.9	8734.3
75	8871.1	6174.2
1413	2106.9	476.17
3208	2232.2	3441.3
2775	5241.8	4229
1533	1646.6	8126.1
2124	8187.9	5537.1
634	2025.1	766.16
8581	684.97	1369.3
148	5788.2	8470.9
189	5968.4	6769.5
710	9985.6	2044.1
28	566.77	8784.4
291	6854.2	3122.5
6105	9749.6	2082.8
428	9726.9	2172.1
270	3576.2	2902.7
5455	8067.5	3421.7
1412	2039.7	489.79
2676	2050.4	2065.4
214	4043.6	9258.5
6	4022.8	7301.9
242	5957.7	5262.6
15	5046.3	7432.5
18	8075.1	9432.8
3274	9042.9	1482.1
526	2248.3	154.72
4333	4033.7	7656.9
200	1439.6	2853
200	7759.5	4187.4
513	1115.6	9228.9
1662	4125.5	3065.4
1354	5678.1	4961.4
213	7071.4	5013
1101	5825.9	4012.9
1669	4154.3	3050.8
425	3683.5	8077.8
4547	2904.7	5194.9
680	8031.1	9230.5
1056	4521.3	5234.7
192	8161.8	4559
6284	3595	8861.4
624	2013.6	2534
1733	2684.1	2793.2
1532	2177.2	5400.4
104	2953.5	5104.4
1142	4610.2	7554.8
5824	6057.2	3986.6
969	6128.1	4758.9
1384	8626.6	1242.5
6015	5378.6	2870.5
139	9023.8	1430.2
1335	5582.4	7060.2
2183	9991.3	2181
400	6878.2	3084.6
2461	2892.8	5107.6
1753	6932.5	5628.3
2914	3175.8	9826.3
15	6511.5	6724.5
4027	5310.6	6131.7
807	5175.1	2707.9
1225	4069.7	7398.8
2	9421.1	8257.3
5385	9325.4	4701.7
2714	2299.3	5194.1
100	8977.8	1472.6
282	6367.1	6040.5
2557	990.96	2936.8
584	6118.7	2752.4
1490	9520.7	2063.2
389	9493	6889.7
2843	8932.7	8252.6
5879	5225.5	3663.2
9502	3257.8	9397.7
283	7396.8	6191.9
5193	6687	7230.5
834	8512.3	9863.4
944	1283.8	6093.5
646	585.64	8973.5
130	9012.8	1505.3
1480	3113.1	9805.4
546	1761.6	2623.9
63	5679.4	258.45
1157	241.04	7158
157	7608.1	3821.2
1810	7266.4	2057.2
677	3627.3	1600.3
5644	5960.7	1746.2
3266	1525.7	493.15
590	4658.4	7573.1
2930	5310.3	7830.7
103	4603.8	5305.3
9507	3283.5	9424
6120	4665.1	9874.1
5475	7307.4	2088.6
79	9860.7	3064.7
2233	1695.7	574.93
41	6408	9609.1
2147	3211.4	9421.5
756	7674.3	567.52
4262	2652.4	2832.4
243	8898	7396.3
5494	3633.3	1663.1
5393	4224.4	3565.1
386	1572.4	2099
2129	2357.4	155.67
212	1540.5	2716.7
232	5896.5	6822.7
418	2249.1	2220.2
4414	3461.4	7394.2
114	5306.2	2878.7
2261	5538.6	1667.1
96	4151.6	3120.7
297	5286.2	2555.8
63	7853.4	466.78
6265	2759.1	7941.9
103	156.14	4766.1
1230	8974.5	7175.2
4831	1374.6	9052.1
701	4878.8	9590.5
216	3937.5	2935
104	6140.8	3913
796	1035.8	1597.8
195	9526.8	1415.8
351	4114.7	3028.3
1597	2551.3	3693.5
235	5442.5	413.21
625	2982.9	7274
504	941.55	7599.7
6366	6977.4	8609.9
785	607.6	7937.5
590	3838.8	5112.5
1021	5661.9	7221
2688	9587.6	9895.8
1765	856.4	7656.8
1720	3374.4	2245
441	5229.5	5489.8
452	6179.2	7286.1
479	5265.1	6103.1
77	6483.3	2761.9
409	7067.3	7565.5
1751	8921.9	8440.2
1753	8148.2	4675
2471	6342.2	6721
125	5818.6	6117.4
562	5643.9	7089.3
1327	9323.1	433.35
1541	6756	8297
51	5604	3343.9
1319	2858.9	5168.1
265	1433.8	2804.2
114	6588	2764.8
2031	4721.6	1724.4
552	653.76	7909.5
565	4796.3	4058.8
2200	7851.9	3149.1
947	3950	4575
1307	8252.6	4891.9
1061	1749.6	2614.5
161	5256	6097.7
3522	6577	2224.1
3564	5841.2	2798.4
7300	1689.4	386.49
388	6034.5	2174.8
673	1717.1	7761.6
553	1901.3	4357
1331	5905.1	5652.1
365	6186.9	7224.5
72	5264.9	2593.6
1470	5783.9	6170.4
2836	7605.7	5308.7
61	199.68	599.51
3482	4534.9	4724
1553	3731.2	4954.9
1524	1354.1	9095.5
755	4547.6	2148.9
3711	9818.5	3150.9
1204	7199.8	4526.1
812	5288.2	7733.2
103	2934.1	5140.9
4973	5283.5	305.92
2182	841.79	2098.8
7794	4120.2	129.51
637	4530.1	2091.3
587	8889.9	6054.7
1647	5451	231.41
6	4135.6	223.46
553	639.73	7904.7
3711	4943.3	2213.6
179	9628.3	6486.3
10	4695.9	5746
8	9912.7	8334.5
45	1384.5	2858.8
53	170.97	2869.5
1603	8999.1	8124.7
2917	1586.2	6429.8
118	9749.2	1241.1
8350	2822.5	5171
348	6533.8	9618.6
184	8158.9	4657.6
798	6472.4	2089
1127	6844.2	1157.3
36	7602.4	5314.6
311	9055	4888.5
22	9489	1274.2
1761	6646.2	6535.8
1460	1143.9	2587.5
5002	1807.3	6123.7
1399	9959.4	5024.6
2106	4040.7	7641.5
4284	4725.9	7121.1
737	6450.3	7050.7
924	569.52	1306.7
151	5121.6	7984.7
1696	812.9	3872.9
5094	6742	7228.6
1289	6172.5	5758.2
3844	1206.4	2602.4
330	7581.6	2109.9
5839	1230.2	6891.2
2767	1144.6	6656.1
1444	9199.2	7550.9
5946	7441.5	323.93
364	2265	3402
1119	5158.3	8241
344	697.81	4214.3
103	4029.5	7642.9
64	3135.2	7012.4
8459	8490	9898.4
1550	4605.9	3604.5
3637	1487.8	7921.4
878	7960.5	2320.3
684	1459.9	2786.9
3979	8067	8070.1
988	4219.4	3606.5
6443	3929.2	1646.8
343	6905.4	5719.3
1025	1611.1	5145.2
349	8581.6	2056.8
555	7754.6	8231.6
78	614.26	4232.6
4987	5265.5	339
2754	5759.6	7480.6
123	5752.7	3328.8
2804	7667.3	2624.4
2326	7659.9	3246.9
369	8582.9	1973.9
2117	4134.4	214.69
101	9623.8	6425.9
5362	3184	7013.5
18	1808	362.01
2212	531.46	8637.7
421	166.04	4750.8
4184	5466.4	441.46
8448	9849.9	5117.7
560	8474.4	5396.1
1241	7310.5	9362.1
800	1255.4	9080.5
102	9594.9	6473.4
3319	7595.3	2664.1
533	3304.4	8035.4
6545	8304.6	8727.1
463	6834.7	1221.1
821	6411.4	4272.5
305	3652	1581.8
105	7478.2	9162.1
22	6411.4	4519.4
1804	5871	6762.2
3923	5511.2	458.24
654	8263.5	513.21
84	106.59	2764.2
541	5274.6	6166.3
476	644.75	5636.5
143	3669.2	8831.2
7201	7528.5	8790.6
5266	1542.6	2090.4
10	2692.4	1119.6
810	1829.3	8377.6
1791	7846.7	7933.3
3206	6025.1	12.412
530	3334.3	8032.2
68	2603	2826.4
180	3609.6	8093.8
1948	4071	208.96
1680	5750.8	9369.3
429	9774.4	2144.7
8763	8305.7	516.97
1251	5771.5	6846.6
241	9996	2076.4
3053	3480	7462.3
474	135.3	4693
510	2022.6	420.11
456	605.13	1278
442	742.91	2082.8
3509	7112.7	7743.1
4525	7862.9	9822.6
126	1323.7	6840.8
718	4717.3	9534.7
201	7783.1	4191.9
296	1640.2	6407.3
292	6852.5	7457.6
598	4582.8	8179.2
852	8907.5	7140.1
223	5870.6	7520.7
1033	3390.2	8784
66	5495.9	7666.2
1328	6154.5	3035.6
539	4375.3	2077.1
562	7655.9	3783.4
560	3791	6219.1
5874	4672.5	7601
259	5963.4	2251.9
1805	1467.5	1944.6
4081	3628.2	4733.9
1487	1929	6120.6
1296	768.29	2076.1
632	2273.2	107.09
180	6342.3	6687.1
532	6824	8101
3187	9186.9	7557.5
3282	1536.9	499.88
869	127.13	7296.3
197	364.75	3916.9
940	5420.4	229.03
1107	2941.3	4413.8
2492	1069.4	1486
565	5897.5	5279.3
1918	6504	1630.8
9324	4708.9	7084.3
110	943.53	1626.9
41	8355.7	5366.2
6520	3875.6	2382.6
1497	5712.6	6438.1
1851	3427.1	8764.1
513	7048.8	8027.4
69	5563.9	7680.4
1381	672.18	5983.5
572	5795.8	2851.5
7378	3659.4	8855
485	4754.2	6523.5
8667	6503	1641.7
206	3675.9	5774.7
5359	6183.4	7226.5
1867	1001.4	1505.1
1186	3933.9	9472.6
253	8176.9	4918.8
4525	3303.5	373.05
647	3891.8	1672.7
4	5273.4	3647.3
15	450.87	9290
330	7621.1	5337.7
1277	69.931	8016.9
463	8181	4329.2
268	6823.9	3110.2
9513	2707.6	7914.8
1497	9957.4	8398.8
84	9741.5	5587.3
2812	8906.5	8307.7
206	5751.6	579.59
3	316.38	1548.2
227	5250.5	8661.7
67	8797.9	5527.3
191	8001.4	2354.1
1535	5904	1786.3
933	302.62	1592.6
4751	3272.8	9435.9
435	2256.9	94.941
4373	7267	2101
1639	9348.8	6195.3
1022	8606.5	5985.1
3272	5888.1	4025.2
1309	4601.7	3787.6
216	5136.9	8237.1
8724	1618.4	9055.8
2825	679.94	5684
4579	1470.4	4726.5
680	7767.9	4160.2
374	4008.2	9453.4
185	6286.4	2495.3
180	3232.1	9460.1
2404	3937.4	9828.3
3449	3760.4	5844.5
188	2342	3222.1
1084	2003.8	8050.5
647	2575.2	2820.7
51	6186.2	2486.5
2579	6692.8	8299.9
6	6829.7	8132.2
8027	466.14	8569.5
1454	3958.5	9495.6
8422	864.71	3834.1
77	9961.4	2080.7
7676	5939.4	5220.4
4698	2941.1	4517.4
4149	5225.6	6163.1
1131	6668.8	5965.2
3319	2889.9	4456.4
159	5557	16.85
781	5433.8	169.15
3454	5374.2	8674
232	8716	1341.5
2876	5212.9	2374.3
146	4220.1	6881.6
162	8821.6	2947.7
4109	351.36	5955.5
399	1624.5	8057.1
740	7206.7	4425.9
894	2556.6	2852.8
707	5968.3	6777.6
4211	1782.4	3313.8
39	1803	353.83
9568	4061.4	7354.8
109	5673	3264.9
3183	1110.5	7690.4
987	1276.1	7151.8
6350	7996.1	8043
1783	599.5	4227.9
3887	687.21	8972.3
2553	5267.9	2722.8
1678	2077.6	437.4
1237	4025.7	7325.4
82	7199.9	6249.2
1853	7695.9	551.33
2158	9193.3	6374.1
215	7058.2	5003.2
79	7266.6	5321.3
453	782.61	7070
1088	2623.9	6345.5
1117	4804.8	2619.5
3457	1344.4	6907.1
191	2305.8	253.37
8356	6090.2	3913.4
1151	3642	8838.7
8373	6061.3	8514.6
1561	5821.4	2823.5
4295	3759.2	1609.7
2317	1889.8	6126.4
898	2603.9	2796.7
167	6208.6	9041.1
1732	5065.2	7413.7
138	8068	9900.7
5210	6195.7	2472.4
4322	3980.9	7640.6
5180	720.49	5657.1
64	3678.6	209.26
160	2686.4	5931.1
899	1919	781.68
47	187.75	4784.5
3553	7316.5	6877.1
1380	7041.9	7965.7
1285	6911.7	1278.3
5477	5493.4	1807.4
1145	7940.3	8126
265	821.06	2166.9
2068	5227.1	4181.6
350	6014.6	6709.2
4837	7167.4	2258.9
63	1731.6	4209.7
393	7061.6	4979.9
585	3443.1	1281.5
6148	3710.4	8099.5
2107	4103.5	224.47
1521	1342.1	9107.5
2007	4636.5	7573.8
5839	3274.8	348.74
146	7501.4	5784.3
1784	6621.1	6564.9
23	5040	8212.1
2919	3066.7	9819
1070	941.82	7705.7
618	7457.7	3865
27	8702.5	1765.5
2514	9138	4890.3
53	4404.3	2077.7
135	5751.3	3398.1
139	4055.7	4659.5
779	5462.8	185.26
467	6119.3	2743.9
483	6512.8	1537.6
1253	6531.5	7424
7645	1741.4	361.29
6919	6006.1	2180.4
47	2712.1	1030
716	3389.7	4028.1
3400	3589.1	4727.1
976	9138.5	2116.8
983	7991.9	2305.7
2156	7339.7	9999.3
26	9381.7	5395.3
108	9977.5	1938.1
1412	3638.8	9991.2
2708	1140.5	6706.9
4945	9069.9	8146.1
4340	8484.6	8613.9
4258	1191.2	6084.6
514	6543.4	5919.8
581	8828.3	6407.1
39	7670.7	514.94
128	3625.1	8911.9
3293	1790.4	3346
3196	108.98	7523.4
1781	651.08	4206.5
2009	1581	2312
1053	9926.2	1892.4
1132	6629.5	6045.9
1881	1295	6161.6
6599	3926.9	9468
1944	6350.3	6136.8
564	3613.8	4769.2
4875	2696.9	7886.9
80	659.03	4279.3
2721	6188.9	9074.7
162	8751.9	5639.8
2197	3634.3	1632
1101	1631.6	7788.7
2797	8480.6	7883.6
180	3599.4	4791.5
437	806.68	6199.3
2598	3319.2	2227.3
342	6634.8	3334.3
6766	9219.5	7482.1
513	6591.1	5955.8
8	4267	3590.9
1771	1107.6	6903.6
144	3671.5	8854
2606	91.864	7428.3
3714	3776.3	169.08
4673	5040.6	9504.6
453	4113.2	7007.1
449	8923.3	8500.3
260	4639.2	3822.2
3207	2180.3	3426.6
22	9830.3	3336.9
7922	5927.5	5256.7
905	8571.9	9901.7
1215	4596.3	5258.7
4275	9617.4	6527.2
541	477.88	8767
1034	1562.8	2736.7
907	6447.8	3325.6
7009	8393	4217.3
5888	1395.7	9143.2
209	4790.5	4124.3
335	1461.5	2942.1
244	9319.7	4549.3
7569	5324.9	8673.7
123	4133.4	3022.4
4213	4406.6	1798.9
4625	5546.5	8997.8
210	720.87	1937
1126	6212.9	7267.3
3715	9793.6	3065.7
714	8018.7	8547.1
141	4033.7	4628.3
2640	7463.7	3855.3
112	4644.5	3890.5
8580	592.81	1312.2
675	1034.9	6773
71	7309.4	5301.5
991	7333.2	7447.3
1544	2253.6	3485.3
4874	2738.1	7973.1
93	3151.7	6992.7
132	3681.7	5729
442	9806.7	1365.8
233	7474.8	6174.4
1115	2596.7	2792
1749	6520.1	3313.5
287	2554.5	3686.2
959	7860.5	7957
27	8626.9	1359.8
532	6208.3	1667.2
6505	2734.5	7966.4
5225	5791.4	3419.8
776	2769.8	2911.2
4097	5882.4	1744.8
450	4680.5	3838.6
4444	5895.8	6802.8
86	5288.5	5151.2
2233	8417	5371
483	4882.3	4176.9
3062	6787	8302.5
601	3672.8	8130.5
3957	775.74	2153.5
2784	6105.9	5807.5
614	7827.1	4558
3165	4500.6	4681.8
297	2905.4	3088.4
5275	1437.6	6109.2
1254	5846	2230.7
364	6180.7	7242.6
3	815.68	7078.1
190	9101	1521.6
3063	6777.1	8298.5
115	9032.3	2482.5
743	5901	1750.1
381	6434.4	9556
697	2359.1	3433.8
3130	7050	9819.4
576	5553.6	9884.5
7816	4604	5331.5
715	4262.2	9989
286	6648.8	3359.5
178	981.91	1667.3
469	2241.9	3099.1
36	7574.6	8737.5
511	5422.6	9140.7
74	8974.5	7175.3
1913	2652.1	2720.2
8721	1610.8	9046.2
1472	321.32	1535.2
1485	1631.4	6469.3
2023	4598.4	7578.8
1523	7675	7784.8
3898	6859.2	1115.8
6208	4144.8	2955.2
1850	9781.3	2151.9
4790	5368.2	2171.3
280	5046.4	8620.7
89	111.69	2832.3
250	9322.2	5440.7
149	8644.2	1326.9
1755	8210.3	4925.7
372	4277	5588.7
3575	8972.6	1276.9
329	5954.4	6774.6
16	9535.1	582
1282	9542.3	9917.3
84	7860.4	3063.9
2261	6372.3	4532.3
7746	3229.4	7043.6
77	8497.3	1990.6
8595	3350.2	9509.8
910	4615	7561.9
5124	5617.8	4956.2
1028	489.57	681.86
1576	8748	3034.1
3474	8085.1	3405.2
6544	9959	2049.5
2350	4709.5	9508.8
69	7187.9	4480.2
1144	7919	8067
990	9317.5	4739.9
9039	3678.7	8098.7
5447	3913.8	2353.1
5974	1790.8	6225.8
385	8827.4	6501.4
76	2674.9	2776.7
86	8347.6	563.6
426	4080.5	5771.7
3905	6380.2	6162.5
587	8361.7	8631.3
137	2581.9	3705.6
121	4757.1	6505.5
1027	6142.6	2416.8
691	8665.6	1026
32	4739.3	143.84
1467	8384.6	8192.8
5393	8024.2	3405.6
3273	3427.1	4017.6
73	7447.7	6135.3
392	2631	9895.4
1466	574.53	8986.6
906	2402.3	4861.1
6358	8054.6	8075.6
1578	4028.4	9284.8
5773	4702	1825.4
1202	6551.5	9620.7
4492	3992.7	4549.1
245	6850	8125.6
8090	5870	2827
3937	4859.7	2573.5
1031	7611.8	3799.1
556	3617.7	5795.6
849	1352.8	183.57
2865	7161.5	3292.5
1913	7802.5	9829.7
1911	4040.7	5734.7
6258	4669.8	1722.5
53	7583.3	359.06
396	94.549	1298.6
9624	1598.2	8988.8
159	808.55	6166.5
3659	8187.3	4357.4
2849	6075.8	8536.4
1178	1854.6	3808.6
3740	5673.8	4952.7
253	5994.4	5685.1
957	7463.7	275.92
3659	7609.4	1994.6
5383	5649.5	218.57
230	5081.6	8694.4
33	3615.9	8867.5
798	7094.4	3758.6
21	4724.8	5854.3
2847	6109.9	8414.9
565	8831.1	6382.1
1096	7446.8	6152.4
824	882.01	7691.9
705	5931.7	3996.5
574	3684.7	3630.7
7	6831.7	8120.9
13	3760.1	6211.2
920	4115.4	7048.3
540	8590.1	4263.5
1637	1389.3	9144.9
873	1758.4	4243.4
1198	1830.8	3779.5
591	6335.8	6743.1
1136	4091.4	5769.4
44	9493	1312.2
453	4656.7	1847.4
1950	4448.9	1760.3
858	666.35	8895.2
563	8377.9	4173.4
3580	6337.4	6098.1
2459	2519.1	3677.1
4891	5638.3	1576.7
1195	5639.3	1617.5
102	7689.7	2265.2
508	4575.9	3548
225	9161.6	6368.3
2771	1125.3	6653.1
501	4469.2	4780
713	4240.6	9978.1
1595	8100.9	9915.7
145	5933.5	3880.7
260	748.64	5319.1
1866	5385.1	3507.2
378	5966.6	5240.3
1655	6142.3	5676
454	3997.5	5767.8
8680	1917.6	6182.9
5108	2544.1	3592.4
1824	7582.3	2014.6
1408	4721.5	108.74
1139	12.682	1175.4
5291	1454.2	2843.6
497	1810.9	3684.5
12	4978.5	2262.7
19	7242.8	3076.1
3376	1949.7	3509.3
1346	7906.8	419.07
596	8138.2	4623.4
488	8229.9	4890.5
430	8580.5	2594.3
392	883.67	7307.6
803	7057	7997.7
836	9987.7	9960.1
811	2317.4	188.71
851	3359.1	4068.7
297	4761.7	1809.9
8998	7618.8	3818.2
444	9021.5	1506
4677	7866.5	8004.1
376	6024.3	8465.9
25	5861.7	7432.7
384	477.29	8037.6
123	7679.7	7720
4560	48.404	1285.7
227	3861.3	9532.7
8545	5743	289.01
461	6859.3	1290.5
209	1867.9	8388.9
209	5244.1	2679.4
4825	6136.7	237.75
2426	3193.6	7085.9
1073	7437.6	5832.4
268	5560.2	4318.1
2	5508.2	228.9
1281	9395.6	4569.2
259	2148.1	5385.4
163	3706	8841.8
4095	7752.8	8279.2
7687	6908.6	3051.8
1461	1656.8	6487.9
136	4134.6	216.23
6246	5242.9	2558
352	4632.1	3822.4
2115	4098.6	215.33
1156	7510.2	8757.8
203	5806.2	3995.4
1503	537.26	2910.1
1503	6353.9	6081.2
945	2313.4	5142.3
1267	2342	137.79
46	6651.8	5989.6
611	8139.2	4315.6
6	6020.9	11
1588	8242.9	4351
750	5507.4	1658.4
2829	5289.5	5095.6
2802	7681.5	2628.6
204	8046	7925
547	1753.1	2692.6
1284	2686.5	2916.8
197	6440.2	4279.2
2455	5209.2	6086.6
504	1027.6	1637
524	3801	1618.3
146	1617	7949.4
2390	5704.3	7551.3
9	5133.7	7963.8
2271	1695.5	2736.8
436	6357.3	2631.5
443	598.44	8914
8729	1930	6190.1
1449	2278	3627.7
19	5867.6	2197.6
2482	62.183	7477.8
2359	6117.2	271.61
1303	7263.3	3015.9
310	7985.6	9436.6
1	8943.2	7170.6
477	2700.8	2868
954	2265.3	3434.1
6276	6102.2	4780.2
3888	2085.8	8160
5360	6214.3	7312.6
2921	8915.7	8223.2
150	9135.5	4833.7
655	6540.5	3377.6
2729	1440.2	1254.3
287	317.41	1542
362	798.14	1990.9
3070	4732.4	1823.9
1212	5886.6	2250.4
7922	4052.7	5786.8
1205	1227.9	9044.2
307	9534.3	572.07
254	8200.7	4956.4
2698	2160.4	5462
7163	3269.8	400.99
7142	3895.9	2277.7
2540	7990.2	8550.1
499	4044.4	7265.5
271	8980.1	9833.5
958	1758.1	8398.6
1775	5019.3	7394.9
7990	5277.8	2683.2
3262	8970.9	7198.1
109	958.99	1653.3
27	4856.3	6819.7
497	15.052	3723.5
1219	3993.8	7628.3
817	702.89	4271.8
4284	5653.4	9842.6
1804	1829.4	8344.6
157	4838	9521.6
435	5281.8	2723.8
670	7862.3	8126.5
5834	6273.8	7296.5
265	9205	8222.1
2481	7878.8	7964.7
1215	5084.7	9470.4
211	4521.3	2146.2
682	7184.7	5694.9
310	633.81	4594.8
163	1564.4	7957.5
419	734.76	4562.6
305	530.56	6003.7
21	770.06	6109.5
484	1735.9	378.29
3265	1546.3	445.97
423	699.65	5657.8
14	1284.9	6162.8
528	1535.1	3641.9
1336	3729.9	1517.6
1041	8870.9	8253.3
44	6004.9	3877.5
7058	8908.6	7202.5
2244	2047.4	2055.6
554	7674.1	3230.3
4346	7301.7	3044.3
951	4669.2	1766.6
2019	259.5	1590.6
7217	7734.5	5200.8
73	2827.5	3011.8
799	837.81	7034
222	2213.3	3478.5
282	4594.8	5261.4
588	5393.8	9065.5
1242	6561.6	2998.4
608	1970.1	8023.6
399	8924.3	1315.8
3275	5882.1	4026.7
302	6583.2	6045.7
2111	4005.8	7245.2
48	2744.8	1090.7
749	282.17	1553.7
526	5872.9	599.81
1671	602.59	8029.3
7276	5908.3	5232.1
9333	7466.6	8788.9
1099	1632.4	8092.6
240	8762.4	6499.4
1746	8504	2020.7
809	2321.1	250.03
1053	4631.9	3623.8
3	703.9	1320.1
486	1537.3	6419.7
4137	1816.8	3383.2
714	3973.5	4528.3
1610	247.16	1487.2
3531	7696.4	8262.2
3495	6278.9	6685.4
657	9732.8	5609.7
328	6612.5	8880.5
171	4114.3	6963.2
506	2051.9	8015.8
2519	6797.4	1099
5927	8050.2	8148.9
107	9675.3	3895.1
25	8177.2	5563.9
106	4609	7565
579	5840.9	8481.1
117	9737.6	1261.8
37	4455.3	1772
3139	7292.6	3007.7
1537	7353.3	9267.4
406	7813	9554.3
2754	7534.5	9158.6
994	9645.1	6511.5
12	4685.8	5741.8
3424	3643.6	4786.9
45	7475.2	5816.3
781	1742.5	7766.8
1449	5803.3	4044.5
556	3764.4	9470.2
430	6524.7	6690.5
9038	3676	1583.3
4740	2740.5	7955.1
4152	8806.2	7357.9
208	7066.2	4933.4
84	6725.2	6546.8
210	4795.7	4084.7
3131	7133.6	9856.1
909	2463.4	4842.1
451	1167.2	604.87
830	9702.3	9663.5
144	6354.8	6656.3
159	8786.9	2957.2
745	9954.4	8453.8
401	9504.1	3877.1
62	7229.2	2151.3
2918	3107.4	9865.1
2133	1955.9	804.9
3563	5854.6	2817.5
310	1385.1	2878.8
1322	9521	6441.8
2188	5470.3	414.41
1912	4608	3824.7
6446	9206.3	7518.3
4412	3472.5	7472
5588	7475.9	313.62
116	9339.1	4747.9
41	7444.8	6145
1438	6592.5	2916.4
2267	1757.6	2657.5
51	8570.8	2023.5
7844	5283.2	2741.8
15	5852.9	2838.2
1542	6722.1	8287.3
78	847.73	6313
738	279.02	1621.3
749	3861.2	9910.3
870	577.86	1308
1046	2477.9	8827.2
162	7062.1	7545.8
2204	846.43	3775.8
2123	8165.6	5537.3
1768	6687.4	3382.2
118	8378.6	8128.9
914	859.76	7644.1
1852	5652.4	4966.5
3327	2612.3	3654.7
2921	3108.2	9789.7
391	7764.2	4140.9
17	7203.9	3028
362	8960.4	8484.9
1090	8692	2942.8
932	4475.6	2080.6
4733	529.96	8631.5
3711	4096.3	2977.4
288	5567.7	7084.4
1555	7302.6	2051.4
689	6125.9	2772.6
9892	3925.5	1707.7
1189	4705.6	9558
711	3843	6104.3
2275	2515.4	3655.2
1481	3071.9	9782.9
134	6704.5	3319.4
7938	1460.5	2858.3
15	1698.4	4143.8
129	3799.2	1634.5
415	9759	2104.8
317	464.16	6848.4
1416	6651.2	6544.7
1224	2016.2	434.18
530	1827	3382.8
81	2085.7	7920.3
666	7650.3	2598.8
131	8894.5	6491.3
246	3578.6	8936.6
151	5730	7307.4
3439	6085.5	5762.4
963	1776.7	3331.3
7223	6680.9	8868
109	5548.3	4244.9
1523	9998.3	2093.8
82	5287.4	5207.7
358	6142.6	4879.6
2490	36.432	7501.2
738	1946.6	4386.6
5805	9499.9	553.39
262	4316.2	3452.8
2325	2319.1	3378.1
1720	4046.4	9242
1598	2833.1	5948.3
43	5850.6	6879.6
48	2605.7	2777.4
384	8403.7	3744.1
540	7070.6	7505.1
280	4818.6	4086.8
1597	8126.4	9861.3
3112	2492.8	4775
803	8971.9	8400.7
1291	7370.3	362.15
224	6227.9	3127.2
627	2089.2	8208.5
30	6486	1604.5
63	4157.7	1111.1
175	8092.7	3318.3
1205	9342.2	5339.7
1940	1976.3	8014.4
516	5575.4	4306.2
1095	3982.4	4547
2559	4688.3	7058.4
3856	3978.1	2867.5
793	326.28	647.36
1694	830.79	3911
198	3790.7	1569.8
172	6685.3	6587
167	465.27	8568.8
671	2575.6	3697.9
14	809.87	6244.6
812	5261	6163
336	5024.2	9448.2
8	2807.5	7386.3
651	6530.9	2296.1
4695	3330	9548.6
1084	5818.4	7482.5
3067	6794.4	8328.4
8305	5439.3	7200.1
1297	9712.6	3212.1
1014	513.38	2872.4
97	10.809	3752.2
4436	4727.1	9509.2
209	6119.9	3886.5
3464	2447.6	4790.6
2333	4558.3	2139.2
536	7325.5	9277.1
4206	8795.7	7379.6
83	8852.2	8409.4
868	9680.3	853.53
108	5918.3	5677.8
89	4811.7	9493.6
1283	5963.4	1652.2
67	8982.2	8383.6
483	7108.1	7752.6
743	7112.9	2369.2
1026	8901.8	6159
613	9827.7	3338.7
1414	2086.1	502.76
99	5988.8	1708
2	4667	9557
545	6340.6	4504.4
93	7676.8	5312.5
1750	8020.8	2263.1
222	3009.7	4471.2
218	834.71	7032.3
3226	9738.6	5552.8
2570	3472.7	7476.7
4826	6080.9	246.11
578	3027.3	4380.1
30	3644.7	4760.7
3968	2405.2	4899.1
1681	2037.4	426.44
1079	4671.9	1793.6
6920	5988.1	2151.2
5657	42.108	1216.2
4065	5556.8	9844.9
168	4584.9	5281.4
295	9066.9	4962
531	818.34	2192.8
4324	4020.5	7649.1
320	6356	4524.9
90	2125	7846
1203	774	5354.8
888	9961.2	2190.7
143	5900.3	3919.8
560	7661.9	3791.8
7900	8522.2	9901.8
8678	645.18	1351.2
3169	9695.6	9618.4
31	9729.6	1221.2
24	6304.4	2988.5
3172	4714	9556.5
158	569.03	8808.3
3237	7909.5	6655.9
8425	2894	5787.1
1230	4230.9	6843.1
953	4838.9	4093.3
115	2793	3002.6
140	3492	794.48
1105	2975.5	4378.7
3679	9988.6	8381.7
2	6950.2	8669.8
8242	3737.5	3178.9
4999	1795	6103.6
5550	3926.4	9575.3
2416	4753.8	9567
108	6284.4	1285.3
427	1188.7	2506.5
1726	5834.1	2847.6
4986	5263.1	363.03
112	9095.7	2494.8
5122	5634.2	4996.8
1623	775.83	5343.8
5418	6115.8	3936.3
232	7459.9	6131.6
5244	4702	7608.5
1003	6352.7	6111.5
1051	2235.6	1275.1
581	8356.9	8683.5
45	1531.5	5173.3
9623	1555	9079.9
3701	6534.4	2234.8
23	586.82	1312.9
804	3381	9511.3
583	3022.5	4428.9
476	6082.1	2841.5
55	4032.5	7603.6
6225	4822.1	6816.9
1280	9025.2	9857.8
839	2961.2	5846.8
1754	5229.9	2643.1
1425	5187.9	2563.6
651	5665.7	6344.1
1083	7284.4	7580.3
1245	9855	1335.2
150	4213.4	6823.3
153	1358.3	1949.4
963	9501.7	586.97
828	1553.8	2687.5
5282	5030.9	7392.4
5873	4632.6	7579.4
1893	7512.4	9213.8
858	3590.4	5646.7
628	166.72	622.42
1660	4080.3	7293.7
481	5305.7	5014
153	9192.6	8223.1
346	1296.1	6413.8
9112	6628.3	8899.7
202	5864.3	2264.7
959	5652.7	1603.2
2054	8579	4236.5
93	5796.4	7555.8
2816	3370.9	9553.2
229	3954.7	9563.7
417	4700.8	7066.2
4435	5651.5	4997.6
827	436.81	6844.9
1685	4615.8	7553.6
3519	5507.8	372.85
1855	5550.4	7704
188	3336.7	2144.5
14	5658.9	7597.8
697	7644.2	7790
1658	1570.7	3597.5
36	5950.7	5634.7
7342	6297.2	1251.1
2264	1453.1	6038.4
325	1771.9	3817.4
572	1093.9	9190.3
9507	3665.1	9972.2
471	7060.7	5740
67	2588.8	2856.3
433	2341.1	106.2
2854	4217.4	9989.9
122	67.583	8042.8
2870	8444.2	3735.1
33	9664	5605.2
163	2684.4	8018.2
127	7335.3	2058.8
2366	8080.5	3388.3
5157	4634.6	1765.7
128	756.58	5358.7
8600	5533.1	441.79
42	6000.8	2134.2
2367	8120.9	3394.8
5001	1803.2	6098.2
804	5178.3	2598
2114	6447.7	1959.3
125	3402.2	8782
288	5416.2	8350.8
5408	1901.8	1999.4
5490	4236.2	3562.4
3062	4413.1	2118.6
9	1735	387.88
2348	5570.5	7636.3
648	5819.9	3423.7
241	5064.8	8508.6
1653	6859.4	1039.5
3343	1152.8	9339.1
6272	2751.3	8012.6
2173	8548	9903.6
14	2904.9	5155.5
1221	7377.6	323.1
133	1455.7	2809.3
8450	7255.6	6191.4
377	8011.9	8057.2
943	1667.6	5892.5
324	1062.3	2972
1084	7283.4	4443.1
25	156.28	7425
39	559.21	7915.6
5669	3997.4	2973.3
2813	9020.3	8269.1
3	3645.8	8838.3
381	848.84	2094.5
10	7902.4	9820.5
2867	3304.8	396.49
270	8098.2	3434.9
2549	5251.3	7784.5
211	4813.7	4062.7
172	298.15	2941.5
761	3508.4	8433.3
3953	5209.9	8652.1
7152	7521.3	2060.8
4231	3843	1572.2
289	9843.8	3051.9
422	4062.2	5829.5
7168	6682.6	7196.3
190	1445.1	4832.4
3860	8709.2	1378.8
928	90.108	4664.7
1146	6757.7	8327.1
994	3232.4	9443
468	8306.3	545.75
1914	6235.3	2468.8
8323	1085.1	1497
800	9971.1	2179.7
1291	5419.9	3533.4
1287	5328.7	3561.3
2530	503.06	8623.7
3709	4925.3	2167.1
3760	301.26	1524.6
90	8177.6	4626.4
2605	1362	2821.7
813	622.65	1286.5
1674	7237.7	6235.4
12	5264.9	6176.6
1741	1827.6	8434.7
1238	6897.6	8551.1
567	9312.3	441.45
202	6830.9	3905.6
2863	1470.1	1248.1
7712	5776	7534.8
353	4617.4	3853.7
979	4744.9	5728.1
1301	1252.3	9079.2
150	4561.5	9892.4
9342	2031.3	487.84
176	4037.5	4575.4
2583	8360.9	4194.1
183	5577.5	9887.5
2218	8342.8	8220.2
4458	7861.9	414.26
29	793.72	3758.1
572	1266	7154.2
1054	6294.7	1373.2
114	3636.8	4810
6153	8590.6	1351.8
2823	1382.5	6303.8
2672	7123.5	7748.9
362	9945.6	2073.7
43	8665	1777
4243	1492.6	2875.8
1975	5111.2	8259.9
148	8620.4	5989.6
3460	6881.9	3147.3
110	1550.2	1241.4
5	2884.6	4668.7
1010	2844	5258.8
42	9305.8	402.99
19	6343	6080.7
586	9006.7	1461.4
2717	2167.1	5370.2
676	4652.7	93.226
2951	1302	6154.9
1582	3721.4	8177.1
362	6223.7	7269.4
4517	1256.5	7212.6
1044	7856.6	9788
3589	4563.5	4733
21	6141.3	7256.7
47	9430.2	465.99
482	3624.8	5871
9561	5784.3	9394.2
64	5199.3	8616.6
3299	5544.2	7640.6
792	8673.1	1365.6
2766	5763.4	6196.6
3455	2599.3	3599.5
440	7206.1	4493
1632	9576.8	2613.3
102	9298.8	419.22
836	9556.2	6929.4
3593	5668.8	4910.7
165	9254	7571.6
425	6511.3	2284.4
337	1722.6	2769.2
28	1717.7	2629.1
1166	1833.3	395.6
185	7298.4	6126.2
725	844.75	3791.1
31	4414.4	1752.6
7402	8385.1	4191.4
60	368.59	5966.8
9565	4073.8	7297.1
610	9938.4	1968.3
1227	9145.1	7521.5
213	6011.2	75.038
272	5779.3	2839.2
603	9503.9	1340
8065	7370	6914.3
392	7065.8	5005.4
29	9792.4	1389.9
411	5646.5	5009.9
2273	1763.2	2703.1
842	8543.8	2633.5
846	6546.4	2339.5
721	2856.3	7342.4
738	2230.9	3490.4
57	8462.2	8635.1
465	1611.6	6523.7
4212	265.56	5969.7
45	7072.7	5012.1
243	3885.4	9874.7
88	158.22	2789.2
1327	611.36	7903.6
200	3768.7	1555.8
657	6921	5721.9
1361	8403.7	8139.4
5353	3794.5	1575.3
2266	1729.2	2645.9
271	5126.8	8275.1
4288	5486.4	7665.6
1271	6471.1	1589.2
3459	8847.5	5536
622	7974.4	5655.3
117	5757.5	3303
8586	9026.1	9800.5
1222	7634.8	488.53
1277	2289.8	139.83
535	9991.9	1926
1498	2231.9	3675.5
2592	7624.9	466.87
4405	4815.9	2622.5
479	9184.7	7524.3
1611	5819.4	7452.5
5349	3745.1	1593.2
596	4677.7	7540.5
2931	2040.5	2105.9
6708	1060.1	2942.3
1763	7024.5	7989.9
4117	1084.3	9377.8
413	8042.5	8607.2
9847	3644.8	1585.7
559	5802.8	3404.9
663	5937.1	3860.6
9466	6731	6489.3
1383	4635.6	7565.4
329	4641.7	110.65
398	5053.1	9498.4
1921	204.57	1626.9
1689	66.358	7451.2
1513	7917	8134.3
718	2852.1	7336.2
127	1519.2	1242.7
210	1856	8400.5
1579	5147.9	8256.9
2987	5582.4	18.851
370	5020.1	9533.5
5027	957.97	6760.8
1304	5408	2208.9
3277	8989	1484.3
804	1485.6	525.8
715	3963.6	4523.8
1727	5797.5	2788.2
260	5191.1	6148.1
1105	5804.5	2787.1
431	6237.5	7280.1
9046	9028.2	9849.7
199	9383.4	4775.5
102	5377.2	3589.5
3667	8132	4620.5
2634	2318.8	136.14
19	664.84	5663.2
150	4036.9	6074.8
6996	5854.2	2827.1
1835	7909.5	9926.7
1255	9596.5	2644.9
4720	46.344	1175.8
6287	3611.9	8848.8
117	2584.9	1537.2
6330	5604.2	234.1
39	7207.2	6311.1
9365	2175.7	5346
7155	8979.5	7143.4
159	5474.9	128.4
5902	80.341	7313.8
8389	3975.1	1740.7
14	464.48	9270.1
33	5266.3	7729
66	4100.5	3036
852	1591.8	6489
6545	8598.5	2540.7
1663	4113.3	3070.3
399	2519.2	7324.7
783	7199.4	6241.7
1233	4733.1	5825.3
811	2324.3	3433.9
389	7304.5	7560.5
854	9420.2	3845.5
826	743.89	2037.5
359	3733.8	9999.3
7997	109.7	1296
5547	8125.6	4618.5
84	8927.3	8314.9
623	7960.4	5629.9
63	9775.4	2099.4
3085	2059.5	2072.2
2195	3757.3	204.59
541	8316.9	8731.4
[truncated: 11,135 more rows]
