# Supplementary material for: Verifying molecular clusters by 2-color localization microscopy and significance testing
Source: Sci Rep. 2020 Mar 6;10:4230. doi: 10.1038/s41598-020-60976-6 (PMC7060173; doi:10.1038/s41598-020-60976-6)
Supplement: Supplementary file 2 — Supplementary Information2. [file 41598_2020_60976_MOESM2_ESM.zip › 2-CLASTA-master/Simulations_testdata/cluster_scenario_a/locs_labelB/cluster_scenario_a_results_sim_10_locsB.csv]

frame	x	y
1101	8996.4	4654.8
8191	9216.6	1977.8
2318	6036.4	4162.4
184	402.85	1230.3
21	337.33	5023.1
1646	6330.5	2443.2
1816	8894.6	7936.8
9315	5097.2	3705.8
3742	3896	2906.1
7079	3647.9	4215.9
5707	7776.5	9250.1
1099	4486.9	7096.5
6595	6237.9	4025.3
4663	6563.1	9425.4
3186	9107.8	8788.8
7297	4310.2	5690.6
4561	8720.6	2297.2
250	6689.1	7811.8
1313	6784.2	2100.8
1932	5037.3	7203.8
87	824.87	7497.9
4529	2250.8	8815
3679	9722.8	8306.3
1495	1287.9	1730
173	9085	9838.8
2901	3640.8	3088.4
3320	6298.8	4032.1
3	5927.7	8386
3661	8910.5	7134.7
530	5482.3	9682.1
158	9951.6	3365.7
7009	3678.6	4266.7
8826	7607.7	6716.5
9639	7703.6	238.13
1880	9445.7	9414.2
298	2034.5	9108.1
8238	4906.9	1752.4
5655	7766.9	9270
5298	2680.6	9304.9
1143	2531	5287.1
1721	299.09	2896.2
9274	4996.5	50.081
2341	6173.1	6582.1
3128	4512.2	7238.9
8276	7157	2844.4
59	2363	3961
160	7802	9255
2707	756.7	6821.4
9918	7506.5	4830
9830	9307.4	8453
3653	8457	6496.7
1557	2454.6	7789.2
2531	1927.3	5142.3
738	7016.1	8486.2
1883	7473.8	2124.7
322	5575.6	8530.2
3880	4643.3	6321.3
980	800.14	6811.8
8884	7021.2	3738.8
1439	1113.6	143.93
4079	5963.7	4434.4
7657	7289.6	6688.5
292	1608.7	9766.4
20	6503.4	6283.4
607	4829.5	1143
3499	344.15	2921
513	4306.7	9950.1
7801	8399.3	9648.3
551	3219	8320.4
30	859.3	2001.4
3526	6120.2	4620.2
299	3174	8340
205	3837.7	9796.1
307	6205.3	824.5
5117	8153.6	8196.7
1394	8268.8	4534.2
3839	5805.2	1929.7
239	4325.4	9935.9
3720	4966.2	4335.8
4196	8593.6	5145.3
24	4715.1	3870.2
882	8103.3	6304.2
3643	9369.1	685.36
9251	8182.9	9688
6081	2041.4	1735.2
803	8907.7	7921.6
1285	1518.3	5442.1
1940	4440.7	7110.1
8662	8065.7	4067.4
5258	2812.2	257.98
1171	8435.2	8104.9
1778	696.27	1125.5
1951	7440.2	1053.9
1252	4327.9	4320
9253	5288.5	6404.8
1965	1249.7	9282.2
203	1279.8	9310.5
1034	5970.9	4484
966	4007	5964.4
1023	6505.6	2868
3947	2057.7	9756
1864	3921.9	9915.7
1459	9853	206.43
1481	1897	1192.5
9975	3105.8	644.86
6204	5112.4	3755.2
2983	9180.5	3666
782	727.04	6809.3
8219	3883.9	9729.4
678	2285.5	95.907
34	2333.5	5760.3
2775	8435.4	9515.8
3781	9529.4	8953.9
9650	6147.5	4537.4
8401	5144.6	9925
4386	3154.7	8313.8
5385	7020.9	3732.5
2872	4500.1	6982.2
569	7142.4	6723
7990	9782.8	5919.9
2447	5733.6	1077.4
2681	9624.7	3006.6
3551	9549.1	3074.3
8472	5030.1	15.817
3100	6659.3	8253.4
4053	9188.2	2160.9
6761	2290.3	9985.3
1	3846.2	3864.8
2194	7257.3	6676.2
1729	9194.1	30.857
2729	7983.3	6236.6
416	4912.3	4702.3
1374	6235.5	3428.2
73	7504	1598.6
4293	7708.9	6536
4265	9289.7	8423.6
6426	9573.5	6045.4
8757	7131.6	3750.9
6704	1953.2	6229.8
4895	3721.2	7959.9
786	8886.3	7902
2691	961.21	4446.1
6	5464.9	9678.7
2008	2406.4	5288
7078	3607.5	4239.7
2348	599.8	3923.8
1991	4363.7	9980.8
888	6692.2	7822.1
3724	7904.7	1656.4
7610	8711.1	4679.6
2707	5102.9	4676.2
143	2817	9428.1
5420	7510.8	1822.7
939	3512.7	8394.5
2172	1211.7	5253
8107	5104.2	9091.3
2324	5835.1	1972.4
1149	2370.8	7697.9
9838	2270.4	2321.2
695	5948.2	3780.2
1209	2894.4	7371.8
5990	7456.8	1014.2
1117	4530.4	7090.7
6142	6731.4	2125.6
2258	9890.2	3400
7667	819.09	1245.1
215	4730.8	9373
4620	4358.1	3906.9
7032	3622.5	4306.9
1676	5591.5	7296.4
569	824.7	1256.4
4499	5070.6	3746.9
3296	3611.4	6343
675	7329.9	5227.8
761	1810.1	9462.2
325	8907.3	1899.8
2110	6596.8	2882.1
840	11.904	1623.9
5236	611.96	217.83
151	2949	321.09
3920	4838	7472.7
516	4320.4	9987.8
664	1794.5	3292.8
3713	195.46	1082.3
1854	2577.1	1958.2
4316	8271.2	4378.8
6612	8679.6	4900.9
1127	9558.5	9608.8
7164	5109.4	3158.1
4529	2852.8	607.65
8488	8498.1	1397.1
153	9948	3431.4
162	7220.6	6296.5
1	6320.8	5892
1906	2824.1	7305.2
6084	1676	5954.7
1772	1983.9	9539.2
4424	479.23	5283.5
2908	6965.8	9997.3
6273	2530.5	7177.4
117	4681.1	3903
4743	2446.2	7170.9
6070	4371.6	3936.3
3777	7794.2	9278.2
6348	735.85	972.1
2450	4638.5	3985.1
220	5129.1	7173
3593	4650.1	6791.8
3285	4966.4	4646.2
4323	179.04	1668.5
957	6426.4	2484.4
809	3444.1	5750.7
5986	643.69	9593.1
6256	7655.1	8810.1
230	3147.1	9423.5
9077	5185.9	3889.6
3550	9573.7	3028.2
6907	2139.1	2384.7
526	8649.2	9192.3
3418	2749.2	4419.3
1546	2263.1	8828.2
9642	822.71	9785.1
4139	7329.9	9448.5
1812	4052.9	8049.8
6075	9369.8	8951.2
5488	1477.5	7275.4
6970	850.66	7402.2
4003	4885	476.37
6334	8242.5	3657.4
9224	23.753	4607.7
2011	2803.6	644.45
9569	7755.9	5091.9
644	2359	7425.9
3750	4853.3	467.22
21	770.7	1300.4
401	3376.1	8812.4
7490	5831.1	2022.5
8144	4802.2	3418.8
1990	7548.4	6463
9426	5017.1	5450.9
576	6622.7	3478.3
6063	4337.2	3873.6
2176	2064.3	3080.2
1831	1486.2	7489.7
2393	4390.9	3929.3
6960	3619.3	4248.9
4879	4721.6	6625.5
4685	6850.8	897.85
5199	9243.4	990.6
6360	2740.2	6822.3
95	6700.8	843.65
3050	820.21	1699.7
38	3462.8	7617
4878	1114.4	2788.7
4700	348.52	2563.9
5852	4791.7	3440.9
33	3085.7	7345.1
441	3461.6	7282.9
997	6095.6	6338.1
1747	9530.2	3016.7
1539	3599.9	7895.8
1291	7406.7	1831
5424	3255.6	6145
1943	575.13	3962.1
128	2311.7	3293.2
9450	3001.4	1052.4
231	8275.3	7839.5
1138	7893.3	6028
6071	7123.9	6759.3
9778	2012.1	7744.7
7300	5870.8	1982.6
26	289.22	1800.4
1607	281.92	8654.1
2006	9042.9	8692
4555	6702.4	6865.3
2563	6680.7	7883.8
195	2333.6	3564.5
4881	2928	1081.9
1121	4464.8	7075
171	1425.7	7430.7
159	4168.7	8324.5
5116	9409.4	48.695
6290	5992.3	3795.7
9122	4286.7	6531.2
6428	9618.3	6040.2
190	8823.5	2324.8
424	7436.9	5353.3
2799	6901.6	9917.5
484	716.88	6839.5
8428	4303.7	6570.2
6701	1932.4	6297.8
8883	7008.7	3728.5
6026	771.94	5574.7
115	9473.3	9377.1
6113	1412	3532.7
187	1858.3	5139.1
2904	5898.8	9074.1
1377	9270.5	2647.4
2434	1891.9	1366.3
7034	5586.4	8428.5
887	6025.6	1074.8
9812	5531.1	5135.5
591	846.27	6789.4
1646	9306.5	590.18
6010	7454.3	766.04
701	9107.8	8674.4
6899	6192.6	4624.4
280	8104.3	6220.3
7047	3678.5	4239.4
1610	224.52	8676.1
3818	3365.9	7371.2
2392	4759.7	3470.4
1068	6615.5	338.14
7269	7236.9	2749.1
2867	3657.1	7918.8
440	5953.2	7281.1
515	5407.8	5100.4
7445	2333.5	7415.6
152	3668.4	7855.2
4087	679.52	261.69
1248	9792.9	240.73
1222	6748.3	820.22
2051	2079.9	9723.6
125	5230.1	2914.2
1071	9511.8	9674.2
58	2035.7	9696.8
1067	4268.3	1979.1
925	112.64	4770.8
9980	4451.8	8397.1
4753	4335.1	4251.8
2386	4726.7	3551
2567	22.031	4609.7
2546	7940.8	1394.3
1810	2063	5061.3
9197	9772.2	9115.4
93	9494.3	9412.7
6310	1475.2	6300.5
2328	3570.2	6696.5
3980	4260.7	5149.1
8734	817.71	6478.7
1282	2851.6	593.89
45	2854.4	271.07
30	3573	7186.7
335	2577.9	1937
7680	7234.2	6408.9
5544	8752.8	3189.6
3937	5696.5	8050.3
5391	2103.8	3013.7
7276	7326.6	5308.6
6174	6722.7	6836.4
5531	4172	7494
23	1641.4	2535.6
222	2817.2	8349.5
85	783.3	2899.6
5871	9484.1	9653.2
1227	9150.4	6470
9881	5594.4	9653.6
614	356.99	1874
3944	9360.2	4722.5
245	6254	8670.4
991	4826.6	7423.8
7591	8769.9	4718.9
5057	4645.2	6777.7
2381	4715.7	3491.6
2270	8036.1	3947.7
7188	2357.3	3584
566	790.95	8055.3
2249	3526.7	8.5862
148	2369.1	4995.7
902	7836.3	9304.1
1559	3951.3	958.28
1720	4695.3	9891
5659	6247.3	8787.5
577	4773.9	1211.5
2587	2964.6	997.13
3902	3918.9	2840.6
197	7693.8	6507.5
6226	7466.6	2077.1
6878	3621.4	4240
5654	4689.7	6303.5
9757	8706.5	8467.2
2647	6280.8	8709.3
9797	5311	7952.8
2362	978.5	3320.8
1555	9391.2	1421.8
112	5988	4451.6
424	5768.7	2957.3
6006	2649.9	3440.9
4488	4301.8	5879.7
8242	5167.8	3087.2
288	5932.3	9895.3
4077	5929.8	4444.2
5664	7694.8	9202.5
2906	8697.4	4741.5
7577	582.42	270.58
9119	669.29	1199.8
5817	1937.9	7700.9
1953	2838.8	632.02
1941	1024.1	2818
1369	1751.5	3351.9
3720	837.55	5599.4
351	9086.2	3.1462
5851	6582	7870.2
312	4396.6	9901.8
9616	6243.8	8286.7
9619	2129.8	4307.1
6746	571.29	7185.5
3111	8599.8	4899.7
13	2671.1	3417.6
7579	6670	2062.9
6121	9869.4	851.92
686	4075.5	6164.3
425	2771.2	3875.4
2748	8575.1	4632.5
2893	9958.9	3453.3
8893	3787.5	4110.1
3564	4793.6	6126.2
1430	1791.1	6457.7
2954	3679.4	5116.9
932	8191.5	8160.6
1813	4311.9	940.09
6528	1774.8	8983.8
1476	4848.8	6522.4
8341	6659.6	8216.2
2715	7665.1	8781.2
5243	4341.3	1984
4914	7583.1	105.33
6660	9484.5	3061.1
3676	4878.6	7530.5
1493	6193	6575.1
1619	4307.1	9940.1
4172	3413.6	3822.1
1589	4366.4	9126.8
7472	3547.3	6736
8596	9072.8	9228.3
1867	3895.5	9908.5
684	852.33	1323.2
6131	6742.4	2103.6
975	9852.3	8893.9
3536	5023	5243.6
5656	7014.3	3706.1
4552	5993	4098.3
4423	3746.6	817.24
3755	3083.5	9965.9
7049	3660.7	4294.9
6691	1129.2	1810.8
8364	4582.9	5841.7
8604	3476	8643.2
8453	7434.9	1744.7
4968	3246.7	766.21
1756	7535.8	1892.3
4822	5312.5	7929
7793	847.93	1634.3
2402	8457.8	9546.7
4664	6570.2	9396.2
6751	3397.2	3861.4
1785	5869.2	7312.5
4722	9923.4	8850.1
613	9064.2	8151.5
8723	9166.5	2111.4
6157	8702.3	9141.9
539	1360	6286.2
5204	8544.8	5840.6
6392	485.24	5309.4
125	2782.4	9445.1
9004	4989.5	5285.3
646	2380.6	7427.8
1107	7842.1	8405.8
6083	1258.1	1693.2
938	4438.9	2543.8
1465	2030.9	1664.9
6473	7334.5	5216
390	7030	3632.3
8491	2841.1	8293.4
4813	9316.4	2753
5982	750.68	5586.8
1446	9858.4	9142.6
6007	2645.6	3447.9
7137	4342	9075.9
2770	714.53	6873.2
5869	2068	6237.6
6227	34.702	4744.9
5451	9844.5	717.32
7671	9189.6	1960.4
5721	7768.7	9200.1
7082	3583.4	4264.6
8352	8236	6775
4900	9569.2	9625.7
6132	6747	2205.1
7862	738.18	7947.5
45	3073.4	7382.6
693	5739.6	4835
5506	7922.9	1400.2
9380	4317.4	6572.2
2932	2728.6	6999.4
4222	4041.9	8081.3
2567	2365.2	7762
8451	8245.8	105.47
7293	2696.5	6578.6
2200	859.93	2034.8
2850	9784.8	4137.1
6941	3512.4	6723.6
769	8636.1	1065.3
6661	7177.7	6204.7
244	5640.8	4864.7
4910	9212.2	8377.1
4994	15.434	6153
1422	7760.2	1116.3
1105	9702.8	6051.1
1	2031.9	7752.9
9693	6141.6	4597.3
2450	4584.9	5895.5
1211	6360.6	3150.7
6880	6446.5	6233.5
1909	1976.7	9475.6
208	865.03	2841.2
3941	4151.7	6160.6
4656	6620.7	7972.7
5425	7626.1	6639.4
423	2051.4	9750.4
9241	5279.5	6409.2
1674	9808	5863.8
287	4541.8	7207.9
2158	869.64	2438.3
87	7560.9	1619.1
3195	2477.4	757.2
6198	2323.7	9983.7
4561	6892.1	8837.4
6096	2292.2	5003.3
2197	7556.8	1788.8
1814	4034.4	8094.2
33	1774.7	6510.7
1639	1622.8	3628.8
8348	6650.7	8167.5
5701	7766.6	9265.4
851	9052.1	8724
2112	6628.9	2812.4
6158	3052.3	953.46
7216	9446.3	8368.8
6918	3651.7	4306.7
5247	2529.6	2001.3
683	2248.1	3363.9
2954	9590.3	2283.9
2561	2025.2	1958
631	4943.3	4735.6
261	9413.2	1538.1
3934	9414.5	7764.6
8292	2007.4	9543.2
4454	4993.4	9179.6
2073	4667.8	6315.4
217	3184.7	8340.2
6040	5607.7	9677.6
2703	6242.7	4018
7244	1230.8	1711.9
2473	3557.5	8411.9
19	3464.7	7680.6
4248	9130.8	8162.6
3658	9171.6	2041.1
2110	5796.9	1093.4
688	9107.7	8679.9
277	8452.5	9547
1643	2792.4	4394.5
119	5205.1	9921.9
2007	4823.4	7507.7
2183	2796.2	6767.5
6985	2726.1	9977.1
6975	3608.9	4249.9
31	7424.5	1105.4
82	7516.1	1579.6
1798	9789.1	241.45
6687	7441.5	4796.8
8666	3282.9	6044.2
1589	7939.7	1350.5
474	7404.1	870.94
3171	1419.8	7213.8
4748	7667.9	5971
1061	517.21	5323.5
448	2129.8	5426.6
5246	1680.1	2628.2
9857	9075.1	8702.3
6157	1733	3301.8
2751	8350.8	8160.1
3932	4676.5	3953
8936	7177.8	940.84
4334	9723.8	6145
2871	4482.8	6991.5
8270	3627.6	5169.3
334	1673.6	5964.4
2803	6219.2	8313.7
260	2.667	4785.5
5651	7728.9	9273.7
5966	704.01	8076.8
2817	9068	9224.7
6129	4152.3	3817.5
1098	6336.5	3191.4
2722	159.33	5773.5
1378	1900.7	9672
8419	6278.3	1339
268	1612	6010
5108	9132	8295.3
2750	3394.3	8803.1
74	1382.2	3581.1
4571	1482.7	841.08
8752	5162.8	3816.6
667	2209	3312
518	9354.8	7768.3
85	7585.4	6636.8
7136	4309.4	3924.7
493	142.8	4733.7
2418	1280.7	9332.3
1694	5082	7729.6
242	6416.4	6193.1
6112	9334.3	8429.7
5305	9718	9058.5
3214	6452.5	8844
2806	7460.6	4836.3
34	6001.2	4722.7
4671	704.56	9515.4
3537	4621.8	9603.5
5070	8145.1	4736
39	2814.6	228.82
166	6577.1	2848.9
1711	9268.6	74.659
1517	5461.2	5172.2
4730	3576.2	5924.3
7080	3604.6	4299
2050	2128.6	9747.2
3413	3040.2	7406.8
5770	5522	9092.9
8184	9228	2044.6
1553	7061.5	9992.3
4758	4332.3	4255.8
2098	1605.6	7431.5
4860	73.729	4734.5
6256	4124.8	4231.5
397	813.17	3211.7
9416	7504.7	1813.9
7260	5378.3	6090.6
6788	5360.1	6102.7
7987	9773.7	5929.8
2548	1815.3	802.38
7165	3655.1	7904.9
86	3814.6	3900.8
634	1111	4396.5
1042	668.58	6849
7656	296.96	1316.3
7056	3638.7	4248.5
1274	3987.7	8079.9
331	7395.5	890.54
6109	7107.3	8530.5
7638	376.42	1371
4169	3604.5	4196.7
3723	8299.9	3605.6
3953	9876.7	792.03
188	2915.5	7384.8
4191	8864.4	7174.1
4705	2067.7	9718
4	7693.5	6606.7
2169	5930.6	4475.5
1407	5853.8	2865.2
479	3575.3	8435.4
5871	7623.2	1558.4
5253	5640.8	9633.5
4722	4111.1	3890.6
366	1517.5	7529.5
4236	4141.9	6963.5
5077	6614.9	6920.4
96	1632.5	384.88
9626	4457.2	6363.9
6893	6163.9	4571.4
1059	6987.5	8448.6
1355	7181.1	6690.1
5085	6605.9	7829
7500	2940.2	8463.3
1557	7451.9	875.91
2861	3827.5	9934.5
1711	8258.4	4423.8
869	7415.9	8646.8
8570	2304.5	7394.8
4811	5688.6	7275.4
4595	5003.4	4.9945
4527	3660.3	9308.2
2034	9994.6	4683.1
7274	3284.2	738.92
6973	4645	9857.9
229	8211.4	7814.8
1942	4409.4	7087.5
3552	153.16	5816.3
7301	5873.5	1962.3
2707	4380.1	9100.6
3288	2298.4	2305
4235	8905.7	7200.4
3608	895.14	6699.8
6040	7859.9	1642.4
4206	8825.8	7183.9
4315	817.59	5218.8
9934	218.36	2448
2362	8652.1	4849
4741	5589.9	6682.9
3183	4046.4	6073.7
7273	5151.5	4623.6
5720	2156.7	3009
8356	4626.9	5910
6259	4132	4250.4
308	98.133	225.01
6097	1718.9	5941.8
2044	2304.8	8799.2
1583	3845	9725.2
784	686.67	6803.4
233	1255.5	5220.4
4439	8904.4	7178.9
96	5898.8	7310.7
156	651.99	9590.7
669	769.77	5538.2
20	4303.5	3144.3
3279	690.91	8017.2
64	5924.9	4437.1
2791	2437.7	5879.8
1859	1915.9	1117.4
3996	8556.6	1075.8
9655	8174.7	4718.6
408	5116.3	9131
4752	3075.9	9940.4
3902	9621.7	2967.4
3530	2734	9321.3
4141	4611.5	192.57
1174	480.28	5281.7
90	3601.1	5948.6
8122	5946.4	8435.5
1931	7268	6508.8
3807	3208.2	6057.8
5760	8664.2	4681.8
460	4286.9	2029
9779	6167.6	6494.6
1051	551.23	5284.1
5109	1527.3	507.8
8444	7372.5	1756.3
3522	6154.4	4628.5
7606	2080.3	1662.4
8129	9991.7	6671.6
786	2752.1	7046.4
8189	9204.1	2010.8
225	4718.7	6519.2
212	321.29	2896.1
8510	7001.4	6451.5
9749	6719.5	8189.8
124	1786.9	5708
533	6196.6	861.37
5837	5002	7194
2972	949.02	6102.7
7178	7658.1	6681.2
4647	3012.8	7435.5
5500	6313	6758.4
2791	6263	3991.1
6134	9249.9	8450.1
3625	4495.9	6325.5
9937	2039.7	5028.4
6469	3863.9	9812.7
1659	3054.7	8904.6
6977	3612.5	4259.8
1332	5588.2	7281.7
1586	9514.8	3098.7
1790	5989.9	4122
5542	7841.9	9316.6
9054	6246.2	3983.9
9953	8705.7	9927.3
9742	802.95	5590.2
6968	4679.2	3928.4
765	8005.8	6268.5
885	6054.8	1072.9
3839	9086.4	7293.7
208	5687	2954
1277	4708.5	9414.7
6749	581.93	7149.3
1729	6110.5	4619.4
2728	7602.1	8813.1
2377	7945	8357.8
5059	5986.3	7018.5
8755	1970.9	7654.4
319	848.29	6710.1
2059	6881	928.74
280	2120.1	3058.7
3419	5694.5	1104.1
713	8294.2	4443.2
144	2761	9463.4
1754	6160.5	8342.1
3289	7522.2	1773.7
1910	3233.9	6063.7
3236	5940.3	4414.6
2313	1181.7	2862.8
3934	9818.2	317.27
626	4932.9	4717.5
6442	4780.6	517.86
1909	4270.8	5753.4
871	6301.4	4078.5
5462	9041.1	9744.3
306	4977.5	13.747
6186	8046.7	6297.7
4755	5356.6	7971.8
91	819.38	6535.4
7163	3396.5	253.18
5212	3247.1	6161.7
6498	6288.2	214.51
2640	2630.9	5918.7
122	8652.6	8463.6
2157	9722.1	5898.5
6895	3663.8	4249.7
2136	4344	1968.1
703	5183.9	1581
7448	5836.7	1994.1
2219	7535.9	1807
7151	5543.3	5227.5
8028	6171.4	6505.6
1279	2851.6	603.63
5031	7674.8	5933.4
10	7460.4	1642.7
6251	2861	8308.9
960	8301.9	3649.2
1060	2790.3	6555.8
1491	6189	6567
7249	6273.3	155.17
7077	3645.2	4300.5
4437	8890.1	7153.8
2792	7655.5	8783.6
7028	3615	4247.3
1	9313.9	1456.6
1194	6446.3	4925.4
2429	1924.5	1327.7
3629	854.53	2468.5
2679	6181.1	8364.9
1894	1978.9	9575.5
1646	4324.3	9923.5
6855	3652.6	4257.8
3694	7086.6	3788.9
5065	700.93	8037.5
2547	7963.7	1372.9
422	5754.8	9540.2
915	3550	6739.5
5539	189.21	1688.2
1192	8577.2	1421.1
1352	2969.7	1031.5
146	253.34	8724.1
7016	9768.3	157.48
6718	1125.5	1811.9
2792	4661.4	153.17
1369	1547.7	880.09
1719	8437.1	8590.9
9784	4487.8	7125.7
478	747.57	6829.2
8365	838.28	7431.9
1207	2077.1	9134.6
512	4372.8	3217.7
5473	209.41	1151.3
230	4296.2	1980.7
945	4541	2484.5
3261	8713.2	2365.2
1085	9159.7	2056.7
5490	1844.1	718.2
477	6960.8	6464
6241	4338.3	3929.1
9303	5134.5	3742.5
9253	4896.4	7459.9
11	6620	4851.9
764	5964.8	4413.1
6645	9863	4132
9177	3429.7	9614.3
4590	1567.2	849.7
506	6246	4770.9
1590	7912.8	1378.2
5695	7816.5	9286.1
5659	7728.8	9232
6697	3598.7	5913.5
1621	8340.6	4410.9
2389	6570.8	7920.4
1379	4471.5	8364.8
623	1766.5	8986.3
1952	7838.5	5096.6
7334	4344.5	4270.2
4081	3032.5	2318.8
9247	5053	0.84797
7468	7474.3	1034.9
1314	8842.8	7191.4
7732	4137.6	7458.3
2771	673.74	6810.4
5301	9750.7	9050.6
3888	4831.8	7478.2
2864	3317.6	9141.8
8994	5025.6	8218.5
157	6559.4	9392.6
5700	7770	9249.4
3224	1515.6	7452
3133	4712.7	6471.4
8924	5845.9	2011.2
5666	7780.1	9268.8
479	9048.9	9759.6
4088	671.69	228.14
95	506.4	7182.3
1282	6207.4	8743.2
9789	3044.3	7396.1
1236	1936.5	9664.3
1355	6527.7	8850.2
5460	1435.7	6316.6
2495	4123.7	3846.4
188	7658.3	5873.3
7224	97.992	1718.1
8369	8861.8	1890.7
56	1490.4	54.076
9966	4426.1	8386.2
5040	7619.3	5923.6
6044	2733.8	6894.5
4132	7323.1	6765.6
4246	8889.9	7187.9
269	6675.9	7764.6
1817	8815.1	3220.6
4335	615.95	7223.1
227	258.17	8727.6
2013	5059.2	9132.6
1788	2309.9	37.875
66	2653.1	5987.3
1328	5234.1	2874.2
7783	71.314	7837.8
3937	4672.7	3952.5
5427	7413.1	2072.3
4306	1845.5	696.53
6914	8896.6	7178.5
377	1467.1	3526.3
277	7139.1	1030.5
8762	7082.3	3796.7
2907	9413.2	1441.7
953	6378.1	2487.5
2181	344.21	1830.5
502	4517	7122.9
1849	4975.7	4424.8
1491	5683.5	8052.3
3407	7409.8	1811.9
62	9224.9	1962.2
1359	6220.2	4017.3
5147	5577.9	8632.5
2872	2593.1	3413.5
112	1994.6	7743.2
1324	2076.3	2430.1
228	4597	6321
2390	791.57	984.5
1171	9780.4	8250.6
224	7324.9	9494.3
5443	1866.2	684.06
2100	7086.4	1028.8
1027	3677.3	4313.1
1405	8543.9	1416.1
6856	9543.7	9626.4
2879	9071.8	9240.7
1965	7506.3	2075.4
7168	5151.2	7746.1
2921	8990.8	8445.9
4980	1967.8	7682.6
2032	7313.1	5226.9
9310	3090	9949.2
306	833.44	6693.9
8232	8775.6	9978.4
160	6688.1	9348.9
2811	8624.1	9154.8
4426	9801.3	270.33
1545	4341.7	9920.3
326	3411.6	8814.3
555	2390.6	7741.8
7708	2970.4	8483.2
6153	7661.3	6539
9816	1562.3	469.23
1778	9028	9230.9
6136	2908.4	296.02
6123	501.83	1711.5
376	149.76	1672.6
474	4327	3098.8
7579	6695	6885.4
1057	8412.4	8639.7
8601	2192.3	5442
2445	6004	3689.9
7076	3642.5	4257.5
654	2262.7	2276.8
1410	7909.8	5956.9
1209	6310.9	3165.9
91	1377.9	43.05
3910	4859.7	7476.5
3138	1260.3	7239.2
277	8582.6	1100.1
2756	7096.2	3791.3
5357	7911.5	1651.7
679	432.87	633.24
3671	859.48	2456.9
6109	2639.6	1456.4
74	4693.6	6736.3
409	7246	3187.6
8718	1791.6	779.09
8487	5140.5	4717.1
8326	7159.1	2862.8
27	310.07	2529
1426	50.506	4732.6
5803	1743.9	6887.1
7272	2800.8	8873.2
8487	1918.6	9652.1
47	1531.4	7241.9
4559	6671.6	6852
4693	9131.9	8741.1
679	5713	4889.8
5157	9094.4	8151.4
1506	2131.8	4224.3
6990	3640.4	4253.6
288	9511.1	2994.3
2802	1620.6	571.76
2171	1771.3	5683.2
7069	1427.7	5453.9
422	4431.3	1607
2589	2993.7	961.93
4223	6279.7	3169
3184	1794.3	5715.5
546	4813.3	6609.2
98	2293.7	4997.6
6035	6278	6795.4
7057	8682.2	8501.6
1144	8316.3	7815.1
5102	8338.7	6368.3
263	103.28	175.7
1241	1670.9	3278
88	1665.7	3633.5
105	4709.9	3909.4
680	5718.4	4815.4
129	8468.1	8147.3
5623	7633.5	8800.6
6047	5013.1	5396.1
3593	6895.5	958.47
109	6056.7	1419.4
473	8115.3	3165.7
3871	3027.6	9980.2
514	7488.9	6458
7031	3653.3	4243.8
2601	6441.4	5009.1
464	3642.8	4258.3
4735	5595.6	8459.7
7008	3626.5	4249.8
7732	9545.5	9669.7
890	2032.7	1562.5
593	3279.6	9165.9
1521	191.9	1952.1
5909	2594.5	1965.4
1881	2734.1	808.13
9240	5876.5	1953.9
3232	8885.6	1375.4
3615	1810.6	1067.5
5242	3345.3	8819.6
4938	6163.1	6565.9
621	4082.5	6916.4
2123	6045.2	3736.2
5561	7526.4	3356
4256	9097.3	8134.7
5263	352.34	4943.1
5677	7827.7	9306.6
4497	3943.7	9937.2
140	2338.1	5006.3
6609	8632.4	4854.7
5725	7767.4	9302.1
3385	1882.8	5123.6
673	1066.6	106.45
2590	3558.2	7247.1
1633	8400.3	9500.7
614	3295.5	9200.4
1034	1510.6	7412.1
5966	4357.7	4253
84	4215.5	5682.1
118	9991.3	4690.2
6050	2057.9	1592.9
4515	7215.1	4770.3
1018	3640.2	7900.9
3992	8097	4728
9334	8858.7	1387.5
1732	1798.3	8928.3
8272	856.98	6490.6
5184	9527.4	9623.4
341	2953	2243.1
5899	2842.3	4406.1
2030	7292.7	5229
1633	4546.1	9555.2
1352	605.01	9541.8
5533	186.28	1723.3
3218	6017.2	4400.7
2445	111.13	7851
175	6480.6	8803.2
5134	2766.1	684.81
8657	2076.4	9783.8
1	5403.3	1755
6715	1074.2	1779.8
7787	8441.8	9578.2
1103	8614.4	5216
7289	7076.7	8473.4
4	1873.2	2184.1
549	6185.1	8347.1
3026	5493.7	9166.6
707	2799.4	597.52
3735	7762.6	9234.5
8940	1519.8	6287.4
7041	3668	4261.3
343	2875.1	1362.6
739	1986.4	1571.3
6657	7181.4	6253.1
8454	5686.6	4873.6
2856	6307.6	3226.4
2551	8453.3	8543.3
257	6660.7	7889.9
6127	9821.6	9003.4
3608	6127	4571
44	4624.1	5900.3
7541	6745.6	2153.3
9304	5144.4	3705.9
1516	7037.1	1986.9
1356	3037.2	978.61
3977	500.91	674.67
79	3608.6	5984.6
1215	3012	4884.2
2541	5888.7	9900.4
4462	282.45	1798.8
111	4231.3	8403.9
9737	3644.4	4254.9
5149	1729.2	5640.7
5026	8717	9964.5
5354	4684.2	5880.3
219	930.55	6444.1
2492	1570.4	3575.3
5740	7784.4	9260.8
98	1769.4	9463.6
2559	9774	259.18
2637	4385.1	9131.8
9457	4266	7034.5
6981	3633.7	4245.8
5201	6043.4	1053.3
3670	1733.3	6943.2
8304	2842.9	4439.4
97	4154.6	3377.8
522	8576.5	1065.5
6079	4527.8	6424.2
1070	1013.1	3395.7
4603	294.39	2432.5
7318	473.57	689.62
6189	7498.2	5953.9
7040	3635.9	4292.6
3357	3322.3	9141
4301	1857.2	2196.8
5182	173.29	4716
7036	3577.8	4239.2
167	3616	7895.5
2771	2479.3	725.91
1135	7407.7	5353.3
5163	5226.1	12.505
2120	1074.3	123.16
1147	716.21	6767.6
5898	9260.8	2036
1586	3858.1	9782
8387	3397.1	7594.7
2319	9813.5	692.13
3312	9380.1	7834.7
6538	1432.5	3549.2
8114	8640.3	4705.9
4011	9848.3	213.02
317	3554.3	8471.4
3095	7332.4	9479.8
1359	5797.3	1866.3
2399	4363.8	3886.7
163	2069.5	3014.9
4916	285.64	1825.7
3599	1816.4	1175
502	9803.2	9118
7445	3800.2	3930.1
2972	2882.2	1308.7
6985	3653.6	4280.4
4383	2833.7	7278.5
2801	3097.5	687.19
1131	4458.6	7076.6
5242	740.8	6776.3
1132	9874.1	9194.3
1197	4471.8	7051.9
5900	3359.1	9638
587	2238.7	3308
2568	6624	4911.4
3301	3654.1	6360.1
3285	4688.8	6690.4
2283	9825.2	63.954
9116	5486.8	5168.1
2675	3040.1	8851.2
1034	454.68	662.16
7870	6641.8	7873.6
9523	7565.2	130.29
9157	7060.6	9842.8
6494	8623.5	8462.7
3812	7791.6	9298.1
6317	8942.3	7909.5
6659	7209.2	6235.3
4530	5720.1	9637.9
112	7044.8	665.67
5074	940.06	9650.6
4440	3868.2	9998.5
870	1940.1	7693.1
3656	8922.9	7179.6
1972	5716.5	4890.7
220	6038.6	4203.4
58	9310.6	667.21
273	5186.3	3170.3
1758	9555.7	3047.1
1683	6271.1	1368.1
345	7308.8	6456
885	6124.4	807.81
9314	5117.7	3725.1
3420	288.22	8710.3
3078	8235.5	6811.5
425	6319.3	3526.5
2532	4749.4	3501
763	1952.9	9594.8
4425	4934.1	1158
551	9277.8	2954.4
1549	4287.4	9978.4
8997	7898	6067.2
2911	1966.2	5147.9
1675	5088.5	7718.1
1373	5100.8	9870.3
724	7033.7	8486.7
5671	7766.6	9266.8
1976	659.15	1094.9
3430	2824.8	4984.4
1624	9192.2	52.719
2349	6185.7	6480.1
1429	9616.1	3065.9
39	7455.5	8041.4
9869	3878.1	9793.2
9835	2012.3	7659.7
6137	8107.5	4002.9
760	1861.4	9489.9
6725	6179	4588.8
7152	6246.8	2822.7
2493	4485	7015.4
3630	5355.6	6836.3
3995	8456.2	8143.6
298	1244.6	9291.6
2273	9776.6	144.46
749	6291.2	4724.7
42	604.51	2648.4
5782	1725.8	3299.2
664	746.8	5561.1
4161	9693.6	6112.2
694	5967.8	3700.8
344	9419.7	9459.5
4330	5992.2	4400.6
3280	749.05	8019.2
6784	4093.9	6946.2
5272	1827.5	2199.2
708	6227.9	4759.8
328	8458.7	1228.7
8022	6008.2	1064.8
580	7218	6267.7
316	8037.6	6198.6
2577	2204.1	3286
645	9981.6	5899.1
1135	4481	7081.1
623	164.36	1045.5
1977	331.83	2523.6
4011	822.86	2042.4
1172	4956.3	8181.9
5979	4313	4236
5285	66.089	7832.3
420	2839.1	6775
264	7640.4	5993.5
308	5924.5	7218.1
4737	7898.3	8424.9
240	6479.1	6272.1
105	7504.5	6493.5
4228	4812.7	6121.5
5592	3485	7600.9
2635	3136	747.06
307	3988.9	4580.5
2894	9040	9212
446	8211.7	6778.1
1396	1065.1	1773
116	327.16	5019.3
3626	6578	338.01
6749	7986.7	6186.8
8306	2830.9	4444.2
1608	200.15	8694.6
7034	275.56	1785.3
230	5971	9137.9
5812	8749.2	3143.8
1	3243.9	6092.2
6642	9858.7	4128.8
7166	7576.9	6697
126	67.975	4759.7
1510	4869.8	1796.2
1897	9861.5	5920.7
4425	492.81	5304.2
7803	2040.5	5023
423	503.15	694.98
302	5908.8	4423.1
6111	3926.6	9893.7
4079	3005.8	2261.1
3435	6139.6	6328.9
155	9770.1	5919.9
64	9549.7	2975.4
557	1609.4	2592.8
1851	5621.8	7316.7
6520	7459.1	1013.3
9133	3039.6	7385
335	3004.1	2249.1
4168	4850.2	1192
89	4116.1	6994.9
577	1033.7	4430.8
9489	5082.3	4694
6201	2954.3	6177.2
1	8284	7737.6
4900	9447.7	9506
1168	737.22	5572.2
980	7325.9	5263.6
4697	5518.6	9103.7
174	9078.4	7275.7
2292	9771.5	5856.9
3298	4101.3	8.9417
6292	6045.1	3780.4
887	6718.6	7847.3
559	798.53	1330
61	6006.3	4662.6
7562	8683.6	4708.9
3888	7794.8	9249.9
116	4220.2	8395.2
3186	6615.7	4915.4
4315	4733.5	9409
9319	6321.4	7447.5
106	3668.1	4265.3
787	6979.4	588.59
7493	5708.7	7307.3
2559	1890.3	5141
5147	2481.9	719.66
220	4025.4	8165.9
2502	4471.8	7068.3
7447	5853.5	1922.3
208	6265.9	1408.1
3264	4625.4	1617.7
8983	1732.3	731.4
2527	7800.9	6091.5
4014	9795.7	235.3
5476	9793.5	718.86
6854	8580.3	1390.7
6725	708.44	313.16
536	832.93	7483.7
4309	117.26	420.82
5878	4983.3	5494.6
407	896.91	2968.8
7915	22.299	1603.2
2900	9972.1	3422.8
188	1556.1	576.76
9555	2245.6	8.6762
936	4480.8	2518.2
9512	9087.7	7416
334	6229.6	2811.9
4403	7129.9	1308.3
2955	2050.3	2356
2214	2901.5	1296.5
50	1512.4	7243.9
2768	720.47	6836.5
2048	2076.6	9781.6
1102	728.53	6783.2
1553	5642.2	7325.7
3685	4880.4	7499.3
555	7572.7	1730.2
1137	1417.1	5525.5
3030	7626.9	5969.5
7579	5574.2	8133.8
9222	8208.4	9693
8292	876.46	6498.9
4751	3098.7	9910.7
5251	5667.1	9697.3
2306	464.37	1619.7
1264	280.34	1910.5
760	5914.3	4410.3
161	5528.5	8512
1756	9530.6	3081
5705	7772.9	9278
946	3229.2	9439.5
3419	7371.8	1787.3
196	5168	4222.7
1297	46.537	4761.2
1940	726.15	7978
8953	149.29	5838.6
334	2009.7	5069
560	3485	5781.2
3113	4061.2	934.61
2877	3579	8420.7
209	1288.2	9293.9
6725	7974.8	6235.1
174	830.71	1693
4385	7520.5	1861.2
35	6011.8	4737.1
7563	6901	8801.5
5485	1484.1	7332.9
7926	1042.4	6691.3
5173	5986.9	3712.9
1207	2728.4	601.45
2531	9165.9	3628.6
402	8694	9958.4
9392	9101.1	7352.5
3588	8868.5	7132.2
1883	1037	6772.1
7074	3649.4	4249.9
4678	1814.5	5653.2
7001	3642.8	4309.7
1760	9470.7	8301.6
8381	6653	8183.8
1750	9554.8	3062.2
3715	226.63	1083.3
8005	6198.9	6487
555	1607.4	2583.6
28	3562.4	7277.7
6927	1421.5	3446
355	8980.3	49.739
2826	8685	9189.6
239	4703	3916.9
4994	4500.1	6392.9
3848	6874.7	975.44
1467	4850.5	1741.2
66	6017.1	4704.9
124	1607.2	402.24
2832	8685.2	9175.7
3700	797.29	985.53
1489	8145.7	6280.6
6139	4125.9	3851.4
9004	6053	1033
433	8083	6298
4751	8546.9	1076.3
3747	2825.9	277.4
7468	4599.1	106.14
936	904.68	9753.2
5666	7024.6	3665.7
5150	5526.6	5220.8
5407	6613.7	5885.8
775	6011.1	1116.8
2487	8509.5	1454.2
8482	6712.7	2095.5
3123	5673.4	9529.7
145	2360.6	5019.7
7162	7784.1	5912.4
2486	9413.4	9453.1
1029	9328.3	562.8
8432	1410.5	7212.4
633	1014.7	4502.5
15	6919.6	916.37
1138	7652	5972.3
6452	6247.3	2804.2
3234	3629.4	5949.4
6222	5345.5	6016.5
7055	3649	4252.6
3716	9068.8	8633
6658	7904.2	1423.1
5727	7758	9264.3
1906	242.59	1753.3
1	9452.3	9421.8
4433	3766.2	743.52
46	4093.9	7016.5
6722	586.56	307.7
5068	2308.2	5779.6
4106	3890.3	905.04
16	6908.4	971.72
533	6227.9	4811.7
725	6224.7	4724.2
38	1527.5	7512.8
2277	7610.8	5973
8624	6286.9	7463.9
8904	7320.5	1883.8
4689	5505.2	9156
148	4830.4	473.11
282	6743.1	2117.2
4637	9917	4117.6
3726	4511.7	6425.1
2326	9815.8	674.79
3910	7300	5213.5
8235	9183.2	1964.5
37	9084.4	8108.4
59	5127.4	2562.1
4527	7176.9	6266.2
5588	7498.1	3355.6
1336	4544.1	7172.4
110	868.86	2027.2
7072	8695.1	8470.9
3844	2126.7	4790.9
7087	4414.7	6999.3
2594	7029	8533.8
6856	7139.7	1069.9
8803	9451.1	8429.8
2797	9560.2	9651.3
2473	7354.9	6441.3
1837	5676.7	7291.1
3404	1891	5091.4
4152	3860.8	9761.6
1083	9535.8	3012.7
503	497.2	5301.6
158	5455	9669.8
6	3453.1	3443.1
551	841.86	1334
665	4330.2	4296.3
5673	5576.8	9693.9
3071	5207.7	3917.1
2126	4588.5	6249.4
9870	2322.8	3548
5571	9669.3	4034
1073	9563	9578.1
2491	4951.2	1745
7287	7001.1	8436.2
7441	7800.6	832.86
2278	7660.9	6032.3
693	1791.9	6978
404	6175.8	3995.8
216	2586	3415.5
4528	2839.9	609.82
6914	5142.8	9928.5
8223	4933.9	520.41
13	8251.7	79.224
7107	7574.8	1808
4551	6005.6	4120.4
6429	801.8	2515.7
496	4313.7	9081
5908	2588.7	2068.7
5702	461.36	703.33
4794	8418.7	9618.3
3606	6186.7	4638.3
5056	9331.9	1420.5
187	6486.6	6185.7
7494	8593.9	1034.8
613	1052	4475.6
8478	8207	95.55
3237	846.24	9699
597	5607.7	9643.8
203	3739.8	9435.2
1145	8427.9	8174.6
5737	7780.3	9274
75	7027.3	3684.4
7297	1498.4	7231
4747	4652	5899.2
3470	2771.2	8870.7
5670	7766.6	9268
323	8737.5	857.89
2418	5253.8	2840.8
7382	9837.4	8998.2
7365	5297.6	7997.2
9320	5081.1	3734.2
2873	675.78	9655.2
6126	1390.3	378.38
7927	5202.2	3162.9
6446	6258.1	6772.5
608	9116.6	8058.8
2641	9956.5	3442.3
3001	4240.4	6977.7
1179	749.9	6803.8
971	4484.1	7209.5
4663	684.58	2202.1
1855	9145.6	6476
2604	707.2	6831.9
111	5240.3	9927.6
5491	9608.1	6045.6
5654	7822.3	9302.3
3093	3424.1	169.72
30	6355.9	2414.4
2206	6207.7	4609.7
5682	7819.7	9244.7
547	6218.8	4741
6984	3627.6	4227.7
3312	1476.7	7471.8
215	2134.1	3079.6
1553	7245.5	2754
3906	9581.3	2994.1
4013	2557.2	7519.8
8189	6173.7	6526.7
7049	236.78	1809.6
8146	7268.9	6496.3
337	6250.9	7215.9
8400	5134.4	9939.8
230	3406.9	7279.7
9361	7912.2	6136
206	2486.3	5355.1
7266	585.89	2638.3
415	5211.5	3941.4
1721	6190.5	4554.3
2653	2498.6	5933
284	6913.2	6525.5
6803	5736.6	1190.1
4845	2088.4	2395.1
4125	8181	8126.4
2959	9744.3	5882.2
3759	8116.9	8180.7
2153	314.12	1259.1
7748	7144.8	6751.9
5286	7442.3	2110.3
2958	4644.4	6231.8
6132	1954.4	1678.9
3204	749.28	7991.6
1959	9812.7	9123.7
7087	8239.6	6836.7
8779	2326	7398.5
4707	8806.1	3213.5
4229	4793.3	6074.3
2419	6339.6	3179.9
1402	6276.8	3469.9
3657	6577.9	287.85
4229	5165.2	3191.1
2676	795.72	1709
364	1938.5	5163.3
4600	1894.1	5184.9
5496	2003.4	6181.1
1221	1599.8	3610.9
5692	7726.7	9298.8
6086	3369.4	8785.2
1279	9975.6	3433.9
587	685.42	2187.1
7473	5101.7	3715.5
328	6210.1	8306.3
2637	1651.7	2585.1
9077	4324.1	6523.9
1141	9070.3	9282
59	5936.1	8364.1
4189	1983.6	7630.8
86	2701.7	9276.6
7070	3632.9	4286.6
872	7106.8	6833.9
6527	4957.2	8143.3
5038	3200.4	773.59
724	2786.1	656.81
4503	5064.6	3692.3
6114	9756	6167
6094	3381.3	8838
6444	644.89	1144.2
158	1870.5	1276.3
2139	4334.8	1957.9
74	324.97	2544.1
2156	7513	1604.8
2495	1545.4	3595
9335	4717.3	6561.8
942	1770.9	713.62
4112	248.89	8704.3
3095	876.54	2446.2
1	6640.3	8212.4
6984	2055.3	2439.2
1490	6670.9	5919.3
1292	6131.2	1388.9
7250	5346	6078.8
9767	6528.5	2906.6
542	1661.5	2610.4
6329	2922.2	8482.1
1879	7400	2153.9
3728	464.78	1658.1
74	2176.1	5470.9
2677	3668.2	5062
7999	7801.2	9247.1
2268	5046.6	8231.9
2057	926.64	4845.1
62	708.76	6813.5
1470	9253.1	44.711
9635	1811.6	2673.6
2630	1673.4	2575
4158	4444.3	7061.1
5466	9012	9746.3
6709	7925.9	1416.3
217	5499.7	9719
379	7881.8	8348.8
207	875.17	2956.4
5690	3549.1	990.58
159	5481.7	9134.1
3167	4067.2	6939
3837	4887.4	7550
5683	4667.9	6736.8
2783	2434.6	5876.5
2125	1097.2	131.04
4317	6264.9	6668.2
9524	9041.5	9251
6488	5839.5	1928.7
4460	328.07	1804.7
8143	4484.4	7018.4
8138	8669.3	4681.7
1800	1740.5	758.89
5419	3220.3	6120.6
1654	9131.7	7226.2
227	2961.5	969.72
7075	3628.4	4204.9
4888	2694	6434.2
7666	9189.3	1985.4
1190	2054.8	7634.9
9941	5291.7	1739.2
3472	9210	6524.6
27	5671.3	7256.5
8184	7332.9	5700.4
4318	7041.6	3731.6
6734	5909.2	9115.8
120	7467.9	4773.3
1765	2445.4	724.16
7273	1366.7	5509.6
5421	3209.4	6090.7
9892	4915.9	2383.3
2586	6440.3	4917.6
1430	6127.7	4632
7233	1759.8	659.21
195	2985.2	8394.5
4611	7205.4	6751.8
332	6244.5	2861.2
1886	8147.7	6765.9
96	4656.2	5863.7
4712	5918.2	9093.7
5985	1292.3	5239.8
3597	4654.1	6702.4
3757	3925.1	2827
1205	2053.1	1679.8
1130	9842.3	9140.4
4684	2040.4	9721.5
3776	4987.8	4346.4
5777	7512.5	1550.4
469	7873	8376.2
8689	4875.3	7484.2
1008	84.975	4794.4
7	8415.4	1225.1
9723	9349	644.36
1507	2112.6	4839.1
3827	4874.5	7482.8
8045	2798.2	818.38
6795	5372.8	6086.8
3199	1651	2556.9
3250	861.52	9699.6
4263	3852.3	5129.6
7149	6241.7	2845.7
6828	2084.5	2372.5
101	9576.1	2285.3
4351	2997.9	2257.8
8656	8099.2	4105.8
2299	1997.6	1913.4
5047	3136.8	7461.8
313	3431.4	3780.9
8104	1022.6	6763.7
8290	2046.7	9582.8
421	6271.2	3982.8
9226	5599.4	1905.5
4387	7826.8	5089.3
284	2155.3	3332.7
913	2755.5	7011.5
97	6507.8	6311.5
271	2729.5	6870.3
3766	7960.5	6193.3
4503	7602.2	8003.9
3571	5180.7	3172
7302	5780.7	1995
670	2211.1	3369.7
7479	8542.3	1010.9
393	6344.9	7535.3
5550	7724.7	9236.3
1563	944.71	4867.6
3599	8910.3	7232
687	433.85	647.92
8961	1378.2	6215.8
1555	1356.1	5475.3
9629	5848.4	9493.7
7746	7156.3	6736.7
6159	8662.9	9178
914	1038.7	3326.7
2497	1414.8	5513.4
4892	2694.6	6502.5
8512	6272.3	9360.8
4248	4490.6	2515.4
8191	3454.4	7591.8
1355	9094.4	9325.8
642	4789.6	3475.3
989	5528.4	9195.3
6184	5131.4	3760.6
6521	9868	143.37
278	6921.4	898.2
1634	4545.5	9624
3100	4256.3	6905
5656	7743.7	9298.6
4615	6653.4	4853.5
1374	4591.9	7134.5
3	5545.9	9663.2
111	4845.1	1200.7
482	3947.8	6119.4
121	7445.9	871.06
2242	7963.1	6230.6
1775	3956	4584.3
1766	7413.8	5401.1
9181	4514.3	6420.4
1699	7572.6	1809.2
5600	7972.4	8408.1
1271	183.38	5765.6
21	357.75	2595.1
1628	8300.4	4378
1958	7761.2	5056.5
888	1046.3	3378.3
9846	5941.9	9064.2
7561	7398.7	1854.1
5296	8704.5	8421.2
1083	1708.9	3348.9
1524	8170.6	9693
8310	839.04	6468.3
112	4600.8	9552.7
1379	1893.2	9705.7
4612	7216.7	6780.8
3131	4328.8	3085.3
334	394.07	9080.1
8351	9582.4	3016.1
186	1861.6	5134.5
2061	3627	6726.7
1909	745.72	7983.4
7335	9256.2	61.395
3979	9150.9	966.14
126	7209.5	6239.2
2011	6646.9	5893.8
9343	8780.9	853.43
5808	893.64	2912.8
6235	8069.5	4076.4
2817	688.6	6853.7
9488	324.21	1834.1
240	4748.2	6527.1
403	1456.1	3532.8
8535	2315	3551.7
1749	1642.8	3378
3876	6720	2762.6
130	5000.2	52.162
9074	8422.8	4827.6
101	1806.4	5665.2
6946	764.98	6804.1
90	7032.5	3705.4
455	3476.6	5840.3
8879	2347.8	3982.3
744	6263.9	4722.8
32	6553.9	2945.7
47	3984.1	5939.9
404	7456.2	883.48
9133	159.23	234.51
2749	1587.7	384.21
2005	7527.9	184.13
1928	2158.5	5436.2
1267	7433.4	1787.9
4764	944.8	8039
963	9870.2	8904.6
918	2774.7	4172
4079	649.39	2205.5
4597	6664	6881.2
7194	7615.3	6640.9
2262	142.68	4735.7
1157	9600.1	9563.5
768	2906.8	8509.7
1477	4871.5	6432.8
385	7883.2	8389.9
5796	1674.1	3297
3099	6702	2124.5
2769	741.95	6804.1
54	3524.6	8627.4
3567	8422.4	8636.6
9170	9211.6	3620.7
3908	3987	2845.6
8290	6158.4	4637.6
5836	5091	7181.9
3303	8260.8	88.11
2508	3781.2	3951.2
7575	6712.7	2068.5
7445	4193.9	3387.6
1936	1136.1	2823.5
878	4374.8	969.61
8429	297.31	4944.2
513	2828.7	9464.7
5907	2599.6	2069
3219	3084.3	708.83
4622	2926	234.47
1381	1805	6944
315	9186.4	3608.1
3923	29.034	5365.5
1308	8847	7168.1
7627	689.55	1129
2476	4649.6	5865.5
4499	6693.2	2143.3
1202	17.564	6222.7
1805	6.4212	7504.2
549	8143.7	9977.5
3172	3269.1	8350.7
2577	2051.8	4841.7
37	6548.8	2943.9
5183	6338.5	3165.3
5766	6035.4	1045.8
75	9640.7	9594.8
5585	7115.7	9831.5
5918	2877.6	185.7
4938	2140.4	4322.7
1162	9842.5	9177.5
3685	2099.5	9749.7
1672	9831.9	5859.9
8473	5069.6	21.922
5337	7904.3	1665.7
325	1855	8971.2
2709	6276.1	3967.4
4613	2025.3	9540.6
3974	4736.7	3437.8
6380	7614.3	6698.4
6226	9119.7	8720.4
8396	2304.9	7423.9
2010	7016.8	9968.7
8452	2320	5765
7491	5766.3	1972.2
9283	5801.5	1971.5
8880	2360.6	3972.1
296	783.76	6689.7
2898	1919.8	5080.1
1429	5392	6158.2
5403	2012.2	7678.5
2320	3557.5	6691.7
2857	8458.3	9521.4
389	8099.8	6254.8
2128	5544.4	3535.9
32	9253.1	2622.7
642	3422.5	8350.2
3794	6908.9	8782.4
5292	9802.8	9101
1816	4086.3	8124.9
808	3495.4	5725.2
411	6293.1	7509.8
5227	7703	6506.9
143	3756.8	766.98
6500	6288.5	218.44
6	9900.3	795.12
7562	6925.7	8801.1
485	8405.4	6509.3
3987	6517.3	9414.1
4529	6009.6	4214
2750	4999.8	8286.9
37	6036.5	4687.5
1682	4986.7	4308.2
1559	3994.8	6016.1
3181	3688.6	5075
1223	1857.3	2183.9
139	4093.9	4185.5
3918	4816	7491.8
1702	1409.6	5495.6
2151	3263.8	6118.1
6843	1704.5	3294.3
8358	2339.9	7437.5
5703	7773.9	9263
3387	6195.2	2801.1
8277	7133.1	2808.3
36	1541.1	7455.7
4023	4282.1	4256.6
2852	8435.2	9578.9
3140	6093.8	4653.2
2339	6180.4	6517.9
2399	6293.1	201.22
9539	7244.9	2747
117	5185.9	9831.9
222	5937	9082
5647	7777.6	9295.5
1919	1493	7308.5
751	6511.6	8846.6
2059	8502.9	1212.2
8521	3482.9	8473.3
5299	4376.5	9116.4
3904	3933.2	2872.3
492	7771.7	316.87
1752	1820.4	9438.5
4437	321.81	1855.8
2747	1602.4	464.57
5735	7785	9290.1
4922	8483	6543
2880	796.39	1669.5
8353	9204.8	4771.1
5661	7738	9272.9
3096	7555.3	1796.6
3112	5981.9	4191.4
3327	2057.1	6269.4
3263	4655.9	1641.6
241	807.97	2895.8
4898	3649	7877.1
1448	7592.8	5944
7303	1440.7	7212.6
8144	2912.2	6782.5
1275	6236.8	8689.2
6900	6645.1	323.8
6251	2286.7	8791.8
345	6193.5	875.47
9233	8214.5	9743.4
1084	9185.7	2114
6066	7435.2	888.9
53	5102.5	9902.8
6	4922.7	1758.9
71	8284	6261.6
7019	3612.9	4293.7
4333	5935.3	4397.9
3318	6266.2	4057.2
9964	7319.4	6763.7
59	832.65	962.74
101	6376.6	3187.6
1621	3221.8	8263.8
9554	7301.1	6724.6
3605	1796.4	1104.1
2641	3519.7	1590.6
3497	324.04	2877.6
7922	1039	6777.8
9485	4282.2	6922
8517	6323.3	3518.6
891	7857.3	1067.5
[truncated: 5,467 more rows]
