# Supplementary material for: Verifying molecular clusters by 2-color localization microscopy and significance testing
Source: Sci Rep. 2020 Mar 6;10:4230. doi: 10.1038/s41598-020-60976-6 (PMC7060173; doi:10.1038/s41598-020-60976-6)
Supplement: Supplementary file 2 — Supplementary Information2. [file 41598_2020_60976_MOESM2_ESM.zip › 2-CLASTA-master/Simulations_testdata/cluster_scenario_a/locs_labelB/cluster_scenario_a_results_sim_1_locsB.csv]

frame	x	y
676	4236.5	1363.3
869	7763.9	1237
9145	8208.7	690.34
6632	6462.8	1985.2
5664	8929.9	7725.7
57	6426.5	7136.2
1226	8201.4	1947.3
307	6048.6	8103.9
2270	3206.5	4269.2
6334	7420.2	4796.8
849	8451.3	142.02
619	2215.8	6758.1
9619	9670.8	5817.6
3219	984.59	1642.3
1628	4835.3	5038.1
2825	6031.7	4398.9
2050	5475.8	868.88
3616	8726.2	4792.7
1933	7191.5	5623.3
58	9951.7	13.492
3060	5807.4	1810.7
2027	4747	2225.8
8304	109.44	6225
5216	5391.1	9465.5
152	7799.9	1102.9
8327	1139.6	2443.7
6726	4411.8	6839.9
34	4776.7	419.02
1182	6496.5	8408.7
988	7103.1	5801.9
1581	3081.5	8017.3
154	8248.7	6849.6
4321	3414.2	6234.7
3446	3431.5	4167.5
6289	6793.7	6727.1
408	5349.7	4151.4
3922	6455.5	7946
8340	127.55	8660.2
4253	4521	833
1292	2600.7	5739
61	6466.9	7092.9
7005	7680.2	7670.8
9269	986.24	7658.1
3024	4185.8	1832.3
1238	1613.8	5088.3
1276	2307.5	6277
4633	2558.4	3288.4
1186	3997.7	2024.5
1622	2629.5	470.23
3624	2408.9	2104
6430	8204.9	8718.9
5125	236.03	2519.5
3899	1435.7	9758.5
7296	2133.7	8969.8
498	9120.9	7194.2
1188	1039.4	2085.2
700	6381.2	5318.1
1683	407.78	7886.2
104	1463.1	9377.2
2394	6856.1	9799.1
7095	4034.2	6257.2
8227	2795.4	4887.9
7865	8820.2	8226.8
260	608.46	6645.9
3381	4529.4	204.66
447	7206.9	5769.7
7473	8208.3	9901.3
6264	7339.9	347.98
512	8337.8	6488.4
3845	3487.8	2804
1029	7996.9	6905.2
3161	4515.8	7619.5
2376	3521	8251.7
664	1032.4	738.09
2380	9681	4493.7
880	5767.5	7458.4
8037	491.83	7325.7
1854	8045.9	2392.2
3227	9148.4	7312.4
337	6059.8	9083
1231	8557.4	2021.6
7660	4167.3	8581.1
3602	4852.1	4243.2
3067	9110.3	6038.4
2578	744.87	8607.6
3978	5930.3	8972.4
244	8226.2	9909.1
143	953.92	7627.7
7098	5460.7	815.37
5818	5183	859.98
505	9888.1	4286
9885	6864.6	8529.1
4828	6061.8	4409.5
8597	6498.2	2087.9
8	84.814	6206.4
6367	2582.6	3301.4
1502	5852.1	1772.8
262	7700.4	7678.5
298	3433.1	2174.5
7845	3781.9	7062
25	8257.2	699.94
8775	5218.2	810.53
189	5849	6819.2
591	8050.2	9360.6
2224	2573.9	9023.1
4507	1515.7	3657
1789	5439.7	7788.4
3874	2972.4	3089.9
5913	6668.9	6916.3
6807	6480.3	1298.7
3851	1572.2	1464.1
9780	7052.7	5479.4
277	1.8313	8670.9
1835	2199.2	826.46
3611	803.12	8624.7
7791	7322.2	1560
5039	5960	8819.1
997	1038.3	1239
7119	5847.9	9011.8
1932	9665.4	931.56
143	1857.2	6748.3
5889	1583.2	1524.2
1776	4833	464.69
9752	8399.4	2940.6
6817	4102.2	1041.1
194	1117.8	1941.2
2530	7469.8	7429.4
9142	4923.5	4245.8
4340	9633.3	6265.8
1640	1866.2	9075
8423	3480.6	6067
4345	9644.2	6307.7
4928	5432.5	7784.3
2445	9625.7	6266.7
2096	2601.4	6894.6
6813	4856.9	451.17
173	8594.8	366.87
7306	1748.8	6566.4
3218	6452.7	7065.6
5424	1564.6	964.79
8992	5316.8	8928.2
2821	6123.5	4433.7
2990	3510.2	6081.3
629	2524.8	5529.7
9339	132.58	9707.5
4236	8002.5	6265
1328	8619.3	9507.2
5499	9315.2	7497.9
8299	4790.5	427.95
1997	9060.7	2562.5
81	1759.9	3584.8
6212	4172.3	1823.4
2472	2673.3	369.35
1229	7526.9	2956.6
8351	7903.8	5541.1
2204	1490.3	9269.9
101	6262.7	8239.2
6635	8604.8	9522.2
480	2659.2	7722.5
1360	7972.6	7025.1
482	3099.3	7427.4
881	1047.2	1665.8
1298	5242.5	9141.3
1669	9858.6	1356.5
1253	491.84	6970.1
954	6360.1	6876
7288	6154.1	7289.9
9987	299.25	3879.6
4260	8058.6	3923.5
6111	3455.1	6096.4
1352	2299.2	8624.7
2694	2315.2	559.58
4111	128.51	8590.6
6984	4435.2	2676.3
9630	7781.7	4178.3
8760	1576.5	5272.2
892	1583.1	6956.5
19	1252.3	5246.4
5684	9434.4	297.92
59	5205.3	814.89
1434	3177.9	1716.7
988	9466.1	305.34
423	7418.3	7936.1
8040	215.26	554.86
557	6788.1	6837.3
7995	5991.5	8126.7
286	93.608	9850.4
4217	4265.4	5447.2
3446	5431	7772.2
643	1386.2	1815.3
5989	8865.4	8200.3
8351	847.78	6589.9
4620	9857.5	3093.5
2319	6916.8	7414.2
4650	2411.3	3236.4
1983	2668.6	7057.4
1706	4300.2	992.65
1255	8530.8	2048
5777	7203.8	5817.6
4928	4749	8637.3
9922	1788.7	3596.9
4218	1153.2	1972.3
704	6917.5	3869.5
1731	6717.2	6980.8
9438	4026.2	4262.2
528	4658.6	3964.8
1589	3102.1	8074.1
5841	4076.5	671.24
592	52.059	312.43
3063	3372.4	1320.7
918	4909.9	1070.4
7299	5431	8447.2
8683	1803.6	3208.9
2518	4984.9	7800.6
7224	1553.3	3906.8
142	4208.2	1899.9
5126	227.33	2523.8
5626	5403	8426
593	6670.6	6998.6
701	7.2492	849.64
8051	1081.2	3974.2
68	662.95	6007.9
243	1610.7	4930.5
2540	7476.3	7434.1
8958	2256.5	9203.8
737	8467	1460.9
6447	6543.2	8445.7
1926	3294.2	7822.2
1207	1104	2124.1
9403	1333.1	7006.2
4691	8954.2	7709
8500	8405.4	2969.4
6154	8334.1	2907.1
724	2481.6	3117.6
4745	8505.5	214.11
1109	5442.8	810.06
518	2261.1	9188.5
1410	7009.6	5531.2
1134	6847.4	3347.8
9069	1533.2	5259
3835	1533.9	5287.9
801	2902.5	926.39
762	2924.6	2946.6
8245	850.01	6470.4
2281	7587.1	1433.9
8153	7070.7	5559.4
6516	1065.1	2040.3
4389	7022.5	1596.7
8568	4522.9	1279.4
112	4126.3	6808.7
2460	990.01	7321.9
5440	3721.2	183.31
6116	5944.3	3919.5
1106	2484.1	6742.7
1394	7076.5	5862.4
1393	5840	9952.4
6223	8633.2	1346.7
1976	5761.2	7621.6
7194	9597.5	1803.4
423	3331.2	1215
5233	5485.2	8680.3
6397	92.642	8597.3
394	3007.9	4496.3
7730	7609.1	1489.2
706	1863.3	3252.8
4686	742.22	7733.9
7239	2186.5	8959.7
247	2969.6	5235.5
200	961.94	7574.4
8841	8337.5	1288.3
2047	7607.6	6718.7
4722	2257.9	8995
256	6856.4	9722.2
1231	9366.2	2951.1
1995	3467	8258.8
9938	6526.9	7695.3
3809	9539.6	1856.9
1228	4997.8	7433.5
1783	9706.7	7305.2
7791	4215.1	1563.7
4574	7392.6	2602.6
5482	5304.6	2939.4
4978	5221	7476.6
5861	6671.9	2052.4
4195	2307.4	8577.8
1815	6393.7	5283.6
255	1406.2	4922.3
407	5279.4	4156.3
3039	2634.3	5768.6
4802	6317.1	2172.9
4228	2535	1869.7
8856	5816	1972.1
248	540.3	5302.9
976	4370.2	6877.3
1627	8673.6	7378.6
1741	1774.4	6606.7
1975	8703.4	4849.6
1049	9135.9	1837.2
979	4698.9	124.28
1714	2595.8	9711.2
1388	5094.3	1164.5
6939	6667.6	2159.6
5124	4779	429.75
6522	7006.8	5543.2
4151	5538.5	1421.9
9941	6584.1	5203.9
1184	2588	547.56
4656	4478.9	3530.7
2542	6543.2	8134.1
8779	6384.6	3645.6
667	1722.5	1201.4
30	2883	2926.5
3991	963.09	5753.3
2605	7774.2	1078.1
2586	4538	2444.5
450	30.085	9733.2
1854	3923.8	5238.6
1063	5917.6	9008.9
1067	4535.5	3258.5
4560	5406.3	8411.1
326	4403.3	2392
1684	2556.1	404.85
1213	7848.9	1081.2
3909	6129.7	5741.9
165	319.2	2614.5
6213	4188.7	1857.8
5208	5311.7	5886.7
8365	6293.3	7861.8
1	8216.3	5952.5
3557	3742.9	280.82
9762	6223.6	7995.4
511	5745.6	1194.5
1005	8673.1	4828.1
6798	9660.6	4458.9
9283	7906.7	2509.9
2078	4971	1104
3710	7532.2	470.23
3487	1967.3	7894
1121	7492.5	2972.3
799	2817.8	8269.1
580	7819.4	1015.7
232	9220.2	9991.7
103	9421.6	2634.6
1505	5830.9	1845.4
1819	2253.1	854.05
415	501.76	539.68
2792	9698.3	783.37
1180	2307.3	740.59
4413	9372.5	7530.9
1752	1136	4425.5
1178	5924.6	8975.9
1616	1849.5	8004.9
206	3074.3	3311.1
609	283.45	5383.1
8341	874.35	6559.2
2207	598.42	5984.4
4023	358.66	481.95
1260	1646.7	4704
553	6811.9	9730.4
73	2417.8	2154.7
2664	1594.9	3972.2
4336	7178.3	8312.2
9115	1574.4	6978
7580	5005.5	7876.3
7479	3748.4	1982.8
806	6774.7	6834.6
6169	5154.2	791.69
325	4695.1	1621.7
1629	8715.8	7343.9
2643	2626.5	3323.9
1235	9423.2	8888
79	275.26	9349.9
1503	1545.3	3635.1
5772	3480.9	2784.9
4690	169.71	609.13
8292	2320.8	6334.4
6430	6006.9	8130.7
3252	6025.3	8736.2
4703	6711.5	5255.4
3676	1132.2	8165.8
52	1145	2505.3
2	3934.2	2895.9
281	6748.9	1758.1
9087	2506.5	6724.5
6500	8487.3	1430.6
3063	3868.8	1327.8
2451	8230.7	9876.2
1166	111.17	9863.7
870	9644.2	910.22
164	8071	9388.4
8683	5368.6	8982.2
9139	4865.3	4171.2
150	6605.7	3428.7
5596	9854.2	7534.3
6417	8257.2	8706.1
9141	3288.4	1240.2
4007	7213	6060.8
4587	7036.2	8321.7
6479	1607.7	6991.2
3516	9434.1	9380.8
6916	9321.9	4844.1
1503	5810.8	1805.8
5770	6447.8	7026.4
4572	7418.7	2530.7
4034	5431.5	3111.4
7160	8048	3005.9
800	6881	7397.1
633	3949.7	3000.7
5664	2580.8	5723.8
2497	7884	2531.1
1547	876.92	6398.4
5610	2531.3	6888.4
3359	5051.6	8980.2
7588	955.57	7634.4
6185	7570.6	3217.2
5943	5796.7	7676.5
858	1063.2	1679.4
116	6054.3	9025.1
6091	3527.8	9407.1
4163	146.48	8643.8
8831	8016.8	6816.5
1	5466	8675.6
9346	938.03	1033.2
1992	952.19	9348.2
5530	3109.4	6160
2051	4027.6	6194.4
2437	2790.7	8879.6
2546	8010.8	7001.5
2	9187.8	1796.1
2150	3985.9	2058.8
301	6470	6396.1
3021	2571.9	1534.2
5593	411.37	7576.8
9670	1732.8	7832.2
125	2392.8	5359.5
2068	5273.8	2946.7
100	5343.2	5856.4
5364	183.51	641.35
4100	5479.6	1401.2
1053	3958.8	6226.4
593	321.62	3969.3
289	2622.2	5791.5
7059	5287.2	7680.5
5791	6442.2	7026.1
5645	400.92	7592.7
906	3151.3	3300.4
8618	6523.7	1988.6
3	3226.6	1682
2629	8937.4	971.89
8531	1386.8	4893
4504	6716.3	5321.7
4548	8000.6	135.04
5005	6387.7	5389.3
7450	9727.4	4545.7
1204	2591	7122.3
2150	5488.6	9394.9
4009	2297.6	1741.4
5358	3357.9	7876.6
572	4618.5	1253.6
3522	5218.5	4001
9947	1035.2	1677.3
12	861.74	6538.3
7508	9618.8	1616.3
1842	5913.3	3981.1
3962	291.1	4282.9
7131	5896.8	8978.2
34	4918.9	4159.6
1938	7066.1	2975.9
549	4275.8	3102.6
3100	16.856	881.81
791	6139.2	5376.7
1649	9454.2	7672.4
4622	9747.9	884.71
8532	1363.1	4875.3
3385	654.02	4999.7
1148	8844.9	3920.9
4515	8235.5	7336
9304	1783.6	7176.8
9828	5997.7	3999.3
1014	6356.5	2164.1
5247	9106.7	7262.4
5257	433.05	8827
1074	8189.4	6039.9
4911	3982.5	895.84
6261	6960.4	6847.6
324	6943.1	1574.3
602	6976.2	1599.5
2761	664.09	9338
6256	1163.2	8711.2
5304	8260.9	6877.6
395	9349.6	2994.8
851	9016.1	2008.9
2103	9257.1	2669.2
1023	1822.7	3260.8
12	7484.3	5833.4
4748	7809.7	8177
1813	1214	1324.9
746	7030.2	1559.4
200	3740.2	5558.2
3535	1216.4	5214.3
256	7673.4	7666.3
9558	3954.4	2083.2
226	6927.7	1665.4
8069	7981	4796.8
6036	4326.2	3094.9
5060	1807.1	1195.2
7725	1699.7	6551.7
5460	9354.5	7524.5
242	3873.7	5229.8
597	4745.7	1596.6
1803	4736.6	868.65
5420	9931.7	3065.9
8341	57.937	8684.5
8841	8207.6	5428.2
1396	7118.1	5931.6
534	778.1	8451
5503	9646.9	4582.8
1058	6140.6	7251.6
1641	5097.6	979.62
2998	1209.6	5293.4
3559	3354.2	7824
2269	9116.5	7272.6
2453	8198.5	9891.8
25	3309.5	2164.8
2121	5470.5	840.89
1746	8020.9	4811.1
7199	2944.7	839.15
1640	5122.8	942.19
1752	9387.1	8770.2
459	9822.4	7572.8
1834	6956.7	6912.2
574	6855.3	4697
8209	2889.6	4950.6
6914	4764.6	506.86
8965	784.16	7702.7
6249	4211	3951.8
1798	3979.2	2061.2
5356	6625.4	8495.6
1736	1189.5	4410.3
395	4874.9	443.28
1100	9027.6	2011.9
2221	6593.4	1099.4
2002	6088.3	194.05
2532	1671.6	5148.4
8474	6487.8	7071.8
107	6593.3	2131.8
744	1643.4	1446.7
2202	4479.2	2639.9
936	7457.6	8097.9
6175	5200.4	756.69
90	8250.3	5988.7
9906	2690.2	434.3
4009	8315.5	1366.8
2670	8743.8	7374.5
553	1538.3	963.57
1325	5519.2	4941.1
4716	5915.7	3755.7
325	5228.1	7715
7206	263.16	424.65
4402	6643.6	1986.9
2682	2341.8	4912.8
7720	21.26	270.73
526	8030.4	5297.3
47	7657.8	7735.8
1120	5845.4	9941.5
756	1797.8	1806.6
7160	2616.6	432.44
1245	4829.1	2213.2
86	7654.7	7676.4
1513	2536.4	8972.6
6135	2355.3	8631.2
7067	2495	6736.5
2594	4268.8	4072
6140	4367.1	6054.5
5478	4452.4	5794.5
1694	5086.1	5391
3222	4874.1	5050.8
3848	1328.6	9973.5
9584	5396.4	8934.2
4242	9853.7	3116.7
1726	1063.4	2083.8
7056	6665.4	2152.3
83	8508	1999.3
586	9834	7728.9
7068	4300.5	2295.7
4709	9330.9	2904.9
4526	8189.8	1989.3
4422	4453.5	3530.8
9909	2451.7	6692.9
5071	6059.3	8094.7
6368	2578.5	3281.7
5369	3485.5	2788.6
1790	2875.5	2836.7
6559	560.25	5275.2
380	8507.4	2064.9
5481	5330	2960.5
786	6126.2	5325.9
8323	4630.6	900.46
3566	6370	5343.7
88	3997	7047.2
2848	4959.1	7572.6
7346	5321.8	7635
199	981.5	7628
1674	7673.2	6731.3
8150	892.54	6540.5
1113	3235.8	3339.4
2161	8152.7	2886.3
763	1943	9122.6
9	3152.1	1780.4
1496	4955.4	7595.8
8494	4471.3	234.29
5907	3671.3	9503.1
183	4842.9	486.63
5363	6418.4	8195.1
8474	666.32	5008.2
5367	7934.5	6968.8
5195	8027.8	6850.2
120	7414.6	2580.1
6773	4836.6	443.72
4168	2674.3	564.39
1547	4255.6	2283.7
27	4407.8	5835.3
1295	1237.2	1263.1
1984	9387.7	8756.2
7248	1099.6	2090.9
2973	1251.5	1256.2
4972	7856	1018
730	1399.4	6559.6
7509	1025.3	7357.4
3521	1960.7	7826.9
5627	5403.4	818.98
9639	4797.4	2213.1
2625	5587.8	6548.1
9842	7005.3	5469.8
3625	2395.1	2071.2
3345	476.22	7995.6
645	7231.9	7936.7
401	162.19	6469
678	8312.5	6423.1
664	278.08	6501.7
1224	7327.7	7901.5
3250	3689.5	9526.6
4162	2748.6	423.29
5508	8660.9	1362.5
5070	1951.2	9164.4
7167	964.91	7341.7
1145	8866.7	3970
806	8462.1	1477.3
5246	7398.4	2563
6291	6419.9	2075.4
5955	1417	4920.9
8287	4275.9	1521.5
9513	5416.6	8924.3
736	8716.8	7375.4
4911	5910.3	6779.4
2267	2390	4002.3
6687	7265.7	5555.6
5071	2759.9	4937.2
1540	6060.8	9014.8
1241	2521.5	1557.1
4295	9135.1	2622.1
15	9481.6	7672.5
8005	6040.9	8052.5
3280	3384.8	9638.5
5919	8053.7	161.97
9686	2453.8	6767
1327	3048.3	4508.9
1619	1250.6	5254.1
46	4222	3929.4
1282	3523.8	1094.2
7256	8519.1	8618.9
8271	4844.5	504.28
64	9654.5	815.92
698	2221	9137.6
2394	8347.7	2955.6
4204	3069.4	7454
3848	509.92	8760
7808	4427.4	5900.6
1161	3515.9	8266.9
4548	6054.4	6330.2
6491	4199.3	1017.4
8334	4601.1	5567.8
8398	8292.3	4430.4
435	5985.7	8819.2
726	7028.8	1637.2
9305	1802	7252.6
271	4311.2	6034.1
4657	8372.1	1270.3
1493	5933.1	3562.2
707	1445.4	3610.7
4737	6625.9	5336.6
7663	5767.4	7743.7
9467	7849.4	5369.2
1813	7861.9	5432.2
6133	4520.3	245.09
2550	6484.7	8164.1
6816	7564.4	3265.5
1046	6982.8	6895.3
2588	4487.2	2427.1
8914	8486.5	2034.2
2149	7010.2	5520.1
284	4599.9	1218.6
251	7679.7	7664.5
1105	1734.3	4687.4
531	6221.4	1775
5203	6445.4	7978.9
743	7083.2	1554.4
6022	916.74	2322.4
2464	6575.4	5278.3
9510	5347.7	8929.6
216	8753.5	1212.9
6644	2409	2117.5
5366	7973.9	5424.7
3752	9407.1	7657.7
8	2669.3	5777.3
5746	6811.9	3932.5
1049	7346.4	1685.2
723	9586.4	1774.6
9	4201	1546
41	7552.7	3382.6
6655	4896.9	6408
3025	6648.3	2184
8133	3877.2	5594.9
8479	717.89	4988.6
3689	5965.6	2377.3
4829	5434.1	8200.9
7197	847.43	6487.5
3680	4969.8	7390
45	1293.9	433.94
1237	2183.4	7056.7
4053	2354.7	1587
3070	3077.2	6212.9
335	200.19	4193.5
1984	5783.1	3689.9
1057	8798.7	1235.7
1183	1180.3	4461.6
6132	13.297	110.81
475	2614.7	427.95
1826	6320.6	2160.8
1013	110.78	9918.2
1082	1838.4	1144.1
3235	3141.5	3019.2
3044	8931.9	7245.7
96	1611.8	5111.2
5743	4930.9	5025.6
156	993.37	7617.5
2052	5732.5	7430.6
96	2268.3	5356.5
3640	7216.8	9344.8
3400	7717.2	7616.5
6038	4826.2	5610.2
2743	9094.3	7447.6
2226	9669.6	4499.6
209	8756.9	1137.9
9644	4783.2	2210.3
7461	3059.4	8022
2008	2985.6	4445.9
6558	9954.3	4341
5757	521.97	567.8
9737	9478.8	7675.7
8345	2404.4	7610
435	3426.5	9388.6
1745	1208.1	4445.7
4109	91.375	8658.1
9810	7118.9	8185.9
1574	3513.8	6084.4
8269	8520.1	1476
1791	3082.9	4537.4
241	544.2	5269.9
4606	7043.7	5478.9
9854	4917.7	4236.6
6906	1687.1	1408.4
4437	3085.8	8046.2
8997	9049	2489.7
6501	5295.6	3664.6
1178	7853	5386.5
6725	1833	6722.5
4144	3195.8	3552.1
1077	7036	8296.2
9134	5847.7	1860.4
8237	7047.8	8332.6
910	3482.6	2800.5
6304	6042.8	8115.4
1245	5062.2	4401.3
2499	7879.4	2569.7
824	2380.6	2089.4
3973	8358.9	6422.8
8190	3658.5	7493.4
5042	3460.6	9602.9
9496	9660.2	3798
6818	7601.7	3285.8
7445	6488.6	3702.8
9291	914.57	7583.3
1114	7198.6	84.697
3440	1553.7	925.31
1537	5775.8	7450.3
1423	4002.3	6218.3
509	5262.4	7669
916	6913	7426.9
2964	6201.4	8058.4
5895	5322.5	5878.6
1921	2662.5	7031.2
1607	6684.9	6928.8
698	8735.3	4887.5
6940	8217.8	733.12
3286	1838.3	3316.1
9349	6143.3	8028.4
3742	5783	4120
9311	6137.9	7270
173	6837.3	9838.4
2967	6763	6719.8
2167	2555.1	546.6
1	7988.5	117.71
6324	1444.6	6627.7
1789	7470.9	8051.7
481	4134.9	1028.9
532	8099.4	2930.7
610	7425.3	4819.2
4041	948.06	5770.8
6184	6222.2	8298
4708	6744.5	5226.5
5313	2529.7	440.87
1138	1913.5	7898.7
1100	2526.9	6726
2040	7647.3	6684
3954	5840.4	7924.3
4883	3210.6	3287.1
1535	5009.7	4434.6
712	3835.8	7557.5
120	918.65	7611.6
3371	4502.7	3561.3
175	6838.8	9752.6
301	9441.9	9330.2
1065	264.01	8322
323	5792.9	1217.4
572	2508.5	2145.5
1675	7573.6	6712.8
7394	4819.8	487.64
4891	9895.1	7508.2
9921	2208.4	6832.4
23	7862.3	4398.8
3635	7007.5	5408.1
5687	763.25	8621.3
4969	6508.4	1895
1645	998.12	768.73
697	9201.5	2644.8
56	1116.5	4495.8
861	1748.9	1726.9
8504	6377.4	5080.9
2292	8208.3	5969.7
877	1013.8	1674.8
2823	6187.6	7324.5
5160	4120.5	953.79
7505	4860.9	4259.1
243	4421.6	2392.2
230	3376.1	2072.8
166	2279.5	6781.6
6910	348.5	8928.7
417	6374.3	5297.2
1121	2232.9	769.72
8144	1582.8	4019.6
1820	30.967	70.127
9009	4484	276.08
1685	456.38	7854.6
5874	8508.4	219.81
9014	5311.9	7693.5
8064	7469.7	3287.7
9618	4409.6	5820
3090	974.09	7554.2
700	8026.7	5256.8
2567	3345.1	9396.5
7958	7093.8	8214.4
2284	712.66	8613.1
1540	7045.9	5498.7
8023	5550.9	920.31
5973	5356.1	3143.6
6968	4468.2	2617.3
9170	7393.9	4018.9
657	901.4	7613.2
4096	9280.7	7409.9
4213	8248.6	3621.7
4524	2702.1	1072.9
21	8259.8	3557.6
384	9885.8	4306.7
630	2598	5462.1
8517	9637.8	7286.9
2828	3617.4	211.05
4220	5852.2	3615.8
4216	321.76	9309.6
1388	6570.2	600.78
8392	2930.3	4534
2769	4701.4	230.32
3238	4508.6	2706.8
362	6282.4	7919.1
470	5110.4	4412.7
9330	1401.3	1905.7
2593	803.62	8474.1
6866	7955.7	5284.7
1685	8369.9	1348.1
1224	2501	1856.7
4197	2291.5	8616.2
1906	7723.2	7742.1
2277	1551.9	1485.6
5462	9323.3	7491.8
316	3435.7	8304.3
2866	7297.8	7973.6
9179	5097	1003
5752	4206.6	1027.5
8273	4821.9	454.86
2216	4239.1	1848
6526	8277.2	6050.3
2591	7457.9	4893.4
436	3320.2	4171.1
2033	7581.3	6734.9
166	242.91	2587.7
9328	3509.3	8319.1
4612	9116.6	5971.2
2625	561.01	7400.2
8600	6527	2061.3
146	4874.6	6419.5
1586	6099.7	8130.8
9006	1428.2	4846.4
5115	9178.8	1176
478	4326.4	3185.2
4317	7294.5	3899.8
9759	7706.6	7724.4
49	1879	4448.7
3676	7513.5	3261.6
415	4972.9	7592.6
7116	2068.3	9592.8
645	2589.2	9082.5
3610	5964.9	8813.7
645	1846.9	3285.9
287	6995.4	6852
2607	8305.2	4392.3
6560	5448.8	866.69
319	3437.7	8319.5
8	6595.6	1064.3
9389	5007.2	7385.7
3448	2538.7	9014
8592	8348.1	4132.5
5177	1024	1178
722	6560.9	1113.8
1492	2571.4	9007.2
9685	4374	1277
2664	9102.4	7376.9
9895	5763.4	4192.2
9191	4690.3	2350.8
72	4502.7	3552
4542	4705.1	164.92
7426	9103.3	721.9
3176	4422.3	6859.2
1129	4869.4	5660.7
3692	5199.5	7444.6
30	7607.2	530.77
6798	6204.8	8015.1
4687	6474.8	6501.9
941	8746.1	7341.7
4238	5017.9	7854.7
818	7013.1	1614.5
1078	9188.1	1786.5
42	1950.3	7876.5
9869	8275.4	7331.8
2570	7855.6	3354.6
7383	129.37	8645.1
6390	4960.8	7833.4
1743	1239.2	4433.4
4079	7371.1	418.91
270	1535.9	1468.1
5271	1785.1	1832.8
1748	2716.5	442.37
2225	5471	883.22
4300	4785.1	2293
167	3937.2	926.34
655	893.91	7605.8
5619	5435.5	8428.2
4969	6742.9	936.63
1795	5107.4	5398.6
2670	2596.4	462.9
2231	9653.4	4499.3
7721	7542.5	4300.3
906	6747.7	6855.2
6113	2619.3	7054.7
2604	9089.9	7368
992	3998.9	2946.8
7167	4367.1	6871.9
7643	3197.8	1696.4
1618	1251.6	561.87
6801	5862.2	3666.3
127	4755.7	526.56
1200	2561.1	1515.1
4563	9602.9	1812.1
1548	812.15	6397.2
333	4231.8	1588.8
4446	2584.8	8970.6
2594	9089.1	7419.2
2276	1540.3	1527.1
6891	1378.4	9909.5
1506	1510.4	6583.1
605	4182.5	1912
7284	6972.8	2897.1
281	3896.1	5169.2
381	2230.2	1679
766	9808.6	4329.6
3677	4945.2	7373.6
8224	9891.6	1271.9
288	1853.5	3355
1274	8178.6	2875.6
1935	4264.5	5504.7
1176	7380.5	1574.3
15	9412.1	1008.5
4188	1802.3	3326.9
1061	5464.6	8141.7
2971	7973.5	5370.9
1249	2718.3	4553.8
2206	1428.3	9261
7478	4897.7	6498.8
3730	6380.1	6880.7
779	9148.7	9953.6
574	3178.7	4326.9
1402	7770.9	1043.2
1789	7202	5960.4
245	3087.5	6184.3
9941	1543.5	3931
4627	4646.6	8722.2
4265	8548.4	2041.4
1981	9320.3	8827.2
724	5792.1	2044.3
596	5329.9	7645.3
7536	954.07	7321.8
4526	6803.3	3892.6
1186	8346.2	5587.9
6161	5224.7	841.92
567	5502.2	9411
4271	5895.2	3520.3
4194	8307.9	7298.8
2294	5071.9	9013.4
9272	923.09	7643
8267	2387.1	2075.8
554	9863.9	1216.6
575	6803.7	8551.7
1762	2890.4	2898.6
1753	504.79	579.86
8347	8767.8	7445
4778	1757.2	6453
551	6974.9	5572.4
2011	8133.7	2915.5
4640	1659.3	6937.7
9147	4030.4	2077.8
9898	3686.5	7497.5
4616	4625.7	3346.4
411	7869.4	1003.6
4378	8694.2	9556.9
2972	2332.6	8687.4
212	4270.5	3110.1
88	1584	5009.3
242	6975.8	7744.1
632	5272.1	7667.6
6037	6550.5	538.98
270	942.44	3956.8
5464	5392.4	8632.3
3003	6453.4	1581.4
825	6853.7	7402.5
7754	1636	5106
700	245.05	8920.3
188	165.12	6464.2
4003	4349	1700.7
8800	2921.5	846.64
8362	9180.8	9956.1
1732	7488.4	8075.5
8041	503.73	7317.9
4735	6478.6	8094.6
4046	954.98	5738.2
8402	1213.7	1266.6
6814	6451	7055.4
3764	3096.8	3364.6
7192	1858.3	4367.9
4634	7982.8	3854.3
696	9907.8	3130.7
4158	5422.1	8447.8
8543	1380.6	4803.5
460	6576.6	1037.4
2036	9249.3	2636.5
8521	1378.6	4913.7
4320	6788.8	6802.7
4137	9481.3	7664.8
7428	9104.1	656.19
9952	6522	5214
2080	4256.9	1881.5
1050	4725.2	137.68
59	7816.6	5550.2
4087	3314.2	1228.6
2390	8971.9	7767
9076	2525.1	1802.1
8621	2763	449.8
87	4703.6	2343.7
657	1879.7	3315.1
1542	8565.3	412.77
3066	7984	155.32
2750	311.4	8315.1
5393	2973	897.36
6010	8283.4	7344.4
1486	6551.2	5248.5
2564	6075.9	797.61
4872	9492.4	366.22
7425	9134.5	690.96
1747	7842.4	2915
230	4252.8	3181.3
482	1717.8	1152.7
1759	3126.9	8097.4
8304	2246.5	7036.8
7719	1527.5	9438.5
4129	5812.8	7667.8
285	6522.8	1723.6
738	3125.2	1711.9
85	9106.9	2013.5
95	9408.8	2643.2
3101	4534.5	3549.7
70	2411	7547.4
5158	7880.3	5563
3495	3087.2	7508.6
183	2292.1	6770.4
169	1103.1	2490.8
1487	8587.9	349.85
2563	2612.4	7167
4827	5434.1	8192.9
8507	8044.9	9379.3
136	3806.6	7080.2
1324	7971.9	184.82
409	7654.2	4210.5
3062	7963.1	136.61
5497	7048.5	6089
2827	7261.5	7960.9
3800	2907.7	7243.5
1540	4828.9	5689.1
9620	3052.1	7448.3
2490	7020.4	5558.4
241	7030.4	7709.1
325	4344.9	2401.4
2662	9132.7	7404
7059	4096.8	661.92
6913	6656.6	528.53
975	5486	9480
6919	1221.8	5225.8
3115	5504.3	2712.6
2936	1472.7	3634.4
662	1238.2	413.12
2691	4236.9	4512.3
2558	6542.9	1978.9
6793	1764.2	3784.9
6878	1515.9	3611.8
5068	3370.1	9926.6
7196	841.74	6484.3
7266	893.87	7597.7
5250	7563.3	6771.1
1692	4143	991.53
1762	7179.5	8236.7
4882	976.88	3666.5
414	4996.2	7576.3
168	298.14	2603.5
2546	1948.9	6592.2
5939	937.62	7331.5
3382	1208.8	5255.9
6171	2837.8	4906.2
6628	2410.7	2117.7
520	261.42	3914.4
3084	6147.3	186.47
394	361.59	8737.8
4568	7033.6	6164.8
879	3662	9549.6
8768	4185.6	1616.6
2326	2560.1	5506.7
2691	5080.9	1130.7
814	2352.5	6296.9
6301	5757.9	7677
2198	4544.1	2644.1
6518	8317.4	6409.5
950	2532.9	8881
379	4454.8	2679.2
2419	982.09	1040.2
4712	5856.8	3698.2
7070	1785.4	1821.9
730	7088.8	5845.9
1579	1839.6	3602.7
3483	1881.3	7917.3
5585	7593.5	529.91
9132	290.25	5339.2
564	4703.1	1568.3
6431	8245.8	8732.7
8829	5385.7	8914.6
2829	7039.4	2906.1
8417	8160.2	2920.4
2492	6370.7	2147.2
127	9386.1	9382.6
9081	2488.2	1814.2
955	3958.1	2091.7
6198	923.26	964.9
563	5262.4	7623.4
5025	9307.8	7392.3
3986	9190.5	1088.4
1504	5759	1822.9
7729	3465.6	2806.5
6447	7410.9	8007.3
2691	2331.5	4911.3
8848	5018.7	7789.4
1234	9621.2	4641.5
9327	3462.1	8356.2
3300	4115.9	570.85
6331	7388.6	4843
9388	5090.7	989.78
5908	5331.6	5770.9
92	9092.9	1963.1
4157	2778.4	458.97
1864	9630.4	4591.8
6147	3789	1882.2
6395	72.919	8683.3
3384	1710.1	7914.2
221	8758.6	1158.7
5716	5307.1	5882.6
6892	1385	9953.3
7282	7018.4	2881.5
9069	2513.2	6730.1
2942	1279.7	1297.4
172	6762.6	3916.4
4492	581.95	606.97
4403	7776.7	6529.4
9188	9521.8	1886.2
7637	2151.4	9531.4
2943	2796.9	7150.5
638	1872.4	4407.2
726	3008	3265.2
1223	6300.8	7874.3
1964	6633	2250.4
2870	3970.2	880.42
3683	456.46	6990.7
4679	1754.6	6560.9
9821	7122.9	8261.7
56	8311.5	5606.5
5463	8285.7	2889.8
8222	310.28	8392.6
2808	1597.7	6901
3445	3344.3	2148.5
4316	1590.1	5288.2
6400	77.188	8632.7
6552	3011.4	5230.1
4716	2557.4	6819
4864	5884.6	3677.1
9371	2746.1	4554.5
6251	2693.1	7687.7
7467	1630.6	6924.3
4774	5319.7	4128.4
1	6130.9	5328.7
4321	6911.4	9750.4
3758	3167.4	3358.6
2207	6214.1	7318
2157	907.08	3637.8
3624	8500.2	1478.7
4920	7260.3	7928.8
2643	7870.5	997.8
780	2855.8	754.54
423	8771.3	8282.8
6509	5149.4	3630
1110	8270.9	4415.1
1000	2628.9	5749.5
168	2755.3	384.87
321	9335	3451.3
9589	5327.4	8911.3
3638	8265	9861.7
1249	4690.7	816.1
1126	4870.4	6389
1742	4508.2	2469.3
6554	3007.4	5203.3
1778	9639	7279.1
5479	664.57	4985.8
7112	4007.5	6268.3
6341	1140.3	1901.2
6181	256.47	2526
6782	5446.3	573.98
1206	4845.5	4261.7
1395	4689.7	3545.8
8764	308.67	5294.6
9644	5271.8	7667.6
3602	1246.2	5235.8
2442	9596.3	6298.6
3661	896.53	7576.8
2991	6529.4	3434.6
8683	1273.5	1944.7
3248	8223.3	3576.2
6912	6651.9	513.79
1746	8157.8	2839.4
2038	7139.6	5894.9
1532	6748.5	7022.6
549	9981.7	9855.4
6111	4322.8	6019.4
4266	4261.4	5463.3
2156	2988.8	4504.3
455	3076	7469.7
1226	8158.9	5432.8
8	3450.9	8316.7
377	6882	4613.2
104	7982.5	6351.4
467	6881.6	4674.1
9400	979.7	1043
1800	4666.1	793.73
1503	7614.4	4274.6
9141	4889.5	4216
644	5937.1	2370.6
8621	6480.1	1903
1310	287.45	3904.2
2284	6227.7	8317.1
280	5516.1	8175.9
2020	7495	2894.4
7561	877.93	7599.8
818	9202.8	1801
1642	655.75	5003.5
6755	3554.2	9308.8
9392	3457.9	1122.7
336	6016	9129.5
7067	4594.5	5560.4
1542	7041.2	5485.8
3199	9612.6	908.1
8449	6773.8	6836.4
1074	5075.3	9064.9
1611	6713.6	6937.8
1758	3107.5	8056.7
9100	5848.3	2003.9
939	3948.7	2031.6
290	9219.6	1380.1
1359	574.55	534.97
2319	1349	1841.3
113	4252.1	5660.1
4880	6780.2	931.67
223	2332.7	8676
2470	2707.8	368.99
9981	4892.9	5718.2
3737	5928.9	9070.2
9900	2499.3	8987.8
1290	1860.5	7277.3
9083	4837.9	5049
4441	1876.1	3260.9
2857	3974.1	1989.1
1565	5265.5	2905.3
5551	4156.3	3148.8
2155	173.28	8600.7
8935	4083.2	6259.3
197	4656.2	3274.2
3420	1109.8	4462
225	6921.7	7442
2575	2882.6	8245.3
6143	6478	1781
3521	2583.9	5761.9
7000	6791.1	8592.5
4775	394.22	8802
2252	1563.7	1481.1
4205	7784	3374.4
3331	9258.4	2653
2874	4928.9	1070.8
1476	9194.9	1874.8
126	1505.7	5007.2
4895	1981	9104.4
1780	5676.7	6581.6
700	7796.8	3382.4
1788	1050.5	1957.5
2901	6474.3	9319.8
6954	2467.5	6690.2
4522	2432.8	7585.6
1732	1206.5	4412
158	5394.3	3129.5
143	9078	7295.8
4244	9543.6	9337
3899	8817.6	7375.7
4170	8054.8	5280.4
224	4599	1230.3
3761	3821.8	5541.5
5	9207.8	6240.5
112	527.43	7354.8
63	8039.8	2388.8
36	4943.4	5046.2
4132	8091.9	6289.8
4344	9694.5	6314.6
4718	5855.5	3667.2
7274	8500.4	8624.9
5750	6525.3	1905.4
5504	6902.4	4671.6
6947	6862.3	2896.3
1727	5881.7	9968.1
6922	1372.2	1863
7013	2607.4	9006
7143	5888.5	8970.4
5124	6958.3	2892.8
9139	6456.3	7975
2583	4315.5	2272.1
727	4681.4	80.692
2466	1718.1	1228
56	1517.9	9388.6
7054	8226.2	6838.7
8251	6478.2	7911.4
293	2532.6	6881.4
253	6847.4	9745.5
1189	6542	8503.9
1585	5321.2	8922.3
3271	6668	1704.2
1664	7089.6	4478.7
1312	5290	5839.5
6761	4851.1	470.52
2609	2590.3	9618.1
9151	5035.6	7352.8
6826	6152.4	7987.1
6841	2248.7	6758.2
60	6932.9	6879.9
711	4219.2	6717.3
41	3514.3	9485
2574	6777.8	2857.6
211	8770.4	1207.6
163	8742.8	4795.2
4106	4366	976.56
7146	6060.6	8134.2
1510	1273.3	9962.6
3170	4370.8	6896.8
5200	6554.4	5244
711	3714.3	8599.4
2669	4259	4532.2
9760	7501.9	3217.9
4130	9744.4	7718.2
3849	4917.4	5709.7
2543	5810.9	1844.5
2648	1493.2	6629.3
4401	5272.9	3999.3
9887	3197.4	4287.5
1345	8460.7	2005.3
734	4041.1	4235
7882	1643.7	6517.2
5696	8276.7	4411.9
1387	4654.3	3472.6
3379	4530.1	195.23
1786	274.49	4273
1431	4791.8	116.67
3556	977.68	1222.3
2487	2955.2	2971.9
20	5440.8	8461.2
2383	7819.3	8182.1
8239	7964	7014.3
5067	249.84	2567.4
4467	8061.6	3886
9732	5335.8	4160.6
566	7312	400.96
9101	5772.9	2037.6
1111	4876.8	5645.9
7666	1787.3	6512.3
4725	5271.6	3990.6
4545	1383.1	6944.2
6645	1526.5	9385
4640	321.54	5297
6715	9091.9	2553.1
6450	6098.3	8162.4
8183	6534.1	3416.4
5976	8449.1	1481.5
3822	3490.2	2805.3
4470	2870.1	4998.2
7005	4806.8	484.59
1702	286.34	3962.8
9076	473.13	7002.3
9467	1008	9312.4
1665	9502.7	7643.6
4297	2480.2	3135.1
3064	3345.9	1270.1
1628	3361.6	7869.8
2677	2651.1	5570.4
3642	1303.9	1401.2
157	3375.4	7990.8
1686	9499.7	7637.7
4320	7895.7	2852.4
9198	9434.1	346.08
8235	9231.7	2665.7
2495	6989.6	5534.9
3362	9102.8	7236.2
544	8196.8	9846.2
2771	5006.7	7396.9
3647	1830.5	1071.2
3459	5874.9	1856.6
1085	6561	8560.5
2949	9241.3	1855.6
1458	6981.2	7690.2
4145	161.83	8620.1
3693	5423.9	8443.7
3964	8371.2	6417.2
1132	1547.4	3931.3
7143	1706.9	28.837
3457	3102.6	6255.3
34	8036.1	2362
5399	1600.7	7006
4628	6276.8	8458.2
457	1333.6	9964.7
1432	2328.7	557.52
1047	5897.2	6784.4
112	9432	2609.3
4299	7123.1	5559.8
9316	983.8	990.75
8913	6214.1	7882.1
2982	4239.4	4044.1
169	5478.3	8676.1
5508	9335.3	7510.7
1261	7733.5	4115.8
2034	1378.9	4896.2
2927	9947.8	26.361
2445	2235.4	781.4
368	4461.8	1328.7
5706	6795.2	3389.1
1109	4911.1	5704
8359	1523.9	1520.3
747	1651.8	1490
8298	2329.1	6338.4
923	3664.7	158.24
8840	702.4	4990.6
1750	4883.5	3228.8
1980	1848.1	6744.9
5813	5197.8	3653.9
2077	4629.8	9966.9
5393	7060	7780.1
1689	5319.1	2233.1
8113	1800.4	7243.4
163	3882.9	7552.8
5451	3885.4	1396.9
3997	7182.9	6047.2
1145	5417.2	8304
6124	3879.1	1341.3
509	8267.3	5599.2
9956	6574.1	5235.9
3754	6488.1	1884.4
6471	6629.3	514.91
4117	6508.2	1302.4
145	2360.6	1693.2
726	6510	6422.2
2229	6596.9	1059.6
174	6429.7	2229.3
8344	1262.6	9934.6
1761	1449.1	1902.1
8304	9602.5	1883.2
301	7456.1	2931.8
2392	8216	6833.6
8524	8361.2	4243.6
8358	8821.7	7499.3
4473	2844	4947.3
6807	519.59	593.29
4411	538.18	5264.5
2589	8326.1	6469.8
350	4683.9	853.5
89	1602	4996.2
507	1507.9	3655.5
4373	8247.4	9890.3
3354	5335.7	8898.8
525	4018.3	2133.5
5482	5858.2	6825.8
1182	2615.3	661.22
217	9525.8	2035
4128	5485.5	9454.8
7293	4850.5	3327.1
242	2775.1	4947
2867	1649.4	5121.4
4849	1861.7	1188.4
5999	6204.2	7266.9
2586	8325.4	6465.1
3304	7204.7	101.61
7349	4316.1	6038
3920	6120.9	5720
9647	2413.4	6733.8
5523	6236.7	6285.3
276	7546.8	4302.9
4011	322.72	8672.2
5308	1426.2	9386.2
3376	324.09	3947
5515	999.76	7688.6
158	4828.3	487.85
9194	9040	7209.8
969	9082.4	7505.9
9326	975.09	1019.6
2030	2630.7	5715.4
4301	6424.5	5356.5
9615	4685.3	2337.6
4159	4401.2	2440.1
338	8359.3	1314.3
4130	8055.1	6295.5
1743	1766.4	6542
4563	3742.3	187.03
2823	1605.6	6969
8305	4731.6	2290.2
5501	6886.6	4608.5
402	4636.1	3204.3
76	588.52	7045
3539	1259.7	5230.4
5106	4343.8	276.67
591	6904.8	7427.4
616	9281.2	2974.4
34	1886.8	7913.3
101	2225.7	5371.8
4400	1664.4	89.356
2036	4825.8	7715.5
5652	5513.7	8620.5
6254	4053.9	620.96
9283	940.72	7603.8
9313	6990.8	5557.6
335	8416.9	1329.3
991	8296.7	4447.4
1754	7390.5	1648.2
7512	8127.5	3555.8
8853	3729.4	1928.8
5189	2630.1	410.88
2908	642.52	826.66
744	2505.5	5477.9
2273	4192.2	1012.7
5815	6713.8	6944.6
1581	2415.7	4959.6
1	8207.3	5444.4
7133	4044.5	6253
195	492.77	5294.8
6686	3378.3	7920.8
1014	144.99	9850.4
2079	4928.2	1066.2
4207	3138.2	7474.4
871	9705.4	894.16
4488	7114.7	8246.3
527	6321	1731.2
3465	5366.3	3095.8
2317	8217.5	6060.3
9982	4931.1	5649.5
3375	7115.3	47.179
1078	245.15	6482.1
5733	5431.4	8488.7
607	4237.4	4635.4
826	2553.6	7077.7
325	5406.5	8924.2
3429	1149.8	4425.4
1851	1116.4	2006.4
2004	7282.9	9392
7814	1660.3	25.007
768	1077.2	802.21
9319	5312.6	5829.1
2615	6594.1	2049.6
8124	9514.7	2048.3
4023	943.81	7637
6809	7286.4	5592.5
3396	1707.9	7922.2
6974	2504.1	6745.1
3091	1520.6	918.58
3963	279.12	4220.1
1047	7001.4	6859
3996	4182.2	1334.8
4102	86.592	8682.8
6971	4809	442.5
905	2238.4	6815.2
9159	5798.6	7982
4141	3214	3609.8
2222	6600.4	1056.6
4723	8016.9	2350.9
6776	956.04	1022.8
2589	8028.9	5356.3
2543	7049.8	6133.5
2065	4176	973.63
3878	4332.3	5650.6
4557	5471.9	822.88
175	9207	1847
6994	1474.2	9216.7
8210	2239.6	9530.3
1085	3473.2	6101.8
5498	2178.5	9023.3
145	1561.9	1465
5612	3104.4	1736.6
113	8044.6	3820.9
55	291.55	3946.7
5635	8019.2	2942
9082	290.64	4254.9
9252	1197.2	1259.8
7406	9701.5	3770.1
2196	6215.2	7305.8
9146	8213.8	680.16
5717	5250	5861.2
5816	6610.8	7038.2
4305	5816.5	4152.6
723	6411.5	1294.4
1106	5296.3	5823.6
2358	3484.2	1121.7
55	5210.3	5424.5
1476	4964.8	7582.6
3525	5200.5	2157.4
606	319.67	5347.9
3836	4078.7	4200.7
8198	6075.1	8214.5
2590	8969.3	958.93
8906	3982.8	6269.6
1489	4751.7	8660.9
321	1567.5	5259.7
676	8510.6	8679
3386	1403.9	5105.7
34	7816.6	4422.7
2905	9992.6	57.883
8276	3828.9	7042.6
3813	5257.1	3670.1
2594	8032.8	2977.2
4532	7785.7	1186.3
5933	2558.5	6874.9
901	901.42	6415.9
2770	4867.5	4276.9
4572	3887.5	5219.1
5454	4436.5	250.13
1755	2871.9	8278.8
676	2215.8	9086.2
1410	9117.6	2042.8
2959	3413.8	6054.4
4937	7562.6	1462.5
890	497.55	7050
7486	4874.5	6440.8
1240	276.43	2613.8
1543	2549.3	6696
5466	7740.9	6526
2638	8944.8	996.39
581	2429.7	2072.4
622	8408.5	2976.4
724	9606.6	1815
479	7275.2	9363.3
2316	1696.2	1451.8
4722	6813.5	3951.3
9144	6103.4	5770
12	1792.7	3290.2
4539	448.35	8762.7
4977	9466.8	1031.8
1457	250.99	4240.4
1708	6384.1	5031.1
270	4536.9	5460.3
6138	2351.4	8612.1
3938	7763.4	4243.2
1580	6074.3	8131.3
8248	5040.7	925.16
4072	5826.8	6761.4
1100	1854.6	3095.9
9616	4444.9	5817.4
7655	4708	3525.8
6799	8522.7	1352.2
351	2478.7	3157.3
4093	5878.8	1835.3
1909	5730.8	1314.6
4375	4334.2	6001.5
1721	263.95	4290.6
69	288.7	582.46
4464	7678.4	6547
5739	6706.2	7024.3
361	5.5521	295.92
5350	9734.6	7645.6
3748	4577.7	7646.6
2073	3031.4	4536.1
3327	5372.5	8902.2
1213	7694.1	6587.4
479	3748.9	8522.5
1073	6115.6	132.08
6780	6213.7	8008.7
5586	6608.4	2055.6
2616	5836	9926.5
5475	5880.6	6813.9
308	6605.1	2261.3
1081	2886.8	7161.5
2492	1251.7	9938.9
3049	9170.8	6230
5046	973.76	9302
289	4059.2	6944.9
2045	5440.5	763.63
483	9624.2	763.8
1062	4987	7570.2
8985	5351.7	8906.4
613	4890.3	4242.2
2967	9535.9	1046.9
5117	263.41	2539.8
2277	6222.9	8365.3
7254	5483.9	514.27
8369	2334.6	6324.7
1944	6577.8	1974.6
8970	6323.6	2166.3
4877	7822.7	992.45
9718	8054.1	4808.1
2869	4032.2	899.13
154	947.7	7580.3
4341	3175.2	3317.9
7699	6978.6	6839.7
1819	8025.1	5316.6
6132	4522	257.51
5	8187.4	1950.4
2685	4213.5	4507.6
2486	4320.2	2205
3763	3420.2	6244.5
194	4551	270.71
2940	2027.5	600.24
4019	1702.1	78.909
111	9208.2	6301.1
1694	4178	1002.8
9406	926.01	7633.9
1108	2464.2	6776.9
3260	6761.1	1642.5
27	8565.4	334.16
2989	9221.9	1872.2
2553	7140.9	5579.8
2026	5517.7	1398.8
4878	9776.4	3013.7
8024	5492.4	988.67
6084	9538.4	1871.7
1706	7873.4	5433.7
7473	4883.7	6447.7
3664	923.28	7590
2277	2373.6	2102.7
2586	7435.3	8106.2
104	5715.4	5584.8
3780	1437.4	9369.3
633	4259.2	272.01
1360	2820.9	4935.3
4099	6688.4	5348.5
4103	3316.6	1255.5
9	3161.6	1700.1
2617	2838.1	8211
4104	59.395	8657.3
8845	3134.6	3566.4
1197	3001.5	4535.9
8344	5983.9	3601
221	1310.3	9950.2
7484	6510.3	6409.3
9916	11.793	6150.8
4906	8922.1	1154
5147	3062	7473
808	6987.6	1592.4
2825	2888.6	867.07
8133	1076.8	776.07
555	4226.7	3067
5858	6600.7	2029.6
4974	6851.4	915.9
904	8386.4	2881.8
4496	9590.8	7290.6
2827	1646.1	6992
503	5237.3	7709.3
299	10.801	94.788
9169	7809.6	2852.4
8489	2372.7	552.22
500	7234.8	7971
383	1300.3	9982.4
8562	6222.8	8303.3
8915	6240.7	7924.6
5992	3523.8	2785.6
6297	6111.6	9232.7
144	934.77	7605.3
3393	1225.6	5247.4
1709	2647.5	9583.4
1180	1131.1	9651
1964	8482.2	2014.1
2170	6811.9	3856.8
5289	4318.9	1266
9115	5503.7	4948
7682	4218.5	1871.2
4748	3929.5	1369.9
7736	8434	1486.7
119	4209	4576.2
4749	7817.6	8163.9
4003	6070.9	6322
5120	268.55	2594.6
5850	6589.4	2053.5
1139	4871.9	6428.3
7441	4888.9	6407.3
7528	6462.8	7047.9
7721	6496.2	1702.3
414	6169	7276.7
224	1725.5	1213.1
1423	5163.3	1124.2
376	4669	839.68
8960	4370.1	1723.7
450	1517.2	9404.4
5171	5868.5	3697.2
8105	5433.8	8683.7
568	6500.4	1688.3
303	2448.6	3165.1
1102	7795.3	1151.1
1020	7869.3	2864.5
3092	4054.3	4204.3
4099	8026.1	5275.3
6921	4212.1	4537.9
332	3072	6191.3
1461	3151.6	6247.6
158	3188.3	4276.4
4893	1971.6	9028.6
5494	7038.8	6133.9
6352	2290.8	8653.8
2606	9952.7	45.72
3828	7732.8	6506.4
173	958.24	9314.3
1471	7752.4	4462.4
335	7616	6762.7
145	8748	4864.4
6887	2489.5	6747.6
324	3195.2	4364.4
5674	9506.7	2002.9
429	6203.5	9214.3
305	9656.1	6290.9
1154	8301.7	7340.1
298	4107.9	664.76
1718	5094.4	5326.8
5168	7898.1	5566.5
5651	5502.6	8683.3
5140	9091.3	6007.9
2137	7464.6	4857.7
32	510.74	8845.3
1721	1797.9	6554
147	841.58	7621.1
5898	5338.2	5841.6
422	4171	968.91
165	9025.4	2726.2
648	6485.1	1991.8
192	1160.7	1902.9
222	5722.5	7462.1
977	1616.1	5155.5
9018	648.2	5942.4
5403	999.95	1214.6
2954	7628.2	6760.5
5957	4771.1	144.71
1813	8305.6	6433.7
9767	6987.3	5549.2
8388	7135.8	8241.1
184	9048.1	2037.6
121	3444.3	2098.9
8481	2567.7	8886
6478	4184.7	4533.2
5523	705.6	9331.7
5057	1816.7	1161.3
9920	1710.2	6525.6
6325	9910.9	4362.1
5298	5238.5	4042.6
226	1948.5	7944.9
1402	1805.9	4420.3
2198	4861.3	4251.5
1374	4316.4	2229.5
1185	6352.3	2128.9
9133	4191.8	3916
4398	5263.9	4107.7
5654	5323	3171
1742	5071.3	9008.2
4	2204	9504.3
187	5863.2	6823.7
8861	1178.7	9666
5302	8035.5	2291.8
6381	8849.2	3944.8
124	2466.7	5367.3
9075	7537.4	4252.7
8940	1248.7	1274.2
4100	9339.3	3481.9
9778	6125.3	7304.4
4637	2366.8	7538.7
5550	4182.2	3078.1
2205	3029.5	4497
7450	8500.2	8626.4
1	8492	166.2
5934	5884.4	8983
5122	299.71	2572.5
390	4292.2	239.96
3447	5465.1	7811
4138	3206	3524.5
850	9002.9	2051
1625	3492	1125
4764	3924.3	2085.5
2693	9398.7	8854.4
2696	8910.5	7284.8
4151	7966.9	5280.3
218	7102.7	4400.8
4927	1382.5	4867.1
9522	1491.4	910.82
7051	2930.8	2974.9
5446	7482.9	8091.4
2782	2997.8	5246.3
8301	2463	2152.8
3544	5298.3	2219.2
66	2994.4	4568
7807	4200.4	1904.5
4226	1832	6733.1
4876	5896.3	3682.6
7233	640.21	6004.7
1867	3420.1	9618
4338	421.65	7584.6
1547	6678.8	7056.1
2207	9247.8	2608.1
6121	2572	7106.5
1416	1823.9	1832.5
7065	3460.1	8260.8
3053	4810.6	2196.3
7433	6419.4	3777.5
9	6753	5246.3
8802	7912.6	7009.3
9423	4558.7	1232.7
783	5844.4	9964.7
428	6986.3	1576
2297	5060.5	9049.8
4961	6219.5	8006.3
1	2378.6	5320
5405	1058.8	1189
66	4932.7	3342.2
73	9544.7	1882.3
7617	1598.9	3603.4
7129	1362.5	5142.5
2441	2790.6	8904.6
[truncated: 5,444 more rows]
