# Supplementary material for: Verifying molecular clusters by 2-color localization microscopy and significance testing
Source: Sci Rep. 2020 Mar 6;10:4230. doi: 10.1038/s41598-020-60976-6 (PMC7060173; doi:10.1038/s41598-020-60976-6)
Supplement: Supplementary file 2 — Supplementary Information2. [file 41598_2020_60976_MOESM2_ESM.zip › 2-CLASTA-master/Simulations_testdata/cluster_scenario_a/locs_labelB/cluster_scenario_a_results_sim_2_locsB.csv]

frame	x	y
4300	525.4	3303.1
388	7482.4	7478.7
870	3651.6	7172.8
5523	440.37	8364.1
4402	3029.1	7570.5
334	2824.7	1801.9
6243	1562.5	2104.4
1589	6368.3	6293.7
2963	9614.6	5013.3
292	9285.3	1765.9
270	5816.7	1491.5
3378	9601.4	31.152
8478	5899.9	4564.4
1652	6339.3	8686.7
2	9050.2	146.69
636	9302.1	5376.6
107	3083.9	278.7
668	7719	2928.3
8087	7822.2	9133.7
337	335.7	1737.1
1	3150.7	5141.2
2950	327.63	6375.1
1142	4811.5	6703.5
549	8950.8	8886
6940	7170.6	7963.7
101	5039.1	1254.3
2363	5850.3	1443
2483	7539.6	1324.6
6902	6814.2	9062
1194	5563.6	5955.3
349	9663.5	8342.6
3997	6052.1	8986
770	7726.1	2915.5
852	5827.1	1405.2
5714	7756	5208.8
465	2543	8430.4
3537	1560.8	8901.1
435	9342.4	61.853
1195	728.17	6799.9
7238	4167.8	1815
3989	462.82	3609.9
5114	3971.6	9466.9
7789	6435.5	6292.4
4210	4632.7	8278
1799	3214.1	135.74
1940	5533.2	2689.5
4245	532.92	2884
6462	964.79	3090.2
4936	543.32	6689.3
7701	5544.9	1373.8
5392	6054.7	5999.4
1140	9716.8	8000.5
540	2735.7	5680.1
8034	5693.8	130.23
6685	9983.2	2823.1
5157	2631	2780
2492	7741	2917.8
8446	7088.7	867.84
2932	1395.7	8478.3
59	5071.3	1220.2
6067	6212.3	7020.8
1936	7336.3	1361.3
320	2193.2	6161.4
489	6922.1	7395.9
5784	6213.4	6929.5
314	144.12	8410.8
5067	4402.4	6301.6
7653	757.25	1784.3
4427	5836.4	3359.1
80	1564.3	8866.9
2	9397.3	7593.7
1438	5717.5	5990.3
7505	6183.4	541.62
3166	6723.9	4041.4
1067	7641.5	8494.6
7331	5990.8	9033.8
1358	9592.1	4235.4
8731	3623	7089.2
5480	4502.8	608.89
7614	4766.2	4173.6
1282	53.137	8062.3
1325	3235.9	5450.6
7070	8844.9	3326.3
1397	373.09	4455.3
5	9706.9	8040.4
7497	6774.1	1400.3
9295	6418.3	3360.7
3136	352.95	7992.2
3935	4555.3	8793.1
1337	3214	5435.6
2816	875.82	3001.4
4	1759.7	1158.2
6043	4827.9	286.01
593	8360.1	2402.2
6083	9717.8	8342.6
2009	589.83	9146.6
722	3400.2	1129.3
2442	6544.1	7998.5
6571	6472.9	5459.3
1936	9209.5	4063.6
2856	2101.7	100.67
4238	94.104	8609.5
2593	9071.2	2305.9
2681	7835.2	1018.2
8022	553.56	8644.1
7648	561.71	6776.1
9883	4816	7920.8
1	4100.9	2077.6
8838	6108.8	2340.4
1811	7503.2	7468
4080	1220.9	1690.7
1522	9340.4	5610.6
1494	1597.4	4666
1517	9273.6	1691.4
3165	1454.5	3014.4
1300	6426.8	7854.6
247	6359.3	6251.1
5426	8932.7	9924.6
5293	9314	5335.5
5501	5849.3	3445.5
5037	213.38	8395.5
3072	9064.9	7292.4
7450	366.67	1647.3
8835	6183.6	2354.3
3760	1487.1	3613.8
4884	2539	2845.2
649	7461.4	7469.1
6392	7403.5	9437.3
1727	9356.8	70.832
538	2054	115.35
2142	4045.7	1083.9
1024	6764.3	4073.9
973	4006	3691.3
8	7684.7	9156.7
3718	5729.2	6858.1
2491	8917.9	9850
9100	9746.5	2893.4
568	9032.9	8906.6
258	9255.5	825.31
7448	7300.2	9856.9
540	5526	2663.6
1057	1061.3	4526.3
786	919.7	5362
8348	5251.7	6452.5
1201	4521.9	1308.6
713	262.04	9209.7
686	1587.4	8446.9
5703	3814.8	3483.4
106	5736.2	770.97
9464	6949.6	4544.3
5009	8308.1	9021.7
54	4515.9	6619.8
9886	3023.4	1858.1
4519	8094.7	5409.6
96	9593.9	7050.4
7393	497.23	2018.7
2250	2487.3	8350.1
2269	5342.2	8678.8
185	532.32	9138.2
2443	6858.4	6417.4
109	4787.8	319.54
3644	4608.5	8203.3
3419	5701.7	8208.8
270	3138.5	5175.4
2691	1630.9	4520.4
2877	7618.5	1595.9
196	150.97	8433.6
15	2492	1953
1732	1778	7397
9537	6388.4	205.61
8784	7703.8	982.88
4626	5876.2	3339.6
2951	1952.1	3095.3
219	1419.5	3008.4
5755	9769.9	2898.2
427	7636.3	5258.9
9482	6944	4542.7
1420	1733.4	1176.8
7328	8585.8	8411.4
266	99.449	6854.4
9616	5869.8	4580.5
4398	9888.2	1157.9
2346	9410.7	5550.3
4204	3694.7	8643.3
621	1616.5	8560.6
2848	691.9	819.74
281	1483.9	3636.1
3503	9862.5	4952.3
758	3377.6	7940
1456	6404	6595.2
102	6154.5	1343.4
8833	8735.5	3994.4
339	450.14	8510.1
7545	5897.8	8263.9
30	6600.3	6668.4
1226	8791.2	3251.1
126	1300.5	3048.4
9280	5795.5	2675.7
3748	4108.4	3053.5
623	1643.4	8575.6
335	7902.8	4844.8
686	5511.7	1388.9
6428	8955.7	5167.9
1416	6826	5608.4
5524	8298.6	8965.2
9339	6694.2	8615.3
9897	6453.9	2865.2
5716	7458.5	5149
3671	5727.9	9439.2
1332	4248.2	6065
1359	6005.3	9257
1395	9962.7	4987.8
561	1546.8	563.46
247	4557.2	49.979
5445	3406.5	6382.7
2128	9379	5562.2
4209	4171	6069.7
1927	4899	1754.5
7116	6016.1	2922.9
1829	4948.6	7246
5124	2621.3	2481.4
2872	5565.8	5362.7
7738	3972.1	4437.4
941	6245.8	6998.6
5048	977.35	435.51
1300	5891.2	6813.3
2483	3980	2801.6
4010	6560.1	2880.6
9473	4085.7	3232.7
9587	6997.3	4566.1
743	4805.2	363.97
1	9495.1	1375.9
7869	4870.3	1671.9
5759	6881.4	9966.5
6623	7591.5	9524.7
4340	3373.4	1149.1
7605	3407.5	7866.4
117	2284.7	1593.6
9172	6919.5	9944.4
8064	3382.2	7920.8
2206	1148.6	8470.8
214	311.51	1837.7
104	9788.8	6511.1
8395	9460.3	5611.9
204	7003.4	5386.4
2023	9752.7	6439.9
3267	6147.2	3995.7
9536	4894.3	871.37
5581	8137.7	8650
7859	1691	3982.3
5606	1031.8	4564.8
2694	1627.7	4530
4456	4158.9	6051
101	5600.8	2955
988	4547.5	6604.4
964	3938.5	6215.8
1861	9309.2	1689.4
711	7259.4	1143.5
6259	8097.6	6590.3
8687	9752.8	7979.3
2787	3765.3	5978.3
163	5528.3	1679.2
1927	5986	5891.5
6740	6261.7	6975.9
4109	9235.3	1722.2
3	7793.2	9073.8
2455	8826.8	7323.1
4156	4215.7	6033.6
585	7506.9	5537.5
502	7188.6	8543.9
2223	3985.3	7692.5
391	7097.4	1226.5
4773	7241.8	8439.8
7745	4797.9	358.5
6855	3432.3	1061.1
6741	2973.3	4502.1
8482	9844.3	8370.3
4373	9615.5	7086.8
607	7306	5176.1
6323	3946	2758.2
405	9052.3	8646.2
2102	564.01	9203.2
3120	4096.9	4801.6
5943	1580.1	2181.7
1141	8783.9	3288.7
5447	3232	17.241
2753	8058.1	6082.6
1	2958.4	268.49
7425	5738.2	2652.8
9	1488.5	2247.6
300	4913.9	318.17
5401	7221.8	8537.1
6877	5649.9	120.47
9067	2202.6	6154.4
508	7486.8	5082.7
306	1759.7	4862.6
569	6855.9	143.02
1144	1627.3	8513.6
1108	6767.8	8663
5908	3098.9	632.9
9162	918.75	252.02
2592	712.57	2387.6
8529	9378.9	5495.5
1721	9967.8	2800.7
1	5530.6	8465
5656	9646.3	1240.3
288	4070.6	2033.5
4036	2039.9	7154.9
7974	8831.6	6046.3
756	4507.8	524.66
2062	3448	276.46
5999	9779.2	6844.9
481	9569.2	4554.4
5609	8482	6295.1
9147	1083.3	9440.3
814	4544.7	8787.5
7031	595.24	9168.6
530	7513.4	1291.9
104	5662.8	2890.4
4181	9590.8	8.8077
1221	6821.9	98.387
437	9342.3	30.682
6130	4057.7	3055.7
78	6419.8	6526.9
542	4489.1	2880.5
1214	1655.4	3790.8
6556	4688.8	133.43
5582	6608.8	1049.7
2218	8067.4	5755.9
1618	3059.5	512.8
8779	3805	4657.9
2869	1247.6	6727.1
889	6708.8	8695.6
9495	1413.4	1806.8
8700	514.63	8305.8
2341	6242.2	7031.1
3846	2043.7	8749.8
3982	9356.8	5679.8
225	1488.4	7108.2
325	9965	7681.7
3581	5807	1387.3
222	3695.9	8598
6419	8025.7	8452.4
3996	4456.8	2614.8
6	4452.8	782.58
8512	6235.9	7019.5
9459	1710.2	4549.9
461	6146.5	6002.3
4309	6758.9	2729
757	3397.3	6151.8
1796	7067.9	5742.7
3023	5726.9	6852.4
8398	258.48	6890.8
5249	274.01	6426.4
3028	8018.5	8534.5
872	5721.2	1380.1
1346	549.89	6706
63	9315.9	2412.8
9616	7179.8	1205.5
5176	570.04	4535
6141	5899.4	4624.9
1155	7763.7	9155.3
2069	5113.9	1429
1670	2537.2	8382.6
6360	9826.7	2392.5
1141	6703.7	8733.6
22	3950.1	3632.3
7764	401.95	2011.8
6527	9338.1	28.404
2497	7793.3	2909.2
1164	6762.4	8752.7
4569	1052.1	1036.2
1998	839.66	5447.9
4203	3774.5	8652.4
1509	3198	5421.6
987	287.29	114.23
5527	1268.5	1651.5
2973	2699.4	3060
7800	6159.6	2286.2
8220	7398.1	9501.9
8857	2792.6	5674.2
1782	6436.9	6589.2
1754	4054.7	6285.1
9778	36.658	4612.5
767	5022.4	1096
146	985.41	8628.6
484	7001.4	7384
5867	9986.1	2737.5
2825	6136.3	1322.6
1831	531.9	8079.8
1379	5298.8	7724.5
433	6101	6031.3
688	7769.6	9200.7
93	6165.5	1326.5
9	9249.9	1636
8822	9551.3	6660.6
2075	7410.5	7524.8
4224	3739.6	8599.2
9520	6573.7	6787.3
1826	1261.5	9935.7
1430	1548.7	8867.5
436	603.45	867.12
2179	4405.3	8422.4
9541	5697.3	6867.9
2292	9484.7	1480.6
5494	7062.7	833.65
1558	2800.1	1792.2
5804	3815	9819.2
160	4997.6	1205.6
1068	9865.9	8953.5
277	9645	7437.5
945	6222.9	6991.2
965	2770.5	9254.7
9593	2726.3	5680
5733	4161.1	2060
7067	9274.8	2481.3
6744	6235.4	6972.9
4268	9231	1654.3
1304	4535.7	480.73
279	545.89	8115
8118	1145.1	29.94
507	2463.4	9671.6
7575	3689	3154.6
103	3188.3	1721.4
5479	1562.7	529.67
5464	2808.4	1806.1
435	6535.9	6343.4
1211	2970.4	4580.6
6876	5688.5	142
351	383.44	1696.1
317	2482.5	5889.6
6942	4173.3	2061.2
527	1237.3	3355.3
31	9917.2	1160.2
1203	357.18	1861.2
6297	4822.1	6641.2
4006	266.02	7913.3
375	8582.5	141.99
622	5699.5	1312.5
5443	9653.7	4110.4
1704	4873.1	6145.7
1477	2535.1	636.94
236	7616.9	8526.4
5957	5948.1	4622.6
5454	9580.8	4166.7
735	8413.3	3792.9
2907	7626.5	8272.3
7776	6335.5	6514.7
210	8353	3815.8
42	4494.9	8067.5
1910	4586.1	155.53
5607	1023.3	4528.8
3609	5025.3	1211.5
4547	3434.3	357.75
452	6028	1658.1
165	4876.1	912.77
6375	952.25	396.94
1415	2820.1	1811.1
5355	1735.9	3918.7
5258	5717.5	2298.2
529	3145.2	7271
711	4113.3	5022
1578	902.25	7635.2
6145	8495.1	6653.3
9800	3338.2	1841.7
4722	5693	6869.4
3209	326.68	6817.3
114	4969.9	7316.3
814	454.15	9677.2
1628	2953.6	1809.9
370	3624.3	5647.5
1081	1027.6	1076.1
1144	8071.6	5395.9
2209	2387.5	9671
8233	7256.7	9896.1
676	8873.1	5093.1
8542	3629.4	4542
345	1138.2	8990.6
437	490.55	3589.4
363	584.09	8616.9
6790	9996.1	5165.2
6532	2471.5	2035.3
5265	6826.9	0.43908
2172	521.99	8473.6
7139	2519	2787.5
2418	8428.6	2303.8
3998	6092.7	9031.4
236	4445.6	2610.7
7099	2781.5	1818.5
739	787.77	6631
74	183.11	8597.8
3163	997.65	5873.6
2993	1420	1048.5
6152	4432.9	2577.2
352	3097.7	1709.7
3185	4804.5	6729.3
7027	2269.5	1153.2
1224	5936.5	4629.7
8453	127.72	6907.1
494	5041.9	5310
8070	9394.8	7547.4
6984	5833	6753.5
5597	6247.6	7004.9
4463	7508.1	2244.5
5852	9597.2	4205.4
1090	1058.3	1070.3
6809	5383.8	869.19
925	191.95	431.83
2515	3219.9	1733.5
2487	6768.5	1387.8
29	5545.1	8485.7
2082	1023.2	4609.1
3820	6901.9	6405
3220	9693	1228
3186	5660.1	210.52
107	3244.1	1756.1
5689	353.06	1718.4
14	7383.4	5105.1
2373	7691.6	5112.5
1666	5033.8	6643.5
3051	5802.7	6848.1
1280	9802.8	2418.9
3311	2932.3	614.14
7208	1104.8	9001.3
3250	6395.8	6216.6
6456	7321.2	9820.7
1790	7053.6	5744.2
1611	6635	9952.9
6660	2853.7	4415.4
1848	3058	1705.9
3085	9341.4	5526.7
8999	1993.4	2858.6
2012	2130.5	585.54
2933	3641.5	7041.9
6069	6068	1356.1
6669	9361.8	2260.6
208	174.12	8414
6940	1111.8	4294.8
7526	1530.8	7106.7
2548	5545.4	1232.1
56	5608.3	6371.6
288	4946.3	3920.8
48	5881.2	7877.4
1111	6739.5	8674.7
8065	8843	4762
6883	9999.7	2815.7
1620	5827	1445.8
7086	7819.6	2526
1515	451.49	8401.3
400	5466.6	4482.2
279	7461.9	7222.2
8043	6396.8	1049.8
1736	3082.3	7308.5
1147	261.85	5050.4
1473	5970.1	9004.8
942	4780.4	8513.4
400	5924.3	3492.4
125	7213.2	1200.7
7002	859.62	5438.6
1109	3989.6	1111.3
2642	6110	2246.7
1685	2788	5618.1
5987	5712.1	6857.5
2270	895.88	5442.9
5785	8648.8	8051
6592	140.78	3090
122	1774.4	3786.7
7393	4989.1	5262.2
4491	1721.5	3252.5
1945	7895.6	4537.1
1161	8103.8	5410.3
1474	3946.6	3481.5
6798	6789.5	5173
7629	4579.6	5916.8
2348	4890.9	3574.9
882	4953.7	7276.3
535	3115.5	7268.9
154	5610.5	1708.4
5409	7024.6	5843.3
5161	4477.6	8769.8
1545	447.23	8333.4
836	7374.2	7197.8
1200	8587.2	8074.1
1811	6093.3	1233.3
1121	7184.3	1137.1
1734	657.1	9090.6
6741	442.49	2072.7
4687	7421.5	8879.5
7380	51.808	1036.7
5794	6177.5	6905.9
1208	430.66	8307.3
6655	7347.6	1363.1
3015	3364	1037.4
4403	5299.5	2679.4
2336	5443.6	8674.1
5498	7522.9	5535.9
135	4078.3	2061.7
8840	2308.3	6457.6
5123	2705.9	8783.5
1664	490.59	3233.3
242	4600.4	170.23
533	9551.6	329.51
5663	366.24	4483.1
4652	3598.8	5677.6
2483	3602	3152.2
7506	9012	6529.2
415	4146.1	940.85
304	6258.7	7005.6
664	1900.2	9033.5
1495	6308.5	148.73
4723	2451.1	9628
480	9548.4	6638.1
8313	2533.4	1972.6
4090	2778.4	1718.8
1912	2836.9	4353.7
2201	9545.4	302.19
978	6327.3	6547.6
6952	4148.9	2085.6
4036	246.72	9164
8076	4874.8	3513.3
8424	9432.3	5620.9
308	4481.7	6541.4
4675	7582.9	4766
857	3465.4	1783.4
267	6282.5	8831.6
5817	7220.4	1106.8
3286	6945.4	7417.7
3279	2785.6	3114.2
642	75.042	8072.9
4222	3707	8609.5
1481	6000.9	9000.8
334	554.99	9179.5
5636	298.94	4987.6
6347	5868	6769.5
3325	1442.1	8495
937	1409.2	1066.7
968	7559.1	4950.4
1491	9286.6	1726.5
4439	4054.7	1108.9
6375	4550.9	9465.2
56	6337.5	6504.2
4036	7613.1	4741.6
4265	1917.1	8973.6
9144	1091.7	9415.5
1989	2838.2	1840.2
102	9784.2	6447.7
4619	7761.3	9132.5
21	2673.3	3135.5
6844	6808.6	7842.8
4691	3358.4	6138.2
694	2331.2	8305.7
2593	7643.3	5166.3
2691	8306.9	8940.3
4315	6998	7392.1
300	8022.3	5787
971	3227	5320.3
6304	4818.5	6672.4
7052	6561.7	8036.5
2551	8909.1	9875
3038	650.34	387.85
8950	1309.3	3273.5
6142	3044.7	1857.1
9728	7493.9	5014
569	2810.6	4350.7
3063	3998.9	7005.1
1692	4823	6719.8
4530	8606.9	90.334
7314	4566.2	9443.5
416	1161.6	1560.5
899	3406.5	1118.3
1713	6598.7	6851.2
5229	4621.8	200.62
3880	1073.3	1054.6
279	7903.5	4890.6
1898	6091.5	1630
280	2690	7733.9
136	8780.5	4209
1	2619.4	3997.9
2335	8570.6	6630.2
9324	6402.3	3334.4
6164	7280.3	9915.7
401	7980.8	4406.7
7148	7820.2	2447
58	6619.9	6349.5
5161	9683.2	1332.2
8863	7051.9	5406.7
3062	210.82	8404.8
1045	2242.4	7185.1
287	3360.7	5387
2288	909.6	5429.3
572	4490.8	8820.2
139	451.05	4490.5
4151	3656	7035.6
2866	5874.1	1565.9
8012	510.22	8664.9
9339	4489.9	4448.3
1977	5607.2	5442.8
4523	1812.3	7140.3
7837	7175.7	9805.6
1939	238.33	8538.6
592	6525.8	6801.1
2581	9014.9	2270.1
2966	9649.9	5076.2
49	5302.9	2630.2
180	6932.6	5474.1
7620	9041.5	8725.4
1469	6640.6	6627.1
8262	8419.8	2347
6005	9087.1	7255.2
7515	1459.9	1242.8
1039	5848.8	1628
7475	7417.1	8857.9
3565	6728.8	741.51
733	5669.5	8171
2696	2887.8	646.6
5	9555	7542.8
6063	5253.7	8876.4
4804	3130.9	7263
143	2273.7	1143.3
1180	4000	6279.7
5267	2405.4	5877.9
7594	4598	8236.9
829	3701.9	8541.1
7530	1489.9	7149.9
1034	4301.2	3341.1
1725	1746.6	7386.6
3484	2367.1	4084.6
4159	9145.8	119.48
313	5907.6	4695
2077	233.66	8557.3
2022	4512.5	402.72
9017	172.3	8617.5
5384	5577.2	2172.3
2382	588.45	8650.3
7750	780.2	6622.6
3192	6262.7	8800.8
6522	6586.1	6191.4
2143	6710.8	2688.6
6917	9700.3	2817.7
4076	2985.6	1912.7
9820	8613.1	8070.5
3220	8098.3	6570.3
325	5256.8	8909.7
4505	2606.6	2572.4
728	5682.9	8251
8670	9518.1	6682.4
2488	2802.6	1673.6
43	727.62	7379.6
7126	3024.1	6715.4
267	6363	6282.4
3909	4128.8	4705.1
5886	1801.9	1208.2
216	4519.1	6600.9
92	2736.8	8751.7
4622	4731.4	5243.3
7706	3967.5	4406.7
833	5855.9	3342
625	7507.6	8856.9
31	4613.2	219.68
21	7019.6	2371
101	5161.2	2663.8
7066	257.88	1824.9
8290	7720	2957.6
2104	605.01	6781.2
7703	4003.5	4391.3
4148	5715.5	9410.1
4300	7223.6	8563.1
104	6104.7	1327.6
173	1040.6	448.33
542	5486	4496.3
328	7942.1	4814.5
4366	7044.6	2417
21	4641.1	472.49
1552	8863.8	9904.3
183	3044.4	610.14
173	4491.3	8501.1
4983	4402.5	6291.5
6439	8836.9	5155.3
270	1151.8	3195.8
8363	7052.8	844.79
2639	7316.3	8570
1343	508.97	9115.5
767	6702.4	6694.1
4723	968.17	856.41
636	4356.1	3411.1
534	9701.9	2808.3
1428	1245.2	1671.5
2551	5567.9	1232.5
121	8430	9226.1
6029	1366.8	8457.1
4149	5733.5	9420.3
2826	9604.8	298.91
1458	7202.4	1050.7
2605	1397.3	8382.8
3635	6102.1	5986.2
7882	5753.1	2538.8
129	1042.4	5806.1
7625	1282.5	3286.7
1247	9662.8	43.358
4083	2411.8	9625.1
227	7687.7	4689.7
6056	9534	4638.5
333	9760.4	2999.4
53	3111.8	9913.1
120	1301.7	3041
9327	7669.7	5170.3
7424	2672.6	970.43
107	2701	918.57
3064	2295.3	2107.3
4671	4549.9	8802.1
3437	5573.1	2985.4
2422	9905.4	5987.9
7100	6332.6	7002
15	6663.6	8641.7
4404	506.41	2885
4675	4517.2	8800.2
2391	5555.6	2120.8
565	7596.7	4735.8
3113	4225.6	6065.6
6970	7335.3	8592.4
4598	4159.9	6027.3
1582	3248.4	9503.3
5938	2542.7	8371.4
1656	6296.7	8743
4335	200.22	1721.9
3749	662.93	3828
2221	8036.9	5785.3
5690	385.49	1703.7
11	9173.3	4034.3
9900	6385	2779.8
1858	9558.2	6657.4
3509	1199.8	3190.2
4487	2327.9	5169.7
2902	2790.5	1645.2
8363	4948.3	7224.8
421	333.1	8097.5
1550	8126.6	6572.2
9011	229.4	8571.3
606	6569.9	6816.6
5775	7691.6	5202.3
2854	360	1709.9
1180	9640.9	39.108
2489	7076.1	852.79
2199	3236.7	5461.7
1219	8828.2	3234
2030	5764.3	1478.3
7125	5833.2	1373.3
3285	8644.3	157.91
674	7687.3	2891
1288	7272.5	8603.6
2252	893.83	4888.5
7788	5812.9	2247
8669	9483.1	6673.3
866	5235	2645.4
540	3717.8	9882.4
6592	9558	323.8
7128	3090.3	6751.8
7665	7926.4	1612.7
527	7649.7	5205.1
1495	1899	3683.8
118	4203.5	6043.6
4993	3246.8	61.757
5815	3721.7	9857.9
6315	5889.3	3355.8
1979	892.73	5472.4
865	2326.8	8315.7
9975	7446.7	7509.5
1458	3231	34.148
1100	9175.5	4075.1
413	457.77	8214.7
1279	9809.2	2406.5
1986	532.09	652.8
2554	5837.5	1525.1
5431	1918.4	3017.4
9323	6590.9	6352.2
8962	3013.5	1651.5
2985	2056.6	4361.5
1120	1904.4	9024.5
2377	6104.3	2961.3
7454	6475.7	1368.9
4077	369.97	7996.5
259	6380.8	1116.6
8100	2098.6	2659.5
1750	9506.5	6663.1
2020	4017.1	9674
8158	4873.9	8438.9
5060	5113.5	2903.5
5972	6697.7	4061.5
4220	9980.6	403.06
4655	4105.6	2046.1
9753	591.89	829.13
686	7491.8	2185
886	5699.5	1308
113	2446.5	9939.5
4926	8031.7	8450.5
328	1170.4	1851.7
7771	2429.3	2725
754	7747.1	2923
8422	824.22	6565.8
2933	2794.6	3117.6
42	7232.2	1086.1
242	9872.5	888.91
4217	3710.7	8604.6
113	8886.2	5142
5638	325.54	4973.7
3311	7221	9846.7
2449	733.53	2351.2
4622	2489.2	2770
1670	124.08	452.2
1745	4054.8	9728.8
2657	6480	6572.8
1174	970.91	785.24
503	1599.8	2123.2
346	210.3	8554.9
2795	3628.7	7075.9
43	5861.1	8269.2
2919	9682.1	8363.3
8794	4649	440.58
4190	4553.4	400.91
1598	9807.1	2920.3
5393	8816.1	7277.5
699	7846.9	9150.5
604	7654.9	5194.8
2630	8152.5	8614
7348	5644.1	6413.7
6166	7299.5	9817.4
2485	8617.3	8090.1
5643	7226.6	9825.6
4406	4143.1	5599
3754	8532.6	6630.3
8772	6535.7	8026.2
1505	2852.9	4308.6
2955	1128	4270.6
616	5802	6783.2
1222	1140	1894.2
3205	810.3	7673.1
326	7833.7	4772.2
5463	6589.8	8646.1
6865	5325.4	2618.5
7394	446.31	2038.7
5055	4006.9	9461.8
4518	8124.2	5431.7
9941	5262.8	8905.4
6468	5572	82.129
6518	6081.7	2944.1
1131	5640.8	125.32
4137	5831.2	1371
2152	477.54	8473.5
8389	4737.3	4207.8
5476	603.35	4003.1
4897	943.44	423.97
5506	4935.3	1691.7
3878	315.02	8029.6
401	4998.7	5306
1731	3647.5	4547.3
112	8358.5	3765.5
9133	3379.5	7889.6
4717	646.31	4003.3
6526	853.3	475.5
136	7264.5	7990.6
5695	3325.2	2948.1
8827	2661.5	2587
8317	8973.8	8946.3
4	7313.6	5162.6
9243	6721.2	2810.5
9080	3534.8	7881.4
265	1523.7	7177.7
16	7301	5146.6
200	5995	5868
4009	9495	8532.8
900	3760.5	5985.7
4487	6954	7419.6
4079	7994.7	6087.3
3728	3227.8	2879.1
1382	9271.9	1604.7
190	4988.2	1709.1
822	1670.8	3766.1
9966	7238.2	8497.7
4260	485.97	3300
1314	5483.3	2687.3
84	6278.4	6967.1
1379	5356.4	2293.6
4720	5292.3	2692.8
394	2726.1	6226.1
1177	4444.4	4494.2
2933	3089.7	6710
1432	1846.5	7121.6
5909	9023.2	8938
1242	8789.8	4256.5
158	8882.3	9807.8
1	5300.4	7686.2
2676	2229.7	1155.4
6059	3655.1	3152.3
344	340.3	1703.2
111	4794.4	817.99
978	8376.6	8997.4
2882	8732.5	7343.4
2590	462.29	3611.6
1205	443.06	8267
3978	5962.5	9706
85	6111.9	1281.5
6310	6240.7	7007.6
9282	1983	2901.7
4167	6511.6	7833.1
4262	9615.9	1322.5
9986	5021.9	1459.4
26	6005.4	9684.8
5424	6040.5	1318.2
2356	5386	8706.2
2049	1013.2	4583.6
9709	5877.3	140.47
2954	6634.1	1099.3
1057	6785.2	8737.9
2608	8890.1	9864.9
2613	8084.8	5469.3
5411	7077.6	5759.6
202	305.49	4935.8
1538	2554	2549.6
591	8948.5	5133.4
355	7318.7	8556.5
942	8431.2	9058.1
96	4594.4	222.65
3094	9440.6	5524.7
2856	6090.8	8997.8
2268	1590.8	6923.8
2688	6300.9	8788.2
3063	4908.3	6131.8
35	6716.4	6703.8
1185	1577.3	8554.6
31	2567.5	660.9
113	6458.9	1449.2
3521	5910.5	3399
2146	5907.1	4610.6
26	3049.8	5131.9
241	633.35	4012.3
2532	3331.1	5330.3
112	2409.1	4133.8
9100	4868.3	840.83
1737	3668.3	4510.6
2682	9357	51.65
4472	3973.3	1171.6
3731	8988.5	2315
1178	5899.7	3338.8
6147	3886	3466.1
4157	4159.4	6035.9
2482	3406.8	2933.1
1274	7478.5	9495.3
5624	7860.7	4868.4
7792	1735.7	3936.5
4705	4566.9	8807.8
277	54.486	8078.3
3804	3122.1	5161.3
5218	2074	8646.7
111	9541.9	342.88
6763	6814.1	1365.9
1987	2815.3	1799.1
610	5822.9	6747.1
191	8352.8	9257.7
310	6533.2	7868.9
4392	2929.7	7537
510	7478.8	5543.2
56	672.34	6804.6
1388	7629.2	1713.2
9335	6408.5	3363.4
8359	479.51	3289.2
5412	9265.7	1748.4
47	1770.9	1098
943	6707	8648.9
4529	5711.6	22.94
1754	2511.7	8420.4
93	7196.1	8564.7
7588	1499.6	1223.9
7181	4562.5	9420.7
551	9890	9001.2
169	5493	4459.1
4917	8422.3	9043
615	5813.4	6754.1
3161	978.44	5862.8
8964	2943.4	1699.1
2514	5723.1	200.69
1056	4893.4	8551.3
5317	6490.9	5409.3
1069	5805.8	1600.9
72	1515.4	8843.7
8343	9864.3	6845.6
2633	1872.9	9017.8
2190	8313	8915.6
1599	6336.9	6263.5
821	2843.7	4340.3
725	3441.4	1122.8
8989	2139.4	3876.7
5103	3553.6	7871.6
4262	5270.9	7666.4
1396	7557.9	4372.7
1060	4968.2	9147.1
2449	9042.4	8679.5
7574	4801.5	4198.2
5740	5692.4	131.9
6907	6490.6	1349.5
4637	5068.5	1438
3296	4368.2	7124.4
9124	8103.1	8663.6
4991	9683.3	8003.8
3824	3997.8	2767.5
6642	2997.9	315.41
217	1433.7	2941
2715	6469.6	6553.8
1257	9845.1	921.15
4695	1229.2	3113.1
7161	6089.5	1283
338	1593.3	8499.4
6530	9261.9	11.597
1795	8063.6	6120.5
2465	8165.3	5477.2
1646	5000.9	3950.2
518	1019.9	5847.7
226	9955.4	4978.7
261	9566.3	2839.6
1929	1067.4	1021.2
2151	7780.6	987.74
1993	4542.7	199.08
1815	924.02	5395.6
14	5935.3	4636.5
921	7184.9	9866.6
3772	5687.8	9407.2
1611	5770.2	2596.9
867	8055.7	6088
3210	528.65	8440.8
5704	1669.5	4587.4
278	2274	5111.6
8243	9424.7	662.59
1940	8322.6	9008.7
111	405.12	1691.3
6438	6658.8	8706.3
229	7301.8	9940.5
5698	715.11	2349.3
7979	7236.5	1136.1
1811	560.95	9081.5
8281	4760.6	7948.3
3994	7723.9	5177.3
3925	9383.4	5607.2
3964	2101.9	2650.9
7102	5630.1	2917.5
4684	1190.5	3131
1110	207.8	8686.6
494	4937.8	820.86
7510	1457.7	1273.3
4214	4579.7	459.57
1504	2788.7	4406.1
1388	3377.4	1838.8
1463	7840.1	2481.6
1758	2526.3	3936.4
2278	9371.6	5847.7
1814	3009.7	1692
4690	6403	5422.3
3084	9380.8	5494.7
4232	8685.8	108.28
2177	428.99	8218.8
6625	9566.6	403.99
901	5673	796.66
2482	3653.3	3126.7
713	570.43	4525.4
2273	1676.1	6923.3
7233	156	422.01
609	9322.5	4828.9
3933	1434.3	1005
6003	3952.2	6039.7
14	8915.2	5100.7
7470	7475.3	8922.6
1439	740.15	6895.4
648	9999	2823.3
1458	9979.4	7603.5
340	628.03	8589.2
3145	605.28	394.75
4216	8710.2	7377
281	8769.4	4235.5
4084	5908.9	9065.4
112	5564.3	8457.9
4459	6470.9	7877.8
3754	7648.4	8337.8
970	8525.3	6193.6
667	2928.4	333.16
4213	3694	8582.7
2386	6552.4	9478.5
4627	5958.4	1629
6153	8023.3	5837.1
2618	8858.3	9896.3
4011	222.27	8411.1
4317	1017.1	2165.7
8990	2120.3	3904.3
5464	5782	2576.5
4882	6640.6	6692.9
3524	4043.3	9728.2
110	1120.7	4261.5
5008	8280.1	9083.8
1258	2536	8359.4
4794	7519.4	7540.5
7040	4669.4	9448.4
1226	5477.2	95.604
5199	2291.8	7130.7
316	9659	8326
941	3681.5	7352.7
9271	3163.7	775.87
3250	3093	9886.1
307	1565.4	8517.2
4722	6071.8	9275
510	82.601	3059.3
247	147.85	8614.5
58	5259.7	2631.5
9655	1632.8	6968.1
16	6466.5	2898.3
7650	7876.5	2503.2
8208	6342.1	8820.4
1977	4588.7	5971.7
226	913.3	436
7434	9349	5523.3
1457	7976.7	240.41
8303	9751.4	8352.3
1326	584.71	6753.7
5688	55.666	1102.3
9724	4038.6	3625.3
7344	9078.7	153.33
643	7397.8	7147.8
3393	5874.9	3339.7
2393	5622.8	2146.9
1330	4159.6	1037.3
627	6477.6	6540.4
341	609.62	8613.3
7662	2719.8	9249.5
9430	6303	6935.9
56	5649.6	5363.7
3263	4101.5	4805.1
1219	2819	1754
2678	8089.4	6017.9
1993	4951.1	9200.9
1598	6390.2	6231
6923	8056.1	6569.4
1550	6244.3	7773.7
9927	6292.3	7007.6
500	1577.3	2099.5
595	9896.1	4970.4
121	4171.5	1819.8
9494	1721.5	3951.5
2797	2986.7	7541.8
607	3188	9960.4
6291	9808.5	862.84
2560	4392	8111.3
230	2210.9	1183.6
1	3200.8	9437.3
5123	2584.8	2507.8
5285	9291	5310.3
3733	3381.7	1054.5
9466	265.96	1817.4
8298	3247.2	9470.2
2212	2896.4	641.67
911	7777.7	945.56
636	3403.9	1138.8
1	970.39	2222.1
2029	6857.2	7770.8
3278	7410.4	1366.5
5355	8748.9	4019
278	4017.5	4426.7
1630	5486.9	1736.1
5024	695.93	2364.9
1247	8198.7	5464.5
7150	4503	658.05
2260	675.65	2324.6
9457	4361.3	7219.6
542	2778.1	5656.3
4453	2945	4570
7905	4567.3	6555.8
2979	1636.5	4558.7
2717	2684.4	2869.4
2954	8791	3309
2645	1470.9	7126.3
965	4126.9	1837.7
859	474.17	3575.2
5880	5665.8	5412.8
2999	1125.2	4231.8
6638	7751.6	2900.2
6473	6818.6	5182
5571	2752.3	6150
4776	6006.4	9744.4
8485	1618.5	2171.8
8520	9801.1	8373.6
6530	9767.9	6451.9
2320	1138.6	9005.4
284	3134.5	631.05
5441	6632.6	8596.1
6488	6192.4	520.3
3986	9391.2	5635.1
240	6673.8	6717.5
3479	6431.7	2894.9
176	123.45	6936.3
718	274.73	9262
6856	7656.3	5168.8
6912	328.89	6383.6
3003	2179.2	6145.3
4414	6354.5	73.408
5156	7628	9377.2
2169	4538.7	194.83
9588	6943.2	4525.1
5573	3968.8	4404.6
748	7271.5	9914.4
263	8835.6	3311.8
4769	7464.2	5511.3
1843	3659.2	2157.4
1554	7748.6	5119.5
2313	1126.6	4296
254	9262.2	4950.3
1914	2481.1	2722
632	4781.1	146.94
4719	2374.8	9705.7
1671	2976.6	979.48
6940	9838.7	2467.8
6647	9379.6	5814.5
2	3655.5	446.27
4981	8383.9	2401.1
341	2835.5	1788.4
244	6259.5	6973.8
9454	1643.1	4496.7
1607	6402.3	963.97
2689	9330	61.441
45	3668	3161.9
567	7768.6	9980.1
4003	274.7	7945.9
7121	6294	8712.4
639	6124.5	2231.4
114	6496.1	6613.1
1699	9166.4	4045.5
4318	966.25	2123.5
41	2529.7	635.81
3951	6947.6	7375.2
640	2060.8	8710.4
2453	2768.3	5650.4
150	9582.5	4587
72	6654.5	8221.6
8542	3541.6	7937.3
1546	8270.6	8952.1
4485	3400.5	6102
6843	3454.8	6403.2
4240	4050.5	9710.3
2202	3973.9	4472.3
9751	1157.7	8456.3
9722	1908.3	3722.3
185	7277.5	9910.6
6540	4824.2	6662.8
1106	3969.2	1157.1
241	5508.5	1355.2
8151	3078.7	6790.9
413	5152.2	2648.8
2770	329.41	5012.3
4372	8791.4	1502.7
435	5443	7641.9
333	9827.3	8397.3
2052	4014.1	2956.9
893	4843.1	1734.8
2995	1603.2	4557.3
260	4919.6	8464.5
7633	872.75	3068.5
8115	6707.4	8661.5
5255	4457.6	2650.3
6751	4708.9	123.03
1939	966.6	4601.6
3077	1809	4831.4
290	6825.8	7791.2
9817	4145	1003.6
7192	1115	9010.5
185	6159.8	2303.4
5756	563.62	9135.8
7704	3951.6	4399.6
120	3202	1779.9
9001	9261.1	1796.8
2256	1569.8	6957.8
705	149.75	8633.4
7054	9360.1	102.87
1719	5605.4	6346.4
4910	941.01	5146.2
3311	4672.7	9385.1
3640	325.18	7976.3
856	1460.5	2922.8
4147	870.92	762.89
8144	6488	3359.6
6033	81.729	3116.2
2764	7329.5	8578.4
6532	5607.6	2827.3
2843	6230.8	7849.3
888	9259.2	2390.4
5822	8975.6	4548
210	149.11	8421.9
5687	7498.2	5174.2
1109	2929.7	4542.7
2856	4084.7	3252.4
8226	3940.6	7735.1
173	4572	508.73
1178	7623.1	8303.7
1678	7837.9	9190.2
206	7538.7	3085.9
1825	9258.5	5264
1422	2611.6	642.31
1624	7259.8	1129.7
820	2768.4	9224.1
8989	1798.1	3794.6
335	8251.2	9004.8
2151	7420.2	7175.3
616	5896.5	3432.6
5901	8990	8991.5
8997	234.11	1782.8
2343	7795.1	955.96
2526	9431.9	8507.6
6185	9979.4	4967.5
4012	3168.2	5227.7
1353	1256.6	3031.7
2873	8712.6	7354.3
1796	9237.8	1672
7791	7682.4	4737.2
185	9366.5	2190.9
37	4047.1	9710.6
9643	126.61	8054.8
8452	5686.6	6349.7
4090	2375.5	9693.6
2321	7415.5	5073.1
5523	237.93	4808.6
1741	7095.1	837.68
9338	9685.2	43.271
5796	9430.3	5894
5008	8356.5	2323.1
2617	9956.4	4950.6
941	4536.9	650.33
20	35.033	1085.9
4553	1906.7	7053.6
478	9521.2	6610.1
4497	5629.1	8246.9
685	4018.8	6286.3
8206	392.48	4492.7
3010	3391	1809.4
5684	9370.1	2282.8
642	8168.7	8596.9
2531	5613.3	5464
5661	9636	1212.4
499	3392.4	1839.4
5782	466.41	3570.5
1086	1146.5	1042
5157	9735.9	2900.1
191	2229.1	5755.4
214	9750.6	6401.4
8082	4033.1	3042.4
2349	3020	4550.6
5150	8744.1	4234.3
5631	3984.7	7735.9
6366	7333.3	8578.1
2702	2910.4	621.35
4223	4480.9	2643.8
2763	5693.5	2947.9
188	4430.2	759.54
10	5765.4	2576.2
2287	1635.9	6944.8
8440	5876.4	3447.3
5186	592.16	8069.5
540	4647.6	9498.8
4158	5400.6	887.15
6232	1637	2177.6
4401	1026.5	2178.8
3817	6616.7	1066.9
4363	3735.2	5667
8306	5438.2	1395.1
4915	2063	2552.4
677	4577.8	450
833	5740.1	721.92
488	5715.3	6882.2
9787	4771.8	7907.1
2018	306.81	43.206
3126	4825.1	6745
6973	7284	8544.6
1462	814.24	7193.4
4034	6749	8591.6
1555	6826.4	7824.1
2727	197.42	8592.3
7529	1535.4	7110.3
164	5697.2	1367.5
4208	3698.8	8579.4
1559	408.64	8303.6
1375	3261.7	5398.3
2339	5364.3	8711.3
4358	3277.2	75.875
6749	2960.2	4583.4
1135	478.7	7846.8
6745	4018.8	9759.2
23	6455.4	6507.9
692	1549.2	7137.4
4523	5659	8279.5
2275	5392.4	8710.1
5693	9137	7238.1
4736	1608.3	2106
626	2784.8	1729.4
9947	7235.6	8448
459	5990.6	9302
15	8690.5	7363.3
2008	1241.4	3158.7
249	2822	5669.9
6878	8905	5170.4
7792	6104	2282.7
2585	9614.6	4251.7
4733	8127.5	8605
2649	9247.4	1655.2
2642	606.05	6755.9
7465	7482.3	8913.9
289	623.94	3687.8
1528	4514	1262
3744	9040.5	4183.6
638	4480.1	4439.1
3988	9336.6	5616.4
9642	7509.7	4967.9
7119	6364.4	7030.5
8738	8794.5	6019.3
7271	4609	9457.2
6476	6156.8	504.13
629	7346.7	5153.2
4899	9491	1311.9
8	1939.4	3056
6217	966.14	5094.6
436	6119.4	6026
2536	2404.8	5818.7
3407	3166.9	5439.7
539	4603.1	9389.8
3059	3632.7	7101.6
1517	6629.2	8197.7
9171	4467.4	8452.7
518	7361.4	8507
175	4380	8443
6907	3709.8	7348.7
3843	637.15	415.71
4625	2439.5	5930.3
7520	9847.1	5042.4
2476	3219.6	9441.7
1405	5599.1	6318.7
2011	524.79	9156.7
4572	9744.2	8036.1
3190	143.83	534.95
668	2285.3	7165.1
946	5684.7	2199.7
4440	1200.8	8962.9
348	1160	8957.9
245	8054.5	6098.4
685	7608.7	8573.5
7070	3160.7	9894
6198	5931.1	9016.5
1593	4949.7	7232.8
4322	5924.5	3460.1
7078	6661.5	6689.9
5786	8636.3	7993.7
3672	3056.1	1640.6
1067	3897.1	3467.4
61	5993.5	2881
1814	5184.3	5566.4
212	5641.7	3023.8
2582	9042.7	2271.1
9234	3117.2	733.24
3983	5768.1	2269.3
5681	320.54	1730.2
918	9975.4	1146.6
3063	288.1	4799.4
2107	2630.1	2481.4
2791	4603.7	8258.3
266	6241.7	8783.6
9515	6584.9	6788.4
7214	1144.2	9030.8
8029	3109.1	599.21
5198	2365.1	7104.8
4558	5073	2925
245	9636	1279.7
3537	4104.4	3696.3
1580	4350.6	7249.6
5630	6324.1	7035.5
9947	1092.2	8933.4
1407	7250.4	8573.4
734	2390.3	9971.6
75	4212.4	6116.4
4099	3623.3	7092.1
9719	9947.2	8971.6
1456	7172	1161.8
9340	4129.7	4999.2
4548	4511.3	100.14
1331	6039	5968.8
2680	7570.8	9447.4
1332	897.03	7668.7
2950	271.78	8514.3
7852	1734.1	3911.6
1142	7094.3	6098.5
6470	199.23	8524.6
7758	790.54	6574.8
4251	4555.4	6636.6
240	7195.6	1207
6895	2376.1	5804.6
8965	449.88	3579.4
985	1580.6	2103.4
5769	7426.5	9448.4
821	1690.9	3700
3839	1244.7	6764.5
2674	1632.6	4493.7
4937	6346.9	2853.5
1274	1115.5	8438.4
7440	9595.2	4580.5
350	4840.4	6688.5
7172	7202.3	9990.1
3	1783.4	1167.6
2386	7511.5	4357.5
3515	2956.9	7613.5
2719	2526	2710.3
1177	5918.1	3353
8159	4917	8513.1
4309	3366.8	9120.3
4676	2330.3	8327.5
4101	298.62	4976.7
5961	6528.2	6809.6
9236	2399	760.43
8773	1139.7	12.86
3956	5886.9	3350.2
1827	1769.5	7138.5
5486	4479.7	645.32
1473	2154	584.12
5017	6621.6	6683.2
294	361.22	1668.8
8521	2927	871.5
2199	9593.8	326.79
6476	945.02	5128.8
4705	3660	4547.6
2344	8618	144.99
1079	103.37	6893.2
7470	3085.1	5180.1
246	5889	42.179
5872	5590.7	5414.2
19	4622.4	115.37
3658	2031.7	8151
2035	4027.6	5018.8
9341	6651.3	8640.9
6368	6464.4	1322.8
4984	5391.4	8667.3
3595	2385.4	4026.8
4001	6060	9025.8
3189	2061.7	97.698
4624	4812.5	5208
246	5773.2	6872.3
9596	4157.2	1723.5
1087	1007.1	1038.7
1710	4753.5	4225.2
1178	3057.4	7673.2
6624	9557.4	309.61
7095	8848	3267.1
4997	9311.8	5822.2
4994	9698.8	8026.6
9194	4653.8	9385.9
1081	6897.8	7781.8
9808	2969.8	674.67
252	9261	4938.5
5674	460.05	4503.4
5054	2799.9	7822
4356	3162.4	799.98
3938	1418.1	4456.1
165	2594.8	686.23
5426	964.77	5856
780	7300.2	9808.8
4655	4522.3	578.82
8385	8644.4	7440.8
568	7131.7	828.45
8849	7021.5	5374.3
976	4336.8	3406.2
555	9332.4	116.22
9737	3994.5	9459.8
4607	6681.8	8688.3
3509	7463.3	8838
2265	6742.3	6645.1
6668	7365	1409.2
126	4595.6	5968.2
9945	266.48	9275
1458	5515.7	1238.3
6128	381.99	1638.2
474	3019	4501.7
2928	6554.9	6211.4
3538	9369.3	5610.7
5906	8972.2	8921.9
1190	3985.1	7707.3
3422	1441.3	4404
6647	5068.3	6606.2
884	9323.3	2379.7
82	8775	4075.7
479	6758.3	6731
336	9140	7229.4
2274	1605	6953.1
1476	3857.6	3493.1
2404	2554.3	2528.7
897	7914.9	236.09
1009	4931.1	1736.4
5313	6334.1	6641.6
3040	5382.2	7638.7
6138	5821.6	1589.8
1380	9534.1	1448.1
1839	3633.3	2195.9
3629	4130.1	3011.8
277	9553.4	2769.9
5826	1423.2	4430.1
2539	3230.4	2872.2
6752	506.04	8710.3
4428	2933.3	7622.9
8269	4408.7	746.45
9875	5296.5	8904.8
629	6296.2	6947.4
3	3998.3	7056.8
1864	4027.6	3031.5
3091	4177.8	6091.4
45	3146.2	9884.1
8277	4839	7906.5
2649	1027.3	873.47
577	7682.6	5226
7	8368.2	2316.3
1815	5142.5	5582.1
7191	515.3	667.46
1016	4909.9	1675.5
3160	4167.5	2974.5
941	6784.4	8711.3
4355	4608.6	1880.8
6442	1949	3093.8
461	4589.9	66.79
2574	4009.6	3640.8
5993	5730	6886
2146	2458.3	5822.2
6090	9351.3	639.82
633	5306.3	8865.9
4618	1727.1	3160
1285	1042.8	5779.9
6062	355.13	1698.2
7072	9306	2448.5
267	3689.9	9844.7
7705	4021.5	4381.8
5443	1930.7	3054.1
8354	482.4	3254.4
8894	8882	9926.4
105	4560.6	6656
6050	7529.8	3093.8
550	1142.7	71.372
4636	3640.4	4506.2
977	6254.1	7725.4
702	3659.3	4525.4
107	5588.4	8479.7
6368	3124	582.42
6919	6672.5	4066.2
6760	4683.4	138.99
2896	6375.6	164.04
1469	3849.3	3520
5731	1455.4	7177.9
4298	5811.3	6695.8
2116	1005.1	4593.8
9834	5883.9	7855.6
8349	5315.5	2627.1
169	9250.8	5324
2996	1107	4269.6
2040	4594.7	429.22
2366	7621.7	8432.7
68	5848.4	3474.4
906	6026.6	1625.2
2649	7436.3	7512.8
4762	4195.8	1080.1
6471	5603	118.31
1204	7576.2	8353.2
2421	9840.4	6017.1
189	9328.2	5849.4
10	5881.2	4698.8
1	7763.5	9192.7
707	5683.8	8194.9
5872	999.2	805.16
5523	1693.6	4429.8
1540	7560.4	4909.5
255	6867.5	7803.4
4273	9950.8	184.95
5624	6330.5	6944.9
5544	4921.6	8506
2906	6671.4	2707.6
7183	539.59	646.45
6457	7278.6	9890.7
1812	6427.2	6580.8
1523	9362.7	5652.3
1961	3972.9	4401.2
104	3031	571.74
2449	3970.4	6305.1
7153	1537.1	8854.7
1973	1808.8	7123
5271	2693	8698
1279	6243.4	569.62
4012	9961.3	1169.1
1601	6412.8	1004.7
2515	4307.9	6310.5
4696	5579.9	2194.5
5463	3714.3	7357
633	6325.4	7006.8
677	2231.3	1186.4
226	4979.8	5329.3
4860	698.78	345.68
6894	7016.3	6489.3
5774	7440.1	9461.3
1459	6567.1	1066.5
3591	6951	7435
1536	9957.5	2395.8
8065	7913.5	225.54
4586	4853.1	1673.1
117	5746.8	764.75
7158	8855.3	3321.9
7507	3652.3	2249.6
7512	3298.4	115.52
6247	2007.7	2944.4
586	374.8	5607.9
7949	6523.1	6569.7
6470	4958.8	3883
4531	126.44	8410.8
5436	5834.8	3445.7
7461	3027.5	4546
1128	8361	3857.8
2382	6521.7	9491.2
8328	5913.5	7865.2
690	9459.9	6763.1
7137	7075.8	2333
745	6839.5	2132.6
898	128.47	6884.4
5639	5273	8886.5
7737	4839.6	352.59
6939	2802.7	1630.7
7784	3131.3	527.19
5376	8146	8578.2
4094	6671.7	8701.5
1729	6039.5	9046.1
60	5593.9	6411.6
2858	4158.8	1144
178	113.28	8044.4
9127	8083.8	8602.9
6196	5938.7	8996.9
2668	9955.2	2418.1
376	4924.5	5291.9
1802	4940.7	6168.5
2592	6117.3	7032.6
7137	8832.7	3351.9
435	3939.6	4370.5
550	2751.9	8752.6
963	5867.2	109.37
1237	8770.3	7347.1
6911	9425.9	5487.1
2712	6477.1	6579
6770	5768.3	9395.5
4202	3681.3	8607.7
6433	789.3	6560.3
8264	7906	4876.1
8157	4895.9	8490.6
1122	9870.5	4972.4
4038	5791.8	2546.6
7608	5225.4	6414.8
5671	406.76	1709.5
6731	9986.5	2790.2
270	3607.2	5746.9
5900	8972.4	8932.4
5146	7581.4	9358.2
115	5724.9	830.01
7643	485	8292.1
1921	1032.3	1035
1573	7612.1	4400
7143	6511.8	1378.5
8285	2434.7	1978.3
4923	9495.8	6648.3
288	6227.1	4010.1
530	9960.4	2774
3	8456.6	6310
1187	6728.1	3991.4
107	3425.5	1779.5
1874	2938.5	558.08
1204	4490.1	2640
5787	3379.5	5344.3
2641	6463.2	3376.9
7332	584.84	8698.6
6146	8557.9	6644.8
7808	4506	6639.5
145	6440.9	5445
945	5711.1	2261.7
7807	936.48	5097.1
1826	1852.5	7093.9
556	8979.6	8836.8
7179	6629	2926.2
5511	2025.9	156.29
216	4651.3	8273.4
8999	837.85	6640.8
6400	6784.6	8643.7
9727	3957.1	3727.8
5394	8835.2	7269
71	2084.8	3826.8
6924	7527.2	3043.8
4997	3246.5	115.38
603	9998.7	2745
6549	4773.7	6689.7
2019	4031.8	9712.7
8840	4786.2	190.75
1517	7056.9	5739.7
2331	7839.3	9223.7
509	7486.3	5131.1
5576	9708.8	2890.9
3164	6736.2	4114.2
316	6356.7	6963.2
3371	732.09	2330.9
190	3045.5	611.61
5863	3321.8	9086.2
5424	6298.9	6956.3
281	65.634	8073
6893	531.41	6788.7
1209	5864.4	3415.5
983	3250.2	5373.6
5784	8635.6	7995.2
8993	1811.7	3846.9
4054	3127.4	5166.6
4626	709.94	7423.1
5629	6266.8	7041.7
1071	2266.3	2126.8
2148	3103.8	2835.6
62	5304.7	2621.8
6772	3042	6698.1
6986	5496.1	875.03
5468	9613.4	4158.5
126	1753.8	3826.7
7450	5866.6	65.53
2650	9315.6	1600.5
436	9352.1	64.463
68	5299.2	2603.9
1	975.86	827.51
9202	6546.9	1421.3
71	856.68	7638
243	4942.8	3983.8
184	199.32	8546.1
2365	7540.8	4422.9
3811	9835.3	4982.3
3598	6924.8	7459.4
713	258.73	9181.1
1404	5579.2	6319.1
7241	4171.2	1794.1
4437	417.63	4531.2
2457	8796.3	7269.8
2321	8558.3	95.104
2838	525.68	6816.4
3443	2977.3	7579.7
73	9637.5	4212
2035	5000.9	7316.9
270	9641.6	4554.3
7379	4599.5	2865.9
6771	5785.9	9432
336	7877.9	4866.6
584	7861.9	4822.7
2220	3988.1	4395.7
5798	7226.8	1083.1
5475	1613	2154.3
5676	9663.1	1234.3
1763	6458.8	1448.8
6430	3978.5	3679.7
1406	7179	1112.1
2	1537	2181.2
1411	6333.4	117.41
2031	4024.6	5068.7
5068	2914.6	850.35
169	3626.1	7863.4
2280	6978.9	5512.9
1202	4464.9	1274.7
8304	5477.8	1289.5
5149	1513.8	1787.1
5068	162.34	8544.5
4328	1545.5	8496
4230	6935.8	7374.8
1581	1711.6	4588.2
702	2029.7	8176.4
14	8778.4	4123.6
9612	8397.2	9108.4
180	116.99	8080.7
2981	9276.5	1666.4
779	8817.4	7391.2
121	6224.3	6934
9495	1669.9	3950.2
4028	9948.7	1089.1
3715	3369	5334.5
5282	1491.3	4501.2
2034	6775.3	1339.2
2985	4072.4	2069.7
289	8975.1	6500.8
8445	7217.6	1095
3085	3620.8	7114.2
3055	1802.9	3133.4
8668	9505.4	6672.6
7387	2802.6	4368.3
9856	5616.5	8150
741	9317.2	844.67
4928	9496.9	6665
1521	9414.2	5641.2
3289	4319.4	7173.8
4885	3859	3475.8
1536	7654.7	8398.8
4319	9608.5	7113
115	4877.5	293.73
4873	696.68	328.64
4376	8713.7	1494.8
[truncated: 5,485 more rows]
