# Supplementary material for: Verifying molecular clusters by 2-color localization microscopy and significance testing
Source: Sci Rep. 2020 Mar 6;10:4230. doi: 10.1038/s41598-020-60976-6 (PMC7060173; doi:10.1038/s41598-020-60976-6)
Supplement: Supplementary file 2 — Supplementary Information2. [file 41598_2020_60976_MOESM2_ESM.zip › 2-CLASTA-master/Simulations_testdata/cluster_scenario_a/locs_labelB/cluster_scenario_a_results_sim_3_locsB.csv]

frame	x	y
8029	2339.6	4479.3
1187	942.91	6110.2
941	4996.8	5657.4
536	7615.2	7116.1
2271	4989.9	5416.7
300	936.46	6076.1
5535	713.09	3875.6
5438	7031.8	4787.6
2390	543.78	5502.2
4436	4910.9	1062.6
3477	2034.5	2527.3
1765	7704.8	2336.4
6161	9885	18.687
678	2955	5445.4
7810	4065.2	2264.9
9106	7244.7	230.37
3548	704.22	4942.2
3407	3320.8	6099.3
1288	2799.6	8966.6
1044	1703.1	7473.6
4247	5813.2	9928.2
4294	2254.4	4851.7
6866	9162.1	4077.3
8078	8662.5	5355.8
282	3762.8	8498.7
3063	5223.7	7078.8
531	3283.2	7627.1
786	3414.7	4889.8
179	2195.7	1452.4
4265	7617	16.193
5383	1530	2707.8
3998	7525.3	4036.1
4799	498.59	241.17
1491	544.08	8405.1
5522	7728.7	2320.3
3109	5831.2	1510.2
5465	2534.6	802.5
465	2598.6	9266.6
5787	3557.5	1422
3617	8917.2	399.85
10	7123.1	4519.2
2877	8429.3	3829.4
8784	9064	9691.8
5131	4181.4	2819.1
9852	5476.6	2132.1
1498	3873.3	382.39
3952	8318.1	8399.2
4454	7616	8683.1
1621	493.23	9766.5
2577	1232.4	2746.5
30	5800.7	3161.5
143	8291.8	9754.6
406	1779.8	7692.4
4437	2212.7	608.98
693	9446.7	6600.6
61	7901.5	7053.3
7429	19.403	1304.6
3	2914.3	2350.7
449	6751.7	9545.8
1278	3931.8	3712.3
6776	6736.5	3220.9
1423	7054.4	2754.7
680	685.24	290.26
2367	7665.2	5932.8
3671	2042.6	7173.9
6856	320.31	9870.2
4431	2333	1491.6
781	644.98	1442.3
1564	3940.4	372.99
5311	5818.5	3127.7
8499	7480.1	4455.4
8831	8439.8	2443
8840	4723.1	8792.3
7648	5274.5	9837.1
1109	9920.7	3184
4086	8592.7	8138.7
3649	2953.2	8844.7
7	6714.9	3823.9
7507	9737.7	2236.5
1231	9149.1	9702.3
508	1575.5	6712.3
2583	1487.3	4284.6
4016	1340	5483.9
6266	775.32	8668
1819	7619	1589.1
7558	7468.6	4485.4
6410	804.64	4326.1
284	4923.8	1045.4
1960	2051.3	1484.8
7205	1445.2	3745.6
322	5022.4	5602
562	4613.2	4700.8
501	1721.5	2548.5
8448	182.42	3285.9
1214	2581.4	9288
4372	7136.6	9925
4315	9069.3	2854.6
6134	1011.9	7120.5
5412	1764.9	2495.5
4750	7239.9	9295.2
69	2411.7	9090.1
236	2260.4	4948.3
1838	2450.4	9596.8
7166	5080.4	5165.4
8307	1963.2	9746.2
1647	3239.5	4638.3
6245	6206.4	5108.7
199	513.19	2586
6532	25.962	1270.6
1430	7635.7	7121.1
5898	7505.1	5553.4
9154	3613.6	3021.7
515	5597.9	6539.7
1991	5942.7	7286.5
1083	9165.8	7721.6
6579	4862.5	4937.1
20	7550.3	3213.5
9738	7935.8	1620.4
6586	2624.5	4114.2
4005	1574.5	7706.6
288	2195.8	638.45
12	6158.9	377.1
2074	6716.7	3167.9
6235	1880.7	8247.6
4394	7645.1	6507.9
5238	5724.3	8914.3
192	1421.5	6012.1
6517	8310.5	997.71
1743	8093.6	3092.4
7673	4970	3391.8
8350	8635.3	5312.1
242	9082.5	2048.5
5934	5762.6	8749.1
64	8292.8	3961.3
4391	3629.4	8360.3
5479	3209.5	3955.3
850	9449.1	9096.9
1278	2993.3	8747.4
474	3298.5	6102.2
9179	3191.4	4628.4
6236	2458.4	9663.8
6213	7314.3	2149.8
3532	9593.8	8165.3
1836	5095.7	7537.2
2954	4690.8	4348.5
8684	4366.9	1399.3
1761	696.55	4355.4
3552	3315.6	6839.9
5130	359.08	9290.7
365	4718.3	1520.2
4914	541.72	8343.6
7259	519.13	5426.8
1535	7768.7	2356.4
2166	1662.3	3522.9
8599	2847.2	3172.2
3698	7312.3	221.18
1160	4661.4	4349.1
1181	8368.6	8077.6
5777	7901.2	7035.2
8595	579.16	7502.4
2030	1696.3	7560.4
6995	8899.4	2202.5
335	5554.4	7992
5259	5685.1	4614.1
2261	3926.8	333.3
839	1924.6	1302.9
4437	640.56	7422.6
3880	740.33	6970.7
5533	8097.2	1980.2
4014	4158.6	7502.6
6454	4085.5	5200.4
3805	1641.8	107.37
889	8070.6	1475.2
2954	5077.3	7467.1
2588	714.71	6926.8
5101	2836.8	3641
5396	31.752	9641.3
312	4835.4	4997.7
2845	4600.2	9558.8
2640	4877	8660.5
230	4817.5	8735.3
7647	468.18	3365.2
1211	2524.8	9315.6
305	7259.2	5101.8
2586	8282.2	8396.7
7521	7025.8	2793.8
2515	4856.3	5410.5
2704	8815	8140.4
645	7375.7	7145.4
8938	345.09	9256.4
5636	3243	3992.3
457	1168.3	7152.7
519	4204.6	5793.2
763	8391.8	3073.7
9048	5891.9	1535.3
2185	9273.9	858.91
3147	7765.2	2406.5
4885	2169.7	9529
6310	3202.4	1713.4
418	4614.8	4348.1
325	3367	7903.7
190	1026.4	8903.4
8788	8479.4	2424.3
990	2770.5	3621.4
475	7175.1	3652.3
352	6731.4	2671.7
480	5620.3	5641
235	7431.6	9781.9
1476	7714	5202.6
1590	2025.4	9900.6
2257	7393	8099.7
3301	8389.2	2372.2
461	2015.1	2262.4
1862	2976.5	7498.5
1326	3267.5	9723
331	6488	3888.6
4624	3084.9	8260.9
20	7705.4	1491.2
7233	1968.3	7592.8
2038	2346.9	1465
30	6182.4	8711.4
675	5615.6	2373.6
3174	54.188	3369.1
3220	3574.9	4510.8
116	2626.8	734.36
3299	6769.6	3720.7
5131	331.43	9323.3
7192	9086.7	2057.4
5808	2626.7	9296.5
8746	3287	9709.8
5962	3759.9	7744.7
6431	5406.9	4330.4
1800	265.07	3281.8
5028	8557.9	3966.8
120	2284.5	4912.3
1708	2543.3	9269.4
6255	4253.5	3332.8
2974	573.87	4394.8
5994	2826.7	3686.5
1863	4828	5347.5
6746	4987.5	9160.5
9663	795.35	4320.1
3993	8499.9	7077.7
1421	8763.3	311.2
256	7178.4	8354.3
8101	8667.9	8564.5
8445	7266.1	2076.8
9498	4108.7	7262.4
4632	9908.8	1068.5
650	3281.6	6043.9
238	1679.2	7655.3
1939	4176.9	4857.3
628	6195.6	1254.8
858	3627.1	8422.5
2622	3658.3	8359.6
4665	8886.8	28.093
449	5282.2	9804.7
3840	9662.5	1703.9
3653	1461	9319.6
8194	1519.1	2180.1
4	5311.1	9756.1
8202	44.479	9541
5863	7550.2	3218.6
5853	5317.4	4280.5
75	3566.2	415.79
1171	178.9	8050.1
1856	5076.8	7500.5
5732	5049.8	879.38
1388	8506	7041.9
5253	3224.6	4027.1
4072	9291.8	938.45
3761	4130.3	7038.2
139	8583.8	1835.7
34	6370.2	833.84
1953	1400.6	6031.3
112	5098.6	5154.9
713	4157.2	7551
14	8562.4	3979.2
191	2606.2	1158.9
5560	935.04	6723
3979	5002.1	884.08
6321	6814.2	9543.2
6778	6744.5	3257.9
8129	1673.8	5060.1
104	2791.5	3878.3
2583	5633.2	8347.1
6926	5559.5	7957.4
4651	8325.9	9236.6
2528	5870.1	2012.4
64	8583.4	3955.9
4224	8515.8	1397.3
1553	3929.8	354.13
1364	9407.2	6588.4
1228	5499.6	6050.1
2806	3722.1	6660.3
4603	924.93	8897.3
2683	740.6	1525.4
2802	8640.3	8648.8
3580	6721.7	3362.8
2574	8991.3	405.26
3387	8603.3	1419.2
4426	7602.9	6490.7
7136	613.44	8341.2
6287	5193.6	839.1
7958	9900.5	4005.5
271	4057.3	7218
2978	7478.6	7023.4
314	7152.5	4585.8
2919	4838.7	8735.8
5249	2522.3	8642.3
617	3647.1	8348.2
1218	2559	9303.7
839	7607.1	7114.3
7454	6176.4	4622.1
8342	7926	9952.6
7264	7751	1507.5
8359	5795.9	9975.7
4267	3952.4	72.192
5494	8044.1	1976
13	285.03	7768.6
67	4187.3	2845.3
1369	1764.2	6684.8
7810	4818.9	9764.3
2979	7551.6	7039.2
5157	847.02	8627.3
1783	4150.8	7030.4
4599	2668.8	2038.4
2090	8541	3979.4
1744	1732.5	7536.7
1749	4978.7	3488.1
5420	5395.2	6296.6
5442	3085.1	7311.9
114	1332.2	2760.5
211	5846	2098.3
1720	7106.1	448.68
235	5999.4	6860.4
4158	2129.9	1434.1
3399	3314.9	6069.7
8704	9179.8	9749
4052	3375.8	4868.9
721	3366.6	6010.5
6522	597.28	7442.9
1371	5238.3	823.59
8220	8318.8	3976.4
5320	6699.8	3259.5
1780	9571.8	1300.5
3613	4617.7	6190.6
5182	1019.4	7125.6
9883	3352.8	4840.8
4137	8657.2	1370.8
3377	3661.9	2988.1
4312	412.84	3332.6
2954	6894.3	4470.3
5846	4185.7	2709.3
3715	1533.6	6771.5
2957	3381.4	3712.9
502	1985.7	2290.9
9879	2864.8	3213.9
152	971.45	4443.1
34	5927.6	164.11
530	8588.4	3976
2221	5327.8	5648.4
3875	7441.1	7167.2
2158	7435.1	5353.2
5318	2480.8	9970
1783	7144.4	9270.6
1377	869.86	5221.4
3035	9097.3	2063.9
4660	3689.6	9775.7
1752	1552.2	5521.7
2183	1978.9	9806.4
4207	9416.6	2551.1
514	7430.7	9960.4
8391	9925.8	3890.8
5745	8051.8	2335.1
9317	7585.6	7562.7
763	3662.5	7686.1
4138	4928.6	6530
2449	7178.7	5710.2
191	661.29	4401.2
159	9730.5	2174.8
2508	3081.9	9738.5
1303	4163.1	7536
5505	8323.8	1027.1
7093	8731.8	3598.8
7992	4040.4	9150.3
860	246.79	3287.5
1104	6551.6	9262.7
5616	8731.4	8187.9
21	6519.7	3946.7
2797	8642	8654
583	867.56	5260.1
3187	917.35	6050.6
142	8030.1	1487.5
4152	1564.3	7683.8
422	1466.9	2172.9
359	9181.1	2044.8
9762	2594.6	6680.6
244	4896.5	6132
2956	3341.3	3682.5
2702	6546.5	7947.3
8430	4038.3	9135
1081	7090.8	2844.7
305	4933.2	1114.4
125	9608.5	609.82
3188	7593.3	6467.3
8398	3321.3	3713.6
2049	2117.7	1432.9
911	9576.8	5191.3
3509	3758.3	3058.9
4746	2369.1	4464.5
4076	5101.1	86.111
4832	5124.3	4039.9
5522	9282.7	2034.6
5856	7193.7	7372.4
4551	4043.1	6705.3
4438	2288.9	1509.6
6733	7571.7	1620.9
19	7532.9	3217.6
240	4951.7	5554.4
3942	3933.7	9808.5
7585	4946.6	1066.8
3036	4877.5	5315.2
35	6647.6	286.97
8364	468.74	5562.5
141	2302	1457.9
5332	5527.7	2069.1
2697	4919.8	4596.9
6186	9582.8	5128.6
4492	2111.3	1500.6
9001	548.16	4405
4242	5279.9	7654.5
5979	7429.4	8152.6
3286	5758.9	8990.4
8691	5692	8749.9
1057	5090	9125.6
4544	9464.2	642.66
2200	8210.8	3080.5
6847	4448.9	1410
7006	2425.8	8109.7
3193	7241.4	444.96
6647	2301	3653.2
4528	6565.5	1271.7
679	5561.1	6575.7
6047	3630.5	2163.7
786	8268.1	9162.1
1591	73.449	977.35
6311	6756.1	9592.6
50	2449.5	9032.2
3799	1656.2	152.03
1213	3342	3674.6
4283	7301.1	2098.4
1974	3407.2	4775.6
7823	2497.4	8677.2
3255	3960.8	9154.1
461	974.93	6728.4
2910	3721.6	6689.2
5961	2822.6	3619
1672	3930.9	8882.1
6782	4885.3	6373.3
1686	9158.1	2093.7
906	866.91	5199.6
75	311.91	9296.5
2270	1651.8	3604.6
856	8554.3	7042.8
6047	9537	6178
406	1423.4	2115.2
6919	5966.5	101.02
480	4878.1	5390.8
4732	7075.8	2761.3
7082	5809.2	3056.9
2649	5045.2	9152.2
2122	4986.9	954.88
1906	584.82	7453.9
123	5987.1	7237.9
6708	303.31	9296.7
2193	8660.4	3532.9
84	2218.2	3626.2
43	9186.6	2044.6
5420	4599.3	6194.6
8883	7383.2	8093.5
1516	1700.9	1347.5
4079	8327.7	3936.1
1214	6346.5	4810.1
144	5594.3	4321.7
7	7225.8	8395.5
5702	7365.1	8154.4
2285	8923.8	2271.3
6593	6731.5	3228.2
284	7607.5	7498.7
9771	6462.5	810.51
479	2334.8	3719
746	2780.3	3877.2
5735	2719.8	3895.4
3343	5035.5	803.06
9272	1512.8	4342.8
2482	8410.9	2387.8
4504	3782.4	8454.7
2286	8689.4	5336.8
5402	776.31	1498.3
1835	2520.2	9578.2
4975	2592.9	9902.7
7662	8685.5	1019.9
8631	3726.6	6655.9
168	5839.5	9972.2
6521	2448.1	9039.8
1059	5014.7	9142.8
545	3351	6086.8
6440	4003.5	9211.4
9208	3262	4675.2
3308	7927.2	7033.7
1386	5321.6	4347.7
3932	9482.6	108.82
144	8781.1	283.47
971	8555.4	3990.1
2273	7410.5	8129.9
8388	6785.5	3854.1
3652	3486.1	9947.6
5189	4036.3	3966.2
9201	6558.6	1289.2
2637	1111.3	8496
4205	9427.6	2610.5
25	7562.2	4026.6
6345	9558.4	689.9
2527	8531.8	8051.8
4218	4273.4	3283.9
208	1169.1	8512.5
3961	2241	3532.4
7189	9479.5	1851.8
6366	8736.7	938.98
8355	2751.3	3678.8
1876	808.32	1488.7
7341	538.57	5532.1
326	3096.7	8366.5
562	6806.1	9563.9
4769	1843.8	4228.5
2675	9633.1	5301.6
6447	8405.7	8033.3
8366	5883.8	1551.2
7721	7475.1	5516.4
3566	6683	3236.1
1186	6224.9	1190.9
2919	3711.5	6697.2
1454	9157.9	9718.8
6482	2462.3	1228.5
9419	1238.3	6610.2
68	4072	2226.7
9817	13.351	3320.6
1807	576.07	4433.2
5441	5617.2	4268.9
1187	9147	7725.6
7820	9443.6	6567
4379	2769.7	3858.9
214	8097.8	2389.9
229	4519.5	1702.3
2796	2105.4	7182.9
587	1290.9	2781.2
2385	7650.7	6011.8
283	297.74	3257
6141	9268.2	7568.7
9947	4587	4616.3
9418	2718.6	8972.6
4573	4208.8	2820.1
4812	5836.2	2078
575	4726.7	4282.3
8913	4469.1	2501.5
2443	3597.6	4566.7
8492	9555	640.58
5243	1473.3	6208.7
1557	5499.6	7949.8
2539	1782.4	5513.8
3312	7389.1	9893.7
5464	9416.7	2539.8
2537	4004.7	6362.6
41	9187.7	7683.1
2689	5574.7	5277
5902	8883.4	8135.5
5515	4470.8	6522.7
7644	5064.2	9160.1
5872	4869	3802.9
3435	5296.5	7606.7
8820	8367.2	2359.9
7206	6220.1	5120.4
3724	6736	3297.4
7453	2647.9	2086.9
2338	1214	6610.8
3984	5627.3	6332.7
4766	1523.5	6747.3
2733	9597.3	3808.2
9328	1452.2	9255
674	5596.9	6617.6
9945	7520.9	2045.2
8423	6706.8	3251.1
1675	4834.2	5341.7
8347	9607.1	2800.1
5738	2758.3	3919.4
2429	9761.6	2108.8
7634	1031	6996.8
22	8515.5	8051.9
5403	8754.1	317.45
955	9638.5	9392.6
2040	4926.5	1080.3
5514	4485	6539
169	5922.8	1512
1150	5106.3	7427.9
9149	1820	6692.4
1552	7795.2	1466.5
7208	8495.3	7880.2
22	4145.3	2819.9
5026	1858.1	1336.8
191	645.55	8266.9
583	3682.3	7694
6485	5154.6	129.83
9217	6268.2	1208.5
288	8522.2	8037.7
9619	9900.5	3461
1671	9991.6	3112.7
2371	7740.6	5216.3
7380	5808.9	9022.5
1955	6750.8	3169.1
2795	1593	7880.3
2383	1184.1	610.02
6094	9065.2	2824.9
2425	4089.9	5874.1
1647	7461.7	2085.8
1388	5475	9863.2
154	9957.3	3904.9
5163	812.4	8553.8
8095	9965.2	7077.8
2640	5608.1	9551.1
606	3639.4	7740.7
5067	9621.4	3817.5
1057	5040.2	4544.6
2864	127.1	8058.6
210	7165.4	3717.9
1512	2573.7	4050.8
343	5830.9	3079
6628	7683.7	367.26
592	9566.3	690.53
6263	809.3	8568.7
4214	7461.2	1629.5
8678	8555.9	3939.6
2282	7393.7	9741.4
1248	5817.7	9913.9
5096	6796.3	9546.5
1635	6077.8	343.4
4080	3279.5	9727.8
6100	3614.5	7978.9
349	6095.2	4682.4
166	4927.6	1031.8
24	3148	3172.8
1396	7112.7	2795.8
55	9743.6	7624.5
5969	3644.7	8253.9
1618	3293.2	9687.9
8394	7432.3	1642.6
4217	2987.9	7490.3
376	1461	9208.4
9170	5081.6	1018.6
173	2379.9	3662.4
5054	5135.3	114.56
288	6207.4	5929.3
2645	3490.6	5916.9
185	5610.8	6552
9197	6831	5811.9
7723	9576	1653.5
5466	2415.9	1507.3
6661	4906.2	2534.9
6638	7086.2	1166.1
9720	4912.9	6130
8558	1244.8	2728.7
4184	2659.3	9891.9
871	9159.6	4100
2011	6208	8195.3
6527	2746.2	3885.1
5264	743.9	6967.8
567	7602.9	5888
9940	9641.8	1487.5
786	7642.8	7091.4
2872	9152.3	4017.3
5847	5952.9	7255
938	8271	3953.3
9276	8267.4	9692.1
1	2758.5	4428
8882	8294.3	9162.3
1763	5288.1	855.19
1705	1632	36.782
6509	6608.8	2692.5
9496	863.8	9922.7
6209	3364.5	7884.4
7149	6029	111.04
6529	3200.3	3949.1
1038	1136.3	7219.2
332	9569.2	1654.1
1562	1443.5	2150
3503	2763.2	3640.6
536	1244.6	6569.8
394	1849.1	4170.7
8701	4903.9	4674.5
3108	6209.6	1171.5
7914	6050.4	9473.3
8338	2776.3	4391
1540	5412	5154
2	9915.6	3218.1
3157	8314.9	984.66
5185	3023.8	9998.9
3872	7416.6	7216.7
5508	8298.1	966.46
2565	7702.6	1687.4
6961	8413.1	3014.3
7411	9270.4	854.46
4320	1505.9	5493.9
3043	3379.4	6259.1
4967	5109	3975.4
181	4144.8	5829.9
2720	9136.7	2904.7
5309	5837.6	3172.5
6132	2601	9272.8
2021	7882.4	1524.3
336	4810.3	6340.9
5966	6814.4	9565
183	6481.6	9796.1
7300	9689.8	2160.4
325	5527.5	6113.2
8371	4170.9	7023.6
21	6303	5126.7
2898	5.9107	2902.4
1070	4980.7	5439.5
5640	2266.9	8661.1
6574	8353.7	8434
4457	7614.9	8651
2234	9897.5	4018.3
8448	454.96	113.23
6485	336.93	9796.3
2009	9481.8	2586.4
109	1415.8	6185.7
137	4188.6	2812.8
382	4036.2	9234.3
2411	9649.8	6096.9
1543	2358.9	8780.7
4578	2890.9	3151.7
8279	5094.3	160.3
3113	4614.1	9483.7
4093	49.423	3308.1
6799	5000	6161.1
284	2820.5	1063.8
991	995.69	6076.4
2308	1759.8	1298.9
9386	4859.3	4657.2
186	6555.6	7996.6
4059	6763.3	9488.9
576	4095.7	2298.1
178	4910.6	5523.8
2011	44.051	535.15
790	3412	4842.8
6813	2695.2	8963.2
3743	4793.2	3765.8
1725	4950.4	906.1
252	1555.4	5048.2
1714	6289.1	2310.6
3074	8307.6	1000.7
1476	4669.2	7826.7
210	6250	8796.1
98	894.18	8156.9
203	1371	2161.8
513	9527	1709.7
9115	566.25	4378.7
9862	7598.9	6507.5
8643	8550.1	4056.6
9707	4092.9	2295.9
4075	9612.4	9381
2487	1966.9	9791.6
961	7096.5	1103.2
4540	7663.7	7180.2
5786	2742.8	3931.4
3991	3592.7	2241.1
2082	3906.8	7373
1136	8907.3	2241.2
5284	2164.8	1451.8
7235	8519.3	7853.2
5115	819.66	6943.7
4002	6118	8715.8
145	9240.5	7524.2
3938	9208.7	788.18
2117	3537	485.75
4994	545.2	5502.8
1597	7199.1	2769.2
8978	6209.6	1228.7
6802	2265.3	895.07
146	5967.3	158.13
1418	8800.6	375.59
9172	123.84	8060.5
3764	510.61	5427.5
2328	4656	9555.4
2445	1981.6	9724.3
4369	8927.4	414.96
3726	5532.2	9606.1
189	6754.6	896.28
3603	1424	6036.6
7421	9325.1	873.19
7381	7992.6	1352.6
5983	4913.1	1050.2
377	8770.9	8120.8
6999	4508.4	3679.2
7595	4879	1043.7
1206	2561.9	9321.7
5586	4997	927.05
5636	1754.2	5571.4
3745	1444.1	9295.6
390	7136.9	5215
1566	2277.3	4930.1
6642	6778.7	4473.9
3755	5728.1	4584.5
5423	3300.5	5769.4
1459	2133.7	9499.3
4198	8552.4	1381.9
3834	567.64	7462.1
9975	2985.2	8801.1
727	3885.5	7329.4
1273	3036.4	8781.5
5617	1829.3	2460.3
6507	5155.2	159.77
1404	1644.9	27.217
170	4513.4	3701.4
1222	5815.2	9904.7
6244	4636.9	3313.8
992	157.95	4970.4
4190	7985.8	8.1157
4185	7495.4	1688.2
4814	2805.6	8998.6
615	1028.7	1722.2
1115	7838.1	4019
3683	8497.3	1749.8
1110	1979.4	6887.9
8664	4842	8698.3
8772	9155.5	7775.9
5875	4446.1	6489
756	8934.9	1199.2
3260	4026.4	9192.8
2513	5138	4545.6
205	3364.9	4897.3
2873	6390.2	792.39
9975	19.209	568.7
673	725.47	250.55
8987	5601.3	2406.4
3396	9502.3	128.03
1225	7525.9	6481.6
253	5830.4	1466.3
5781	5839.1	3105.9
4779	1667.6	7522.6
1202	7788.2	5253.3
880	4833.8	3843.7
9149	2494.8	8149.9
4798	381.57	213.14
527	5033.7	2590.9
641	8579.9	1765.2
6336	4940.4	2470.4
217	2467.8	8084.5
5151	2973.2	8856.2
6124	7044.7	2815.3
1813	9570.4	2823.2
2281	4007.8	6724.4
2792	11.88	9613.1
569	1481.3	4322.7
1297	9622.9	6131
4067	2654.2	9901.6
2117	3748.2	6692.7
4084	8492.5	8087
7787	5313.2	9805
3866	7633.6	7076.3
6495	2401.3	9092
5785	8344.1	737.56
684	3814.4	130.56
2284	8688.6	5299.5
4995	10.929	957.98
2392	3740.7	8527.6
9538	5554.2	7925.1
8360	6831.4	3861.5
6251	4161.8	4807.7
259	9333.2	844.7
1206	7415.4	6359.6
678	6170.1	8784.4
455	7204.6	9873.2
2121	9625.6	3826.7
1518	7244.6	8330.3
8845	9769.2	7579.8
6365	5055.9	6210.7
1940	8366.7	7971.6
3037	9094.8	2046.6
88	2104.5	7832.6
5379	2827.4	3623.6
4998	557.41	5515.2
1169	1406.6	6117.7
6531	9314.6	7605.4
203	6752	2705.9
6337	8751.7	964.61
5591	5586.6	9625.2
6308	3213.5	1663.2
1536	7736.3	2306.1
4712	5036.9	6271
7506	2325.5	9451.4
1205	30.189	545.46
4725	7916.2	1677.1
8321	4807.4	4919.9
1500	4764	7544.1
8424	5568.9	6518.6
8386	3381.2	6405.1
2771	6683.5	5503.8
6990	7178.5	4507.1
242	1667.1	3556.4
299	6223.5	5155.9
2321	4058.3	3856.3
5356	625.52	8342.1
1620	508.37	9724.1
9895	4620.8	6149.6
2492	2365.6	851.59
4317	3086.3	8774.4
8248	7407	2617.8
1063	2995.2	8786.2
7108	5315.5	9828.9
3082	5000.4	894.31
8602	4740	7565.9
136	4814.6	3860.9
5867	3769.6	145.27
4223	8565.1	1416.8
1068	2104.6	1463
2731	2142.6	3566.2
5693	4744.6	7517.8
80	7535.4	7086.4
3310	4676.4	4366.4
7246	7761.3	2357.6
7997	5814.5	9921
3451	5602.4	6581
5751	1050.6	6749.2
4299	2092.9	7268.7
2649	5614.5	7976.7
5081	2589.2	9282.9
7377	2899	8833.3
7	8253.4	1119.7
2208	1294.4	8976.1
3408	2933.1	8892.7
710	2659.2	4083.2
8435	6721.4	3201
1989	8886.5	41.852
181	1649	121.06
4197	7138	5697.2
42	504.67	3242.9
6911	9892	3232.6
3	6183	1176.3
2434	3832.9	479.91
4253	8301.3	9171.8
456	1139.4	7247
1753	1276	5488.6
2649	5399	9771.4
103	3985.3	6605.1
2230	7598.7	1611
4121	2430.2	9962.7
6907	9191.4	5041.7
201	4045.7	9234.1
8635	1500.4	9235
785	1237.7	6574.9
6502	2414.1	4487.4
117	8349.7	1017.9
6404	2455.4	9649.4
996	916.6	6010.7
4068	12.353	873.59
308	1484.5	2215.5
2397	177.9	4960.8
399	1854.1	4216.9
1360	1182.3	8484.9
9	658.15	8367.8
5813	1168.5	8450.8
7148	8817.5	342.5
1072	9582.8	6202.6
628	424.61	3414.4
174	858.51	5253.4
1506	7914.9	1623.5
197	7509.9	2112.5
5266	2588	1167.8
8538	6475.3	5413
3538	8054.9	2321.8
3870	8564.1	5259.5
482	8828.2	105.97
166	5350.1	4330.3
840	965.56	8938.5
2945	3760	6665.7
2435	3758.8	2480.8
591	5801	9909.3
2205	458.45	3357.7
8446	7284.9	2121.4
9631	7398.5	9894.5
2177	5398.1	5568.1
3816	9281.6	869.21
8367	4192.2	2752.7
9303	4566.7	4681.4
112	4678	1847
7288	9650.2	2131.9
4795	3449	4878.9
1940	6170.4	8792.4
3636	8850.8	163.2
8616	6695.1	2665.3
1081	130.46	4932.1
502	1808.8	7731.1
42	9239.2	2055.6
4205	3359.5	9613.2
11	3250.7	4619.1
960	7112.3	1174.9
2551	7530.7	3260.8
8410	8374.8	9108.6
2174	4965.9	1109.9
619	6686.3	2688.1
3086	5632.3	7959.4
10	4243.8	2746.8
8136	1621.6	5079
2525	9894.5	984.6
904	7241	414.66
4315	9136.5	9634.4
3315	5048.7	870.04
539	607.19	7565.3
1678	8508.5	3941.7
3761	7453	8100.6
450	6442.3	9728.1
184	6501.1	7943.6
5798	4960.8	3064.3
2991	3747.2	3080.9
5179	9295.1	898.91
4373	3227.6	1742.2
9945	412.77	187.76
8234	225.1	3271.4
2412	2507.7	8165.4
1675	788.42	4962.5
1671	8813.6	8081
5406	4891.2	6328.2
2270	4268.3	3353.1
1985	8863.4	41.022
9975	8331.2	8219.5
1906	5807.2	2013.3
115	1667.1	5069.3
560	6496.9	9802.9
6136	5102.6	7430.6
6988	5723.9	4556
5853	1644.3	113.97
189	5252.2	891.81
983	960	6029.5
101	2025.5	7222.1
326	9577.6	2820
1039	6075.6	9006.1
662	4007.4	9785.9
198	2814.4	8985.9
342	3958.5	9154.8
4428	622.79	7494.3
92	9647.1	5180.7
4138	4020.2	6346.6
4077	7170.1	9847.1
112	5070.5	2473.8
8675	8538.8	3967.1
3218	8830	178.27
3932	7459.4	9861.4
8289	394.37	3355
1	8392.6	8027.4
6291	3689.7	6658.4
9406	4080.7	5229
5196	6474.2	7526.3
5686	8999.8	2132
8787	8406.7	2420.3
33	1776.2	1334.7
2856	9659.8	6123.2
3092	5558.8	2426.4
8118	529.5	8402.9
1214	8371.2	9529.3
8087	1476.6	6056
907	5117	174.87
2921	562.47	4379.2
6245	9621.1	8175.4
6339	8785.4	944.85
7975	9976.1	3197.8
959	7165.9	1141.5
6639	4201.8	2752.9
4408	6667.3	3235.9
1352	5000.9	6598.7
2213	2187.8	9482.9
1267	6537.3	7984.2
8237	2304.8	1668.8
347	8418.1	2419.3
1080	7480.5	4436.9
2954	1882.1	1890.9
4885	9443.1	6656.1
2973	8305.2	8446
2824	753.84	6952.8
31	5089.3	250.58
7386	5781.8	8968.9
7657	2941.7	1654.8
5515	5850.9	2012
1197	4764.2	8793.3
5755	1347.9	3761.1
9547	6142.5	4647.5
4441	9.5854	581.58
6334	8773.5	912.8
5392	1600.7	7643.5
175	6813.8	885.39
1379	8659.2	5348.1
2385	1884.9	1251.4
2215	7374.3	8066.1
69	4177.1	2817.2
1755	4222.2	480.15
3550	782.1	4958.7
1302	2399.6	9613.4
1506	8963.3	4626.2
7407	4020.7	5180.2
5265	3536.8	5892
6023	2809.7	3595.5
3707	6695.2	3903
700	7666.7	5940.9
159	6824.6	7628.4
8538	1566	6673.8
6396	5383.7	3558.2
3712	6725.5	3861.2
621	7512.8	2103.4
8606	1272	8999.3
7040	2439.6	8101.9
1131	5599.2	6525.5
4429	2324.4	1468.4
2958	6907.7	4465.5
1637	9657.9	6089.8
1814	4089.9	9792.6
1217	540.31	8328.4
1224	149.59	1258.2
6939	5010.8	848.39
3135	1392.1	6209.5
15	4972.7	6593.1
1216	1167.4	607.1
6034	2800.4	3604.5
160	7238	3670.9
5490	8132.9	1962.6
632	8627.2	8639.7
4834	465.87	269.5
8758	4699.3	7878.1
1918	6660.3	3186.5
1385	9555.6	2886
1152	8297.2	9183.5
1778	4422.1	6531
9945	4544.2	3651.6
1480	2419	9619
1238	466.17	4052
9079	2484.1	9072.7
106	1086.6	1581.1
3437	3743.3	6654.6
4603	522.1	9722.9
8348	9560.5	2804.4
1274	449.45	9328.7
4969	8665.7	8670.1
4216	1708.1	3560.6
1479	7509.8	5557.2
1250	5842.9	9974.8
2292	7301.1	7121.8
287	3580.5	9839.3
4099	934.44	8157
718	9457.6	6668.3
1075	6827.2	5820.1
914	5647.2	6267.1
102	3995	6697.9
6616	8798.5	365.65
731	4877.8	8717.6
2270	1528.1	9283.7
2195	5372.6	6370.9
6178	4697.7	1867.2
4224	2791.4	8980.5
1646	1614.8	111.55
3898	2365.6	9667.2
1788	3795.9	8517.6
1817	6221.4	8230.2
2283	7461.7	1605.2
635	2619.3	4124.1
184	4816.7	5375.3
4062	3947.1	332.01
1397	7116	2777.8
1825	7633.9	1617.9
4383	5967.7	6854.8
3060	5520	2088.6
1300	2027.9	9849.4
6295	1766	5548.6
5741	3341.5	9591.2
2131	4919.2	1101.5
34	5346.9	4322.9
156	5373.4	3653.1
5687	7358.9	8048.7
298	6144.9	4636.7
442	4837.2	3861.5
9112	2391.3	2255.2
7169	8368.5	9587.1
1050	2825.7	1099.9
619	7519	2115.8
768	2638.5	777.79
309	3933.1	127.89
4412	1819.9	4186.3
173	4479.3	1687.8
4321	431.49	3901.1
7407	9322.1	878.27
50	5056.2	5671.2
1058	8394.6	2183.8
4940	7752.9	391.04
9956	2952	7388.8
284	8851.3	1461.7
2799	46.876	9595
3881	9206	7744.1
186	7711.1	5365.3
1778	3137.5	3206.8
1246	2635.6	2035.9
4586	7007	4310.5
9389	561.65	8326.9
4600	521.7	9739.6
487	4052.2	3864.8
37	5641.1	5705.4
4614	1269.5	9701.1
1790	9900.3	3966.3
7070	7789.9	5248.4
8896	6090.7	9439.4
191	748.25	6945
6556	9231.4	7658
1523	7692.6	6924.5
3483	9268	878.28
3128	7116.3	1126.6
1971	7630.9	1605.1
1144	9632.8	7586.4
4733	5520.7	6539.9
8238	3286.7	3967.9
4837	5113.6	4059.6
2758	7309.1	2108.4
6663	2018.8	7798.9
284	7165	4499.1
4100	7918.5	1609.2
3257	8354.5	2408.1
4307	6549.8	1213.7
8128	2502.6	8063.8
6494	9733.4	7597.4
1583	4210.4	2760.8
4981	3846.5	523.2
701	6690.2	2736.4
3090	3878.5	8562.2
6437	428.33	3366
8290	4777.7	4979.4
8173	410.99	3893.3
8269	5122.9	4597.9
2440	4156.7	3241.9
7890	4734	1403.5
226	1732.1	7575.9
6742	2275.9	3674
7477	9955.6	1044.6
3838	9640.9	2776.6
4909	3073.6	3090.6
1305	9615.1	5152.4
907	899.2	5227.5
7119	4373.9	1341.1
2595	470.89	3341.1
8578	3733.4	6648.4
204	1379.8	2108.2
2916	3733.8	6669.7
7223	9664.6	3817.2
1352	683.41	320.78
5425	4476.5	6517
2143	8301.9	1078.9
42	4940.8	882.3
1122	6661.2	5469.4
417	8235.3	1068.5
4810	5427.4	4285.1
494	524.32	5527.5
6755	7881.1	3900.5
939	9216	2111.7
4726	3622.7	3298
4541	6704.9	3235.4
5244	8672.8	8651.8
4214	1422.7	2130.9
5187	957.75	7132.9
536	3935.3	7681.8
200	3959.8	9244.3
859	9035.7	4592.1
2574	9135.4	2857
4099	4682.8	7861.7
2123	3957.3	3709.2
397	3784.9	8471.1
923	8337.1	8000
15	5732.3	9697.7
5163	1162.8	1551.1
325	2844.1	3154.7
7215	1427.6	6064.9
1378	806.78	5166.9
4465	2355.1	1503.2
1908	5.2624	2039.4
67	1312.7	9804.5
9309	8493.8	5267.7
6848	7841.1	9991.3
6348	9549.4	646.11
1864	5051.1	7491.8
174	7771.1	6959.9
1336	110.77	4930.6
3459	5721.9	8933.6
416	7628.2	7202.2
33	4590.7	6229.7
7690	4594.4	6159.5
7255	1524.9	7719.3
9117	7810.5	2296.6
1445	4041.7	2223.7
364	1438.8	9304.2
8538	7023.2	5344.9
9673	2357.4	8762.3
52	8342.5	7982.6
6115	6839.6	4920.5
9294	4803.9	8734.2
2213	9930.7	3941.4
6254	3306.2	2770.3
1223	3089	8814.4
2848	5333.3	9793.8
64	3559.5	456.01
7322	750.89	1476.6
112	2376.5	1285.3
4774	3415	4825.5
6937	1451.3	2147.9
1676	6633.3	7512.4
5335	3850.4	117.27
1752	1292	5489
176	8565.5	8108.2
1651	5516	6090.1
1248	9578.4	51.118
5055	4816	6170.6
3878	6837.8	4944.3
8263	7877.8	1576.6
1623	3591.9	2210.2
2491	8543.4	5199.4
3302	8325.2	2406.1
1518	7431.9	2083
3467	5832.7	8987
6143	7451.3	8088.1
2806	4041	9142.2
3198	5290.7	7543
6003	8355.6	8197.5
5245	9542.5	680.88
183	4164.1	5860.2
2481	8293.8	3418.5
1050	1163.3	7225
7501	2510.4	8123.5
6396	6966.5	7693.7
1697	1634.9	66.849
6228	8974.4	287.27
338	4614	9505.1
1778	8433.3	6510.4
5694	7129	5659.4
160	5473.9	2057.3
8662	8545.2	3999.2
2645	2099.1	2560.9
6751	6555.3	9285.7
125	9527.8	6162.3
1821	341.72	3316.9
173	7677.2	5401.3
6882	1261.8	6566.4
9759	5860.1	9171.6
2697	5299.9	7646.3
6571	5768.3	3044.8
694	4446.4	6551
8088	7361.1	1633.3
597	8288.1	9659.2
848	7702.7	7132.9
1519	573.3	2209.7
3745	5601.3	7985.9
1033	8326.1	8490.9
2344	8871.5	8053.1
3278	4041.9	9177.9
7893	4749.1	1400.1
144	5144.4	4014.1
7793	735.79	3895.8
6325	1493.3	6720.9
2797	2239.4	4973.5
6125	3930.1	9803.6
284	8998.5	9537.3
3363	3224.6	3400.8
2037	2360.7	1509.8
328	8003.7	1452.7
9339	9031.3	9538.8
284	4625.6	9501.6
332	3139.7	9689.4
3157	7732.9	2313
9	6191.7	370.68
2527	2386.7	1232.1
6057	3941.7	9744.6
7374	6980.3	4795.5
2293	7615.7	5978.7
9853	5437.9	2038.3
96	2969.8	8850.3
217	7468	1587.9
6125	4112.7	4285.7
562	472.87	3330.5
496	9364.7	2580.4
9888	8721	972.99
23	9135.4	7690.3
4101	7903.1	1539.6
8237	1822.3	1245.4
549	594.14	9422.4
7389	8366.9	3042.4
6265	6788.3	9571.2
2494	2591.4	9282.7
45	8712.3	8630.2
2301	444.09	9695.2
5463	1479.1	9393.4
2915	9890.5	5568.5
3608	1412.5	6004.3
199	4194.5	527.53
1583	8417.8	6534.4
6988	7149	4466.2
2856	5278.6	9787.7
6989	8929.8	2226.8
6522	5100.5	168.76
175	7156.6	3608
31	3262.4	4575.9
8276	5130.7	179.49
5863	1653.5	102.34
414	8367.3	6502.2
24	8380.2	8006.2
9975	1007.1	6766.9
2052	9153.7	7638.9
4434	9043	9457.3
7505	2326.1	1510.4
7343	4147.2	3865.8
1902	4154.1	5900.6
4580	9221.2	7731.9
7109	3178.2	3930.1
8874	5234	7154.1
1318	6730.9	3173.1
1243	872.15	5166.3
8118	1641.5	5081.8
849	2454.6	9065.7
122	3776.7	88.211
285	9567.2	2828.1
2591	8440.2	2416.3
1085	1899.4	8271.2
866	4807.9	5237.5
9900	747.62	327.36
4128	4905.5	6620.8
7068	5802.4	9894.2
8420	6645.2	9293.1
8450	1875.1	4029
299	944.62	6087.2
4430	4858.3	8695.5
1221	773.7	4881.6
1058	957.11	6756
896	1503.9	6720.7
6808	2744.6	3912.3
26	4660.2	1408.8
42	3179.1	8336.2
6205	3719.2	3274.9
3679	2898	8842.2
2025	2333.6	1498.7
2326	4948.9	5370.2
2419	8949.7	2252.8
1441	9105.5	2835
307	7061	1129.9
1228	4517.6	4599.6
6424	1937.8	5963.3
3614	9704	7569
2338	9077.3	333.98
6456	9576.1	1694.5
7380	3404.4	5098.6
9470	7449.7	8120
8681	1326.4	5496.1
7490	4860.3	6271.8
170	9186.7	4108.2
184	3963.6	8836.1
4809	5946.3	9139.3
3272	7491.5	4486.7
4455	9220.3	9788.9
9389	2711.3	8958.8
5523	560.39	2221.3
1970	8265	3353.6
4253	5289.6	7640.6
339	2648.5	4155.8
2130	4982.4	960.19
1355	8783.8	417.63
8691	1870	8211.3
2376	7755.5	5280.1
1572	8875	467.94
501	9587.9	8155.2
6433	7594.5	7023.8
160	740.2	4256.6
902	1592.2	7642.6
6021	5558	2101.4
9879	5631.7	5641.7
8397	3017	7849.9
953	3410	4791.2
319	1961.9	9746.8
7081	5816.6	3063.5
6590	6737.9	3242.6
393	1904.4	4227.7
2554	8321.4	8061.5
6051	5757.3	8948.6
1238	7756.9	769.15
3188	7520.4	6506.1
906	1380.1	2138.1
1501	4784.3	5380.1
287	1038.8	7143.8
9858	5210.3	7547
2376	4094.3	6991.7
5084	8811.8	54.949
194	2437.3	9061.3
1712	4002.4	9758.7
3761	803.4	1493.6
9	2285.4	1437.6
287	7013.4	4325.4
523	5003.4	294.86
8826	9424.4	9204.3
169	1343.2	2169.6
8067	3749.9	8564.6
5187	1675.1	7513
380	9632	5229.4
8090	5749.7	9667.6
31	7705.5	6955
1271	6138.4	8725.5
3561	7951.9	7371.6
7422	9278.9	924.98
2684	9618.5	5222.1
776	2651	759.39
8239	4088.1	7042.2
923	948.98	4402.4
1116	7925.2	4053.2
9	8265.5	8303.1
3491	1994.5	723.12
2392	1233.9	6606.2
1527	9323.8	851.84
2241	1458.4	2758.6
2520	7730.4	5326.7
1189	7406.2	2749.6
4639	8294.9	1007.7
5747	8020.6	2371.6
315	6166.4	446.37
939	379.28	9349.5
2077	8433.1	2372.8
9479	2646.6	1173.8
5554	4264.3	3269.6
9894	8875.3	2209.8
242	4979.5	1066.1
9079	3514.8	6824.6
8748	2267.7	4930.5
8177	421.76	3894.9
6826	9320.8	7377.6
4324	485.34	3891.7
200	7564.2	2121.8
5514	5912.7	2026.9
4076	9649.1	9327.5
35	7141.1	5664
4451	9194.4	9777.8
2401	157.04	5005.8
667	2349.4	3692.5
3504	3660.7	3106.8
925	6774.7	3210.3
3823	9615.7	2800.6
7381	5759.6	8939.8
4071	8520.3	8100.4
5394	1297.1	2752.3
6137	990.48	7066.1
7273	1822.4	2547.6
2066	5171.7	4578.6
1	381.65	9210.4
278	5107.9	4046.1
49	9653.4	7726.2
5157	8746.2	8152.8
133	9060	2116.2
4265	4914.2	6529.1
1020	1798.6	4977.9
1033	8953.6	343.79
9499	9519.3	1308.3
3262	3276.4	6073.9
1033	1846.3	5988.8
526	3702.8	3272.8
7535	6821.5	4964.2
208	9399.1	2623.1
680	6200.2	8772.1
8542	1540.5	6655.9
3089	5626.5	7993.3
3286	5357.4	9850.9
8224	755.8	4947.5
6507	2178.8	3629
3984	1542.3	7675.9
6919	4898	6213.3
2196	1787.9	2446.8
3455	5768.6	8963.9
635	1817.2	4176.1
4546	3727.4	7802.5
2398	3091.3	4194.2
5572	6247	5112.8
2449	2259.8	918.26
6381	3231.8	9718.3
3592	4185.6	4923.4
9278	9172.8	4086
3530	3205.8	1669
8396	6806.2	3175.3
2671	9987.4	3242.3
3009	5595.1	7933.7
6815	9554.6	1220
4187	5106.1	4609.9
184	2776.7	1054.6
5465	1425.8	9335.5
1190	5746.9	8716.2
297	3057.1	8783.1
4748	5085.2	189.39
1081	3682.2	7755.9
5182	9264.7	938.01
1018	3676.4	7671.3
3200	5314.3	7624.6
8768	9149	7711.7
871	4109.8	6986.2
4452	1983.3	9914.9
2383	4896.3	5518.8
8440	6945.1	9894.4
8541	1542.6	6697.2
3988	9433	6568.6
1082	3735.6	7722.3
3562	9515.4	724.35
7634	8530.4	8065.6
1215	8315.2	9559.1
6067	9510	1929.4
9754	7517	4478.1
1175	7384.9	2698.2
298	5469.6	9890
7435	4079.3	3932.4
8349	7972.4	30.285
46	6385	2459.5
4686	4969.3	2496.2
303	2436.1	9605.2
1213	4950.9	249.13
8953	3731	6711.4
482	5427.1	6405
6609	2777.6	8970.6
1809	100.36	568.87
361	9964	7065.6
2575	8320.6	8474.4
288	6075.8	4595.2
202	4462.4	1735.2
4113	4721.1	7853.6
1962	9912	3951.6
5633	7028.4	7257.4
2306	1215	6545.6
405	7420.4	5404.2
8366	4176	7017.8
63	5346.7	9884.1
1981	7030	4407.3
7208	1407.2	6050.1
3848	7622.6	72.455
1163	5122	7414.8
3503	6362.2	4780.9
3136	3496.6	9929.1
5	1269.8	2809.8
3992	1161.4	8511.2
1533	3463.4	9592.9
578	888.01	5237.4
6429	800.83	4339.5
52	289.33	7738.8
651	5804.9	9945.8
8402	1281.8	8915.4
2670	9979.6	3259.6
5144	2874.5	3613.3
166	8302.9	8432.4
866	5030.9	9099.9
1963	8706.4	2489.1
1900	9618.6	2769.9
827	4874.7	5402.1
284	6192.6	5999.6
337	8247.7	1127
2536	8243.6	1096.4
559	42.133	6858.7
1164	1821.3	7740.6
6002	2824.9	3612.6
1	797.53	6866.5
8602	2855.7	3188.7
4138	3686.7	6636
264	7640.2	7092.4
65	9151.8	7734.9
7431	847.12	6739.1
3940	4868.7	6292.7
231	7222.4	5159.7
2576	1300.6	2674.4
692	8325.4	3811.3
669	5916.3	7565.2
2209	9941.6	3954.4
5730	3996.1	6699.8
692	182.18	3270.3
7110	3222	4037
568	2177.3	4927.4
4692	8539	4021.5
2669	8846.3	24.589
4376	7335.1	7188.8
2677	7300.3	6077.8
5129	353.25	9319.3
76	4768.3	5340.6
538	652.23	7519.2
8523	7452.7	4430.3
1826	7627	1650.9
1237	489.02	3918.2
2246	7349.7	9810.2
2225	9442	9120.9
442	3979.9	9227.5
3748	9634.9	2818.6
6522	1003.7	7111.3
641	1779.6	2541.8
2588	8354.1	8436
1087	115.6	4935.2
287	1297.9	5508.9
173	1884.4	8170.3
1126	4954.8	6189.9
4968	8575.9	492.51
124	5032.4	9154.6
2937	2296.8	1672.3
4	6606.8	7483
1276	2448.7	8083.8
8288	6791.9	3900.9
8209	4160.4	4833.1
7135	6178.1	8719.9
1542	5127.5	182.29
8513	5485.9	6546.8
4192	3730.6	8489.9
1712	6310.7	2352.4
9759	7955.2	1617.1
4566	9194.6	7734.1
177	5082.3	180.93
5766	7890.9	7031.4
75	8555.1	1825.3
4322	1513.2	2176.1
245	4904.5	5494.3
45	3994.4	9214.5
602	7169.7	3707.4
2801	7276.7	2138.8
113	3545.3	424.83
107	9136.2	7746.7
2946	3684.8	6678.6
167	9188	4151.5
498	9862.4	5601.8
1977	4136.1	7045.6
8743	4702	1893.2
5159	1977.4	9860.4
2597	469.72	3340.1
5029	8491	3945.2
1215	7679.1	6480.2
2811	2231.4	4938.8
6293	3706.5	6608.2
3489	3713.6	6714.3
6853	4103.6	6371.3
1986	705.84	4343.4
768	9595.1	708.83
8124	1249.7	2736.7
210	5788.1	2065.2
951	790.01	6921.9
291	3053.2	7904.7
5701	7395	8115.7
176	1421.7	2124.8
361	7929.7	8.607
5440	5648.7	4240.7
1767	5250.2	7688.3
112	2672.3	810.91
7380	1624.4	7660.5
1589	9156.9	4057.5
1020	3637	7734.1
162	624.53	7426.8
1	6159.2	408.25
1520	1510.4	2269
3989	4074.5	3969.2
4066	1505.8	2184.5
638	392.1	3339.5
6380	7096.7	1060.2
2014	7746.1	415.15
2744	8640.6	8680.4
6565	3261.6	3991.2
72	9643.8	3749.7
2784	7678.1	7175.1
312	5450.8	9831.3
492	5199.2	106.15
5353	1008	8974.7
1214	9945.5	5621.4
4911	6643.9	267.3
428	5784	8944.5
4675	3052.4	4164.3
160	1637.6	7506.2
2651	1377.8	2721
6940	8449.9	7852.6
6815	7167.7	488.4
1630	3610	428.44
1754	3009.3	7491.3
1660	1935.9	2188.2
289	3530	5887.7
688	5062.9	970.24
1637	7617.1	7553.2
3520	1941.8	754.59
5491	1853	7695.6
1135	8278.4	9128.3
551	3547.2	494.43
8133	1680.9	5130.9
1579	3586.9	2225.4
6267	1114.2	1623.6
2130	4934.4	1071.2
6312	8026.4	1343.6
3427	1861.5	4043.1
654	13.297	1309.4
4627	2018.3	7808.7
3714	5665.5	2425
2144	9173.4	7555.5
141	9665.9	9384.3
4140	3017.1	3128.8
178	9444.4	6612.1
8299	4919.6	3815.3
577	2245.2	4964.1
5495	3269.9	4016.8
27	4015.2	3912.6
347	3529.7	9887.4
4277	6236.8	2310.4
2206	2218.9	9497.2
9907	7386.4	6053.2
5835	5597.7	6642.6
5545	4232.5	2829.3
4252	8202.5	8263.6
1306	4141.6	7524.8
196	4474	1728.7
8106	758	4991.8
2318	336.87	9779.4
6271	1087.8	1624.7
250	3431.1	5888.4
3593	6573.7	8002
6290	3671.5	6665.5
4164	9207.2	5070
1959	100.29	4983.5
924	2878	7421.8
315	4894.8	3069.5
1835	3582.1	3223
893	924.89	4435
6994	882.71	5230.3
2980	3730.3	3111.3
420	8259.6	1100.7
1033	2880.7	8608.2
2342	4835.3	5380.4
3931	9288.6	792.19
5145	289.47	9365.4
605	7854.8	7073.8
6719	6574.2	5427.4
3286	8546.1	1808.7
8115	552.35	8352.6
1006	2290.8	4967.9
1094	7610.3	6474.7
7215	3943.4	9818.3
9525	2979.1	7364.2
8783	5857.9	1506.8
1299	715.94	3898.4
564	4128.4	6979.5
576	9639.3	6166.2
8135	2847	1071
330	6543.4	3876.7
3032	1305.5	2686
212	6225.2	8833.2
157	7541.1	4475.3
529	6842.3	4455
1977	1330	2802.1
27	7440.7	8156.3
5565	6764.5	3683.1
288	1499.8	2214
59	466.37	2559.9
142	5743.9	4554.9
4105	4931.7	5570.7
6116	3470.1	6330
1754	699.43	4390.8
940	8341.1	3940.3
4546	5580	6681.6
2	5780.7	9897
4020	6509.5	7970
7140	6759.4	9596.7
1915	9512.7	6186
6867	3088	3103.5
1940	8590.2	4022.1
1789	552.84	2584.5
2487	5188.1	3994.5
6570	4663.5	4285.6
1238	8753.7	2529.4
521	7612.6	7127.8
1906	4800.7	5317.9
4529	5178.3	5186.2
1427	6826.9	4478.2
20	6239.3	5195.4
4948	5181.9	7579.5
6176	2501.7	8116.6
499	9991.9	3258.2
1761	5514.2	9645.4
1930	2575.5	9244
2500	4160.6	7000.5
1042	5964.1	7478
7277	8894	8054
2308	1198.9	6578.5
7023	765.74	4288.5
8835	4438.9	2527.9
4315	2434.5	2344.7
188	4537.2	3611.2
156	7944.7	33.495
8911	4406.7	2544.9
6905	5094.6	5148.2
1400	5379.3	4292.2
5543	4221.2	2847.1
592	3681.6	7747.3
2466	6466.1	7548.6
236	1041.6	7167.3
151	6060.7	8994.7
721	9517.2	671.54
122	3540.6	6896
698	4884.5	6373.4
325	684.23	4976.4
9852	9452.7	2528.1
682	4963.7	1070.8
445	7959.8	19.816
6064	9540.2	1895.5
7400	9331	7359.5
4032	3949	7712.8
9498	3878.3	504.52
2636	1142.3	8457.6
589	1286.5	2681
640	3248.3	3375.7
6086	2290	632.78
3532	9141.1	9787.4
1939	8274.5	9609.2
200	4931.2	1027.9
1005	2262.2	4975.8
9595	7928.8	6.9387
242	6325.5	1264
4690	2900.8	5432.5
3159	235.63	1269.9
3762	5786.2	3102
8247	5347.1	3551.2
1027	4966.5	5436.2
6322	1708.3	5123
3686	8477	1785.1
5782	5826.9	3082.8
99	2485	6619.6
6195	7639.9	7129.9
185	4825.5	4954.7
6110	5083.6	7472.4
3804	7610.2	1653.2
1078	7083.2	1164.1
84	7565.6	3230.6
4175	7999.7	45.017
2715	8810.7	1470.1
6035	7086.4	4510.9
289	4975.8	3442.5
6659	4698.6	4392.1
2225	7422.2	8097.3
348	957.4	8979.2
1224	742.21	4311.9
990	8545.5	3948.7
1214	9497.4	9196.6
9305	4800.3	8739.7
6853	13.365	2890.6
4648	1009.6	7001.7
1986	8320	9553.2
2879	520.07	5569.3
2	9602.5	661.72
5752	1273.5	9801.3
4600	6764.5	3334
1048	7510.9	6453.6
2199	3875.5	7370.9
7244	2859.7	3184.3
7479	4152.2	7471.7
4795	461.13	223.27
2081	9746.9	6089.1
689	2539.1	9336
3072	8296.5	999.47
6527	326.38	7733.1
921	4202.3	7596.6
901	9312.9	7333.5
6576	5346.9	3530.8
3206	5287.8	7608.4
778	8269.8	9153.4
4028	1331	5444.5
7338	7850.3	1437.1
2824	8702.1	3531.1
4408	6102.8	9009.3
4816	2788.9	8975.6
6459	9418.6	9183.8
1986	9628.8	2790.4
382	2027	8605.7
5135	8166.1	3001.9
1060	2975.5	8817.9
1208	55.945	627.83
7	2860.8	2305.2
928	4.3865	2868.2
5296	6702	3266.1
8445	2296.3	8573.1
4528	6997.8	4328.4
7450	3655.7	8292.6
2797	2071.1	7235.6
801	3366.7	4861.1
6842	7509	3260.5
4615	1295.6	9744.2
859	4082	7004.3
6099	461.12	3325.3
5067	4416.2	6731.7
9727	9697.1	6175
89	5647.1	6528.6
5932	6213	8781
242	2385.5	9595.4
5878	5843.6	1982
7166	4425.9	2541.1
[truncated: 5,164 more rows]
