# Supplementary material for: Verifying molecular clusters by 2-color localization microscopy and significance testing
Source: Sci Rep. 2020 Mar 6;10:4230. doi: 10.1038/s41598-020-60976-6 (PMC7060173; doi:10.1038/s41598-020-60976-6)
Supplement: Supplementary file 2 — Supplementary Information2. [file 41598_2020_60976_MOESM2_ESM.zip › 2-CLASTA-master/Simulations_testdata/cluster_scenario_a/locs_labelB/cluster_scenario_a_results_sim_4_locsB.csv]

frame	x	y
2507	8682.8	551.97
6112	6697.9	3126.4
5609	7239.6	2116.5
4324	4844.3	2407.4
4486	343.75	6944.2
965	3132.5	2226
606	3828.3	8260.1
9405	9062.7	7942.4
2246	2282	9287.8
1842	7462.4	3991
1128	4925.5	943.75
549	7597.4	8928.5
7727	2460.3	6978.3
7568	822.56	3668
4141	2491.1	1610.3
47	2226.4	5099.2
464	2545.9	3345.2
6167	4257.4	1942.4
1216	966.15	2715.5
6943	7871.7	8331.5
7544	2301	1867.7
760	6366.7	5933.8
3021	458.21	9338.7
5190	9124.2	8732.1
7202	3714.2	1093.7
1300	9340.6	4307.2
3167	6640	895.27
644	285.73	7136.3
5549	8554.8	4106.9
356	8930.8	6502
309	1624.4	1109.1
9406	9061.3	7992.1
1070	6081	8676.4
508	9870.6	4145.5
293	9126.9	5989.8
8756	6571.4	3310.9
195	9235.3	4726.3
60	1097.1	7569.5
3719	3779.4	9576.7
5	2330.2	3295.7
663	8926	9153.4
3789	9146.1	318.15
1908	5414.1	8088
3862	2314.9	6127.4
4669	6475.1	6846.6
2444	7817.2	8309.9
4367	2611.4	5132.5
7501	2168	7370.8
4350	9594.3	2511.7
411	8847.3	1888.7
1227	6825.7	8722.9
1686	8168.4	4458.9
30	7182.2	4990.6
267	7724.4	3931.5
2523	8168.4	6438.5
9218	7416.4	1189.6
1962	7484.2	6869
9719	610.92	8179.5
9413	6619.6	1187.2
5024	9061.2	7021.9
1622	6356.8	8586.5
1	9125	328.01
9792	2309.8	5034.3
4376	1908.3	5063.7
5503	2728.5	644.35
2996	6375.2	8611.5
4950	2366.2	6034.4
2380	8892.7	1496.3
7712	6365	3949.1
622	9038.4	7951.5
6733	3422.9	8199.8
257	2930.2	2282.2
4156	7232.5	4945.8
112	8235.7	1777.5
1034	2921.1	9145.8
2142	1713.1	7324
4434	5715	9141.3
2804	7477.8	6850.8
4157	8404.9	7258.6
638	5681.9	8701.6
3162	1888.2	2343
6158	7956.7	9798.7
405	1985.4	4928.9
3727	2947.8	9793.4
173	9624.3	451.12
3927	3873.2	4422.9
64	8550.1	3227
1233	6021.8	6122.2
3566	8497.6	287.59
5174	9028.6	205.84
111	1956.1	5145.7
1073	6508.9	6216.2
3858	6347.6	8590.5
2268	348.52	5083.8
400	4273.8	2368.8
5832	3478.3	189.19
5183	1924.2	9184.6
3354	1255.9	5071.8
273	2350.5	7678.7
9076	1553.4	9345.6
3932	4886.8	4096.5
1663	6979.2	8752.2
1215	8855.2	5330.3
4765	8911.6	2689.8
21	7336.1	9587.6
31	1025.4	6905.6
1439	3150	9873.7
5256	9531.3	3989.7
376	3480.9	8170.7
3804	6260.6	2748.2
3031	1709	1076.5
351	2951.2	9161.8
1551	7481.8	3891.6
5408	19.229	4210.4
7450	6107.3	6527
5373	7081.8	3328.4
4580	8293.2	5015.6
1841	8322.9	6044
7346	8815	1880.6
4701	9013.6	1243.6
1758	6348.3	8523.9
401	7536	8885.8
329	9599.3	515.06
881	7437	5849.3
1389	9044.7	9751.7
275	2293.2	4937.7
4860	1168	9995.3
3062	4057	3799.2
5799	6663.7	1419.6
534	8659.9	7523.9
556	5810.8	6475.6
551	2362.7	3737.5
1358	2297	3270.5
1218	8407.2	5717.4
3850	9403.8	7674.5
85	2359.6	6008.1
188	5804.9	622.41
8625	8182.8	1760
14	4734.6	7659.3
9161	1892	5525
5529	6686.3	1429.8
6130	2416	2045.8
4526	4274.4	8192.2
4197	7225.6	2924.5
62	2061.7	1137.8
1377	2064.8	1859.5
1467	4442	3095.7
5711	3053	2693.8
553	6506.8	1006.6
9179	2118	7366.4
2526	837.45	3710.1
7541	2261.7	1872.4
3428	9729.5	7851.1
7053	5768.2	1474.3
6737	6456.2	6572
3663	9434	4795.2
8696	3872	848.28
4768	9279.5	6851.9
200	5553.1	1935.7
3751	4819.3	7409.7
7450	9519	4307.8
245	8863.8	1527.2
9658	8733	2547
3110	8449.3	298.93
2437	4786.4	7599
5287	6328.2	9158.3
5914	8560.5	1350
191	8202.4	6412.2
527	3765	9570.8
1314	9594.6	203.01
8704	1913.9	5427.1
4657	4425.9	3034
1978	4004.9	2237.3
4089	6647.5	4399.9
1797	3369.1	3165.9
1640	1038.5	6955.7
6431	4195.3	8198.3
218	4001	9587.5
2961	8977.5	9669.4
279	3294.3	3626.6
9166	9640.5	1509.7
3120	1995.3	1340.3
1240	5464.6	3729.8
1708	3198.1	6597.1
2569	5665.8	2491.3
4383	1939.9	5050.3
9017	2432.3	762.9
2279	7146.2	4975.6
1379	784.13	9442.1
114	7286.8	775.55
5255	2908.2	9803.3
1766	2423.1	5464
9718	6147.4	193.58
3845	9457.3	7635.7
1059	1704.7	4846.5
4335	7746.6	639.54
8783	956.27	4244.3
985	1921.1	6792.2
2802	3182.9	7242.3
359	8307.7	7920.1
4320	2286.5	3313.2
3973	8760.7	2542.7
8106	6589.8	7680.4
4335	8526.3	335.53
4489	1437.6	8011.4
7084	4314.5	5729.9
1214	1272	5024
4979	61.537	5502.4
2491	7509.3	6880.8
666	6900.2	8844.7
255	9710.8	3443.4
5464	743.04	3337
395	5930.2	2711.6
7508	6411.8	3071.5
12	2854.9	6277.3
1810	2387.5	5497.1
3126	1983.6	1404.3
3238	586.32	3450
212	465	7043.6
232	1360.6	6478.5
3695	9883.1	696.91
2937	7444.9	4096.2
6123	3295	3646.2
5017	6903.2	8706.4
1873	1739.3	4755.9
6292	5790.3	4438.1
119	7192.3	5005.9
549	8023.3	317.66
142	6100.1	2707
469	3832.6	8752
5924	9894.3	1099
190	6262.4	2708.4
8795	268.49	8299.5
5685	6894.7	918.55
3293	898.79	2736.2
2252	8248.6	1675.8
4850	7405.9	5869.4
255	4107.2	9256.6
761	9606.2	2571.9
2017	9052.7	7993.8
2209	7274.4	5793.6
9717	554.15	5105
548	7624.2	8459.7
1919	5638.3	3982.2
1564	2923.4	6367.2
3639	1856.3	5448.3
1221	8931.2	9166.9
6764	6677.9	4566.4
465	236.77	3609.1
4077	3153.6	678.1
2856	2781.8	9906
27	9011.1	9644.8
2301	7460.6	4035.9
9038	5806.9	6433.3
2392	2465.3	5495
724	6469.4	992.52
4027	7392.5	8015.2
249	2246.4	4980
3020	9076.8	8274.6
1513	3202.1	1145.7
3159	5563.2	6753.2
4526	5523.3	9509.5
9575	923.84	2445.2
51	2133.3	7339.1
1420	1036.4	1364.1
589	4785.2	2424
58	6627.7	1372.3
1282	3529.1	8638.6
940	3288	2336.7
1241	7021.2	7631.7
6242	2343.8	5993.2
860	4883	898.16
405	6442.4	6137.8
3412	3348.7	2593.9
6294	8854.8	2935.6
2006	1911.6	9173.7
930	8171.3	6376.7
2802	4250.8	2172.1
7223	7473.9	4006.7
6625	900.66	307.47
971	4714.9	1201.9
643	9070.7	8298.8
1181	9002.9	1162.5
7411	6293.9	3894.1
9319	4256.5	8267.3
9300	8369.3	7932.7
2354	4447.1	5461.8
299	9999.3	7453
3413	7443.1	4028.4
279	3566.6	6137.7
18	4758.8	7680.5
8066	3303.4	3167.6
1244	3009.4	859.89
1657	2367.3	6010.1
811	2159.9	4415.4
2739	2373.6	6077.8
1926	2102.2	9598.2
8993	8431.8	4973.8
566	2024.1	1058.2
2208	4731.9	3501.1
4890	9819.5	1026.9
4133	6147.7	6616.3
6109	6720.8	3196.4
6014	8037.3	8298.9
113	6986.7	3731.7
6269	5999.5	1318.7
7269	9019.9	9667.3
3110	1826.3	2381.1
4600	760.46	8435.7
389	3865.4	5684.4
75	2808.2	5959.4
4622	4512.6	8575
182	8817.3	6105.4
5785	1929.4	6192.7
4215	1878.9	6865.3
84	6807.9	673.33
1828	7450.4	4025
4335	387.22	9411.1
569	6605.4	1206
1128	225.99	6915.2
950	5880.3	2667.1
59	7854.8	8326.6
6737	8904.7	1802
1279	7742.8	2371.2
5006	3122.6	7316
3416	8835	7288.6
5767	4472.6	2529.9
6756	6368.5	6031.6
1753	7461.1	6891.3
2383	4923.1	4291.4
4149	4366.2	5275.6
9810	1272.1	5834.5
332	1643.2	3141.1
6063	8569.8	7571.2
4867	6362	8249.9
3555	6735.4	852.7
6249	2273.8	6007.3
7233	7860.7	9245.7
4764	3456.1	1666.1
142	4619.4	7708.1
2867	2810.6	1497.8
421	7440.8	9588.2
2771	8627.2	3177.5
1518	3211.1	1112.7
9563	6311.1	6029.1
5250	2402	826.4
2486	3534.3	6896.7
5899	9861.6	1054.5
25	2846.3	614.61
5360	3278.8	1275.1
56	6321.8	8306.4
5587	7736.1	579.52
5921	5069.9	1313.5
285	4098.9	6125.8
1284	3041.4	2136.2
4161	1179.1	7097.8
7163	4923.1	2493.2
5464	2106.8	161.72
2799	6497.4	6242.7
5781	3323.8	3809.7
287	9026.5	5953
4086	7336	757.05
525	634.52	1711
6393	5532.2	3269.3
1362	7527.6	4021.3
8042	4110.8	9293.7
528	9906.4	4247.2
3925	3952.6	5704.4
2181	7801	4407
4401	6507.2	6506.9
7251	5823.1	6476.9
7438	9496.4	8471
626	4222.2	4345.8
4391	1916.8	5068.1
8254	56.287	4245.1
1225	9063.6	6021
9337	366.1	5049.4
115	7100.8	3731.3
14	8236.6	6417.4
437	7688.3	2032.6
9230	4985.2	1444.2
2116	7608	8493.8
8859	3189	2234.3
9847	9050.8	8331.5
251	4030.7	9657.7
260	844.41	8133
2720	8511.8	9451.3
9497	271.98	1155.1
3161	3134.9	7330.3
3095	6892.5	8721.8
947	6514.3	960.63
3033	8208.5	995.34
7147	6397.9	3106
1053	1390	1303.9
4744	5617.5	8651.8
2838	6287.7	5933.9
120	9699	204.75
1554	6395.7	3964
188	1513.4	9606.9
8126	2744.8	6256.2
1906	1883.9	4769.4
3317	2380.3	6134.4
1587	3390.9	8263
434	1866.1	2308
1556	3735	8471.5
4912	3883.3	4399
1584	6235.3	6954.5
9055	4355.8	3062.3
739	1631.5	2523.9
316	59.826	4328.9
2013	5907.2	6600.3
4695	4937.9	944.73
3177	1387.9	2080.1
7819	2804.3	5910.3
5434	302.39	3574.5
2438	3190.5	3608.4
2448	9277.5	1603.9
1778	4269.9	5714.2
4427	4314.1	634.18
912	1385.3	2069.2
5939	1665.1	6683
4868	313.25	5007.7
9729	2557	926.67
1157	9452.4	9235.4
508	612.69	5048.5
34	417.08	9433.1
3248	8113.7	3901.3
6964	642.6	3332.4
514	7479.2	5917.6
4530	7414.5	726.74
3294	2332.5	6138
1137	3185.5	3779
4047	3161.5	5985.9
2583	9116.7	5838.1
1588	3406.8	8224.7
7578	4136.9	4825
3216	8211	2530.1
2040	7884.4	8219.2
12	3505.1	8288
4146	5199.2	3628
3844	5935.3	5585
2210	6377.5	973.08
5153	5288.8	3572.1
9599	2331	5019.3
480	1984.5	6277.5
501	7491.5	8982.7
4078	3179.6	721.97
8693	1886.8	5504.9
1688	8439.9	5762.8
8788	214.83	1155.7
693	3289.2	9623.3
1357	7790.5	7824.4
2913	1888.2	4852.3
8836	7030.9	3721.4
7220	6296.5	8406.6
4402	6264.1	4993
9185	8356.9	5744.8
324	6248.5	5027.2
1959	802.22	8381.2
5703	5445	3769.6
4380	4815.9	2481.8
1135	7035.4	7661.2
4351	1534.8	7533.8
1493	4008.7	5290
3096	1925.7	2423
8774	1677.9	6685.5
5530	1159.1	9964.6
2121	9943.1	1406.2
1121	4748.9	7594.9
4030	3866.1	5675.4
4659	2346.5	6018.4
253	1624	1047.7
9923	5579.2	1931.2
3475	2306.3	1899.4
3008	1469.5	9602.5
1980	3337.8	9839.7
4684	1693.5	5065.1
130	6221.8	6948.5
10	4930.5	1015
8603	3144.7	9881
1846	1730.6	7290.2
1176	5870	1438.9
3436	587.28	2741.6
8935	1881.9	4789.4
6667	7748.9	2337.2
1034	3321.2	9818.4
3086	4272.7	2117.1
5375	747.04	8137.4
8535	5958	6560.6
104	5799.9	7207.3
814	3997.7	2305.8
153	390.07	3939.8
4379	2199.3	5180.8
6065	9716.5	8219.5
8793	8008.8	5074.4
1753	6143.7	8939.5
91	2536.2	5125.9
2971	6387.8	8624.5
1224	6909	8698.9
2582	272.41	9143.5
8768	9415.9	4883.6
406	8417	6125.9
77	9472.1	4391.4
125	7274.7	5856.1
793	9335.2	2772.8
2669	4036	7513.9
2206	6470.6	995.6
2027	7216.3	4934.4
4790	689.38	1885.3
121	4451.4	6224.1
9197	1013.5	8716.8
75	7689.1	3860.2
728	8831.3	5330.4
447	8355.4	3322.3
2756	1135	6923.7
6997	3288	5852.2
1410	8173.8	5835.8
5591	6312	8303.5
5571	4147.7	4868.3
3848	4626.3	7660.6
2783	8198.2	6134.3
7832	2819.7	5945.8
233	3156.7	1103.6
8450	9160.6	2864.8
3719	9900.6	4248.6
6339	9500.1	4298.9
1018	2854.2	1435.7
7227	4397.4	3037.1
8227	3289	2105.3
4335	3221.4	671.64
4	8624.2	529.39
2385	7366.4	1950.4
8999	8171.2	6366.4
9713	3239.4	9654.7
1225	2524.2	5423
6077	1640.4	1143.8
75	307.69	3204.5
4102	1050.2	7547.3
634	8997.5	9090.7
479	909.47	2743.5
2303	6395.3	2941.8
6548	3313.4	2604.2
2318	9874.7	703.38
126	7305.4	5802.4
81	6433.4	3262.1
5058	8641.9	8501.7
1720	8199.6	2453.9
3099	9499.6	3993.9
1007	6370.4	6713.6
1323	1886.1	2371.5
4753	8883.8	2693
9143	1879.2	6852
2381	8194.5	6626.3
3480	3203.8	5840.3
1722	8221.9	1702.7
348	8340	5746
934	939.08	2715.6
142	5922.4	1325.6
4622	7798.2	7935.9
576	8316.4	5155
5172	742.54	8086
1030	683.2	3808.6
1719	141.22	1172.4
82	5742.3	9111.7
3411	3356	2545.6
331	2201.2	4453.2
4588	3011	1073.7
742	3714.1	1358.5
7448	9215.2	4265
2352	2929.6	2564.7
1442	3110.7	9885.6
1182	656.95	3783
5067	8217.6	4455.3
3408	568.17	2754.9
5920	5962.3	6199.9
9351	8360.5	7168.4
4519	4844.4	2462.2
280	1273.5	3576.5
1126	7024.6	7698.6
1750	9587.7	9959
3537	4169.9	8272.7
1	609.43	3422.7
937	9677.9	8284.4
833	1081.7	8872.5
398	8933.8	9175.8
1232	7001.1	7600.1
1033	9844.4	3822.9
8994	7628.6	2033.4
7247	8791.5	2922.3
3299	9199.7	6892.6
5984	6251.7	6946
2857	2821.2	9855.9
9737	3180.6	673.65
4751	6471.1	6722.1
9627	3316.5	9801.7
4807	2884.2	9830.6
210	6930	960.43
2720	5868.2	4464.7
4745	6382	6766
5467	1692.1	4741.6
8203	6441.9	8187.5
1144	3282.8	5752
5581	3714	3054.2
98	8638	7524.2
306	2305.6	2111.4
7506	2329.9	1867.6
4265	8147.9	818.91
1378	3158.5	7283.7
6006	7957	8280.5
5498	7240.6	9942.8
190	5774.5	651.59
2306	6368.6	2949.2
460	7735.2	622.61
1273	9007.3	7008
2664	5609.8	6782.7
4210	6708.5	4656.5
9638	6329.1	3203.1
1082	6420.8	6196.7
41	6708.2	2502.8
451	318.78	7073.1
2476	6366	9109.6
1357	6209.6	2756.6
6716	8469.7	9662.9
2533	3831.2	8178.7
1402	9389.7	7616.9
7717	306.03	8203.8
1393	5997	741.51
6953	7439.3	4031.5
1903	6091.1	651.14
1317	2394.2	7671.7
3	8274.8	4396.8
581	2979.6	2303.1
2491	352.57	9370.5
4062	5533.6	6762.9
4214	3745.8	7411.1
6495	1149.4	7047.2
1456	7677.2	3523.2
8060	5641.4	9149.4
1318	916.06	2718.1
6767	8598.2	7565.7
2345	6704.6	2846.1
5977	7868	8718.1
4889	2159	7310.2
4548	5917	7174.7
2447	6329.1	9203.5
6771	8629.2	3126.7
1303	1612.7	8425.7
26	3845.5	6067.4
4879	791.67	9431.8
1150	7280.4	5818.5
1849	7400.9	4005.5
165	7944.7	8212.1
219	1046	8896.1
1977	3393	1786.9
8843	3301.7	5662
232	9416.2	2748.7
9417	3272.6	2144.3
98	5668.8	9130.2
253	7172.6	9890.3
2727	6195.8	6947.3
2244	8216.2	1687.3
770	6769.3	604.41
6951	7456.1	4017.1
467	5796.7	5913.4
241	9652.5	8248
1136	7015.5	7690.9
1711	7883.9	8722.1
1346	6219.3	6948.3
7811	836.86	195.61
3029	2444.6	2111.7
9326	8852.2	3563.6
9390	3516.8	6841.1
5801	3402.5	1882.2
4522	8693.2	4617.1
92	2544.6	1567
1612	541.81	3657.4
2285	8848.7	3608.1
3296	9187.6	5525.8
6316	6933.9	1460.7
9	6085.3	4352.4
9	7455.6	4000.8
503	2255.4	5159.7
3634	9531.6	2847.2
1116	141.89	1270.4
3448	3098.8	2143.1
6315	7376.6	5772.1
787	5165.9	3594.9
4396	6331.4	6163.2
3645	2702.3	6290.6
7720	2764.8	714.96
169	6895.3	8681.2
5723	8284.8	5942.7
6636	2476.9	5006.9
8098	1965.8	5694.5
1068	6508.3	6197.6
8029	8078.8	349.8
58	7326.8	1281.8
4891	5824.3	4509.1
2687	991.83	6927
4457	635.92	5006.6
6803	5802.1	7232.4
770	1089.7	1313.4
9508	9538.4	8568
711	1611.8	2456.5
5782	4807.5	2386.9
864	6523.2	6245.8
4982	2800.2	9962.3
2702	6251.9	7016.4
5965	6286.8	4257.3
1475	2393.9	6035.3
331	6728	2460.8
4626	318.89	5043.7
5232	6381.3	6219.7
9349	3856.6	6100.4
3917	4482.2	8669.6
6877	6749.2	4608.5
1574	172.81	1190.3
3490	3051.8	2157.2
6384	9568	9887.3
814	8928.9	1205.2
2050	2277.1	4421.2
8486	1055.8	7521.7
1731	6393.4	6018.6
7499	297.25	3529.7
112	6995	3728.4
231	8869.2	1509.1
3763	1067	6914.4
3446	9182.7	5932
3943	8836.6	6140.2
7430	3632.7	5598.1
1371	5002.6	1458
1221	2484.9	5367
4476	5999.1	1378.6
7168	7410.5	9583.3
1206	6094	6097.2
6737	9547.2	2818.6
7944	4724.6	7606.3
4731	296.28	3153.1
2876	8651.6	4408.9
1906	3228.7	7312.5
5172	9690.3	7932.4
5898	9868.6	1100
1976	8188.3	6435.8
3724	7746.8	2429
1243	4051.6	3877.5
8141	6364.9	8260
164	4116.3	6155
9731	719.14	8141.3
980	714.63	3715.2
468	8978.4	1255.6
945	942.15	9132.9
9572	331.41	1595.3
159	6566.4	6840.1
1680	6726.1	4372.8
1472	8724.9	2496
7840	8170	950.63
4792	8131.2	5809.7
53	2153.7	7368
1232	6640.5	2869.1
1674	1015.5	6990.3
30	6736.1	4373
5458	1691.6	4766.2
1386	2650.4	3344.1
8847	4473.8	15.074
814	8589.3	593.8
3745	7873.1	8271.4
2934	9100.2	8334.3
132	335.25	7127.7
6338	2544.5	5079
8944	9884.7	1108.6
5789	1875.9	6265.3
7295	5969.5	6153.3
3159	2187.3	5219.9
3671	7419	3927.2
308	8593.9	9571.5
480	4834.7	2398.5
5477	7814.9	3508.7
356	7544.2	8936.8
5985	6233.1	6963.5
5170	754.91	2681.3
684	1671.7	4778.6
942	6160.3	2689.1
7363	8522.2	6071.5
121	2867	6360.1
9195	1018.5	8744.7
589	79.468	2141.7
5534	5616.3	3437.9
7637	908.77	2748.2
49	6671.3	1351.2
281	9598	3838.5
5551	6662.3	2436.8
48	2188.1	5117.7
3948	6344.6	6123.1
37	8402.2	6075.1
6304	7504.5	5894.1
281	2692.8	3263.2
9726	3869.6	8770.2
675	3276.7	680.97
6368	3160.6	2196
2342	1406.5	1267.7
611	8163.1	844.03
1828	5256.8	3282
532	2902.9	9725.9
5231	850.84	246.55
284	4091.5	6134.1
333	2235.4	4432.9
9304	1750.9	2790
7215	4026.7	3848.2
4428	4295.2	627.31
6764	3256.1	5897.2
540	6115.1	6498.6
713	9542.8	9954.2
6290	5805	861.59
4229	7212.8	3453.6
7800	5361.5	2200.5
5357	4440.4	2695.5
2510	3511.4	6858.9
6156	3734.7	1098.5
7	538.04	3433.8
304	7976.5	8282.5
5504	4489	5423.9
1262	2917.4	9816.4
3642	4431.5	6260.5
9712	9536.6	2518.6
2304	4227.8	685.33
5123	9514.5	2903.3
242	4760.2	3468.3
163	3328.2	3208.4
3750	2107.7	4425.1
23	7357	9568.4
1492	3763.6	8463.4
1806	7401.4	4039
670	5481.1	3763.6
3645	6800.8	651.03
8837	2978.2	9244.4
7490	4681.3	7642.4
6203	8397.2	5776.3
3848	9005.4	6934.2
4769	6086.6	4415
34	1953.8	1193.8
7280	7791.6	861.92
6153	256.72	3205.1
2011	427.48	9357.9
8236	1536.1	7509.6
389	1927.7	4886.3
37	2208	5143
2293	8398.6	5728.6
68	8825.7	2908.7
5055	6410.2	3878.6
152	8405.6	5746.8
1682	8976.8	8648.8
4	2819.2	590.57
4501	5701.1	833.89
530	8231.5	2560.4
345	5924.3	1310.1
725	396.34	1517.4
8362	51.059	6293.6
414	8295.9	5939.5
3068	6585.8	1421.3
4044	1951	5638
1386	7694.2	2063.8
6940	2397.9	3724
2132	631.57	5112
5260	2799.4	655.81
213	9827.8	3408.9
1233	8748.2	7135
1997	8334.6	4993.4
1050	1654.7	6698.2
2199	866.09	2466.8
7480	6710.3	904.56
3826	8455.8	238
9941	8805	2491.9
915	9714	8247.4
1670	6916	1466
1072	1824.1	5492.9
8480	4272.2	648.85
7881	6611.4	4901
316	8665.9	8475.8
1278	3515	8656.2
5277	966.1	2439.3
6737	2112	7321.1
4225	4398.3	6244.7
1	1908	6318.7
5703	901.65	2417.4
1761	5486.2	8251.2
9039	3242.8	6552.8
633	8977.3	9093.8
437	1893	2310.9
9765	7001.6	2295.6
5446	9384.6	9166.6
7550	4721.8	6973.1
4735	9634.4	2618.7
4886	3809	8455.7
4148	4366.1	5280.7
1020	6323	8365.8
7530	8893.6	5583.3
781	3183.6	3839.8
593	6376.9	3875.7
2209	8453.1	6034.6
110	3923.8	4387.2
4320	9897.3	7551.4
6663	2144.5	9593.1
6482	9003.7	9668.6
2172	3568.4	8630
1856	890.03	8484.4
3178	1052.1	7525.8
447	5973.7	6593.3
1646	6424.1	6006.6
5042	6252.1	6981.7
446	8211.3	4423.9
5883	3235.7	3548
6131	562.96	2690.5
502	8861.1	3597.9
7184	8259.3	2539
414	3042.9	959.03
4109	1557.4	5103.2
3987	7820.4	901.7
5434	1080.7	247.26
7722	2753.1	719.43
4321	5848.5	4450
9854	9079.2	8347
117	3311.7	3566.3
8455	9573.8	2556.8
270	1910.2	4884.7
1374	6553.8	4919.3
7623	1218.3	9930.2
1482	5980.9	1254.9
1217	3807.7	1367.8
9467	839.55	8125.5
424	5358.4	2186.2
1941	3900.3	823.78
1675	3857.2	8751.6
6994	3271.8	5853.4
6522	2668.2	4212
8030	8097.2	339.6
3759	1486	9601.1
9729	7413.1	1902.1
5906	9883.6	1065.3
165	8312.9	5156.7
1360	2938.2	912.35
1918	8135.2	3846
2861	9295	5094.2
1444	3766.3	8425.8
6010	7434.3	812.91
2395	6917.4	8766.6
5549	4214.8	2369.4
1166	9833.1	766.59
9414	2160.4	7363.7
64	8410.7	5776.6
3020	427.57	9417.3
9004	2155.3	5194.5
4824	3433.5	1619.5
6544	9158.8	5587.1
5252	377.92	9443.9
1943	4170.7	3397.1
5535	4445.8	5461.8
421	9449.2	9163.9
7498	2105.1	7297.6
5756	6115.1	8893.4
5365	3299.7	1226.1
5251	2892.6	9811.3
3580	802.35	8515.6
4729	4435.1	2584.8
1585	9100.1	161.27
8483	1164.2	537.69
5177	8633.3	9543.4
2633	5586.4	6749.5
1610	6152.1	9097.6
1809	8329.3	6123.3
6526	3728.5	3429
48	5854.8	5393.7
245	6747.5	1470.1
460	6642.5	4868.6
93	9628.4	7871.2
9968	823.15	9379.4
9315	1567	9413.1
9	3270.2	5915.4
6129	552.77	2677.4
5895	9521.6	3984.6
3521	1572.6	7550.2
3713	3777.8	9569.4
4774	8577.8	4124.4
350	7616.3	8936.8
802	915.26	2473.1
297	8834.7	3606.7
4555	5986.3	6137.3
39	6965.6	2216.4
95	3274.3	9662.5
6032	6271.5	6945.4
3667	3095.3	9824.9
2592	201.51	7011
5165	8988.4	1264.4
521	1914.9	6220.5
461	9025.1	1431.7
5890	5966.1	2725.7
9906	716.36	8155.2
6764	5630.5	8691.2
1487	2356	6029.1
4213	7549	27.119
104	8312.6	5125.2
8	4462.7	5417.8
3239	4424.2	5274.3
9181	8385.9	5755.1
6	2850.1	6321.7
4635	3150	7288.4
5694	891.88	2489
5190	9780	3790.8
5129	5873.1	5442.1
1589	4472.2	5435.7
5758	6044.5	8886
245	3787.4	9537.1
212	8643.7	9452.7
904	4016	1231.2
8146	7272.1	5872.5
1134	6955.5	7595.8
8958	9830.2	3802.9
1359	8253.1	1746.3
4430	5802.3	814
3748	4796	7360.6
3715	2435.4	5041.9
1203	5336.7	2172.2
2732	7380.4	8133.2
9053	6031.5	6905.4
7174	3277.6	5882.3
3480	2895.9	904.25
4878	86.067	4204.6
3761	2206.8	5063.6
8881	3069	6028.7
3556	6343.3	4180.3
69	1713.1	6659.3
5240	6366.4	8634.3
5219	8413.4	5022.2
2645	6108.7	8902.8
4738	7454.9	8047.4
6759	3249.6	743.74
1288	1917.6	2357.1
9400	7638.9	8409.9
6246	1583.7	6935.3
877	544.42	3448.5
453	3915	9189.8
2332	7408.4	4008.2
6064	4451.6	8634.5
85	8648.8	7300.4
683	968.35	9202.8
2966	3975.7	2305.7
1423	6431.1	1013.5
1551	7277	840.31
563	400.02	5043.4
1421	3163.8	2169.4
2983	268.59	7076.8
168	6708.3	4564.3
5861	4273.7	3928.8
1562	4079.9	6228.9
1339	720.63	8120.7
1752	8171.2	6653.3
5274	9049.5	9724.5
7114	3295.6	5897.7
4450	7391.3	1954.7
4086	3205.4	734.17
5931	2240.9	9623.7
3820	5760.7	577.48
434	9847.1	201.76
1971	6446.9	8218
4765	1876.8	4851.7
5424	1846.6	2350.7
3784	414.86	3915.3
249	6728	2515.7
1338	6906.1	8706.2
9132	7743.2	3856
3932	2241.2	4487.1
8462	3888.7	9210.4
62	8598.1	3134.3
970	6199.8	6454.8
899	2485.8	3269.3
5125	9549.7	2867.1
6010	8018.4	8284.3
180	8225.4	4446.8
7039	585.03	3379.9
74	3914.1	5762.7
435	3049.7	978.65
1373	2709.9	670.08
214	7765.5	2443.2
1795	8745.5	6089.8
2	3962.5	9162
954	4929	4182.6
2770	6558.3	6322.2
125	1873.5	8589.6
2816	7446.8	5954.3
9649	2926.2	2276.3
1029	7547	8914.2
211	7533.4	8914.3
8221	6700.3	4631.8
2149	3480.5	329.43
1938	9816.8	6945.9
474	4811.7	7443.8
106	380.97	7148.8
3312	2783.6	5182.3
3300	9171.9	6892.4
6148	7899	9844.7
1634	9542.5	8451.6
8978	1912	4808.3
9790	9453.7	4798.9
1381	3096.8	2655
578	2324	2063.2
9942	1906.3	521.33
270	6501	1051.9
4592	7337.7	5804.6
114	9984.4	1429.9
9290	4157.6	2172.4
121	7166.7	9925.6
992	7371.1	7990.9
2954	4145.9	6159.5
3131	7919.7	8219.3
9963	865.12	9403.9
384	3888.7	5706.2
475	4776.7	7431.3
6913	1003.9	9092.3
9538	9826.6	3422
7485	2687.4	6215.1
1424	6293.6	6014.1
34	7000.6	2171.8
6481	8510.4	263.27
4491	9678.6	190.12
5983	1348.5	2307.6
7630	9867	1049.5
8064	7540.3	8454.3
7390	5832	592.05
102	8200.8	5813.8
9925	5616.1	1917.2
5506	1829.2	6811.8
2617	9937.1	1124.9
146	7529.2	8950.8
991	3260.9	3579
2020	7441.7	5457.6
7607	9035.5	2168.4
5308	3977.8	2270
6381	9575.8	9934.2
9340	4423.1	5440.7
597	6361.9	3948.1
1307	3295.9	3642.1
3849	9434.5	7638.6
9337	3114.5	2173.1
189	7865.5	9274.4
6037	9644.2	2506.9
3157	4020.3	3854.5
4676	6536.8	6855
4139	8808.2	2611.9
4083	4769.4	2348.7
2055	953.8	119.59
9341	1727.3	4802.7
3483	1644.2	3159.5
8843	3135.1	5968.9
7158	2423	4985.9
6765	5626.9	8712.1
926	7856	2326.2
7332	8832.2	1881.5
4995	3960.2	9148.7
461	6605.2	1170.8
7952	3269.8	3197.8
1992	6506.3	4873.7
1215	7399.3	1872.9
30	5937.8	8100.3
3654	3116.8	2144.3
3926	3914.4	5652.7
75	9108.3	5828.8
4618	8332.9	5172.4
2654	4709.5	7616.3
7273	4359.8	2646.8
3486	1692.6	3104.2
9404	9057.9	7961.6
740	3733.9	1376.2
2404	4412.9	3073.1
2469	3996.9	2300.6
191	2517.4	3301.7
6435	4738	6890.4
365	8343.9	7864.2
1285	1895.5	2404.6
5849	4179.1	8186.6
8144	9201.1	6895.5
4542	1065.4	8784.3
7424	7525.5	8410.1
73	3962.5	3848.8
2478	3754.6	3062
3670	9411.7	4831.1
4546	5411.6	8239.8
4727	4389.5	2542.2
9534	9791.4	3440
6395	6560.6	3281.8
2543	3181.6	2189.5
1679	3871.1	8772.5
1242	531.26	3622.5
8979	6648.8	4856.2
633	7275.5	747.29
575	274.02	8234.5
5945	3144.3	2642
1843	7478.4	4032.4
5367	1085.2	1324.5
1807	2423.1	5512
6493	4234.9	5675.7
9336	254.66	7017.8
422	8807.7	1838.8
4219	6784.9	720.22
3737	5753.7	598.85
189	4294.7	186.32
6521	3328.2	2573.9
7019	9047.7	9667.1
3510	9576.1	8458.2
284	6027.1	7012
9811	6221.5	5003.8
1703	6914.1	1533.6
8099	7688.8	2309.6
4159	8461.1	7234.4
172	8043.8	5239
8767	9448.4	4831
4897	888.92	8053.6
2318	7836.2	9261.1
4022	3881.4	4385.4
1691	8355.9	5743.7
2096	6734.7	4341.2
7674	956.16	2408.2
2362	4510.2	5425.8
405	7753	2364.8
618	2264.5	2079.6
1125	5379.3	8109.5
2130	2228.2	9688.6
214	9995.2	1414
4298	8916.5	5275
1298	7441.9	5385.5
449	8826.6	1878.9
1517	9627.2	7921.5
5235	3788.9	1113.1
530	7722.2	2342.4
1	4502.7	5357
3207	4452	5439.1
6111	6675.9	3206.3
7478	4954.6	1474.1
2490	3549.4	6864.9
4681	865.73	8497.4
288	8607.1	6226.7
6367	738.79	8125.6
2496	8801	6107.1
6290	165.65	1171.9
1537	2527.1	5119.4
9116	1418.2	5466.8
7274	4387.2	2712.7
3143	8511.5	8323.1
236	3813.6	8805.1
276	9992.7	9274.1
438	2360.1	9675.4
3163	2957.3	9769.1
1594	9611.8	550.26
8974	8383.7	7214.2
1277	6405.7	3077.1
7161	6386	6712
4333	888.87	9363.4
6247	8272	1069.8
324	4529.5	8692.5
8016	2481.7	5032.7
6	8218.4	5946.9
6027	2728.2	5919
1390	2577.7	1615.7
4322	7708.4	658.69
169	8881.4	5483.4
2163	3399.1	1531
5499	7176	9934.9
35	6159.5	2700.3
2	8908.3	3559.2
3108	7737.7	625.23
528	8315.5	1083.2
5639	8812	2635
1271	6385.3	6179.4
2518	638.43	3365.5
2639	3236.9	822.89
6211	6263	5037.5
159	3422.9	8255.1
75	4831.3	6093
3981	8748.5	2478.8
3152	8830.3	7268.1
6737	7011.5	869.36
281	3291.3	3639.6
1176	8959.7	1190.1
8092	6936.6	8791.7
2341	2904	5989.6
1949	4138.6	3396.5
85	3893.5	4417.1
8868	7195.8	4967.8
946	6217.1	2653.1
685	7350.2	1980.7
3926	3919.3	4357.9
3195	6796.4	910.01
2826	8367.2	3376.9
494	4058.8	1273.3
306	2510	3326.6
2649	4869.7	4296.2
1121	5406	8163
1269	184.74	1220.3
4236	8399.8	7207.2
1940	8210.5	1056.5
4462	5655.4	8702.1
1719	7673.2	718.14
3035	3475.3	3611.1
1050	1622.1	3077.5
414	3452.4	326.36
9390	5443.6	8217.6
1045	1608.2	3120.7
8678	3232.8	2344.9
234	49.956	4315.7
9118	1386.8	5410
9718	518.76	9373.7
2954	1711.4	4145.7
4645	6937.9	934.49
3427	9751.4	7920.5
2887	2239.6	3367.7
980	190.64	9052.8
8779	5458.6	8077.4
909	9166.1	5896.1
5491	4768.9	3490.3
907	6206	2690.8
6679	7493.2	3863.1
1848	7433.9	3978.2
1127	5482	879.62
244	7004.9	3772.4
1723	9903.6	662.11
981	6170.3	2683.4
5149	8297.9	7900.3
86	389.87	5089.2
5443	1097.5	219.72
7166	324.97	3191
8248	1577.3	7512.8
5024	6001.5	6131.6
2933	4492.5	2582.4
1095	3808	3300.1
1723	8217.9	1679.4
9854	7343.7	1311.7
920	1933.5	9160.3
108	2572.6	1544.8
9287	914.22	2507.5
3190	6507.5	3298.2
3708	8224.9	6054.4
307	1040.8	8720.9
740	7861.5	8724.7
3041	3439.8	3564
168	2288.8	1928.6
5016	6873.8	8681.5
2209	9451.9	2576.1
1824	4517.8	8696.2
4685	2505.3	3326.8
7500	2147.2	7368.2
9698	1522.2	7484.1
8143	4618.7	1108.3
292	4310.2	226.37
745	8933.8	9103.3
6297	3772.9	8439.9
3150	3855.7	8745.6
135	3397.7	2559.2
585	3046.2	2745
8610	3734	7397.2
677	6557.8	6187.8
82	7402.8	9546.5
4792	3314.9	1903.7
2834	660.53	5101.8
718	7133.8	4305.9
5457	2816.4	641.18
5482	2226.1	4480.5
6290	4725.1	2258.1
6718	687.71	5184.7
9	7983.8	5128.4
1837	3466.3	171.75
2731	7428.4	8114.8
1830	5969.2	2724.5
1227	8921.9	9140.5
2495	3318.4	3178.4
39	8821.8	3657.7
1237	556.56	3671.4
1236	2086.7	9639.6
6756	7390.8	4011.9
704	9241.6	4267.5
1685	666.55	1863.8
102	9680.9	1524.6
7819	8161.8	911.33
111	5833.7	6437.9
5421	233.52	8291.3
182	8346.9	6069.7
125	4525.9	1870.3
708	5023.6	1452.6
2437	2216.2	5104.1
782	9263.6	6886.1
9718	3277.8	9626.6
9711	7842.1	3837
483	1702.7	2699.3
655	5611.7	8702.1
9219	6300.6	6630.9
3446	8136.2	3897.2
6859	6166.1	9578.5
5785	6301.3	4222.1
3983	2111.9	124.24
3007	3086.6	1137.3
8463	1920.1	5706.9
5309	3285.1	1173.4
510	1995	1170.1
5170	5203.2	3619.9
4767	2373.5	6070.1
593	1099	6953.8
3706	8226.2	6102.7
358	7576.9	8883.8
28	3795.1	8378.6
8159	1055.8	7103.2
6438	4213.4	8137.3
971	678.03	8422
1779	7464	6852.3
6104	1616	1115.5
306	9820.6	1053.5
484	1559.9	7070.8
1617	3256.2	3841.4
4965	662.29	3780.3
34	1612.1	9402.5
305	2508.9	3349.4
4265	1735.9	4260.5
4957	8856.2	2882.4
468	4455.5	2998.7
24	8987	9714.6
4077	3797.2	9543.1
3286	3047.4	2132.8
4431	1411.3	8047.1
116	5899.9	1321.5
1202	5345.2	2178.3
2874	367.03	9361.9
87	2254.5	1860.7
399	8943.1	6511.4
9550	3769.1	3261.5
1063	8540.5	6659.8
7308	9945.5	1077.2
8142	2494	3247.2
1762	5481.9	8188.3
8604	1138.8	6631.7
2823	5933.4	2701.2
1821	5585	3176
2296	6532.8	3361.3
7507	237.23	3504.1
4891	4236	5650.8
9632	4416.5	2705.8
167	9073.6	5857.3
5392	6920.9	8767
3176	847.77	3733.2
5847	7523.6	4049
2395	3028	8120.8
3122	7681.4	3875.7
3932	8975.9	6553.6
3446	6695.6	4924
3386	9103.6	332.76
208	5088.6	3343.4
981	725.91	8453.2
338	8506.1	9654.4
907	1396.3	5436
8147	7497.2	5455
35	8645.4	586.58
5241	2425.7	757.54
4138	4341.7	175.29
1959	827.64	3692.5
8237	6318.7	5174.2
2231	8236.5	1742.9
749	8433.3	9448.2
8750	3160.9	6047.7
5497	3760.8	1116.2
5120	4459.3	5459.9
2232	8573.9	1297.8
462	793.64	3321.9
391	9052.5	8320.2
3997	6659.7	4900.3
450	1864.1	2372.6
4162	9944.1	7466
240	3256.9	3609.7
1851	2133.5	7320.1
549	4781.7	7063.1
8540	1177.2	525.15
9902	737.75	8132.6
1977	6303.8	8328.4
102	276.05	3519.1
6334	9648.7	2610.6
3427	2081.7	5671.9
7080	4323.2	5757.1
1780	9471.8	4017.3
1385	9103.3	6951.1
56	2054.4	7394.8
6820	1469.9	7985.8
627	9123.5	7978
183	8293.5	5195
4323	8902.1	6547
4232	7907	4394.6
1945	2168.2	5694.8
1249	1085.4	7509
1205	9079.2	8322.9
9653	8831.4	2591.3
684	80.526	5521.2
1562	3145.9	9853.9
3032	8949.1	3574.8
9547	3748.8	3311.7
2244	4863.3	4083.2
724	8867.9	5324.8
6819	8616.1	8293.8
7453	3874.9	8748.7
689	6449.7	5909.1
1580	9866.5	755.1
76	970	8760.4
6755	5617.3	8760.4
5296	3885.4	8856.2
1811	2440.5	5520.3
2484	3525.7	6758
1181	4035	9618.3
1812	7893.4	9834.4
1721	8169.6	1708.6
4048	3183	6003
3287	3063.5	2177.5
5978	9050.6	6979.5
4	1089.8	7594.2
8483	5733.7	2517
4220	3707.1	7358.3
6754	6991.2	836.31
733	9736.9	7876.4
5170	9071.8	176.81
667	646.95	1761.6
30	1202.5	2877.3
2825	9520	3993.5
517	4916.6	4163.1
423	9469.3	9172.2
4910	2646.7	3275.5
2485	2412.6	6075.8
9066	8430.3	5993.8
169	3942.3	9174.3
873	9117.5	8708.9
2211	5165.2	3319.3
140	7178.9	4999.6
4128	9774.5	7884.8
3149	3208.5	6586.7
7189	3766.8	1060.2
1937	7816.1	824.35
4790	6236.6	2692.4
9922	5569.8	1889.6
377	9469.1	3992.1
1235	2309.3	9276.5
5158	4845.9	2405.3
518	29.471	2183
953	5792.7	4482.8
1056	3506	222.25
7156	1645.8	9414.3
4218	6668.3	2838.4
7504	115.49	5465.4
6291	4750.2	1157
4614	7534.3	5404
9061	9109.2	1451.6
8289	3311.3	2079.6
9400	9002.5	7900.1
1768	6564.1	3331.9
9838	5561.3	3257.7
10	2904.1	6353.2
4653	3570.1	6140.5
456	8824.3	1896.9
2696	1011.2	6935.8
1973	4396.6	3131.3
5170	8561	9540
5514	1823.3	6903.6
948	2578.7	6427.6
1699	9134.9	386.3
1156	8438.9	5987.9
2203	8528.5	1277.1
999	1043.6	6915.6
5270	3779.9	6639.8
4908	8810.5	5552.8
4414	3518.2	6807.5
2233	8553.5	4132.1
473	4868.5	7467.7
1414	1438.8	2076.9
673	9294.6	4208.1
9225	6411.5	8291
4338	7782.8	605.17
9752	6061.1	6096.5
7125	7416	1888.7
557	7599.2	8910.9
9489	8803.9	2498.1
2435	4283.4	5309.2
7071	921.75	190.11
1065	9848.5	3822.9
6320	3800.6	6646.6
621	8810.1	2955.1
1370	6258.1	2724.2
1218	8822.5	5284.4
9262	2689.4	6493.9
8376	1733.7	4299.3
8336	9449.6	7672.3
3357	1282.4	4997.7
4722	6840.2	7921.8
425	5371.8	2208.3
50	8277.2	5917.6
6943	9282.1	5115.5
9947	9246.9	5118.4
7842	4040.6	1215.9
9068	8866.1	5596.4
1361	7352.9	659.15
172	8309.8	5136.3
1355	6228.4	2735
400	6389.9	6088.7
57	9878.4	673.35
2659	4930.2	4176.5
612	6953.4	8706.6
2438	4371.1	5257.3
2418	8823.3	1900.7
7525	1533.3	5087
4433	5761.2	9186
7647	844.69	7181.3
279	5809.5	4473.1
735	9233.4	4214.5
1168	3457.7	8258.5
284	8256.9	5909.4
5340	4412.2	2694.3
9894	761.88	8133.9
1199	4177.7	8235.3
181	8227.8	4435.2
206	2594	3316.9
4334	6838.6	675.8
3419	6051.5	6976.4
6909	2678.3	9654.1
8646	8240.9	937.22
2438	3996	5236.4
1927	7825	897.69
1759	1914.8	5706.1
7269	4427.1	2687
5422	727.24	7202.5
687	3302.3	9586.3
120	4553	1912.7
1	2849.6	554.35
1854	1526.7	7486.3
2965	9048.6	9693.2
4139	2820.7	5941.1
1180	3197.7	730.96
7067	5990.4	1344.9
274	6230.2	5017.5
6207	4191	620.37
574	6559.5	6920.7
1764	7320.6	5776.5
423	892.78	2663.2
6767	2114.5	135.81
204	7606.4	8433.9
3139	3260.8	3568.8
31	8902	3630.6
5260	3503	6795.9
425	9397.4	9181.4
3795	9449.6	4012.2
6603	7378.8	9538.3
1365	1753.2	1046.3
1216	2598	3334.6
8143	2488.2	3272.8
4935	4537.5	5468.6
190	1075.7	3688.7
4576	9465.9	2645.8
225	3125.7	1083.8
3564	8518.1	274.61
5652	8710	2561.2
781	9050.5	2133
189	6330.5	3982.7
3932	1029.5	6473.3
6809	2966.4	2317.5
4376	4842.3	2510.8
2017	2540.6	3347.1
7348	2704.1	6218.6
3	313.97	9524.7
8296	7221	5011
63	1570.1	5067.7
5369	1096.7	1306.6
3877	5931.7	5387.4
1437	5550.8	8200.6
7	3082.1	2139.1
423	8378	3379.2
240	2218	3308.5
1358	2192.5	5166.3
1035	4170.1	4351
49	9088.5	8392.2
8614	3690	7409.4
1976	3942.3	2249.4
5257	1908.6	5076
2700	6371.8	3987.4
1838	5951.7	2820.6
3705	1935.5	4852.5
731	9115.8	8341.8
1509	9124.7	5820.9
5739	316.09	7138.7
8003	9675.5	3776.3
274	3685.8	9556
6428	4210.8	8201.4
1557	2918.5	6315.2
1274	6667.3	2456.2
1698	3073.3	2619.4
4207	568.96	2779.8
31	8846.6	5499
2531	6759.6	3154.9
3192	3148.2	7282.6
5282	4447.8	3086.3
166	9786.7	3815.6
4687	2416.3	2045.5
1748	1844	2381.4
2913	7899	9218.7
4578	8371	5037.4
7969	7027.5	3653.2
1545	7645.2	2090.2
4242	4880.9	4075.7
2313	5794.8	613.21
496	8777.5	2456.9
1	8565.9	1247.5
947	4792.5	2476.6
9870	8648.5	7347.5
5671	6715.8	4358.8
2180	4264.8	1931.2
2475	2784.6	9997.1
1418	1012.1	1347.4
2209	1008.9	9165.2
5824	3252.7	6571.3
2241	4499.7	5448.6
1173	8987.2	1173.8
1705	3548.9	9037.4
1831	6284.6	5036.7
5980	1362.6	2309.2
2775	1466.9	9582.5
8492	1183.2	535.62
5897	9863.9	1103.1
9902	5558.4	1878.5
9663	8769.9	2572.9
5799	934.77	2732
7515	9841.5	1104.1
7298	5978.3	6140.9
1206	7109.9	3263.8
28	7010.1	2200.5
4064	4467.3	6243.1
423	726.99	3750
563	4901.4	959.74
9424	3275.7	2114
207	2982.4	2151.9
4191	5798.8	1546.6
362	7598.5	8909.5
9734	3893.6	8806.4
9899	5654.6	1884.2
1963	3990.6	1294.3
3105	9170.4	8676.8
198	7766.7	597.55
4675	4727.4	2381.7
8984	5870.3	6403.6
2202	5990.6	6595.3
433	756.55	8142.7
585	9866.7	6973.8
2587	9635.7	3776.3
1	6359.1	952.46
2208	9079.8	1496.7
890	7376.8	782.83
9285	913.35	2455
93	9109.1	2126.7
1164	6017.2	1351
18	4184.5	1993.2
1025	1881.7	4756.2
4689	269.28	3564.1
2088	2780.5	5953.5
264	9979.2	7511
4952	4557	5427.2
5252	4275.8	3962.8
4740	6367.8	6750.9
6792	9061.4	220.81
1149	4760.9	7692
3124	1830.4	2408.5
311	5800.6	4388.1
8554	4565	1091.3
2520	9675.4	1567
5180	8659.1	9515.7
9889	2522.2	7043.8
506	8985.3	6493.6
2635	1125.6	505.59
5513	8168.4	2501.7
3562	8408.7	4998.5
1523	8739	2608
2381	4881.9	4197.5
508	1922.4	539.95
7511	9890.6	1136.2
2090	1050.4	6505.5
707	9153.9	8289.4
88	3261.7	720.21
108	8594.1	655.14
99	254.24	3496.1
3683	1723.5	2763.9
36	1432.7	1302.7
9451	6034.4	714.21
121	7136.9	4352.9
260	5814.4	4438.5
214	396.07	7021.1
301	2555.7	3334
5122	4478.9	5445.5
272	8755.4	7163.8
484	1475.6	9549.5
1939	1747.8	1064.2
242	7374.4	1203.9
2903	669.93	1873
6983	3248	5900.7
172	9669.1	8173.9
6127	6359.3	8648.5
4397	6232.4	5002
2388	1910	4748
9282	921.87	2436.8
135	6835.4	638.37
9984	6734.6	4451.6
3485	1638.7	2509.8
4686	2499.4	3288.2
5288	1403.7	1408
3120	2991.5	2686.3
5595	7914.5	8162.4
8133	1068.5	8878.8
6312	8887.8	3611.1
2585	224.54	9157
2380	8063	405.56
1629	6517.2	1062.8
5369	8638.7	6260
283	5442.7	3766.6
4000	5539.6	820.71
1559	2257.4	5030.2
3813	560.07	3654.8
1062	2096.3	100.12
31	3613.9	7405.8
3668	9652.9	8204.4
8483	4250.4	5671.3
1470	6562.9	7701.9
3410	548.77	2660.6
6185	4163.6	4394.3
5148	3383.8	3547.7
3644	6762.7	687.03
6463	1129.1	7070.5
782	1375	8056
5640	8748.9	2617.9
15	3268.3	5891.3
5894	9066.9	1428.2
9176	7873.8	9295
3275	8198.3	1767.5
1091	8671.6	4646.9
5877	3242.1	3607
8204	8441.7	296.18
2508	3508.4	6869.2
4473	2798.9	624.89
9392	7217.4	4986.2
7216	3952.2	3861.6
5071	3966.9	729.54
1594	8171.8	5839.4
740	6346.4	2926.7
272	1560.8	8581
5522	1043.1	1285.2
9858	1973.8	544.74
8419	6788.6	845.74
4632	4517.9	8622.8
6376	7920.9	8734.4
7668	4868	2418.2
9710	994.55	250.1
2317	1955.2	5082.3
1505	6542.8	4865.3
1986	1984.6	9179.9
6987	1546.9	9382.9
4237	8388	7218.8
89	7742.5	2341.9
3750	6724.6	2876.1
552	4401.6	5741.6
4892	5795.8	4527.7
208	464.58	7064.4
1243	6422.3	1000.6
666	7216.5	4014.2
45	7737	2433.7
1792	3548.7	6129.9
1206	9067.2	8272.5
349	3989.7	3885.2
4207	935.66	236.48
2078	750.2	9395.2
1760	5423.5	8201.7
730	4201.2	2142.2
7177	3252	5881
8843	5917.8	5566.2
2535	2348.4	3698.6
2937	7759	1476
6436	4199.5	8215
3384	1124.8	461.5
242	6778	868.93
149	1095.2	1335.6
9521	805.88	3729.2
2676	878.79	2446.1
2925	6733.9	4802.9
4558	2424.1	3755.5
505	802.33	3308.9
99	8584.2	7529.6
1940	2163	5741.5
533	7768.5	2356.2
6081	5414.3	8224.5
7637	3013.8	1031.6
1046	327.94	8186.7
1277	2145.8	5681.1
3571	6651.1	4567.2
1943	7266.4	1939.2
6685	7729.5	579.37
1267	9648.9	3844.4
5587	9012.8	5979.1
4894	5548.9	6759.6
7168	4431.3	2639
516	9909.5	4236.3
3797	9500.2	4032.2
5025	9089.4	6979.8
9434	6575.2	1205
277	6055.7	6999.7
503	8865.9	3583.4
30	2834.5	575.08
547	4932.6	989.4
2694	1811.1	7232.6
246	7593.8	2020.8
63	1026.3	7499.4
1228	2448.8	5394.2
5878	6728.2	934.85
913	8533.3	8331.9
9	2848.4	6295.2
752	1692.8	1053.5
1137	3407.9	265.19
381	3880.4	5695.4
705	4138.4	2160.9
159	7448.2	4043.5
7468	4889.9	2514
5474	9748	7884.2
1908	6096.7	691.7
7276	1372.2	5487
6955	7448.2	4018
3000	8810	3651
8700	3207.6	5992
1682	3833.8	8725.4
5453	1692.5	6654.9
2801	3144.7	7286.7
113	2826.7	9799.5
2563	9967.9	7447.7
9391	347.06	9379.9
1702	147.41	1163.7
4431	5739.8	842.67
361	7625.1	8960.1
325	5942.4	1334.7
1321	1923.5	2399.8
677	4394.4	2667.1
1495	3796.3	8445.7
248	9796.4	3797.8
2277	8357.9	5751.2
4422	3941.9	9188.5
3113	8423	5010
8820	2252.5	5171.6
1268	1011.7	7480.9
8398	3583.4	6890.5
1107	1929.8	5671.9
9195	1688.9	4865.3
3300	909.91	2699
227	1107.9	7069.4
1940	880.2	172.05
1392	5988.4	699.2
210	4247.6	4011.5
505	9305.5	5148.8
1699	2407.3	3839.1
287	51.762	6353.1
5179	793.54	9400.7
4766	9264.6	6860.9
6099	2860.3	9744.5
2933	8944.6	9181.7
5110	1997.3	9203.2
635	4758.7	7620.2
682	8861.3	5354.9
8510	3327.2	2115.1
121	9226.2	6887
1416	8151	5793.8
23	6984.1	906.15
1082	1060.4	7576.4
4496	1121.6	248.8
9559	6375.5	3069.1
9628	47.073	5515.3
9075	8198.5	5795
3565	8416.3	4984.7
8225	6920.5	8681.2
32	2878.1	6369
479	3986.2	3825.9
33	6635.8	1345.7
29	6716	4368.1
333	622.84	5115.8
9414	7496.6	4032.6
25	9581.2	2911.2
3057	2167.3	5163.1
2652	1639.1	4845
4557	9381	2651.3
449	339.96	9500.9
6564	9215.2	5580.3
5154	4072.2	7545.4
5156	5198	3645.6
9432	7498.7	4013.7
8141	7322.6	5829.1
607	7029	8692.7
4649	2497.2	7025.7
1937	9865.9	6938.5
9889	6596.8	6813.7
5923	9917.8	1074.9
1143	3437.3	269.06
9745	3766.4	1095.7
3625	7398.6	5855.6
[truncated: 5,155 more rows]
