# Supplementary material for: Verifying molecular clusters by 2-color localization microscopy and significance testing
Source: Sci Rep. 2020 Mar 6;10:4230. doi: 10.1038/s41598-020-60976-6 (PMC7060173; doi:10.1038/s41598-020-60976-6)
Supplement: Supplementary file 2 — Supplementary Information2. [file 41598_2020_60976_MOESM2_ESM.zip › 2-CLASTA-master/Simulations_testdata/cluster_scenario_a/locs_labelB/cluster_scenario_a_results_sim_5_locsB.csv]

frame	x	y
9351	7847.9	4251.6
1448	4119.2	6027.9
1645	3498.9	9786.7
7620	4240.7	6217.5
7516	5173.2	483.19
2784	7780.4	3794.2
8526	5834	3991.6
337	8792.2	9028.3
5163	6705.4	463.87
9773	9298.3	4302.9
5747	5131.8	6742.1
1193	8636.8	829.09
1404	2637.3	9559.2
7295	4722.3	2377
3562	7.1542	8129.2
1623	1293.8	7267.6
996	8264.1	4112.4
2430	6348.4	1807
1580	7724.8	5600.1
732	9682.3	8938.7
36	5115.8	6095.4
4295	5697.8	5579.2
9873	7975	5201.8
672	5866.5	8778.3
8960	2595.9	2401.3
6004	5536.6	9222.4
217	5128.9	4412.1
9425	5097.1	9040.5
3836	5732.9	5518.9
998	734.77	7195.2
2032	1903.4	8041.7
4070	6363.8	3240.4
1257	7915.4	2356.3
5246	4538.5	4137.8
9234	624.29	2861.7
3120	6547.5	6134.4
7655	720.49	5092.3
2926	7692.7	996.4
3779	7445.6	1363.5
2096	2924.7	3799.6
3201	2196.2	133.52
9676	2553.9	4333.7
106	7937.6	6259.9
2845	5073.2	3524.3
684	6753.1	4433.9
8203	6510.1	6111.4
576	2756.2	5437
5770	9499.8	9223.3
2905	2588.8	1227
927	7993.5	6462.6
1818	3156.2	1621.2
3408	1802.6	9565.3
2793	5625.3	7267.4
5275	3356.2	237.15
1597	8845.3	3837.6
5	2150.1	7111
545	9942.4	8345.3
2592	4411.1	7874.4
176	5381.4	7712.3
7974	8980.7	827.64
4085	6445.6	2589.2
4549	6280.6	3206.9
3607	8984	3243
2976	5414	3113.6
2638	9737.3	3227.2
6593	6804.9	6687
19	7001.5	1173
4223	6275.4	1835.7
1690	5547.3	9177.4
7978	8980.4	742.25
5151	6697.7	482.01
1	928.68	5046.1
5513	7797.2	92.663
2644	5813	925.46
4622	3321.2	8372.5
380	2.6423	2369.9
723	7834.8	3755
175	3902.4	6161.6
494	786.61	985.62
3057	6477.2	2736.4
337	1475.5	4616.4
50	6985.4	4457.9
49	8022.4	6422.3
6631	5986.3	9959.9
5389	9361.6	7801.3
421	4025.1	8001.9
6225	6792.4	7751.7
291	6096.1	9204
6127	7235.1	455.59
6936	5452.4	3219.4
6489	3138.7	4238.9
4282	7147.8	448.28
75	9415.4	2126.8
9055	7928.6	2341.5
197	6509.6	4978.9
1606	5067.5	2236.4
7058	298.33	6322.6
8767	3260.6	3070
2875	3261.2	2087.3
9139	9141.3	8608.5
4075	2997.7	6327.7
463	1768.3	9457.7
417	4010.1	7899.9
5450	848.84	3457.3
590	7100.1	582.98
9757	1384.3	620.25
5493	471.4	752.77
9394	4041.5	5157.5
5526	3284.9	3644.6
466	9397.9	7105.5
5634	1277.6	3861.3
6315	6488.2	8642.6
5138	6662.2	490.33
2115	8030.6	9747.6
4735	8476.1	9406.1
1506	9709.4	4042.2
3967	2807.8	6712.3
2485	8893.5	3525.5
1114	8670.6	609.33
7694	2201.4	83.624
1108	400.84	5211.1
1225	9707.6	1969.1
683	474.62	750.69
4316	8500.2	8771.2
59	713.24	4361.6
3736	3182.6	2094.4
5633	1345.6	3805.4
79	8904.8	3480
4724	9864.7	8457.8
6214	8723.4	2817.4
174	3686.4	3795.2
183	5808	976.85
2965	9708.3	635.77
2492	8548.8	1930.3
714	7961	419.56
165	6199	5660
702	9774.3	1992.7
6751	6330.4	3276.6
309	9691.2	7107.8
6795	687.2	1655.1
2418	8208.1	9862.3
215	2872.8	3802.5
2996	8782.9	1813.6
1070	3641.5	3871.4
2066	5093.5	6734.9
1388	6385.7	6965.1
5534	4978.8	5071.5
5	3301.3	3126.5
6127	3939.4	4127.4
7773	940.84	6787.6
2340	9329.9	5155.7
99	7189.8	2051
190	3678.5	3741.9
2802	1022.5	9719.3
8704	2084	9343.9
4302	3422.4	851.01
640	8795.3	7854.1
5672	7987.2	2257.5
2448	8022.2	4612.6
2649	6675.2	4443.9
8594	9645.7	8879.5
6851	7853.3	2379.2
1852	1921.3	1492
3735	7946.5	105.13
4510	5238.7	5130.3
4598	536.84	4707.9
648	8326	8203.7
35	2080.9	9307
5206	6659.3	500.83
137	3207.5	6766
1082	8706.3	7055.1
3098	8789.2	1445.5
5178	1716.3	1130.4
8131	4881.1	3371.8
8365	5418.9	7609.6
8984	4803.3	3391
4926	4895.3	8006
1084	5048.6	8018.6
2377	3687	3735.6
8809	2862.6	8626.7
4390	758.76	5044.7
5429	8820.7	3622.9
873	6865	2880.3
678	5896.9	5447.8
2433	4655.2	6627.1
5529	2854.9	74.843
207	9618.6	4000.5
533	3109.6	1956.6
1978	806.18	7796.7
4311	3612.1	3922.3
473	6491	1226.3
8841	3827.7	3133.9
1396	262.63	2945
4523	520.37	4733.5
5507	7783.1	143.98
853	2634.3	107.39
4882	5081	4347.3
171	9327.3	40.676
218	6321.6	8046
3187	8967.3	8382.2
564	4649.8	4051.6
1777	2379	373.61
4672	1624.4	5490.7
4267	3275.2	1221.3
3188	8507.7	1081
1982	209.31	6375.9
4489	9467.3	9179.4
6566	3795.1	7648.8
8003	3940	4154.9
6563	3691.3	7593.1
117	560.27	771.82
4468	6904.5	9375.4
37	2308.5	8283.6
2533	8341.4	8008
5183	6709.5	439.19
7991	2995.7	710.36
74	769.63	8572.8
7647	31.442	9024.1
4210	4529.3	8443.6
6952	5425.3	3252.3
2197	2842.2	8458.1
1773	4221.2	9950.7
9859	2220.4	5873.9
266	6714.4	477
205	9252	2891.9
2881	2602.5	2403.8
132	4377.9	1978
1089	48.789	9013.1
9129	2133	1903.2
588	1714.5	4449.9
7380	3875.6	2449.6
1463	2347.4	8520.2
3250	7875.4	9454.7
1913	5001.4	5080.7
749	3176.9	1910.9
7202	7990.1	7080.5
850	3941.6	7855.9
8059	7883.6	9421.8
1992	5760.5	4989.5
1977	9491.3	9774.5
255	2884	3872.5
5761	5098.3	9037.1
5079	6641.7	515.2
1836	3542.6	1786.9
2098	9441.1	2126
8266	6290.8	5024.2
7218	5562.1	9358.5
6752	8779.5	7036.1
2031	8873.7	3838.4
1957	6917.2	2830.9
2105	826.43	9670.4
4850	4897	9477.2
3670	943.02	195.84
820	5552.7	1088.4
1585	8505.2	1901.9
72	1904.3	3705
3289	2992.4	2266.3
323	9708.6	585.25
5207	6692.1	410.92
502	6481.9	8591.8
5529	9203.6	4279.7
3948	2662.4	4224.8
5150	6678.4	439.46
1304	7633.1	7560.6
1659	541.35	3356
561	6910.9	4484.6
2159	111.26	9057
166	7130.5	3037.5
197	9712.9	8444.8
4732	1289.9	3196.9
2470	9135.5	866.82
786	4084.5	5961.7
1684	4039.5	5170.6
3413	1763.5	9558
2876	3211.2	2034.3
9714	1393.7	3844.8
101	5899.4	983.54
5185	6700.7	544
3438	4042.4	8316.7
4735	5420.9	6935.8
1929	5404.7	6930
941	5999.3	385.59
1815	3129.2	1556.6
9123	30.593	2339.3
2881	4232.7	775.65
2560	3548.3	5148.9
2012	5974.7	207.33
387	824.8	5463.7
2331	6670.7	2656.9
2771	2470	3340.8
1603	8384.4	6313.5
3475	5306.9	3882.3
7430	696.83	948.06
1905	21.146	8167.7
7645	2475	5446.7
8232	489.62	4790.4
270	6863.2	4479.6
4851	4622.9	4119.5
2374	2832.6	21.286
469	9408.5	7106.7
2397	5957.6	173.2
6078	5020.6	5875.8
5428	2509.3	346.52
4589	5326	7772.3
3563	6797.3	2561.3
6614	1336.6	3066
323	1528.5	4618.5
551	4443.5	467.23
9153	930.96	9655.6
1809	7959.6	6345.9
5196	9763.9	9242.8
6290	8162.7	9937.4
1459	6995.6	238.21
8290	7571.7	8595
7389	5934.2	1040
7829	5404	8302.3
871	4446.1	7815.8
3889	8413.9	3290
2183	4865.7	9505.3
2929	8092.2	4661.2
2544	9722.8	3302.7
6339	9488.3	9736.3
516	4263.9	6369.3
1990	7862.2	6397.7
2021	1965.4	3670.6
6992	4359.2	2176.1
1472	9761.3	2064.8
1367	3879.1	3125.3
3406	1375.7	4898.4
3833	4816.5	4329.7
2320	3417.2	7968.2
7804	9268.3	4675.1
5493	7532.8	7396.2
8237	4026.7	2140.3
5120	6704.2	519.29
7009	8445.8	3304.9
1811	7951.5	6420.7
3234	4526.1	7794.2
4310	7784.2	4295.5
9089	3335.6	231.19
309	9136.2	9043.2
756	3742.3	3837.5
6511	3746.8	7630.2
5680	3041.6	6342.9
1709	642.74	2887.2
3423	3270.9	1210
5527	5562.1	1034.3
3025	2787.1	5255.1
96	304.52	3777.6
5451	5143	6170.3
1215	5191.9	8557.7
1433	2160.7	5843.6
2721	7995	7296.4
34	4058.7	3614.8
2726	5915.8	9513.3
1678	519.86	3317.3
2086	9188.9	871.53
9023	8023.9	1565.4
1463	8515	1021.4
9414	734.16	5049.8
479	3956.4	7956.4
1958	724.28	5072.3
2205	2319.8	819.2
7403	9722	7150.7
2007	2588.1	100.48
9020	8116.9	1551.2
8442	5468.3	9537.7
7624	3171.5	6085.3
6487	5292.1	5764.2
950	9135.1	9278
8396	3706.8	6504.2
6072	4966.5	5849.2
25	8324.9	8029.5
5058	9440.8	9255.7
244	510.71	710.83
5397	8226.1	1123.7
5904	8811.8	1724.9
1853	9745.1	7042
104	8196.6	1161.9
9424	7874.6	9448.1
283	4356.9	2023.9
389	768.82	5546.7
1252	5475.2	4032.1
4967	1019.1	102.15
2588	4404.8	478.64
3426	8877.9	3496.5
1027	1809.2	4412.3
5639	8823.5	1810.2
2606	9264.8	1630
4484	4084.9	1387.7
2091	2874.2	3818.1
4369	3299.8	2779
2533	9693.5	3946.5
117	3648.3	3923.5
1722	6202.9	5776.5
1428	8680.5	5801.9
5983	4177.9	9922
4264	7863.6	8909.3
7719	3239.5	2193.7
215	5012.1	1160.8
8630	7834.2	2627.1
943	8374.4	2618.5
4621	7786.8	5612.6
7158	4159.5	3648.4
2075	6429.7	8586.4
9832	2331.1	7496.1
6430	2835.1	6805
7690	2809.3	2123.7
221	2379.7	8324.4
9007	5739.3	5888.7
5133	6732	502.77
6957	5456.9	3240.6
19	4045.4	8184.8
2473	9448	9961
1964	4755.9	4001.9
5200	3031.3	6441.9
6464	4996.2	999.06
245	8116.5	9826.1
878	6030.2	317.11
1358	7702.4	5038.9
7593	8046.2	2598.9
2264	4121.6	6010.2
244	6958.4	251.13
2203	9168.9	937.39
6581	4705.5	4326
172	2491.1	4412.9
2968	8905.9	3456.8
3040	4981.9	1006.8
2691	1714.3	8239.5
844	5763.6	4983.2
6993	3762.8	3786.3
9399	5818.5	919.8
2757	8348.7	2587.6
111	2304	8279.3
1049	9924.9	9300.9
2067	1626.6	9517.8
4066	5842.4	2008.3
461	3716.6	3740.1
657	6623.9	3225.1
2180	5120.4	3405.7
5895	8957.5	9750.8
1147	449.43	8081.6
322	2656.4	91.825
6618	1314.4	631.54
7032	3336.2	3779.9
1222	3439.5	9779.1
4104	7276.4	547.25
4096	478.57	4776.8
2669	4926.7	3373.2
841	2970	2130.7
603	7729.9	979.14
9454	2165.8	6432.4
8702	2058.6	9315.3
4460	9754.6	7067
2754	2380.6	3061.5
526	224.64	2923.3
490	8848.9	9033.3
1	5402.4	8365
5638	3223.7	1225.9
7620	3112.8	6071.7
3421	1365.7	2183.7
1516	2627.3	7419.3
1	4024.3	925.74
1888	5934.6	9941.9
1017	8003.6	6412.6
3294	5134.9	6053.7
5983	1089.9	6681
9505	1302	4926
5102	6730.3	449.29
1603	8911.7	3815.4
294	837.01	5509.9
4795	3951	4152.6
2070	2260.5	9603.8
9390	215.42	9664.9
34	5108.5	4417.3
276	8635.1	9627
9022	9226.8	4693
4966	3420.8	2742
5772	9463.7	9240.2
3178	3331	289.23
637	6455	6061
9431	5186.4	4412.3
3136	865.1	9749.9
275	8489.5	1084.6
2380	2913.9	2036.7
7613	6235.4	6679.9
411	8071.5	8190.6
8783	8612.7	2495.7
7929	4989.2	7776.7
1824	5585.8	9357.1
2379	2924.2	2016.7
1012	9959	9673.2
1517	3277	1198.6
6683	3228.7	1246.3
7187	5020.2	5880.3
204	4861.7	9525.9
1213	8502.4	9560.6
6787	9591.4	2268.7
552	8902.1	3442.8
6822	6637.3	4791.6
5068	4985.5	7863.3
517	4991.9	1071.7
154	6298.2	1863
3848	6469.5	3280.1
2035	6882.1	9501.9
5079	5473.8	4087.3
1508	9677	4024.1
666	8674.1	2708.3
5871	8529	2822.3
5975	3328.3	4001.2
5258	8395.5	9431.4
4613	2248.2	228.32
4883	8572.9	9495.2
545	1391.2	4623.6
1073	3304.3	9788.4
1717	8383.5	2615.5
717	9241.2	9186.3
620	2762.5	3028.4
3058	6526.5	3239
198	8038.9	357.35
5183	7012.9	8633.2
145	3731.9	8203.1
1102	9046.9	4817.9
3153	4757.2	4070.4
8674	9193.2	9219.6
7792	6340.7	663.02
6485	8518.9	4748.5
4229	5526.1	9248.8
917	2266.8	9653.6
136	3227.1	6761.8
6213	594.38	5210
5198	6740.7	476.72
9078	7908.9	2364.2
1908	1494.2	2808
7467	5126.7	3326.7
1214	3058.3	2204.8
1033	3297.9	9711.6
5438	5142.7	6165.7
2679	6985.2	3839.7
6621	7795.6	4233.2
9575	2465.8	4345.2
4941	5460.4	9252.2
7380	9942	9286.3
9910	722.22	4514
1649	9312.7	2402.4
3446	7396.2	449.38
9883	9430.2	7230
2290	3382.4	882.6
4048	9039.9	7727
131	2663.5	2363
7216	1693.5	8265.5
1761	6336	1827.9
6094	9627.5	267.84
538	5122.6	2174.7
5591	5105.9	6791.1
4529	6326.1	7037.2
29	9024.8	7701.5
288	7267.7	8074.9
3830	7899.3	7104
6	1321.4	3941.2
882	4046.8	7901.8
9881	929.99	3466.2
5195	3677.4	6574.6
3038	4404.3	8788.4
209	954.58	9703.4
1082	5122.8	8010.1
1906	7557.3	4381.4
8772	1104.6	4315.4
528	6445.1	7966.6
9006	5630.8	881.06
2	623.02	5275.9
5097	8736	5739.9
2925	8009.2	2609.6
3888	6445.4	5040.1
276	8108.5	9852.2
6343	1337.1	3935
4175	7929.3	10.368
5944	4035.9	6000.2
3290	3308.3	9748.4
4682	5719.5	1381.8
8062	1110.3	6662.9
7383	4132.1	9922.9
1855	7156.7	2920.2
308	9089.8	8982.3
6302	8478.7	3266.8
969	6463.8	2691.7
4466	6807.3	4479.5
139	5470.6	9287.5
6488	5269.3	143.79
169	958.27	4214.8
186	3761.7	3169.8
255	1847.8	969.41
6332	3783.6	3096.6
71	4243.9	762.19
662	2403.1	293.12
5523	8595.2	2732.3
100	9212.7	2028.9
1369	958.96	4286.4
6135	336.43	5168.2
1205	2694.6	2440.6
4309	9519.3	182.87
294	2558.3	4654.5
4511	6017.2	9984.4
5144	6762.8	451.74
8111	5469.8	2973.5
2817	7360.4	483.18
191	9288.4	2956.6
240	2487.2	3999.3
6	4024	5158.2
5871	8983.7	4696.8
1676	1122.3	6688.7
468	2823.4	6640.7
885	750.19	7204.7
4415	1939.5	3715.8
3346	9444.8	9990.8
580	5045.5	4385.6
8226	1329	2254.9
9401	2107.7	5871.1
6909	2812.8	6823.9
8510	6447.5	5236.8
303	9748.4	3291.3
47	9366.7	8686.9
3466	5023.1	1118.6
1808	26.536	3528.6
5945	6416.4	6278.8
1	5910	5534.7
5519	7771.1	3821.8
3742	8044.9	356.04
2266	8081.4	9773.4
6143	391.4	5193.1
9847	736.97	959.66
1909	6950.7	2885.2
5785	8822.3	3725.4
3836	4392.8	8793
5188	6738.8	450.99
8889	7044	8576.2
2486	1290.5	7207.3
3785	2977.6	647.88
1987	5510.4	3038.8
2957	9338.1	5622.6
381	6337.7	1837.4
9427	5036.9	9064.2
5160	6699.6	473.87
4925	379.13	4673.2
4766	7656.6	7567.3
1808	1957.4	7665.5
412	7864.7	2358.8
1367	7740.8	3530.9
7223	686.68	4137.4
1159	9558.2	3239.6
7351	9171.4	8990.3
953	8069.4	6390.4
1752	6666	506.43
2380	7828.9	3559.5
9756	7933.6	5177.9
5678	4320.4	6392.7
6500	9814.6	1683.5
1	4987.3	7789.5
1766	5482.6	989.85
1296	9362.9	8633.7
7076	3459.2	881.64
2644	5989.7	5467.7
5112	8937.5	612.22
877	2871.5	8649.7
8221	3732.9	3719
5088	704.17	973.97
8525	4287.9	715.59
8190	877.21	134.64
166	365.93	5188.1
3460	5171.2	3337.7
744	634.5	9164.4
4849	7523.7	5177.4
7657	2740.4	3260.8
105	7979.6	6259.9
6481	765.53	9210.8
422	7050.6	8277.4
9947	7783.5	2662.6
7073	3449.1	888.82
1385	5849.9	4510.7
2485	3147.8	1864.6
9113	5099.7	9032.4
981	2295.5	9725.7
1854	9780.5	7044
209	458.8	8055.5
4710	5360.5	363.52
8350	5375.6	3184.6
6007	6782.3	2014.5
4337	9053.3	4819
30	2840.2	497.1
8761	4341.8	1984.5
235	8095.9	1609.1
193	2050.5	9535.4
1219	5414.5	5866
3103	9238.9	9202.6
856	8902.9	567.2
7189	2842.5	6716.4
1214	1955.8	7682.2
394	7584.4	7522.1
1181	8646.5	2753.8
567	946.66	4186.4
2828	9338.2	6890.1
87	8257.4	8167.2
4690	1236.4	7647.9
1425	925.84	4266.7
3276	1832.7	4016.8
966	3470.1	1824.9
4871	5846.1	4446
4253	6389	644.2
8763	1282.3	3069
3457	9296.1	2850.3
925	7985.2	6437.1
1391	2200.3	9630.9
1386	1164.3	4179
9774	6056	9186.6
8605	4555.4	836.61
2606	1290	3917.9
7	2145.6	5941.8
238	672.14	5221
4334	5264.5	3865.7
5770	2556.1	4629
1716	1933.3	3651.9
570	6928.3	4432.1
25	5181.6	463.59
8312	5731.5	1415.9
100	9955.8	9619.3
414	6792.8	4957.1
286	8389.2	4907.8
52	2641.6	2434.7
8183	277.13	3277.8
9402	5834.2	906.7
6501	9612	2289.4
1222	4378	3360.1
3286	2455.5	5544.9
420	8578.6	1931
6995	9448.9	9225.6
413	367.32	823.6
5199	6760.5	486.93
165	1879.3	7734.6
1674	5531.8	9277.2
1918	2526.5	7446.3
6132	6428.4	2698.8
6181	855.8	9982.3
4338	9028.6	4792.8
2873	1344	7273.4
6809	9332.2	2359.8
3129	817.8	9154.9
1221	5983.9	2798.3
370	733.28	4280.6
1223	506.06	7724.2
4397	5417.8	129.23
181	3472.1	905.17
1813	2741.9	4049.8
4009	8923.1	8337.4
3861	4217.2	1248.6
6446	7153.8	2976.1
1189	1126	3232.7
606	1695.5	1236.9
129	3200.1	2039
4078	5515.4	7609.1
3143	5901.9	8659.2
8204	4779.8	4372.9
8435	1931.1	8865.8
5117	6761.2	448.42
1586	9181.3	912.21
335	5429.2	7209.4
6122	4582.1	8536
9391	7385.6	468.09
5146	6766.8	444.41
7488	1962.5	3695.6
270	5129.5	6145.2
1137	1856.5	7990.5
4589	1607.9	6062.6
1020	5057	1078.3
7542	5161.5	3445
615	8473	9402.1
2287	8598.7	7062.6
2410	542.5	5242.8
239	2419.3	3983.5
3332	5056.3	3506.5
96	2891.5	3858.7
1422	8187.7	3553.9
77	8057.1	2252.4
4469	5900.2	3984.5
7475	850.73	9149.1
884	5861.9	4473.4
6146	2278.8	7523.4
7808	8497.8	4744.8
8	9146.3	8970.6
4177	4517.5	8483.9
3091	5842.6	8406.2
6469	9478.7	9984
874	5630.6	1333.2
4896	891.9	5578.6
501	7510	5378.1
8339	9579.1	2282.6
2759	2225.3	5894.4
2179	8526.7	9542.7
3641	748.33	4517.8
185	3731.2	3815.5
633	1297.3	3090.3
1125	5037.2	5846.5
7996	2879.7	9977.2
8220	2592.9	1104.2
6503	5050.2	4289
5782	3279.3	8396.1
6533	811.98	9213.4
2499	5958.9	5531
5635	8494.5	1110.2
3990	2589.1	2325.7
101	2756.7	8414.4
2691	6746.9	510.54
2548	6144.7	5736.4
68	8891.9	4238.7
3845	6428.5	3206.3
1187	9738.2	591.25
2496	8515.3	1899.6
5177	6758.6	483.04
1786	2802.4	5486.2
2274	3481.6	5136.8
8303	819.81	9990.3
1935	1391.5	666.37
244	8588.6	1861.2
6989	8890.4	3815
800	1955.4	3660.4
1046	2455	3415.6
1234	6491.3	5039.8
6755	80.279	8357.9
9127	9210.9	8588
8243	2801.1	5405.8
4128	2961.4	3875.2
5300	6657	7024
223	8942.3	4193.7
1184	6480.5	1241.5
9037	3357.6	9706.3
3254	5179.4	2099.9
2066	9187.2	877.44
678	723.71	4476.7
1868	5533.7	3621.5
7634	5854.9	1979.5
2287	2221.6	5891.7
2157	6365.4	5027.1
1303	9476.8	9714.2
1645	4085.1	8268.9
652	5134	1926.1
5169	6696.8	497.94
9929	7767.9	6371.1
1553	7078.6	2911.8
877	9767.5	8480.1
9898	7755.4	6388
504	3692.3	8243.2
5418	5647.5	7246.3
271	3520.5	5137.4
411	9365.5	9733.7
4091	499.36	4701.4
538	7544.7	1395.4
4947	8400.8	5881.4
9949	3974.6	7903.5
5596	860.65	9657.2
787	3446.5	9851.2
5768	7223.9	8120.9
1	9053.6	7675.8
9391	6837.9	7762.6
1198	948.52	128.51
8665	6077.4	1068.8
5690	831.66	9639.2
4189	8819.9	9023.5
152	6561	47.275
8996	1433.2	9518.3
237	4027.4	971.55
8131	5360.5	6905.4
2335	7785	1889.5
1870	4730.6	4694.8
4958	1788.1	3985.7
3960	1284.2	8442.7
240	5138.6	4278.3
74	4677.9	2415.6
2643	5808.6	972.57
2554	3127.5	1862
240	3667.2	6529.7
4878	3653.4	3865.6
7349	9178.6	8921.5
1105	3790.2	7617.8
3199	8945.3	8359.5
2294	8995.6	9683.3
2627	7152.2	2075.4
5175	1087.3	3170.5
6906	4990.6	5785
2636	4776.4	4291.2
1118	2238.2	9687.7
291	860.34	5529.3
573	3393.4	3570.9
4999	9219.8	9191.5
49	396.24	3254.6
3051	694.44	9122.5
6525	2829.3	6715.2
1186	9756.2	678.65
1852	9790.5	7057.1
5970	1131.9	6693.9
5046	3175	4312
1459	9691.2	1998
6127	722.29	5071
123	1496	4635.1
3481	9372.3	6927.7
6567	6139.2	1631.6
233	5566.5	7215.5
9479	2842.6	6825
2290	1791.1	928.66
625	4297.8	792.03
668	3771.8	3165.4
337	2707.2	128.99
200	7955.1	6236.6
6	2844.8	6811.5
5901	4377.5	2108.3
1825	2585.3	4310.8
3158	3283.1	3829.3
4685	3958.2	7938.2
4936	9111.8	9074.7
2641	9309.4	5587.2
370	781.48	5507.5
124	7480	7465.2
6808	6027.3	2792
866	3935.6	2466.3
8426	4255.2	792.79
9762	5311.7	5098.5
1353	8489.5	5950.9
9406	5806.1	4457
364	4858.6	3340.3
1670	656.88	989.91
3657	7408.9	5336.5
5847	5505.6	1010
95	8968.5	8341.3
786	9532	6294.1
666	2633.5	4236.9
56	537	738.17
5159	5986	385.37
6620	1332	3875.1
2377	7407.1	526.12
476	6931.9	4453
5181	1153.7	3208
6268	5430.8	8410.4
918	8355.7	2589.5
1428	955.1	3412.9
280	5407	7621.8
5166	6702.1	503.79
2725	9844.1	1676.5
2821	7463.8	443.64
101	1259	1805.2
439	6854.3	9397
4027	5927.3	191.35
9646	6499	7984.1
1129	4677.8	1165.4
4684	8521.1	1861.3
5761	5120.4	6770.1
7704	6898.8	4504.5
1906	5017.1	5087.7
9497	7686.8	2497.2
8452	7391.2	6151.4
3781	5853.3	5451.6
1373	6074.9	1623.1
190	2938.3	3847.2
1883	6996.6	218.49
396	7486.8	1303.3
129	2682.7	2348.1
3674	670.8	1592.7
1997	5424.2	8421.9
2379	893.1	4215.5
1366	6057.7	1608.8
1041	7254.2	4021.7
613	5992.3	9207.5
3654	4260	6406.1
8663	5119	8041.7
2199	2526.6	8212.2
8814	9060.6	5448.6
6744	2795.4	555.81
4979	1984.9	1522.6
2787	2816.7	8435.9
7747	4258.8	6414.2
9915	2944.4	2233.1
9528	6719.5	546.58
5140	6695.4	445.12
8702	9202.4	8948.2
8966	7748	84.318
4553	9281.1	4743.3
5017	782.26	5042.6
2045	6466.7	4962.5
1186	4996.6	7795.1
8710	9751	1940.2
42	8692.6	5748.1
761	3086.7	6090.5
6944	4744.5	4357
1528	6422.3	3219.4
3736	7852.5	2437
5524	3597.2	4562.3
2127	6873	3852.6
862	9297.4	7299.5
9242	5425.9	351.43
2149	7877.7	8942.1
790	1969.8	3673.3
9621	5369.8	5833.3
5257	9531.8	6222.5
876	7796.4	2721.7
5088	8970.7	587.53
2076	4129.3	9946.4
988	8148.4	1238.1
1002	9153.3	877.94
6	680.07	4583.4
8782	6274.7	5628.7
531	1853.2	4058.4
2398	356.66	4734.3
312	8383.1	4933.3
2817	2762.5	4555.3
1516	592.66	3344.8
107	9252.2	4282.9
47	6413.8	6197.1
3636	764.64	4489.6
734	9692.8	8907.1
2899	2412.3	3970.6
184	2887.7	3781.2
471	9430.6	7205.8
360	5113.9	4400.9
598	5464.9	7161.7
6922	117.34	8354.9
5689	9837.8	9917.1
3973	3227.1	1655.6
1527	6439	3288.9
7880	3165.8	1561.2
9983	7867.5	2349.1
255	3486.8	5137.3
186	3264.9	2153.6
2	9210.5	4672.6
6	5223.5	2081.1
9823	2377.7	7477
850	4634.8	4133.1
991	5974.9	1047.8
5487	6740.2	2647.6
4177	8337.4	7971.3
5523	9543.5	9768.9
1993	495.61	4726.1
378	5499.6	9248.2
8517	6948.6	9355.2
9735	9401.1	7157.9
6370	9490.7	9719.2
752	721.47	9144.8
2568	9464.4	2101.3
326	2968.5	3861
5635	5530.6	9285.7
3889	693.69	1631.2
345	4317	2226.2
7781	7484.2	7400.3
8802	3362.2	3613.2
69	6268.8	6644.9
7424	8940.8	686.65
2488	3373.3	3781
540	2765.2	5394.4
1130	5018.1	5878.8
1191	5001.2	7790.9
3235	1591.9	5425.2
6839	561.13	4748.7
2989	5014.8	990.97
8801	6703.6	2675.5
9634	8097.6	403.7
3109	6433.4	3300.4
1925	5581.6	9318.8
8506	6441.4	5227.1
3352	474.8	7828.1
6991	789.2	9683.6
2564	4478	7870.2
649	3496.5	9755.4
1186	1138.5	3180.7
2633	7510.8	5292.9
424	5485.4	4013.2
811	2988.6	2282.3
1229	5434.2	9446
4879	8800.2	8981.4
7062	9517	234.43
9425	48.59	9710.8
236	8351.8	2616.8
476	385.46	4677.3
682	1096.2	7627.2
9947	8113.4	4636
3037	6946.7	1181.1
4038	3182.8	1607.3
141	5445.2	7573.5
3933	8771.7	5797.7
5872	5226.5	144.64
944	3411.1	898.43
301	5559.8	2981.3
320	1692.6	8306.5
2116	1733.2	8274.5
3646	1171.8	6674.5
873	522.21	4757.5
9849	702.06	4496
213	5026.9	1142.1
6988	5685.8	4921.9
2855	3293.5	3666.2
214	8876.3	4298.4
3007	2541.3	4.6554
4441	3538.4	4129.8
1136	1261.7	7757.8
1233	2883.1	3836.7
8838	416.66	8027.8
2366	6358.1	1750.2
3393	5457.4	3204.3
1935	3485.4	2811.2
9116	5100.4	9022.5
8421	8125.6	1179.2
7202	1730.7	8289.7
1254	3647.6	4542
492	761.82	5497.8
5848	165.01	5469.5
2846	9768	3913
4169	8345.4	8045.1
2450	7252.9	532.5
6929	4431.7	2193.5
3749	7832.7	2357.6
4030	5102.9	2174.7
5900	9170.5	9277.1
1058	9915.6	9254.5
3995	9320.3	2879
42	7832.8	1914.3
65	6713.1	4791.8
2284	8167.3	8508.7
5595	877.84	9653
3099	8367.2	6340.4
414	8375	8021.5
3096	8918.1	4212.8
3521	8834.8	3518.7
109	7990	2243.5
1663	4167.7	1263.2
7222	2789.9	6853.4
3037	1868.6	3747.2
5116	6716.4	492.67
6167	4866.2	9509.8
3664	8231.6	8480
3099	4414.5	8779.2
7791	3265.2	9762.9
8995	1456.8	9518.8
463	3571.5	3624.5
941	6666.1	7013.7
5466	2791.4	5216.9
174	8361.5	8044.3
9	367.95	5248.6
286	6384.6	4968.4
3438	3008.3	2211.6
7461	5108.2	3403
1326	2810.2	52.744
127	1096.8	460.46
1168	535.38	7827.5
9467	3812	3092.8
5868	7873	9017.6
1401	9240.5	22.213
5784	9476.7	9201.8
218	8815	3674.9
9719	6712.7	6670.6
3671	3590.2	1732.9
5521	7791.4	3814.1
4280	6982.8	7789
7112	2836.8	8385
2465	3287.7	9760.5
1775	9904.5	1749.7
106	6896.8	2834.5
9846	4477.9	434.39
567	514.07	7751.6
1052	2081.8	1894.2
4498	6467.3	4701.5
7266	646.13	8701
15	9345.6	8660.1
8602	5376	7663
8398	6712.6	7016.8
1543	221.29	96.714
525	9919.5	8206.3
4358	336.48	767.66
474	1252.7	1917.6
4402	1318.1	612.35
1964	9813.2	7093.9
4210	4040.4	5986.2
2504	1896.2	7984.5
7196	8687.5	2815.7
7405	8329.7	8221.5
8030	3475.9	5160.6
3557	3604.4	3884.9
9737	2853.5	6565
1068	3676.7	3874.8
378	158.98	6378
503	8286.7	8123.7
158	246.97	9574.2
740	762.52	4352
342	5461.4	7151.8
9853	2192.4	5921.9
2018	9486.4	9239.7
1509	5267.6	138.91
2665	1766.4	8237.3
1292	7995.7	6428.4
8814	4552.5	839.62
763	7985.2	8190.6
2111	8860.5	4215
74	7914.9	9456.1
892	6473.7	3058.5
1279	4036.2	3636
2665	8421	2589.5
1992	3090.8	4257.5
3210	1480.8	4694.5
2788	1720.1	4461.3
5393	3294.4	1357.2
992	8250.6	4105.3
258	3333.5	4041.6
2124	3794.1	7631.1
123	3014	6372.6
2438	8036.7	2239.2
5065	6814.6	2562.7
7060	706.52	989.58
5148	6715.7	530.59
5420	9296.7	7856.3
4754	1328.7	3928.8
629	4311.9	732.86
215	5047.6	1135.1
813	6552.4	7.6836
1712	3283.3	8454.8
2638	4929.7	3263.9
676	8669.5	2734
2814	5060.3	2220
225	3260.7	2094.8
583	3369.9	3586.3
3288	2979.5	2252.5
8220	8672	3850.9
4884	4084.9	5928.6
2926	1179.5	4215.7
3121	6493	2699
1426	979.79	4237.3
61	214.73	6329.7
78	1795.9	9488
1299	8021.5	6384.7
6856	5444	9502.5
2067	1935.2	3690.9
3077	2332.4	7373.2
6520	7824.9	5574.3
4604	2567.6	4210
7189	7741	5521.8
1500	2395.6	3976.8
4076	5607.9	2981.8
9638	5417.2	134.24
4091	703.07	1683.5
5311	2504.1	3329.2
8732	6406.8	687.14
688	9730	612.06
7748	4291.9	6377.3
4370	3337.1	2791.1
8086	9581.4	2229.1
1939	1301.5	7320.9
4876	7541.4	7418.5
30	558.98	720.49
5187	2966	2169.3
5215	6724.4	429.98
9478	2787.6	2076
2370	2803.5	24.517
4666	8369.3	4945.4
289	1180	6707.4
3100	3232.8	1214.2
2464	3739.7	8196.1
3589	3124.5	4279.8
9499	3470.7	4038.9
1228	545.56	7686.4
8340	9637.8	2283.6
9858	2273.6	9602.5
6588	6094.4	1608.8
2401	9491	9248
3993	2581.8	1169.1
2041	8861.1	3789.5
8066	8321.8	4959.4
2736	8723.2	2705.4
7274	6727.1	2480.2
6510	7770.1	3576.1
3758	2683.9	2356.6
7129	7831.2	9362.4
9373	92.658	9623.1
2492	5036.1	5016
2578	9826	3256.2
36	4206.6	6459.2
3874	9124.7	8941.9
8518	3313.9	8468
609	3169.5	9393.4
9828	7940.2	5233.5
5512	7774.3	127.56
3267	2101.8	9398.6
1787	4026.8	2471.1
4485	2845.1	6727.4
696	9311.5	2846.4
9760	6827.3	9768.3
1182	4601.4	4026.2
2226	4280.2	818.57
915	5853.7	3982.1
6926	3002.7	6370.6
9467	2784.8	6786.4
5596	8452.2	2858.9
3933	2928.3	8576.7
6321	2574.3	4551.2
5739	9593.8	6240.7
165	7494.4	1320.7
7192	5939	1942.5
299	4112.9	3636.8
1084	9115.8	9153.2
5740	1808.3	983.31
4890	1832.6	956.79
1540	8133.8	1178.1
285	1374.9	648.63
99	6888.9	7706.3
5788	2433	2980.9
5179	6677.9	455.27
3239	9518.8	9256.4
6485	3299.2	9061.7
6664	1620.8	8358.6
2396	9494.8	9696.7
3766	7428	1308.4
8230	7120.3	9385.4
722	9320.7	2868.3
2399	614.56	5223.8
4314	7790.8	4280.3
213	1842.6	9533.9
4277	7744.6	4282.6
3228	9689.8	3272.7
3304	6470.1	4742
1118	9898.6	9354.7
5706	4438.7	8893.1
322	4950.2	5881.5
492	9107	5357
4735	5924.5	1971.4
3709	3176	1881.9
3743	8068.6	355.46
1778	5120.7	1523.5
3341	5140.4	3454.7
2190	3208.4	9381.6
1160	8065.8	9675.6
369	3382.5	8411.8
6978	2830.7	3820
1367	951.49	4251.5
900	5568.2	1056.5
125	5491.4	9224.4
21	9331.6	8662.9
2638	1743.4	8266.1
3550	4711.4	6644.3
5785	8576.1	9606.6
2	5007.3	1067.1
695	8340.6	4929.5
4929	7337.3	8069.1
3267	2741.3	3008.4
907	3856.1	2409.4
9890	233.78	2472.5
3266	6437.1	2700.8
8123	585.52	8726.6
55	751.75	7799.7
5168	6720.5	488.12
3478	8483.7	3264.8
3420	6149.8	5801.7
8687	2834.9	62.198
4058	4775.2	4369.6
16	9849.2	3298.2
501	9621.3	4007.5
3200	8139.7	1618.7
8866	4064.6	5174.3
2215	6569.4	51.094
3612	9115.4	9249.9
7720	4701.1	4713.8
4750	4391.2	2199.7
9400	1327.6	4961.9
763	3166.1	6099.8
1502	8320.8	7977.2
3177	6782.7	2524.4
4730	9099.9	9095.2
9215	5505.4	3619.6
947	3412.6	2853.1
539	9336.3	2444.5
667	3781.3	3118.3
9230	9735.9	7102.6
1190	1346.4	3153.8
2348	2995.7	2183.7
9160	5152.1	3409.3
5253	6606.1	17.031
9940	4044.4	7933.2
161	2648	9979.3
5520	6449.4	2707
9349	2662.3	4268
481	9273.3	53.244
187	2202.7	5839.1
374	4895.2	3287.3
8078	5933.6	195.85
2191	2049.5	9526
9390	3496.5	1809.5
258	6460.6	1218.1
5078	7020.3	8638
147	3937.7	3028.2
3636	7913.6	6279.1
4595	517.34	4756.8
2014	6020.1	1073.4
170	1939.9	8888.5
163	1320	3892
562	2555.5	7741.1
5157	5981.5	9996.8
8906	7957	7124.2
5641	3286.7	1268.8
8373	9536.5	264.56
6363	7141.3	9344.6
7149	2223.2	5873.8
3192	1261.7	7258.6
1	8985.3	9771.8
209	5562.9	7295.8
3855	2426.8	2939.9
1435	499.85	4728.1
135	8979.3	4697.5
6916	9051.5	4786.3
2898	734.45	7251.6
1173	6628	3143.5
2926	722.9	4558.3
3469	1256.1	4171.4
1362	2424.7	2978.3
3690	3149	6040.2
7089	1187.4	1879.2
610	1978.1	8854.4
7791	7125.7	2927.3
888	744.47	7238
7512	1883.4	8886
4197	2747.3	2418.3
9115	2350.1	854.95
9741	8492.5	6931.2
1810	9874.4	8482.5
422	4063.5	7958.4
101	9002.6	4771.3
1167	3816.6	7554.2
3707	6812.5	2661.4
114	7833	4347.3
3823	6465	4996
1214	9131.2	8996.6
6614	1324.8	3944.4
591	5752.7	5018
5799	5471.8	9280.3
9605	2439.8	4335.9
1411	8069.2	4647.2
4082	690.85	1671.5
172	3696.6	3775.5
3007	5775.1	4894.7
956	3474	1830
2866	4191.4	1310.6
561	4329.9	1977.8
1877	5059.2	1629.6
33	6277.2	5487.4
57	6768.2	2548.9
4931	1171.2	6681.1
2684	9333.4	8658.1
2493	8873.1	555.55
4887	1954.6	8883.8
4747	2898.5	9966.8
4321	7793	103.09
1815	3544.8	3604.5
819	3003.3	2160.4
1218	5401.5	5815.2
4451	9719.9	7075
226	2455.8	4404.7
8840	7733.7	2478.1
1471	6477.7	6057.9
1067	1730.3	4475.4
3430	8847.6	3505.3
1806	6330.7	637.73
8218	1698.2	4402.9
6371	9455.7	9741.8
8263	4342.3	8684.3
3579	1265.1	4125.6
4777	292.22	3814.3
5215	5017.9	1146.8
200	7495.3	1345.9
6942	7182.6	3983.9
1091	2013.8	8842.8
3597	3487.7	5112.8
5133	8877.1	549.35
1291	9135.7	921.77
4752	280.62	6289.6
2105	9425	2148.1
4993	765.16	4983
378	5679.4	5535
4778	5442.4	99.778
8101	2981.7	2210.2
8985	6387.8	6205.4
4233	4858.6	3326.8
1686	524.6	3340.4
1260	4401.9	1955.5
1740	9840.9	7044.8
8665	5952.5	5439.6
9176	5034	7780.6
589	7132.2	551.83
325	9791.8	7134.3
8664	5107	8074.9
3770	9307.7	4336.9
944	8392.5	2651.6
1952	9466.8	2201.6
1940	514.09	4694.5
5953	8282.8	8014.9
3424	3289	1241.4
47	7751.4	937.28
9047	4212.4	3709.4
2158	5107.1	1620.8
9865	7939	5156.4
5272	3345	342.04
1523	3208.7	1229.3
1825	7478.7	541.82
4198	4860.9	3441.4
5942	5585.4	1020.5
5126	8955.8	576.74
5505	7798.9	79.833
1147	8854.4	3810.8
3828	8051.8	8127
4211	4072.5	5950
6653	581.41	5191.4
1828	3995.1	4083
2306	5525.9	9303.2
2276	7889.9	8921.1
5397	2853	9963.7
831	9426.3	2176.7
3782	2897.4	7541.5
3840	7875.4	8941.4
139	9357.2	8627.3
6552	5744.2	854.84
2626	5919.9	1979.3
7691	7404.8	471.76
229	2613.3	4279.5
4286	5742.6	5938.1
2202	9687.1	8963
1675	5438.4	9535.8
1919	5355.2	6912.1
608	5976.5	9156
5652	8528.7	1074.7
8654	5129.8	9029.7
1237	300.48	9480.9
7557	8543.3	6977.3
542	7539.7	7411
627	2329.5	7456.9
2031	1908.3	3754.4
5106	6691.3	442.31
4634	1891.4	3689.9
1044	5829.6	3943.5
2370	2090.6	9578.2
6806	1062.1	7629.6
7204	1688.4	8274.2
6809	8799.4	3550.4
5155	6679.7	498.01
157	3317.5	9040.4
3271	1395.7	680.22
9980	7827.9	2398.3
176	3448	876.1
141	6457.9	3030.5
3176	3459.4	5173.7
9061	8207.6	1280.4
1723	3037	2212.2
57	6687.3	4814.4
1776	9727.5	1968.8
4285	7161	449.63
8842	5720.3	5007
3385	5341.5	7746.2
1430	6842.9	9748.2
1190	6688.9	4783.1
2069	5121.3	6729
5734	49.322	3510
1649	2484.8	5468
8061	5296.3	218.13
288	1303.4	1876.7
6074	4984.4	5828.7
616	872.79	9116.4
7689	6504.7	1618.1
3077	1908.8	3677.2
2589	8462.6	3269.9
5301	8879.9	1823.4
1177	3129	6184.5
344	9786.7	3158.1
333	4078.4	7892
3374	2103.3	6400.1
3004	5762.5	4914.5
6365	4977.9	7768.4
4901	952.81	5579.3
6796	4440.6	8812.1
4651	8368.2	4867.2
361	6765.3	2450.7
176	7482.1	1287.5
421	8602.6	1971.4
1974	711.37	928.08
16	6450.4	3037.7
322	7139.8	9391.7
2154	6896.7	3823.6
5073	1894.5	3698.7
7925	5015.3	7819.1
162	8978.9	8391.1
727	1389.4	4895.9
4651	4691.3	1190.2
5271	5432.8	2804.6
226	3725.6	6494.5
2154	6826.5	2588.4
3198	527.36	7706.2
9205	5774.5	2476.1
2934	1682.7	4442.2
1065	7969.4	7280.4
1208	2842.2	8647.8
9930	5090.4	3365
1991	5467.6	2964.6
8685	543.08	4744.1
1219	9093.4	9314.8
288	2322.2	8438.9
1123	8740	7005
6149	9582.4	3216.5
408	2314.9	9738.8
218	5742.3	5572.4
677	726.29	1010.4
9811	7996.1	6454.6
7109	9955.4	7420.5
8813	4831.6	3304.3
3509	1469.1	4674.1
5493	6147.9	4806.6
2655	8446.3	2600.7
32	2322.6	8381.5
6993	9500.4	9255.4
4676	314.35	9568.8
139	1667.4	5404.1
117	2628.7	2361.9
6242	8435.5	6380.8
143	7961.3	2230.6
1359	6984.7	2804.1
106	6031	2927.2
2917	2672.4	1137.5
1714	8803.2	2281.3
4929	9200.7	9055.7
3138	5659.8	857.58
718	8473.9	1810.3
2576	783.74	8549.6
5396	872.95	9650.6
6	4678.4	7858.7
5203	2834.2	5276.5
1246	1237.2	1817.1
3838	6412.7	636.12
7329	4611.5	1234.3
125	4512.6	8510.3
101	1430.8	704.18
3943	5968.5	9161.7
4105	507.53	4697.6
5156	6710.8	509.44
6666	1735.7	8343.8
8335	9643.3	2262.8
2123	9122.7	9231.6
4012	5740.5	5023.5
3639	7640.3	8593.4
2633	7466.9	474.43
2033	1246.9	8491.3
4030	5046.7	1161.4
6347	3258.4	2872.5
9883	2839	8607.1
5462	9953.2	6184.8
4004	6826.7	7783.5
1305	7628.5	1470.1
1560	4438.2	3363.1
4732	518.15	2892.4
217	3946.3	958.24
34	9638.7	8914.6
2493	8533.7	1801.1
5727	1269.8	8445.4
4240	4072.3	9948.5
1	9260.6	4703.6
701	677.02	4072.8
286	7217.1	8113.3
2753	7170.4	9309.7
106	8049	6385.1
116	9138.6	8600.8
9527	3801.4	3157.8
1940	3197.5	6111.9
962	4467.4	5487.9
7613	8025	2626
2216	6559.8	15.767
2083	8539.5	6883.1
3921	6460.5	5031.7
8510	855.02	9727.3
427	7095.7	8304.8
778	1935	3620.9
3680	8006.1	9735.6
4734	1309.7	3119.1
5222	8596.4	1842.2
850	6903.8	2838.2
7787	8888.3	598.78
5850	2824.5	6807
6891	3343	3816
7935	3704	3788.2
9426	149.18	9686.5
2959	6501.8	4725.5
93	2918.3	3871.2
6779	4148.2	3759.3
73	9709.2	1984
146	7823.1	3791.6
8982	6293.2	6222.1
7149	1734.9	1245.2
2262	923.56	4244.4
2670	746.57	7769.9
2033	9575.1	3232.9
2087	6446.2	8580.9
2805	4282.9	1291.6
5127	6662.9	416.31
9938	7098.5	2933.3
1064	7766.3	5024.6
1337	2304.5	9817.1
5209	6714.4	523.79
1704	657.78	8683.7
376	4686.3	6653.1
7405	9784.2	7120.1
2804	8061.8	453
6142	651.96	5249.9
7146	1018	7622.1
2706	5855.1	1964
546	4016.3	3691.6
2662	1647.4	1115.8
26	1106.2	4361.4
6653	9270.2	98.48
2149	5385.3	7664.4
8349	5395.4	3204.4
2792	1331.3	662.17
284	8361.5	4896.7
5459	454.29	4701.9
400	8737.2	7956.6
2685	2704.5	4637.3
428	7044.9	8265
5890	9157.3	864.23
4737	6474.8	5223.9
4559	9088.1	9141.9
9644	5866.9	1951.2
528	547.19	7741.7
1048	173.75	2899.2
2647	6435.7	2642.7
24	2680.3	3405.3
4010	8265.8	8470.8
1	8352.4	4937.6
7374	5947.7	1081.5
6856	4106.8	6017.4
4228	4876.8	3364.5
3896	2475.6	317.26
5224	8298.2	8137.6
4366	9660.8	5320.3
502	514.67	7752.8
1753	9790.5	6973.7
65	4527.3	454.11
444	5182.1	465.09
5020	3261.9	1239.4
9620	703.12	5059.3
2176	6587.1	1544
4551	6312.5	3272.1
1405	5855.4	4482.8
1947	1322.3	7301.9
5148	9306.4	5610.9
7432	3942.5	7955.6
879	8943.1	8342.5
3864	4213.8	1281.6
505	477.89	4805.4
2848	5082.6	3447
2769	6885.3	4493.6
4779	7803.5	6354.1
2642	7748.3	931.34
319	9977.6	8224.7
7154	4236.1	1188.7
393	9114.9	4787
4588	304.95	4660.5
4361	5728.1	5891.9
5533	3179.7	1605.3
4000	2750.2	4628
195	9312.1	2846.6
4242	8905.5	4251.1
497	4213.7	3738.9
9877	7934.9	5209.9
2496	8927.5	3232.5
1803	9650.1	3988.9
4727	9434.3	9685.4
2753	4082.5	5984.6
3499	1893.6	8876
8340	8172.2	1182
9805	9109.3	899.11
7725	2260.5	9791.8
786	2039.6	9353
4827	5493.7	9354.9
339	7670.2	1495.4
924	8326.2	4926
5118	6713.3	453.67
1311	1956.2	3693.7
6985	8322.3	8073.7
868	1969.5	3683.1
8288	8531.9	6833.8
1809	2783.9	4132.4
941	2951.7	697.89
5381	1929.5	7691.1
5072	5088.4	6825.1
5780	2536.9	4646.5
9848	699.45	970.07
4864	7011	8624.3
5368	2759.1	4662.8
6896	238.77	97.316
323	5305.2	3230.3
872	2809.5	8622.4
2376	8840.7	3493.9
8144	4498.3	437.41
8796	1651	8288.6
8812	4890.4	3370.1
4366	1410.7	9531.6
9441	2650.1	4287.9
7161	718.83	4377
3713	4867.4	5458.8
2150	6343.9	1858.3
4511	1306	1801.3
5039	7116.5	2779.4
489	4260	6448.9
74	8083.6	2228.4
3098	9680.5	558.12
9955	5877.7	3994.9
1562	9326.4	6847.2
4281	2862.7	9961.7
6297	8422.8	3302.1
7381	7882.2	9470.2
8992	7473	1357.8
565	4332.3	2014.9
2056	9544.1	3253
47	9311.5	5617.4
2028	7912.9	9403.9
140	3871.6	2973.8
2587	2239	5827.8
1076	7046.9	8268.3
8874	7951.6	7095.5
2806	4438.4	8557.8
5277	5962.9	222.79
13	5997.1	9153.4
8317	5114.7	2257.6
37	21.898	5933.2
476	2163	1925
8521	3369.7	8429.5
75	5478.1	4021.1
5206	6875.6	2584.8
376	889.47	95.944
2005	3891	8227
315	6219.7	4813.9
8368	3804.3	7613
4505	4101.4	1431.9
6536	5432.6	359.21
1225	6000.2	2857.1
83	746.9	8536.5
9882	2892.4	8590.4
1808	6188.5	5624.4
5096	5522.2	3990.9
6503	9582	2232.6
549	8330.2	8153.8
1163	9783.3	7057.7
34	2817.8	6847.4
7558	8980.4	769.72
6850	7400.2	5349.4
1588	6764.8	6701.2
115	6090.7	1642.2
330	5615.2	3010.1
258	7085.4	9390.2
1187	9890.6	8232.5
685	928.56	139.91
1318	3515.1	1834.1
126	8598.5	645.86
1591	6583.6	3137.8
3661	8223.2	8452
953	6010.4	8537.6
8430	4270	720.49
4686	876.82	127.29
6478	7168.3	2998.8
4228	5527.5	9288.1
6502	5609.1	2953.5
8998	6479.8	3261.5
7	5237.1	9655.9
1312	1997.3	3668.9
6128	6458.5	612
8924	1796.5	965.22
4405	4414.3	1984.5
4889	2846.2	6648.5
5581	4395	8888.5
412	3124	6169.1
85	1453	718.41
34	950.55	4264.8
7369	4025.1	2465.1
2349	9181.6	915.08
651	5460.1	3292.5
1624	6830.4	6625.5
338	5148.7	4334.9
1383	9756	555.52
6660	8692.8	2561.4
4626	8766.3	9004.8
6858	6652.7	567.7
8029	1393.3	4947.7
8603	4473.8	830.01
8602	2628.6	9661.2
3146	6298.2	5481.4
247	5108.7	4293.2
5352	3272.7	2050
729	4425.6	14.149
152	2876.1	3851.3
7447	908.1	5581.4
2606	1395.9	637.88
3196	5793.8	902.29
5186	6873.7	4466.7
6254	5439.3	8367.7
9220	4085.7	5972.1
2799	1437.3	678.95
7165	1226.9	4180.1
2482	1889.7	3719.4
7160	759.72	4305.8
5462	5768.4	4511.9
9931	5132.5	3407
2523	9316.1	9223.6
3295	5657.9	845.13
37	7602.3	7453.2
560	4349.6	2020.5
9525	3970.5	924.53
9523	3936.3	2454.8
953	3341.3	9751.5
466	2851.9	6521.1
7300	5349.1	123.86
493	820.79	5544.6
121	6683.3	4834.6
2511	7020.1	8324.8
6499	9847.5	1700.5
4463	1814	3950.7
179	8037.8	2283.7
4262	4063.9	5151.3
2469	9307.8	7797.2
130	2707.1	2317.5
9798	957.28	4249.8
2294	6344.2	5239.6
633	6985	8648
1302	3227	584.78
8063	9645.2	582.02
5122	6764.6	516.5
1385	8856	9003.8
286	375.23	781.7
2072	5051.9	1135.2
5200	2841.6	42.308
4569	6509.1	1500.2
220	8205.4	1123
765	2035.4	3702.3
6001	2445.9	3886.2
1884	1940.5	7654.3
591	5145.1	1587.8
204	9318.7	2878.4
89	920.82	71.598
3478	9007.3	4853.9
2649	9.4178	2303.4
220	7153.7	532.78
36	8516.6	9425.3
962	4861.1	9537.3
1351	9493.8	9197.1
510	9376.8	2408
55	6810.1	4382.1
4889	4430.9	25.27
9849	4492.1	483.43
1935	1268.1	7247.2
8819	5900.1	182.2
858	4700.4	1198.8
6297	5016.1	3507.7
5846	4455.6	8798.7
156	8952	8380.7
7229	4853.5	4323.3
2164	5435.5	6900
3176	9699.2	5296.9
307	9939.4	8272.3
2854	2402.1	382.26
4267	8943.9	8415
345	5414.9	3280.8
696	8024	371.87
7300	8628.2	2482.5
6805	9288	7336.5
387	2461.2	3943
1333	4255.8	6466.8
415	5114.8	8064.5
3480	9356.2	6911.1
568	5363.6	7647.9
256	3509.1	5124
4779	2761.1	5264.7
6996	8697.9	7975.7
5068	9277.8	5182.9
7402	2811.2	8411.6
1836	4446.5	7844
8524	5837.4	3979.6
7188	2429.7	3949.7
455	8356.7	2592.1
6466	6790.3	1988.4
2206	2188.8	1920.7
6984	4382.5	8803.5
2434	6393.4	1840.8
8	5811.7	920.33
1	7202.2	457.05
6796	7072.8	8331
7819	8511.4	4796.5
5470	2442.2	312.75
209	5005.1	7787.6
603	5692.3	888.17
2248	9335.9	1581.8
7688	7998.2	2177.5
5527	9247.7	4268.6
2109	4485.4	8495.1
3592	8215.7	8437.3
3377	9548	6331
9232	599.34	2881.3
7436	9508.9	6322.3
[truncated: 5,635 more rows]
