# Supplementary material for: Verifying molecular clusters by 2-color localization microscopy and significance testing
Source: Sci Rep. 2020 Mar 6;10:4230. doi: 10.1038/s41598-020-60976-6 (PMC7060173; doi:10.1038/s41598-020-60976-6)
Supplement: Supplementary file 2 — Supplementary Information2. [file 41598_2020_60976_MOESM2_ESM.zip › 2-CLASTA-master/Simulations_testdata/cluster_scenario_a/locs_labelB/cluster_scenario_a_results_sim_6_locsB.csv]

frame	x	y
1780	4652	9693.7
2342	2616.9	7990.5
7603	821.31	5135.7
3713	5264.7	455.07
2468	2732	7301.6
2529	9430.3	248.39
1644	9372.7	6654.1
510	7655.4	1281.2
5889	6439.9	7450.9
2284	3272.2	1280.3
1020	7946.7	2458.2
73	5968.9	2038.4
1947	109.58	1102.8
220	2269.8	558.39
9498	141.03	4671
6811	7356.7	8153.6
5396	7651.1	4367.3
7574	6902.5	3577.1
3039	2831.3	9606.6
3984	7624.3	452.04
2149	4683.2	4012.2
474	2637.9	9781.5
4624	2938.2	4259.5
434	3604	4341.2
1328	9291.5	8482.3
5221	5075.5	3636.9
7452	9747	4950
6286	2757.9	7368.5
5728	7285.1	2820.8
8471	4937.2	7626.8
2419	5987.1	2073.4
15	5230.1	8727.8
7403	8735.9	2578.2
458	3203.7	1374.4
9655	6209.4	88.941
85	5326.6	8250.1
9508	271.88	9907.3
527	143.09	9589.6
162	8536.4	6375.1
273	3215.4	3722.1
7212	7420.1	9592.9
2513	8974.3	1987.5
20	6953.9	4345.3
217	3021.2	9268
783	3880.5	805.14
1760	872.93	9805.5
5629	7248.1	2789.9
3495	7497.5	1562.9
119	7618.2	2478.5
2871	4750.9	5015.7
8	7310.3	9297.5
4393	438.74	8609.9
6913	5985.7	1707.7
9202	8998.9	5395.6
1658	1236.2	7297.1
3948	6291.5	7929.7
1685	6949.7	6221.2
978	6972.1	8981.6
5188	7074.2	2296.9
7431	1702.5	7638.4
3100	1385.2	5547.7
4926	2294.6	8490
3272	9525.2	553.66
196	8175.1	598.77
5656	2422.2	8646.6
93	8529.6	6330.9
502	9700.3	4992
3973	7013.1	4430.2
201	1486.6	9692
2	7070.3	3407.7
30	8145.7	2866.6
4702	1955.6	3383.1
49	3964.6	7425.2
6063	3251.3	3725.4
3459	9039.2	5165.3
4199	4366.6	8757.6
5770	7256.4	2752
2680	5094.2	8947.9
5652	7224.2	2758.3
3452	6076	6274
65	3407.2	1014.5
1706	7762	2745.1
8727	8198.7	9780.5
2289	1336.8	239.67
1940	5471.7	6435.1
2323	1892.6	8662
109	9409.6	7458.3
4191	5594.6	5681.6
4188	4324.9	8778
1659	6834.6	5541.4
40	2986.6	4326.8
2337	1965.8	9938.9
374	9412.3	81.371
3250	4903	7651.4
2560	8212.6	9699.1
5898	7558.7	1056.4
6339	4520.5	5498.2
337	3684.8	9321.1
8466	9448.1	5579.8
3795	6227.8	8539.3
5394	1212	5966.2
1997	2368.4	4536.2
8432	130.53	9627.2
9471	2303.3	2286.5
55	8589.9	6295.3
8208	8919.1	982.93
1279	5975.5	6514.8
4636	4424.8	9115.3
129	5044.5	6839.8
389	423.57	5938.3
9331	8364.9	9566.1
1139	6299.2	6938.6
4343	863.71	9899.4
2219	7662.6	374.17
169	4400.9	5228.2
4994	9364	7469.2
7608	5140.7	3630
7686	5581.4	8564.3
3771	5277.7	8452
5750	7250.4	2741.6
5	7207.5	6092.3
3113	356.39	1223.3
196	1214.8	7337.1
3928	3268.8	4539.7
6613	2557.8	6178.3
7065	1698.3	2702.8
225	8938.1	3133.5
9081	5206.8	501.89
7145	4109.7	5640.8
3605	9690.1	1913.3
729	6234.9	626.61
9542	4072	8746.5
108	5099.1	8076.8
4265	6837	6707.8
4959	3090.7	500.39
9278	3905.6	3752.3
6983	8180.3	2915.7
287	6414.1	5524.8
4452	5101.9	9769.9
7823	7088.2	4013.4
9728	2597.6	8086.9
789	3906.5	839.36
5694	5961.9	6460.8
4490	5603.3	8579.1
8537	1866	8636.1
14	9551.2	3441.4
2382	2391.2	7354.3
2450	5551.2	5615.3
21	8273.5	7455.7
5633	3286.9	6625.1
509	7536.1	6105
529	7644.7	1242.2
5074	2106.8	1320.4
291	372.17	1244.7
74	1529.3	5275.5
222	7367.3	6988.9
9721	2575.1	8002.9
1954	2818.4	8779
342	1379.8	3733.8
3660	7639.6	2377.9
53	8432.4	765.55
4325	3855.4	3048.6
9391	1889	7609.3
6766	5214.3	8658.5
1084	5209.9	7465.3
83	4628.1	8369.4
953	1999.2	3342.8
2201	5910.3	7195.7
6752	2825.1	2266.3
200	1544.7	2707.3
480	1433.8	5998.3
5790	7238.2	2723.5
281	502.24	6736.4
9732	2701.9	8015.9
4137	6289.5	7513.3
14	2961.3	4232.2
3710	1969.8	3377.4
200	7619.5	6723.1
3132	8116.8	885.07
1300	3967.8	8587.8
309	6185.6	1949.8
9225	2276.4	587.63
2630	5132.4	9229.6
8327	3165.7	7926.3
1275	7635.3	7128.8
1123	5305.5	7176.6
343	9312.3	9896.8
594	6262.9	7179.7
1434	3306.8	1647.9
270	8092.1	2754.3
5737	7262.9	2773.5
1241	3924.7	4690.6
351	271.4	9913.1
457	3198.3	1377.1
656	7045.3	2565.5
5802	7209.7	2733.6
8727	9560.6	3407.5
1122	9880.6	2614.9
1403	8783	648.64
9070	8322.9	557.05
3913	2684.4	5092.5
1762	1260.9	6776.5
532	8520.7	2166
112	6978.5	4375.9
6613	3327	237.73
4496	1465.2	7369.9
248	424.88	9064.4
551	7623.6	845.31
1799	4111.6	5840
6401	8748.8	2955.5
3723	2563.9	2051.1
2554	2261	7386.7
1076	4088.7	5693
2122	3228.3	4553.2
627	7293.3	2794.9
815	3529.5	1721.6
3152	9005.3	3865.1
8656	9831.4	8556.4
4727	2758.7	6555.1
2549	7542.5	6058.1
3464	9110.4	5199.2
1020	5936.8	3636
3031	5524.4	5736.8
5267	267	9937.3
1147	3251.8	1557.4
2451	1643.3	7747.1
3064	5328.7	3994.6
9484	3204.6	7952.8
2477	2766.4	7325.5
6919	2624.3	9803
2020	2352.6	4463
4632	4740.7	6758
5312	9637.9	4103.3
1084	734.23	2220.1
8462	6126.2	935.19
777	789.16	7511
9300	1202.1	6705.3
220	7894.6	3643.4
7167	5040.7	1957
165	5181.1	8732.1
6759	547.32	7912.8
1361	7654.2	4407.7
9673	5298.9	3413.5
332	1989	9863.7
74	7447.7	7955.8
5618	7705	805.01
5043	716.73	7409.5
2241	2356.5	360.91
2807	9356.8	8520.7
1907	8428.2	2027.4
3106	3201	7929.5
43	3341.1	4900.8
79	6005.3	2041.8
266	9713.6	1101
6602	2733.5	6507.3
3661	9575.6	4783.5
6942	4072.4	1956.2
5390	5986.5	7254.9
8689	4516.3	116.76
1662	8900.4	1985.4
4962	3845.7	6929.2
520	7675.2	4462.6
1574	3424.1	1201.7
459	4524.5	3880.4
74	3943.2	843.01
4337	90.953	5958.1
108	3817.4	2965
9462	3304.1	3772.1
459	3494.8	997.74
7463	1712.6	7533.4
6189	7056.6	2540.9
3826	343.11	2972
9	2268.1	536.91
1581	9369.1	5461.4
274	3194.9	3755.2
1750	8580.6	6405.3
9536	7042.8	2311.7
901	211.35	9700.8
4333	1302.7	1619.7
1882	9396.1	7524.8
413	5996.7	2055.9
4564	6206.9	3987.2
8568	8067.4	2799.5
1031	1537.3	9716.7
1824	159.72	4605.8
6155	5888.7	6048.7
6921	6639.2	2715.8
6318	981.59	4965.2
317	2788.9	9629
158	7270.8	7062.1
1653	6887.5	5540.8
2690	9453.7	137.32
4997	303.87	1384.6
5796	7262.4	2739.1
5766	7270	2766.6
4719	7422.7	797.48
7216	4124.8	5832.7
6913	5778.3	5176.7
7725	5170.2	9793.9
2920	9459.3	5611.2
163	8626.7	6314.7
6245	2772.7	7305.6
8084	2425.4	8642.5
75	5061	6765.9
2708	6115.3	5014.2
5535	6492.5	7893.3
743	9015.4	1043.6
1354	1458.6	5492.7
4270	8625.1	6255.4
1545	2119.4	5926.8
4484	4304	5738.9
9629	7205.8	9312.1
1140	2696.3	5127.1
5290	8096.8	9986.4
1657	2270	8468.6
4744	8853.1	2064
1540	8087.6	2771.9
4340	5032.9	9766.2
118	1819.2	6020
1223	9724.3	8065.4
6522	8071	5384.8
190	6035.1	1067.1
583	1442.2	2624.7
5655	7249.4	2692.4
62	416.67	379.71
1279	2371	4330.4
45	5195.3	8722.3
31	3776.7	5235.4
2083	249.28	2333.4
7344	4344.7	3740.6
7236	1970.4	6006.8
6770	9422.4	6746.6
9128	3194.5	3303.7
196	5867.7	3671.9
9734	2603.5	8012.3
4308	4673.9	7569.5
587	7413.7	2711.9
2569	5126.2	8582
1244	9802.9	7994.7
543	7620	2471.4
5481	3667.5	9337.2
8432	2554.5	6138.8
1265	4938.2	7224.8
5613	7293.9	2783
57	6840.2	8508.1
562	7062.6	335.87
2633	1538.5	9757.6
514	7543.7	516.26
4236	1252.5	2055.2
8124	4826	8491.5
5884	4648	5873.7
57	3710.3	9343.7
7361	403.37	5784
3339	266.36	9916.4
938	8810.6	3122.8
7202	5561.8	5374.3
1023	263.63	6296.1
7791	482.24	8618.2
3782	537.8	8612.7
8843	1825.2	8563.8
9528	485.93	5755.1
328	2833.2	3355.9
243	7406.4	2646
3	5074.4	983.5
259	7386.1	6948.8
2640	9507.3	4796.5
1190	7415.7	2643.3
3462	8122.7	8132.7
17	6937.6	4387.6
3592	3146.3	874.29
96	8719.1	2928.6
2021	2267.6	4485
9334	6225.7	8971.1
942	6730.4	6530.4
7147	4104.4	5667.1
5995	5040.9	9740.2
663	5331.9	4735.9
8509	9462.5	2341
2298	8052.8	7989.8
4501	3368.9	6634.9
2690	2632.3	9750.4
8692	9024.2	5241.6
4154	3889.4	6871.5
7159	5191	9850.8
6882	6524.7	2014
1154	4321.9	2912.4
5373	6325.6	6903.7
3975	2339.6	8488.8
7214	4106.8	5864.9
5792	7258.9	2745.5
3301	9849.1	6421.6
4392	562.37	8593.3
802	2588.5	8008.7
1778	4496.9	9647.5
2158	4989.6	6840.9
8954	6974.5	9217.7
7607	5111.9	3616.5
3376	3312.5	1646
3178	9113.6	1226.1
2866	2827.9	3984.9
8327	1524.7	5315.3
1884	5709.7	651.91
3293	898.77	8491.2
9784	5027.8	6783.4
4774	3872.2	4733.4
106	4313.8	5725.5
30	2458.3	6360.2
4531	3506.2	1062.6
665	4143.3	2021
5809	705.4	5278.6
520	2875.5	8772.3
9282	4589.8	3834.2
2157	6225.3	8131.8
2030	9511.9	4748.4
5575	709.08	71.689
91	4663.5	8347.6
1076	6007.5	5348.8
2528	4506.9	1790.1
759	5288.6	8261
7948	9525.4	1881.6
156	5190.5	9955.8
5288	8104.6	9990
2330	7009.3	4103.3
1550	6101.8	1846.9
7145	3176.3	3320.2
1827	345.97	2951.5
954	4729.8	4946.8
480	6868	6430.9
2683	5096	8961
226	2378.2	4362.9
1702	5036.8	6487.9
1661	4879.4	8441.4
7484	5261.6	5723.1
5422	6100.3	2133.6
489	1958.9	1415.1
36	3200.7	8267.3
258	9716.7	4939.6
1257	9810.9	8078.8
308	6949.2	4358.9
325	3936	3642.3
2121	8959.1	4642.1
6255	1603.4	754.15
5248	7529.8	8435.9
1	3798.1	6968
1379	2695.5	9292.2
6637	374.9	2545.3
1845	2073	6657.4
4296	362.36	457.62
8367	365.04	2601.6
673	8561.7	6375.3
4279	3297.4	4817
2614	5717.6	5657.3
102	3580.2	6094.5
2523	8993.7	1936.5
404	9400.8	76.096
4487	7721.2	2761
9162	4141	5834.2
444	5550.3	5648.2
5920	3252.8	8359.3
3175	9825.9	8036.5
421	6561.9	2787.9
2697	4079.3	1938
8597	3051.6	1198.1
593	5265.5	2847.5
6878	768.64	7448
6154	9657.6	1888
5123	3327.8	6742
1719	1495.6	9759.1
577	3149.3	7939.5
5465	3217.6	1454.3
8537	9811.5	8578.4
8406	7533.9	1029.3
2265	2728.6	2505.8
8497	2083.5	4612.3
512	5102.8	9178.5
5453	9865.6	2186.2
36	5209.5	8710.5
1278	6150.7	3705.1
2221	418.74	2544.8
386	5151.2	7383.9
4137	4552	2438.7
9	4934.2	9626.7
6739	537.54	7920.1
191	2186.3	494.88
2593	2947.6	9155.5
9957	4361.2	8696.2
467	716.98	137.05
1996	2254.8	7373.4
7063	4561.4	9602.1
3177	1839.6	7699.3
1927	7638.1	797.17
5779	7273.8	2727.6
9	3201.9	302.87
3653	3068.1	459.6
9954	2937.4	1953.1
8949	2385.4	6683.7
7500	1380.3	3742.7
329	2367.7	256.38
5610	7281.3	2763.8
4496	3250.3	1657.8
5398	7086.8	4014.9
94	717.67	8580
7472	8690.2	729.16
6622	2422.1	8637.1
2288	8509.6	2183.9
8379	3806.8	2345
323	8347.2	4561.6
6618	7239.6	7067
336	7395.6	6996.7
418	6509.8	2836.8
2574	7671.1	7078.2
4179	7659.9	403.51
5887	6108.7	1776.8
227	7595.7	2778.1
107	2976.8	9200.8
4582	2417.5	6640.5
1644	2543.7	6131.2
6077	1814.3	4747.8
3584	1822.7	6077.8
839	5127	8069.2
515	7618.7	1211.4
5197	7042.6	2383.7
9	5589.5	5590.2
5361	2388.7	8646.6
221	3296.7	9400.3
2178	9823	8537.4
226	2217.8	8499.5
8057	8101.1	5280
764	2561.5	2589.3
4617	9420.6	7531.1
185	7423.6	2757.4
3783	8798.5	859.7
9258	8178.1	2484.7
285	8826.2	912.99
700	2203.4	7848.4
8056	8241.9	9981
101	6476.5	2657.4
99	418.21	6583.1
1878	5483.8	4013.4
236	1233.7	5984.8
4001	2936.8	788.61
122	3188.5	8017.5
1460	8520.5	2225
183	2987.7	1847.6
6406	8315.9	5277.1
1496	2407.6	8662.9
8491	804.04	9615.7
6863	6104.5	9721.5
9091	8465.3	856.63
7913	2365.5	6658.7
1910	150.7	9021
3177	6116.2	9663.7
2526	6796.5	6997.1
3031	7962.1	1391
9586	8560.1	2157.5
4733	1736.2	7653.1
6699	1395	6043.7
4725	8181.8	9804.3
2581	7468.2	8449
7632	771.75	8589.7
9720	9745.6	4602.4
1659	2316.5	8448.2
3978	1576.1	5242.3
1466	9094	9993.2
1263	9008.3	5151.3
2490	3646.2	5167
4598	5690.9	7252.4
6575	3791.5	5248.7
277	3279.2	9380.9
6911	8948.1	5386.3
6469	3495.7	1020.3
1682	8160	6308.3
4945	3430	1019.6
6602	3283.3	9409.9
2473	2765.4	6521.9
5594	7254.6	2774.9
3788	5140.4	7401.4
5233	90.452	656.06
8461	7611.2	2396.1
795	7596.1	459.41
3096	5068.3	9740.7
1567	269.85	2373.8
4139	7484.5	497.56
1878	6118.7	2158.5
6472	5083.4	3689.2
6384	999.09	8402
7452	1386.6	268.23
1299	9226.1	4875
4556	2766.4	5170.8
2962	6407.8	9289.4
3738	1975.1	3281
1536	8749.8	674.18
3502	2299.1	2600.6
7202	9238.6	4952.6
1002	8693.7	2974.5
475	311.05	6624.3
188	8142	9815.6
5808	7314.7	2769.5
5476	10.063	1109.6
1128	2927.4	1888.7
79	8584.8	6323.7
4793	3982	7330.3
186	4054.3	5827.5
1823	4702.9	8324.3
2991	5273.2	4710.6
4434	1993.5	3320.5
4339	3338.8	4892.2
5267	7571.9	6751.1
1521	3086.9	346.13
8975	1638.2	702.62
3076	4260.8	3746
435	3231.1	3841.3
268	2592.6	489.27
2283	8587.8	2138.5
522	5105.5	9071.2
1820	9525.2	4781.3
2733	9734.8	7967.8
4296	4624.4	7582.7
765	1538.2	5043.9
1605	8053.7	8018.5
1271	8199.3	7456.9
1067	6060.6	8313.1
6767	5235.1	8785.1
7668	2218.1	8522.6
9417	5228	3982.1
4312	3952.8	4672.9
6367	1278.9	2539.5
2266	84.638	6496.9
8062	5324.2	3455
1775	8240.5	1885.8
5661	7271.5	2747.6
2018	2351.5	4483.3
2701	3093.9	1215.7
4733	7346.6	3587.2
634	8612.9	2134.7
5207	396.64	1169.6
3848	8333.9	5246.9
4388	3204.5	1419.8
2486	9416.4	7473
7478	4913	9644.8
1472	8194.4	6304.8
1646	4003.6	7407.9
8560	3251.1	9258.8
245	8082.2	2821.7
4910	2366	6645.8
1865	2047.2	6660.3
3753	40.662	6006.4
19	6989.7	4353.6
1366	1016.7	5998.1
459	3186.3	1406.5
706	7518.6	8410.6
7574	2616.2	7999.2
7486	3348.2	2159.1
9955	3002.5	1935.4
2837	5976.2	6537.7
4064	9273.7	4812.6
9108	5871.3	3608.2
859	5165.1	8507.9
9780	5347.5	7203.7
3919	3262.3	4549.4
308	3562.6	4311
1	8136	6236.5
3723	5110.5	7474.7
5305	2393.5	8699
216	2749.5	2403.3
5592	7247.6	2775.5
3718	6424.6	9275.8
1223	7405.8	5125.8
5055	8831.6	6583.6
2178	7342	5551.9
88	9198.8	9941.8
5900	4345.6	5698.1
607	6171.4	6239.7
378	7320.8	8185.3
7506	3232.9	3277.6
4540	717.18	102.87
1961	9072.1	2986.3
8606	6854.4	7002.8
110	2078.6	6652.5
5949	9764	4990.2
1829	7653	2412.8
8792	5079.2	1944.3
455	3216.3	848.5
4211	2706.1	5120.8
4237	3213.3	9405.2
1418	927.43	5039.9
1702	9843.4	5768.3
753	9330.3	8529.3
117	6394.5	8522.9
8515	8765.7	2893.6
2110	5733.4	5209.1
4320	400.5	6640.3
2868	6376.3	9186.6
6752	7356.9	9494.8
3394	2520.9	6137.7
170	9748.3	1087.1
2308	5900.4	5280.8
1237	1201.8	991.61
9622	9574.3	4791.9
2768	2361.5	7331.2
1809	5282.1	3519.4
8030	7641.6	1057.8
5670	7299.6	2763.1
5246	9653.1	4664.5
2156	6229.2	8129.4
10	748.76	8583
35	5158.3	8720.3
160	8818.3	6572.3
907	215.91	4653
1015	3965.4	6991.6
5593	7231.5	2762
2031	2063.5	1305.9
6731	522.77	7899.8
2902	5607.9	9984.7
445	7294.3	3643.5
5071	6230.3	8131.2
3019	4659.9	4005.9
34	499.89	2524.2
890	1712.1	2669.7
6106	5145.5	8545.5
5689	7236.3	9449.1
6163	7409.7	824.52
2711	313.16	1403.8
3101	1455.2	5480.8
8796	4426.1	9102.5
2246	6124.8	2117
1395	922.38	4982.4
220	5263.9	3970.4
3251	6111.4	9723.6
980	2049.3	9599.5
1644	320.9	6345.4
255	6120.9	3705.5
2849	5282.8	3955.3
5899	7562	959.26
8278	5459.7	4021
2226	7537.6	7935.9
5355	2724.9	7278.6
6730	495.8	7871.4
550	9141.7	9996
1545	4874.7	8473.6
2110	2066	7348
2586	6042.2	944.46
6975	7561.4	2831
2398	8158.4	1814.4
3791	4374.8	5910.7
392	3816.9	2364.7
1348	2748.1	7362
262	8644.1	6345.4
1824	5902.8	6481.3
479	5131.4	542.45
241	4767.5	9324.5
2908	9716	8316.1
12	9336.4	6725
4454	737.42	3256.1
5308	2930.7	4295.3
5086	5564.7	5490.7
1285	2993	1913.1
6794	8755.9	6526.1
6368	6503.4	2072.7
465	8645	6365.4
1414	3439.1	4853.5
2459	266.51	9690.5
1638	7383	5127.9
40	7607.7	2798.2
6858	5461.1	4043.9
768	2695.6	9313.5
5552	2645.1	196.42
5112	2366.5	4595
4264	606.32	8274.5
3295	9794.4	6460.6
1303	346.69	9991
117	6430.8	1013.9
146	757.17	87.859
3933	8102.1	926.44
7124	6331.7	594.42
3832	4788.8	6704.6
7	4093.8	5821
2211	7480.5	9249.7
249	1252.9	6036
3637	1323.8	2639.7
5	5085.3	996.26
5803	7236	2730.8
2289	2390.1	7385.5
6038	3823.5	5239.6
3635	9547.5	4805.1
210	7941.6	3709.9
3841	429.85	2937
4334	988.1	9928.6
5714	7228	2767.1
7382	8374.4	9612.3
5097	216.88	6838.7
5693	5870.2	6542
693	4480.7	5478.9
3033	5312	6056.3
364	464.44	2018.9
6077	5745.9	3522.4
1231	5299.1	4034.2
7123	3781.7	2362.5
9039	2824.8	8836.2
4485	2458.3	4091.1
7481	3392	2184
5196	182.45	7753.1
3068	278.45	6799.2
257	4440.7	5184.2
4888	2722.4	6915.8
2218	7528.3	7976.4
185	6273.8	624.57
15	9510.2	3438.8
1289	6926.1	6424.5
4743	4859.4	7693
5698	2873.6	2216.5
8383	3817.1	2346.9
2398	2381	2626.9
4236	386.93	7995.7
3168	313.12	1370.8
8144	3988.9	8683
1576	2960.9	740.09
4563	7986.7	1575.6
924	3344.1	2764.6
3433	7619	2434.8
168	9722.5	1135.7
3689	250.02	6825.6
4176	8513.1	6406.1
6053	9971.8	8011.5
1919	5713.4	5673.9
28	7730.2	2841.7
146	2047.7	6600.8
3143	8144.2	916.68
57	7422.7	6413.4
5694	7191.1	7458.6
1137	7569.1	6678.4
8439	762.57	7500.7
1167	2654.9	9811.8
2933	3460.9	1055.7
61	5214.8	475.4
226	1682.3	7569.4
3463	4914.1	8435.7
1754	4342.5	3726.2
1	8228.3	2540.7
2154	2528.3	2057
7723	5191.1	9805.6
213	394.17	435.81
4049	4971.3	9735
2141	4589.6	5853.1
1360	6883.8	8515.6
9007	2120.8	1322.1
4331	1710.7	7565.1
4224	4649	8245.5
544	8791.3	6100.9
1140	7594.3	6662.8
8662	6434.4	657.98
759	3802.2	3011.9
2269	8946.3	5458.6
4733	5697.4	3490
6332	5959.1	2096
1456	6421.8	1029.4
6519	302.75	9639.6
166	5901	6501.3
750	1673.2	2722.6
6795	9905.8	2162.7
1063	5307.7	3.3456
125	759.12	7461.4
4104	2487.1	6384
8376	8708	661.82
2112	1989.4	3405
901	892.48	9870.4
89	2981.8	9211.5
8082	2422	8633.1
7425	4001.4	7393.5
182	8668.7	6349.7
1976	695.38	7446.2
1399	918.65	5012.4
9699	5261.2	4752.4
8826	8984.1	1046.3
4891	4289.6	5651.4
2018	5815.6	6022.6
5242	713.05	5241.5
447	7595.7	432.1
1521	3962.6	7396.4
3145	3982.5	3685.7
515	1286.2	5959.1
2043	9360.2	7534.2
1354	6075	939.21
59	7077.1	4066.6
1909	9215.1	4862.6
16	8881.9	3202.8
8847	4449.4	9104.9
110	2759.5	3108.4
8424	7597.2	1068
1522	2586.4	83.259
5479	3344.1	5133.8
9176	5305.4	4744.5
5288	5748.8	5119.5
5245	4969.4	7669.7
5434	9731.6	4958.1
7442	9723	4939.7
801	1272.4	6019.9
5598	7309.1	2733.9
2793	3311.5	89.881
8221	9538.8	4856.8
1655	1516.6	5278.3
644	7520	7930.9
1068	5593.2	8896.2
6893	8993.5	8496.6
6259	28.75	8347.4
3808	2047.6	3441.5
4559	6278.7	3950.3
937	1595.1	750.18
24	8809.8	4812.3
7837	5561.3	5681.9
1605	4549.3	3874.3
2770	9861	2605.9
5759	7210.9	2789.5
4236	2832.2	4014.6
577	2769.9	8809
241	7042.2	7359.4
4125	2356.1	4452.4
144	3920.6	8751.5
6334	2112.2	5852.9
5430	8956.3	3188.5
9791	1553.7	794.86
99	6230.4	1911
8441	8834.1	4867.3
2863	5316.8	11.468
2291	1607.4	700.25
2362	2776.6	7360.5
3947	4524.3	5792.5
5723	7304.2	2755.1
5586	7226.2	2729.4
5469	355.46	6336.5
583	1617	2713.6
7268	2455.2	8678.4
6	5884.1	6109.7
8421	7578.9	1035.5
39	7504.4	1571
4200	9328.7	4995.7
8353	9696.6	1839.3
8017	8223.2	9699.4
10	6118.5	2164.4
6924	1912.8	6024.5
4554	7550	1022.1
4124	6495.1	675.62
11	8230.2	2480.5
68	7499.3	9308.7
187	7395.3	9569.9
4869	8154	9922.1
6854	7700.1	718.7
6912	8935	5422.8
518	3866.5	2415.6
3747	5271.1	4003.4
1721	9846.6	5705
7147	5881.9	4453.8
252	1215	6031
3851	7359.3	7047.1
1985	5821.4	6014.7
7869	6990	4330
1796	9526.9	476.4
2641	6439.6	627.78
153	688.92	124.16
9266	5660.1	3438.2
977	9000.2	3221.1
991	2768.8	5148.9
1810	1969.5	3238.5
4967	1889.8	4735.7
474	3372	4875.9
1612	7106.1	2503.6
9731	2609.4	9352.6
6115	1496.9	5041.5
9879	2979.9	174.73
4	7265.7	6995.3
2008	54.605	1326.8
2193	2973.3	9186.8
5788	3263.3	1619.9
401	3277.6	9406.4
5042	4565.2	9668.3
222	9762.1	8291.1
4379	7068.6	2545.3
119	2028.9	6630.1
4036	5292.8	4082.8
7081	2292	4812
7208	2221.1	7835.2
6729	9786.4	8452.5
824	7941.8	4442.2
1020	3928.6	4616.9
8982	109.83	7693.2
112	8618.7	6254.5
511	2004.8	7333.3
4951	2713.6	2537.4
4552	7620.1	1035
9429	5234.7	4034.6
9	5533.9	5318.2
1358	1413.2	5530.8
285	531.6	2514.9
9253	5732.3	3491.7
449	7367.9	6469
222	9565.4	3380
1700	2240.4	4767.3
3220	6375.6	1146.6
2000	1232.4	1680.8
391	3791	2378.2
2246	3357.5	2130.6
1776	4109	4086.6
800	7033	302.07
2442	5880.8	6008.4
1655	9353.5	6664.3
4651	3764.1	2421.1
5081	2378.7	6705.4
1307	6841.6	6975.9
4427	2941	2828.1
5704	7248.5	2770.1
5050	706.93	128.32
2802	6115.1	8300.9
20	4243.9	9374.8
2704	3882.9	7034.9
5810	7210.7	2799.4
7378	9631.9	6185.5
3003	7901.4	5660.2
2128	795.85	9681.3
5989	9783	9396
413	6819.3	5521.9
4335	8093.9	918.6
4437	7625.1	7426.7
4041	5240.5	4130.7
4481	9472.7	8535.7
3446	5738.6	3533
1592	920.76	9823.3
909	8837.2	808.68
1141	1282.7	9232.8
1357	3903.7	802.82
5399	9974.7	623.78
9003	2677.4	9332.7
5582	7259	2760.8
4339	8059.3	944.38
2223	8040.3	866.1
9908	2977	166.91
4103	5564.7	5557
1211	83.664	1181.6
170	9734.2	4977.9
1103	243.87	9661.6
1	3001.2	1854.6
201	6949.6	7317.3
251	1212.4	5971.1
1245	8511.7	8511.6
5678	7282.1	2753.4
2876	3162.4	1437.7
4224	2760.4	4072.1
7822	7397	2790.8
730	7989.9	1449
9886	3773.4	5351.7
4013	332.71	6004
1181	2495.8	6121.7
281	3217.3	9179.7
19	5668.7	3250.7
1174	7291	9331.3
3449	5996.7	6283
1897	5957.2	6549.3
659	3834.8	6935.6
2972	3101.8	549.73
3717	2806.8	2447.9
765	1667.1	2701.9
222	8342.5	5288.5
1752	4086.8	5886.9
2273	3309.6	9420.8
88	6829.4	5490.5
1214	1839.9	4720.7
4878	3703.8	9272.7
928	9397.9	9893.8
2181	2350.8	316.83
2359	5951	5351.1
872	5947.4	7197
4483	9391.4	8547.6
6776	5565.9	5618.9
2222	8024.1	923.92
6153	1778.1	8623.2
91	362.51	6607.1
389	5701	3471.7
1731	3997.1	7459.3
207	690.16	107.2
1594	4419.6	5248.5
1334	8059	2798.2
7139	3824.2	5371.6
726	376.62	9045
927	3488.5	9527.3
1765	2728.2	8836.3
7663	7978.2	2398.9
5220	8514.5	6256.6
631	4642	8331.9
762	433.43	9092.3
1	3154.9	2258.3
1	6065.1	2119.7
238	6996	7334.1
5621	7256.6	2744.6
697	1110.9	9399.8
3722	223.01	6806.7
3123	383.95	1166.3
7783	5117.9	3584.4
6790	428.2	6624.2
6913	2718.2	9677.4
4058	8364.4	5257.4
325	2836.3	3317.6
2089	2177.6	431.04
5721	7278.4	2759.3
7384	8400	9618
7046	3288.8	4490.5
2183	501.69	7958.1
3724	2567	2028.7
1558	3241.9	3308.8
4244	7475.9	8004.3
493	4715.2	4974.4
6726	5552.1	5651.4
5184	2700.5	5120.4
4889	5296	8233.6
1601	7035.1	2531.9
110	1012	4974.6
5299	4494.6	16.683
628	2815.1	8803.7
4239	7120.5	6030.1
1164	8736.4	2513.7
1490	2531.3	6231.1
3173	1946.3	7513.8
1361	3870	864.87
780	6334.9	7019.6
5271	9532.4	413.16
1567	4459	5251.2
9893	2703.2	6505.5
8679	6466.5	680.13
923	8568.9	6208.6
8144	220.71	2626.6
4404	9053.2	5151.7
374	1304.2	7511.7
4466	4322.4	2931.9
1603	9234.1	4899.6
2965	7753.7	2822
2179	9779.2	8496.9
185	5846.4	4435.6
2983	2715.2	3997.9
5	3526.9	7078.3
9838	694.36	4097.4
4157	507.56	2024.3
9254	8700	8994.7
6622	3571.9	7019.4
2692	28.22	5887.9
5425	1246.7	1688.6
464	8636.9	1703.6
4601	9319.8	6655.2
8143	5624.1	8994.1
5633	7274.7	2786.3
587	479.99	8605.6
5251	9235.5	4891.7
5081	4943.8	6741.2
7322	7517.3	8032.6
9823	5661.5	3516.2
5725	4256.9	9489.7
9006	1456.9	5474.3
228	7553.9	2822.7
1219	4657.6	7512.3
5275	62.399	632.62
5493	6421.7	8559.4
1261	9033.1	5177.4
5795	7245.9	2725.5
4403	9645.4	6128.1
113	5679.1	7212
1870	5329.3	3416.7
2020	7588.7	2845.9
937	8089.6	859.75
6970	5293.1	3379.9
4440	1288.4	7368.1
2498	1387.7	8484.8
5730	5519.3	9048.6
125	5686.2	3440.4
6779	2744.1	2526.5
150	2588.1	2025.5
9838	3271.9	8003.8
528	7578	6167.9
5645	7259.8	2689.8
2314	2005.4	8666.9
8621	1572.3	695.89
5729	7275.4	2735.8
4316	422.88	5716.9
9228	8958.1	5408.7
6368	3740.1	5310
2378	1365.3	231.15
1584	5705.7	5096.6
2443	686.73	9133.9
1984	738.94	7507.6
13	1558	6915
4751	5972.7	3434.1
1202	1530	5325.2
5787	7277.7	2786.1
889	5321.5	2515.5
10	3161.1	322.71
9234	7262.3	7108.5
874	6120	5794.9
469	8585.8	6369.5
6248	1878.3	3283.2
1835	5230.2	2130.4
1117	1271.3	9312.9
2002	5096.3	9181.7
1213	3564.8	7084.4
313	7038.3	4394.9
2663	1561.8	9733.7
2337	518.07	3076.5
1459	2838.2	2281.3
8636	7574.6	6672
8688	9792.6	8020.5
2523	8529.4	6398.8
1855	7472	1053.3
5475	61.884	1132.3
4207	6834	5419.2
4793	2218.6	7369.9
3977	7619.6	422.92
6854	6523.2	2082.5
700	8433.7	8505.3
16	9537.4	3373.8
833	6872.2	6514.3
947	6420.1	9239
4882	3361.7	2737.8
59	8079.7	8017.3
432	8238.1	3198.1
75	5954.7	2027.8
4182	7652.6	347.93
9921	3338.2	2811
741	4820.5	8527.7
4969	67.344	3307.6
2397	2672	2429.3
6110	3754.1	5235
110	1731.8	6000.1
269	6404.7	5459.7
3520	2042.7	6664.4
1151	9596	5186.1
5611	7299.7	2734.1
147	9656.8	5156.1
187	5795.7	4481.3
9922	5795.8	3248.4
4391	7578.5	1058.6
2427	9637.8	5711.7
3446	8097.7	8131.7
1164	5044.7	9026.5
7044	7151.7	7478.2
2308	8506.3	2188.1
5584	7276.3	2774.9
437	1686.5	7763
4654	4657.5	5769.6
3363	3278.6	1712.8
2254	5185.1	493.44
1523	2567.8	85.047
7170	820.14	3168
1386	6166.9	3899.1
8355	3688.3	5329.9
7805	2732.6	3096.7
2155	3278	5654.2
3988	1900.5	7568.2
4578	7111.7	2440.3
2862	3810.2	5198.3
332	400.03	8012.8
6664	7530.9	6688.4
5703	7245.6	2750.6
1567	5891.3	3622.3
1657	7023.2	4110.2
124	4996.9	6747
1155	7188.1	7504.7
8409	2137.7	4596.3
57	8542.8	821.03
8815	786.78	5320
4057	5225.8	4058.1
7282	2228	7404
9775	7118.2	3392.4
7258	4921.1	8538.3
5884	6159.3	2125
242	9189.8	4881.7
456	2355.1	7285.5
2270	8506.5	2181.3
1506	6174.3	3761.6
2872	3855.4	6999.5
277	8489.4	2138.5
5777	7275.2	2730.9
334	7383.6	9563.2
12	1537.6	6896.1
1204	8434.1	8577.2
3446	5772.2	3190.2
5558	3918.5	4745.9
3555	748.47	7505.5
1826	3261.9	3838.3
7643	7607.4	2786.7
567	980.78	8383.2
338	6045.5	3453.5
101	7650.9	607.13
100	2407.3	6659.5
6246	3360.9	117.07
7071	3929.5	4752.3
5398	8528.3	763.48
179	6924.7	7325.6
6128	8959.2	5487.3
5200	5049.4	3601.7
2121	3225.1	3257.5
3798	5533.4	5405.1
4225	6781.2	2920.9
8372	7267.6	5293.7
468	8625.4	6316.8
1952	2744.7	2505.2
670	5154.1	8742.1
2332	5057.9	9726.8
5412	9027.5	3916.6
890	9555.9	4770
2399	6129	6240.1
5107	4165.6	8264.6
8779	3334	1218.4
4485	2044.1	7312
786	1290.8	2050.4
277	7409.1	6982.3
89	4659.6	7571.6
6970	1641.3	7735.8
5243	6252.3	8133.3
9840	3258.9	7983.7
1655	1241.1	7347.5
190	9349.2	7539.2
290	5759.3	5076.6
5630	7272.6	2768.6
443	5549	5644.2
3756	7010.8	4324.7
1985	5682	3239.3
7724	6948.2	7419.8
22	195.34	2433.2
3485	8083.1	2814.2
5693	7250.1	2759.1
4549	187.71	9680.8
5125	1245.6	1632.9
3668	533.24	8552.8
271	2803.9	8765.8
7524	3345.9	123.85
2594	2753.3	8832
2866	6411.7	9256.9
8569	8046.5	2818.2
3902	6929.2	7378.3
9392	8812.2	825.16
96	4224.7	9450.9
3036	1235.8	7379.1
144	9640.2	7185.4
2625	493.7	8998.4
2661	1563.4	9686.3
2311	2234.6	7889.8
888	1584.5	6911.9
6920	1996.3	5979.2
3770	525.93	8612.2
2491	2010.4	3324.7
8830	389.3	6579.1
9	9548.6	411.66
1609	4788.1	6755
474	1275.6	5976.5
106	2982.1	1895.5
8999	478.62	2474.6
6699	440.47	5752.2
3036	306.33	6838.1
720	7938.7	1416.5
9232	8940.8	5425
8399	8134.7	927.94
3753	7033.7	4359.3
1064	2575.6	2520.7
2378	2371.5	7366.9
5897	5808.4	3261.7
2110	2018.7	3416.8
171	4557.2	2399.8
6111	146.07	9690.9
4340	5332.6	5995.3
2686	9432.8	130.29
3799	302.77	6800.3
1797	4021.3	5809.9
7490	3390.4	2140.4
5414	1269.2	1666.6
5782	2373.6	4553.4
4491	3996.9	8754.3
7995	9611.2	1861.9
6691	7144.8	7423.8
5270	2498	2063.3
3950	5165.3	7384.4
5417	6987	9220
965	3076.7	465.69
5480	4505.4	6376.7
84	3684.2	9205.4
1987	769.86	7463.6
275	5965.4	7232.6
168	7035.3	4073.9
11	9510.3	3398.4
9553	1561.7	2620.4
16	7215.6	5658.2
4223	8582.1	6241.8
2321	9437	8526.5
3156	1340.2	2018.8
543	5018.8	9756.7
1870	8955.6	1993.4
5731	7239.1	2730.3
1450	3480.2	1827.9
112	7608.6	2757.8
271	8362.3	5236.2
6313	4374.9	8740.5
4395	7607.6	6711.2
5505	9718.3	8535.9
7644	3317.7	9374
988	6171.9	3720.8
9898	3771.7	5345.5
3778	8140.4	7875.5
2981	5738.8	3211.7
6340	7344.2	2807.4
2040	5867.6	6002
9294	9238.2	4826.7
8325	4414.1	3736.8
3736	8117.9	7813.8
6210	1868.4	8568.5
100	9353.9	9867.6
4322	7647.7	1258
5758	7214.6	2774.8
8378	3827.1	2392.5
3177	486.91	5740.6
5587	7259.3	2729.1
5999	7350.5	2708
1358	2290.2	8461.7
1192	7088.1	4056.5
6768	1635.9	4684.6
120	7938	4464.4
195	8837.2	6529.1
9522	5245.7	4749.7
181	9371.1	7572.7
2017	6397.2	5146.8
9917	5781.1	3200.3
484	397.37	6650.8
1730	1946.2	3337.9
3900	6972.2	7414.3
7729	6898.8	7390
4891	9672.2	4086.2
329	2186.2	473.59
395	2600.1	462.89
4740	5730.8	3437.4
19	7743.1	2825.3
9230	2171.2	420.93
928	234.69	9955.7
5717	7188.7	2754.2
887	6769.8	8560
6758	561.6	7885.5
6562	3743.9	5249.5
1810	4281.3	3648.9
166	9717	1067
3163	6986.6	4416.4
5733	7302.1	2742.7
7720	5968.4	1100.5
513	2371.2	4501.8
503	3203.8	5688.8
3802	2312.5	4432.5
2561	5961.4	5289.2
5695	7203.9	2782.4
5762	7266.3	2710.2
4080	7100.7	3406.4
6949	8526	6346.2
3030	3030.2	185.54
9135	185.54	4601.1
8531	7820	5643.8
7451	6940	9179.9
825	3175.1	902.11
2348	1268.4	9273.5
3624	9895	2134.3
5499	8759.8	669.93
2048	6788.4	2910.5
1583	4406.4	5239.2
4873	9370.6	6647.9
1596	7070.2	2541.5
360	374.84	1189.5
5990	3626.4	5258.9
1645	3991.9	8747.9
3247	4368.2	3676.4
2574	255.22	9640
1824	7605.2	2430.1
3848	6152.9	3692.9
2577	1521.5	5235.1
4413	5501.3	7871.6
857	6453	7827.5
4111	8161.6	9716.8
4855	9617.4	5788.2
41	3306.4	4851.3
1979	777.32	7448
1855	5277.2	5782.7
3559	5495.4	7895.7
4882	9689.7	4131.1
184	2509.8	8623.1
2718	3294.2	8022.6
5630	6258.1	7495.3
5066	2531.3	2048.7
824	193.3	4707
3138	2721.3	4012
1182	7056.8	4036.7
3097	372.59	1205.9
5157	2752.7	5152.5
5625	7258.6	2715.3
98	1929	3279.4
9055	7938.5	3675.4
3378	8816.8	6591.4
4447	2785.8	4018.4
2024	8280.2	2524.3
1041	7533.1	7901.4
1717	1944	3240.2
1180	5322.6	2487.6
7456	9271.6	6654.9
3492	5999.4	5306.5
58	7377.5	9580.7
924	6485.4	7368.4
6896	7306.6	6994.4
3106	5692.8	7202.4
7838	7017.7	4030.8
182	8132.4	9798.1
119	3205.4	1428.8
7274	7505.3	1560.4
5464	4572.5	5863.4
213	3848.7	553.97
2872	5017.1	3636
4295	8430.8	8532.9
8445	4296.8	5658.7
4151	8111.9	2728.5
5157	803.36	5161.5
6652	8754.4	3118.9
3034	9417.7	88.583
82	9571.9	537.95
1670	8171.2	6308.8
4082	6172.2	3705.4
6737	6478.6	5170.9
130	5707.4	5151.1
468	9264.3	4948.9
9314	3489	9510.1
2870	7629.5	1312
2394	3136.5	495.82
1312	3915.8	3753.8
2107	737.29	8539.5
802	1247.9	6050.8
3027	5584	5622.6
3843	3796	5236.1
6905	4168.6	5655.5
51	7289.2	7062.9
349	7677.5	372.98
1429	6002.6	6484.2
39	7231.1	7072.9
2535	2690.2	2419.9
4891	1163.1	990.85
6937	1736	7577.3
5850	7077.8	293.69
8703	8070.7	2786.8
9263	5740.8	3482.9
311	7057.1	4321.5
512	913.91	9735.8
2974	7052.4	4074.2
4542	6188.3	3987.3
8621	5544	9006.6
9650	2878.6	3398.8
4180	3902.6	3720.9
1207	2844.7	9607.8
1898	5089.4	3537.1
2639	5691.4	7236.7
7330	4705	4037.5
6	9873.4	2168.8
526	4311.5	8678.9
9224	8934.9	5450.9
693	2087.1	7872.7
6738	2964.5	2805
3677	5899.7	6522.8
7456	2834.7	3417.5
6253	4740.8	6748.2
5067	7131.3	6015
2981	7635.3	420.03
991	3815.9	2348.7
5631	7253	2731.7
8009	488.56	8548.5
394	5054.1	9197.2
5524	6422.8	7403.6
5945	3547.1	7017.2
4499	9041.3	2949
3243	4275.2	3709.4
142	8508.6	6367.5
2115	763.72	2177
206	2404.4	6684
1509	7149.3	9997.7
4404	6322.4	7166.6
4096	7120.1	3374.1
189	6464.2	606.76
480	1944.7	3193.7
7666	9026.5	5168.1
1466	3106.5	359.59
5734	7246.4	2741.1
1922	9384.5	7509.6
1176	142.37	2534.8
490	7312.8	9513.8
5989	7755.8	834.48
7116	1862.7	5987.1
3935	7085.1	4404.8
3097	495.98	6761
1934	2582.7	2090.1
1133	5031.3	6768.9
7387	3312	2799.4
8332	7041.6	4123.7
2011	610.66	8312.5
2869	8657.1	2951.7
4593	2497.6	4051.5
5676	7273.3	2776.1
642	2216.1	8531.5
5711	7300.8	2741.2
7515	981.3	8382.5
1357	4715.8	9360.6
2196	4090.2	4107.9
885	3472.1	1781
7909	4421.1	9140.3
2640	3330.5	6613.9
5720	6029	3541.5
1724	9794.4	5688.8
98	6423.3	552.16
325	7021.3	8928.9
5546	8775.3	686.09
5599	7303.1	2771.3
9139	198.67	4688.4
6549	1023.6	5055.5
3100	4397.5	8726
1460	4070.1	5681.5
645	3377.9	4848.8
217	4086.3	5626.9
2004	25.47	5997.6
7408	5108.6	8118.1
1361	8533.5	6282.7
1266	8045.7	9963.3
201	7618.6	599.27
656	5144.5	9153.9
136	4639.7	8328.2
4078	200.36	2609.3
2256	6991.5	9225.5
4737	1704	7573.4
1533	9658.9	5736
502	9455.5	8498.3
4003	7633	359.99
9864	6001.3	3499.7
1356	2553.1	2023.8
5140	7565.5	405.35
606	5285.7	5837.5
2287	4658.2	4985.4
433	4610	1397.3
2558	112.73	9010.4
1209	124.69	1118.5
628	2163.8	5897.6
8419	6162.7	6265.4
3490	3314.9	1695.4
1825	3761.8	9327.2
5589	7323.1	2762.3
5710	7267.4	2712.4
2213	5754.6	3359.8
275	6197.9	8892.4
9416	2938.4	3347.2
325	7812.2	2790.2
312	2829.9	2246.6
793	3943.4	865.59
3	4077	5815.8
4891	492.99	7919
3997	8029.5	2733.6
2947	6248.6	8079.2
478	7065.9	4092.6
2725	105.48	611.16
3022	6220.3	3762.9
278	2460.8	6146.6
10	5201.3	8753.4
3934	7033	4386.1
220	400.33	2932.6
2298	6525	2136.9
1200	8432.3	947.55
9019	410.53	2551
2655	9449.9	5547.9
5260	6970.6	9232.2
28	6104.3	9721.5
3200	8901.5	4746.2
2097	1312.8	9269.5
190	6229.2	7468
1812	7771.8	2760.3
5493	507.8	2542.8
236	4970.2	987.51
277	8783.8	3093.6
1459	7285.2	1456.2
1411	6299	7822.4
1067	5557.2	4923.9
957	3097.9	395.97
4585	7936.9	1580.9
877	733.8	8605.4
7694	2641.4	8072.1
7465	9287.2	6661.7
241	2335.7	212.61
3797	1282.7	2554.4
4188	7663.1	384.85
530	878.93	9687.4
889	3891.2	496.16
516	1212.8	6022.9
8678	6449.7	602.22
4541	2880.8	3437.5
8468	3562.5	4224.6
5605	7248.7	2739.2
5894	1235.2	7258.4
472	4938.9	7743.7
1269	117.01	1098.2
367	333.04	8068.9
150	9358.2	9887.5
6511	263.3	9689.3
760	9671.9	5711.9
1899	460.35	8618.7
146	7787.5	2796.7
2431	7018	7448.1
6524	9868.4	8041.5
1303	3949.6	3730.8
1675	3158.9	1203
185	2783.4	3994.7
1747	3069.3	407.08
1174	5787.6	3459.4
63	2472.3	4061.3
27	4467	5214.3
3421	103.5	9057
292	2458.4	8620.4
686	4125.3	5846.3
187	6659.9	1317.5
5691	7115.7	7454.4
4070	4705.7	3979
3566	9052.7	8419.9
458	5357.6	7206.8
7164	585.79	8311.7
6565	7112.9	2371.3
78	6005.4	2091.3
4438	841.96	5133.8
1321	43.49	3338.8
1416	8346.2	9665.4
7089	720.2	7402.2
3404	2599.8	8012.1
1801	7579.5	363.96
4934	3518.8	1097.5
7246	1448.7	5497.3
66	1550.3	5323.6
6111	1684.6	4698.9
2694	1536.6	9748.7
5707	7233.9	2784.6
4445	743.37	5081.3
2978	2314.6	284.56
5595	7261.2	2721.5
9132	6062.3	5745.1
8382	7676.2	4402
7181	3481.4	1712
5421	4510.4	5523
325	8085.5	1584.5
1086	2816.8	8834.9
2380	2412	7328.6
1673	5951.4	7195
161	1059.1	5893.2
199	6674	1275.1
9780	1539.5	2648.7
2904	5624.6	9872.1
1906	3229.1	3828.7
129	9030.6	2948.8
8859	1876.6	8605.5
2270	1154.4	9333.3
742	6358.7	616.62
2559	8073.4	5292
103	7088.5	2449.1
7438	6538.3	2113.5
1277	3894.4	6899.9
4	5180.4	8761.5
7711	3875.4	5660.5
562	5872	3657.8
3636	9509.5	4790.3
877	6488.6	8571.7
2865	3814.3	6886.4
258	9692.6	5140.7
4451	8965.2	1061.3
9	9525	3519.5
7508	2972.3	2804.4
1379	6827.8	2836
5520	9950.6	2205.5
229	8033.1	1528.5
8029	8160.4	5312.6
7664	6431.8	1045.5
1821	4917.1	9668.7
5523	5948.8	1023.1
1361	211.13	4706.1
8328	3145.3	7926.8
721	738.56	7481.5
5648	7233.5	2736.4
2326	6922.9	6388.1
3214	9731.5	9352.9
3089	1175.7	1684.7
8471	9444.2	2366.5
7652	847.76	8523.5
6895	3474.5	1089.6
1129	398.19	7961.1
592	4648.3	1385.5
7070	5583	8632
2382	5173.6	9897.4
1350	8793.6	6586
7037	2937.3	2796.1
3816	365.36	2959.3
1085	2843.8	8831.3
5633	6725.9	1298.3
3857	9842.7	7946.1
22	8804.9	4836.7
8676	3843.8	2995.3
11	4640.7	2325.5
1932	8593.2	7228
4335	5314.8	6006.9
4387	5045.7	6738.1
193	6183.6	7513.3
1439	8551.5	1711.1
5753	7237.4	2796.2
2178	8965.1	3210.8
4938	8941.1	1032.2
204	5708.2	3387.4
669	268.64	9680.9
303	2800.4	2274.7
9525	9306.2	6691.4
6679	7918.4	2412.5
6378	1695.7	4611.3
5634	61.981	9029.4
3750	8158.4	7887.6
4379	477.84	8567.1
4876	3211.2	1446.5
2542	2665.5	2422.2
693	6553.9	2857.7
58	7374	8196.1
7456	2876	3381
188	8699.7	8876.1
8562	2224	7811.3
326	4257	9073.5
1965	6572.6	2821.4
1549	4892.2	8522.9
1329	2981.6	182.43
6799	9734	7146.5
6155	7216.6	4509.5
3025	6194.5	3785.4
1977	8994.3	1012.7
64	8162.7	9798.6
7454	2819.1	3389.4
308	3645.6	9413.4
4864	8132.6	9927.9
543	7572.6	493.46
391	368.62	6032.5
198	4121.1	5602.7
2822	4692.2	5010.2
6814	1435.3	5983.4
1	5185.2	8710.8
3114	7563.9	8431.6
2413	2227.7	7824.2
1142	2351.5	2611.4
9127	3623.8	5260.2
12	7278.6	6422.1
4916	950.36	4935.1
2038	8947.8	3813.3
5585	7266.4	2719.1
401	7864.8	4430.6
127	5657.7	7203.9
5788	7235.3	2760.8
221	3636.6	9366.6
200	9387.1	8542.7
48	2939.8	8851
9015	394.83	2605
7185	2860.9	8882.2
57	5234.2	8746
9719	9714.1	4654.4
4954	3246	1267.2
4737	5722.5	3481.3
35	7301.1	7089
3626	9835.4	2153
3472	412.63	2573.9
3052	3106.9	2243.2
9538	2486.8	4066.6
9352	7293.3	3546.5
6075	1530.8	6908.5
6207	9868.8	2590.2
9	2387.8	2602.1
6662	478.85	8626.6
8352	4631.8	8299.6
1962	3092.8	2208.9
387	9663.5	7161
9307	1548.6	2673.4
1550	2160.5	5839
1084	7698.9	2735.1
2181	7711.1	382.89
7599	9328.3	4995.8
648	5997.3	3543.8
6586	5035.1	9714.4
3959	7041.8	4398.6
2937	9081.9	5204.7
8391	412.95	2594
4255	5698.1	3341.8
323	5315.4	6065.5
5203	7005.6	7439.8
6373	6482	7974
3863	4955.1	3002.4
5798	7298.9	2767.2
7061	3009	2799.4
2400	6950.5	7336.1
348	7597.5	2483.8
876	1273	9315.2
6739	8636.2	1803
86	4673.3	7608.4
5611	3211.2	9216.1
6364	1316.2	250.07
5701	7289.5	2757.4
6095	467.6	1226.9
4945	2548.9	9718.7
4716	9767	4668.4
5929	3551.1	7058.8
195	8197.6	639.99
74	5669.1	7225.6
8328	9603.9	4089.7
1156	6523.8	2823.4
3833	1732.6	4689.5
2593	3310.5	7971
1201	7941.7	2446.7
236	9405.6	7467.3
943	7818.3	5739.2
367	487.05	2001.7
9172	6124	2169.9
8611	7416.6	2683.5
10	5601.9	5567.4
2027	6867	5471.3
6317	955.19	4958.1
9946	7260.3	5258.1
9737	386.87	1255
6281	2862	9591.5
6460	4606.8	2344.2
2284	1898.4	7576
1733	3874.3	6912.8
5724	7225.9	2752.9
5666	7202	2791.8
450	3430.4	1025.2
811	4575.8	108.11
667	3817.9	7042.1
322	3970.4	7478.9
9858	9638.5	5156.3
2699	8274.9	2536.5
250	7416.1	2755.4
72	7515.5	9211.3
9264	7066.2	4027.2
744	3831.7	5247.4
1301	9232.8	4803.5
5918	4641.2	1342.3
3754	6294.5	8616.2
8482	5604.3	9941.1
7355	371.17	5788
1432	7322	1450.8
5331	2412.1	8620.6
6965	7590.6	2865.8
1953	1239.7	1623
182	9398.1	7528.6
512	629	8202.1
6003	3198.9	9261.6
1333	5859.2	3629.1
1213	7579.2	2837.5
3720	2016.3	3340.8
8626	8975.7	3805
29	7723.1	2762.1
5259	8950.3	2155.1
310	6964.2	4324
3985	7457.8	507.85
3709	1980.4	3390.9
1680	5561.2	5542.5
3718	9013.7	2924.4
1204	5239	4007.4
238	2718.6	3106.8
282	9744.8	8544.5
3845	3210.3	7913.8
7764	7114.5	4021.1
1221	5596.2	5538
6016	2361	296.02
6668	406.29	2536
30	985.87	8391.9
7599	6984	9244.4
2402	7253.4	5300.8
2638	9452.4	5586.3
9826	5700.9	3559.2
3138	7128.1	4074.7
5589	8026.8	3983.1
4402	6233.6	7124.6
5469	4543.3	5862.6
8344	7304.8	5270.5
904	183.85	4651.8
4764	1737.5	7619.2
6779	1776.6	6088.8
4324	7235.5	4503.8
3029	6584.8	2794.6
1324	9064.7	1214.4
2253	5129.5	489.22
2603	8048.6	1228.4
629	1384.2	118.42
2073	206.32	2533.6
7699	2264.3	8544.1
715	2694.6	9288.2
323	3255.7	1639.7
610	2976.7	2774.9
1657	1196.4	7380.3
23	8807.9	4858.8
5025	2122.8	6562.1
3709	2346.6	4466
5250	7499.4	8470.2
1303	4511.9	6336.2
1901	2338.7	7404.9
8550	8876.7	869.89
1827	8185.7	2771.9
[truncated: 5,390 more rows]
