# Supplementary material for: Verifying molecular clusters by 2-color localization microscopy and significance testing
Source: Sci Rep. 2020 Mar 6;10:4230. doi: 10.1038/s41598-020-60976-6 (PMC7060173; doi:10.1038/s41598-020-60976-6)
Supplement: Supplementary file 2 — Supplementary Information2. [file 41598_2020_60976_MOESM2_ESM.zip › 2-CLASTA-master/Simulations_testdata/cluster_scenario_a/locs_labelB/cluster_scenario_a_results_sim_7_locsB.csv]

frame	x	y
1759	3318.4	2107.5
5580	2184.8	8489.1
5823	5526.7	2884.1
1632	1620.4	6064.9
8507	2220.1	8314.1
1565	21.888	5336.9
2802	7618.8	6406
1236	5454.4	3268.9
9397	3829.5	5252.3
2713	8476.9	1174.8
7028	2015.6	8054.5
9660	2175.9	1773.2
753	5492.1	289.07
5202	8940.9	4762.2
7212	9834.8	9124.7
2681	1189.7	5648.2
787	5205.7	171.83
609	5315.8	8510.7
9770	8932.1	5535.2
1517	6738	7917.1
2354	14.722	5282.6
7214	2123.4	7357.6
6110	3230.3	1572.2
8150	9840.3	9191.6
779	7496.4	8593.5
129	6187.5	325.36
464	1019.6	7130
3517	8446.9	3833.5
2979	2122	501.27
4460	3475.3	4858.4
5157	5557.7	4143.2
9153	6146.3	2516.3
3452	7203.1	885.82
308	3372	8930.8
6316	3100.2	6723
17	6613.1	5006.1
8835	7656.2	6353.4
6673	9705.9	3791.2
1617	6796.7	8404.4
3590	7698.6	984.67
1959	4985.7	8427.7
780	3813	7418.9
6109	5501.9	7677.9
414	9129.4	561.44
3526	457.86	4153.7
576	1235.2	9939
1812	3273.4	4862.8
1177	3231.7	4778.2
1763	5442.3	9505.9
1340	3498.5	5227.1
183	1252.6	5928.3
8225	6755.6	8375.6
8928	8480.7	3779.8
2100	4636.1	2993.4
5579	1332.8	302.78
2386	8834.7	286.66
3284	2407.4	4988.7
2118	5962.3	5896.9
284	1772.5	1606.3
8376	3809.5	5295.4
5504	3872.9	5438.6
7890	9889.3	5146.7
278	3799.9	4676.3
5466	1952.2	2901.3
2639	8222.7	6889.5
7346	6207.2	585.33
2793	3280.5	2100.3
5106	3818.3	5213.4
9596	4250.1	8940.8
5495	167.13	8044.7
2018	4038.3	2453.2
1089	7423.1	2400.9
2513	2252.6	6447.1
2901	664.52	3803.5
2689	9495.4	2075
5200	8474.8	1259.3
1217	6770	5558.6
3645	2236.1	6382.8
845	1316.5	540.49
1832	951.73	7204
5735	7069.8	9470.4
547	866.96	6161.3
6292	1251.7	5160.3
4031	1771.5	8078.4
7848	709.2	7352
3304	2403.7	4922.9
5490	1850.4	2227.9
8093	2195.3	6462.7
2014	3703.4	4475
3349	2611.2	3855.5
204	6828.5	8397.9
6737	5328.4	1943.5
774	3092.5	6735.9
5248	2059.1	9307.6
415	2149.5	6430.6
4382	7662.5	211.32
532	6075.9	7070.3
2649	2900.3	7235.7
1921	7534.1	8583.3
247	1520.3	3765.1
7422	9149.6	521.31
6852	3102.2	4778.5
4695	3578.7	5783.5
3104	5777.6	5679.4
5159	8334.1	5845.1
531	7724.3	886.43
1458	3609.3	778.73
289	5025.3	2940
7507	1152.8	9950.1
1475	2758.9	2937.2
4674	7076.6	9027.3
2191	4496.3	7535.4
1626	28.809	5834.6
438	2024.5	508.18
2302	3811.2	4737.1
3326	104.24	2941.1
2976	118.95	2374
2711	8894	3442.3
535	232.53	8069.5
8704	1936.1	1108.2
9471	951.85	2549
3254	5325.5	2040.8
3298	5044.9	2958
9236	7307.3	5939.3
6188	4180.1	6401.9
134	7898.8	3560.4
7722	8475.1	7833
3649	3544	8688.8
8524	2910.7	2857.6
329	131.52	36.677
2259	2423.3	4970.6
4228	6640.5	3013.4
1278	1469.5	3729.9
1	9691.4	6715.4
714	8137.7	1736.4
4994	213.24	8877.6
2231	5091.8	2095.3
6978	4443.3	4009.4
7669	3879	3298.5
7622	5492.5	5504.3
13	2457	2869.1
3594	3844.6	5588.2
4872	3039.9	4745.3
244	9518.8	2089.2
1143	2295.4	3173.5
2017	3900.9	1659.2
6019	8254.1	5843.1
254	4556.4	9293.7
868	2050.8	8509
5753	2530.4	2019.4
4689	2167.7	1749.3
90	700.79	3503.1
3087	5056	696.61
7266	9657.2	3808
8449	2182.3	8376.2
1950	7283.6	1576.9
3090	5364.9	9486.4
7206	7528.4	8532.1
495	6424.3	4053.8
5132	3851	3445.4
5085	2581.9	3785.9
7248	8527.8	549.74
1621	6694.2	8362.9
592	1257.6	5215
4979	7433.9	5382.5
2962	9108.7	3868.2
6060	5559.6	5509.3
160	3201.8	4818.5
2043	7130.6	2197.1
101	1065.3	8282.2
1045	4306.1	5977.8
34	9075.8	9629.2
3421	5380.8	7329.9
2011	8029.3	713.35
3592	4348.3	7008.7
2828	9515.9	2029.3
5126	3741.8	3487
5967	1991.6	1025.6
5530	4662.8	11.317
7085	2652.8	3875.8
142	6126.4	4722.8
9396	5170.7	163.95
456	5075	6254.5
3983	2352.3	936.25
9159	3268.7	6066
7151	919.23	644.95
2822	6219.1	8444
5514	2193.9	4837.2
7669	8567.6	7001.8
1512	9999.1	2924.5
262	7235.6	962.57
7507	6336.1	3224.6
5729	2338.6	169.93
5693	2232.1	6427.5
2345	4535.2	8616.2
6332	6024.2	7073.4
5745	2912.1	5222.2
5200	9015.2	7602.2
1854	3186.8	6330.3
1869	8579.5	8644.4
8323	1275.5	1793.6
1505	9862.6	7270.1
6893	6823.9	400.89
4978	3796.2	3507.7
752	363	668.59
9688	5110.9	9800.2
7148	13.34	8802.3
5525	4709	63.449
1102	4362.9	1871.5
851	1378	284.93
5443	5015.6	9525.8
8445	805.8	4441.6
511	97.962	9580.3
257	2170	1755
6462	9472.4	9701.5
2771	9753.6	3496.8
6673	2164.7	1796.4
1547	6847.1	8392.1
6129	8732.3	218.46
1275	1941.4	2969.1
124	2739.8	8008.1
2702	8914.8	3410.5
1040	3095	4105.9
68	2596.5	2578.2
6622	9169.8	1451.3
1014	9320	4830
7821	8424	3736.8
7182	7795.6	4662.9
693	3804.2	3482
3591	3817.4	5593.8
6241	4197.5	8987.1
766	3807.5	3287.7
5216	4446.3	2631.3
4107	7293.6	5376.2
1844	8576.1	8621
5615	6225.2	808.91
6076	8304.4	9541.5
2398	2882.1	5273.9
9064	2196.6	1780.5
6216	5047	759.12
1919	7934.7	9005.7
5436	5574.1	4056.3
7158	9354.6	5623.6
915	2516.8	2018.8
1135	7292.7	6173
4263	8769.2	857.54
40	9309.6	4828.8
3780	4146.4	3275.2
1762	4317.4	7172
1762	5873.7	2883.4
3068	4840.6	1227.1
3447	3981.3	469.17
2038	5847.9	7000.5
1837	8313.4	3938.2
6667	7313.1	6095.5
3053	3831.3	3324.6
9780	4339.6	6843.7
1626	4489.4	8555.8
2041	8199.1	6926.3
5901	7423.4	7662.1
1401	9146.6	5391.6
7163	1222.6	1881.8
9739	8010.9	5659.4
242	4464.1	8613.7
6477	8293.1	9520.6
96	4957.5	688.64
42	8848.3	3320.1
191	1507	7246.4
77	8295	9489.3
3523	8447.6	3753.8
1724	4988.9	2934.6
6353	8574.8	4830.4
7268	3787.1	5571.7
3054	4829.7	1173
279	8932.6	3362.7
7997	1101.2	4828.9
8937	7172.6	8993.7
7465	4557.6	3049
227	5210.5	2588.4
3642	8293.5	4233.8
4518	7421.4	5357.8
8612	5866.9	3840.6
4926	5846.4	2201.1
9331	2362.2	2864.4
9177	9214.8	5286.8
2032	7053	8983.1
2871	7958.9	1210.8
2874	7317.2	9503
231	9297.2	4799.1
1702	4316.9	6041
19	7243.1	5933.2
192	1478.6	7274.2
5721	2218.6	6379.1
735	6375	3219.3
2966	69.827	2334.4
2755	6287.4	1478.2
788	7477	429.55
2792	8061.8	3960.2
288	9279.4	8212.1
6	5877.9	7477.5
3652	8327.1	4224.8
1274	1505.5	5674.5
678	8759.4	1926.2
426	6192.8	9122
627	7697.2	214.77
5801	3621.7	9373.5
1213	3241.5	6159
8436	8927.8	3464.1
905	6875.7	8196
8845	2336.4	136.6
7167	8566.2	6943
5034	6600.4	5126.7
7174	8562	6970
7425	9162.6	542.79
2300	3519.4	5711.9
6841	6757.7	29.124
616	4217.2	4247.6
6427	6188.8	5439.1
9948	6236.2	7076.9
66	9572.9	2675.3
5519	4683.1	79.266
1638	5849.6	5711.5
3454	4045.1	4041
2820	6247.2	8493.8
112	3036.2	4765.8
8383	4954.5	5751.3
5939	3597.1	5844
1942	6202.1	1265.8
6697	8770.2	128.59
2540	1287.7	9005.6
6803	3148	1584
2445	5821.9	2186.4
1102	7620.3	6462.5
1609	2772.9	8024.9
1727	3336.3	435.5
1882	4115.5	3267.8
4426	4130.1	6366.2
3679	2686.4	2496.2
4407	2129.9	1769.5
1344	3854.1	5226.4
4779	662.5	7722.3
7448	7393	7718.4
88	1982.5	131.39
1603	5609.7	5096.6
102	3208.6	1999.8
1619	6702.8	8356.3
4264	2642.5	2977.1
3372	8257.6	6430.8
8844	4210	3307.2
4917	4422.2	2606
1426	7248.3	2886.4
1	7972.2	1217.2
1976	6243.2	2473.1
7397	8437.9	3790.3
611	5357.7	8547.8
5751	7543.5	4564
1694	334.05	3017.1
226	1263.4	600.42
3844	22.012	7980.6
365	4079.5	1183.3
1910	2121.1	2353.6
7644	1822.6	8003.7
9252	6084.6	7060
4735	5806.1	734.08
7559	2066	6486.6
4411	4141.9	6352.4
9656	2170.5	1767.6
63	3720.1	208.33
9115	5468.9	7068
6381	7587.2	6378.5
5546	3154.7	6093
5989	8180.3	6853.9
3	7135.8	7989.4
1311	8205.5	5633.3
211	7208.7	947.62
3725	4288.9	3011.7
206	5896.9	7344.8
2303	3589.7	5804.2
8323	7007.1	4929
916	9344.6	8207.3
4494	9373.6	789.57
764	3820.3	7344.2
6928	2550.9	2051.2
182	1235.2	5913.1
4527	2182.5	1754.1
1277	8230.6	5660.2
9612	5881	747.27
7267	4967.7	789.8
1649	2546	2659.8
6360	2498.5	1995.5
5	6649.3	2395.1
301	7366	3178.7
4089	261.65	3216.3
4242	6164.2	630.42
1177	3833.4	3343.7
7241	1325	542.28
115	7296.3	9536.3
5026	6445.7	6453
9049	5844.6	7328.3
3908	62.985	5329.5
2669	9058.3	2180.7
5164	6094.6	2131.1
8088	7399.7	6661.3
456	8050.8	2809.8
5573	2969.6	4345.8
610	8380.3	9320.6
530	2691.3	5243
268	4919.8	3119.9
4210	7157.9	2170.6
5196	2537.1	2664.7
1932	2698.7	2941
5030	9632.2	2712
6501	7052.6	8106.1
2457	8971.4	7368.6
7662	4387.5	8976
2866	8066.1	3910.9
6487	7075.6	8036.1
407	799.53	1459.7
7836	730.64	7367.3
74	4579.2	9853.6
394	244.8	3143.8
860	6498.2	6460.6
1901	3088.4	6738.3
903	5176.1	209.52
158	6392.5	949.55
5943	5801.8	2189.2
597	2263.1	3996
42	0.60088	5263
4316	5869.2	5862.4
7888	9871.9	5126.2
753	6621.9	2981.3
9595	4221.2	9002.2
549	1252.9	5846.6
1	5347.6	7335.6
4383	7738.9	215.15
175	5074	339.74
9312	6656.4	1265.3
8223	6577.2	4965.2
3286	5013.1	2977.9
1935	90.896	3361.2
6046	5523.6	5464.9
1900	1154.9	5154.9
213	9918.7	9142.2
2863	10.494	8714.1
236	9053.9	8889.3
6241	9881.9	9066
112	7308.4	9563.7
351	8223.1	6392.9
8482	6719.5	2406.5
3457	3983	3993.2
6216	9313.4	5602.1
7974	3230.3	9137.2
98	3193.6	1959
619	8978.6	7459.4
954	1230.6	491.65
4020	9797.6	9236
4131	9805.2	9178.9
4324	185.29	397.94
7070	2510.9	2024.6
4765	7266.3	8064.1
2652	8805.2	158.2
8437	8020.1	2797.7
2868	3188.2	6387.1
5314	41.721	8775.1
4342	798.57	3513.5
1457	2079.3	8658.4
7583	6901.2	414.44
4794	5030.3	9871.9
5271	6413.2	545
6940	4549.5	1206.9
8829	8940.2	3459.2
4419	2192.4	1797
6483	3271.2	2007
1646	5447.9	2789.8
3285	9422.7	2370.8
3478	7421	7613.9
98	8234.6	6852.5
5122	8311.6	9570.3
2193	4318.4	7009
1036	9212.2	8349.6
2575	7880.6	7941.3
1583	9740.8	8311.2
862	7223.6	7114.2
1767	3094.3	4765.5
3157	5438.4	7296.8
23	9456.7	2181.2
1903	9147.4	5416.3
1252	7687.2	1366.5
5554	1237.6	1805.6
263	7298.3	938.12
8321	285.83	3216
6360	5843.7	3822.1
3639	4931	9885.7
5749	831.31	573.01
6765	919.75	6198
7450	4389.4	8913
500	7108.2	8037.5
683	8822.5	1900.7
224	7460.6	4603.6
6348	4172.8	9041
3796	4282	7101.8
5143	1164.2	5621.7
61	5854.9	5840
152	8699.7	412.19
9672	7089.3	9502.9
436	4902.1	9873.6
163	2082.8	1745.8
1566	6732.8	8330.6
901	9496.4	2083.6
1378	1564.3	5335.1
1992	9843.4	657.12
3317	121.59	2916.6
4122	457.67	4462.9
1823	6020.8	6504.3
9523	1001.5	7193.5
8699	4486.9	3450.4
1	9353.9	9909.5
3446	3277.4	7857.6
6617	4770.1	4295.1
5276	7458.5	7453.7
2901	2996.5	4383.4
6364	4205.4	9020.4
5069	5801.1	2153.4
8932	7066.7	9009.2
7588	5300.3	1914.9
3277	141.18	8078.8
7212	3093.5	2298.1
7717	2815.1	8077.1
644	9092.8	7597.9
3949	3499.4	4796.5
4653	2187	1782.8
475	8806.9	3473.4
8277	6992.2	4911.7
511	8815.6	3480.1
232	4238.5	2996.6
1258	4442.9	4705.9
478	424.61	631.23
30	3210.1	7365.3
147	885.87	1056
831	6540.7	5035.1
7795	3166.1	387.82
2669	7968.6	670.15
1184	1194.5	1761.7
1811	858.64	6199
8031	225.8	3398.3
98	328.83	5059
561	9728.2	6765.6
5646	1914.4	2959.7
37	5463.4	3246
625	9954.4	5776.6
4097	41.541	8551.7
7480	3108.5	6699.1
7380	7755.4	340.16
1754	8320.9	3948.5
287	6176.8	6561.3
4936	9883.7	5873
3516	8483.3	3757.5
3692	7230	1547.6
1318	1975.6	67.606
6234	2705.9	2981.9
1	3765.2	6614.2
6587	1083.4	4894.4
5251	4433.5	9040.1
1837	9727.8	8318
6109	4708.5	7280.4
615	7139.2	8985.1
6115	6021.5	7034.1
576	6782.2	2043.6
8747	2066.4	3561.7
151	7696.9	256.38
1121	3403	2086.7
7	2482	2878
2600	2072.3	9194.6
8813	7084.5	9034.9
7164	6746.2	8500.8
4652	2144.5	1750
1848	6957.4	4910
1171	3350.1	1993.3
63	9589.8	2709.5
5552	3191.7	6083.2
2872	4862.6	9794.6
7651	3904.4	1766
2121	1888.8	8054.6
2593	9918.3	2633
371	4104.4	1121.1
6500	7005.5	4958.8
9932	4950.1	3097.8
480	4953.3	397.58
4557	6285	1516
456	977.59	7233
2920	7290.8	1579
7210	3174	4867.7
109	6831.4	1355
965	615.6	1399.4
824	3373.6	1527.6
6321	9402.8	2175.4
5568	8855	1916.2
1082	7444.1	2386.5
667	6394.1	1811.6
2803	3295.5	2055.5
3752	7663.5	212.94
4994	3214.9	6077.1
1073	788.2	3593.7
9653	8590	8695.6
293	5538	7680.1
1467	1753	5455.5
4552	9099.9	2141.1
662	6141.7	9091
3903	2051.2	465.56
7382	9285.2	6821.3
7643	2275.8	3992
7638	464.01	3636.2
4688	2200.1	1817.7
717	8903.5	5070.9
8029	7958.7	9002.8
6657	6319.2	546.11
6294	8596	4760.3
6482	7684.9	227.87
7239	4744.9	4383
4195	8803.5	1914.9
2491	4816.8	2183.9
153	6079.5	4764.3
5971	9216.1	5244.5
6024	576.56	3305.1
1602	9483.9	2103.8
92	5913.3	7474.5
1856	6320.3	3193
393	8267	5785.3
8276	7507	8620.7
2857	7300.7	898.51
324	740.6	7752.9
3210	9001.9	9532.1
2807	8766.2	295.93
5180	1846.3	9677.3
2826	3525.9	833.04
5275	2085.6	6385
204	5871.5	7549.8
578	1938.7	999.83
5511	9380.8	5574.1
75	5936	2920.9
6110	3514.4	4890.5
5712	3595.3	8845.6
5258	9311.7	8252
2	9914	9153.1
6646	4867	7309.2
1758	1409.2	8685.9
81	3684.6	6671.3
906	2829	2751.9
2928	97.441	2340.2
588	7335.6	8009.2
97	8508.7	627.27
4900	5867.7	697.05
2181	9161.4	9002.9
2319	7249.9	4896.8
9577	4167.4	8947.3
1795	2330.8	2881.6
8504	3058.1	2319.5
8396	3796.7	5257.8
8696	4242.7	8962.8
2	3236.4	9134.7
4190	4572	9252.3
9975	727.57	4443.3
697	2296.5	3227.1
4266	2614.9	2961.6
900	2132.8	6399.4
2547	3542.6	4832.3
7139	9093.3	7295.2
1927	6174.7	544.79
9474	2248.2	9611.2
4228	1847	2295.5
120	8823	831.83
3137	7199.7	9996
6454	7540.8	139.65
2875	9157.5	5346.4
4622	716.19	3562.7
3249	5263.4	2031.1
1969	6336.9	8533.9
131	9729.5	3491.3
4600	6191.7	9609.4
3706	906.07	8439.7
281	3853.4	4548
9607	6027.8	6997.8
1420	7509.8	3959.3
8796	7377.3	6122
1623	9403.4	805.04
57	3164.1	6123.2
394	4191.6	4228.1
1	1285.8	5891.9
2831	2500.1	1951.1
4065	9756	8343.8
950	4873.6	1396.3
4878	3836.5	1988.1
121	6177.6	6552.9
3999	656.34	6418.6
284	898.58	6153.1
9737	3754.7	6656.7
662	1545.7	9213.9
1374	8283.4	5786.9
2617	7425.2	4025.6
4659	6199.5	9065.2
1082	3597.9	6125.9
9087	9727.4	7775.7
818	9850.1	9100.2
6073	4097.6	3227.5
395	219.01	3188
1	1049.1	39.348
8843	1162.1	1831.1
9090	2497	6110.2
2978	2081	437.32
2319	7404.3	5309.3
5555	1174.2	1776
6983	5630	5443.1
5523	7647.6	1701
291	9326.5	8203.6
4585	2900.4	103.98
4446	9421.3	4083.8
4715	5046.2	8738.1
6945	593.7	1443
4622	9726.1	3810.7
2807	6308.9	8503.3
1767	7496.2	4018.3
1522	8767.2	1915
9498	6276	761.55
9953	7958.3	3977.7
5709	6256.3	1475.4
374	8191.7	7928
891	4278.6	9119.9
42	1992.3	5137.7
793	5165.3	237.84
91	4161.2	6420.9
603	6811.4	8174
1990	7534.8	4994.8
6680	2195.4	1735.3
124	3769.5	3462.8
49	7928.2	962.16
904	3649.8	5781.2
269	5563	5122.3
1221	7776.4	4684.9
7057	7281.8	7988.5
215	8630.6	8491.4
442	4872	9867.8
8365	6828.3	1344.4
1067	3138.7	1585.6
5461	7902.8	3564
6373	6572.3	5058.9
663	8756.3	813.09
1855	6131.7	5503.9
8685	8618.2	6979.8
9782	2801.6	2711.1
5376	1774	4491.9
1638	9148.8	559.43
6848	3250.2	9203.5
57	1129	5629.4
1294	7870.7	3563.4
2028	908.81	1000.2
162	3125.8	9342.8
6784	2025.1	9299.6
5805	3554.4	5803.7
4379	7300.7	3162.9
84	256.2	3154.5
5891	9504.4	9636.4
4375	2544.9	2616.1
3097	9466.9	1777.9
7785	7040.9	4941.8
6	9322.8	5607.8
322	4913	8432.6
2502	4260	7033.4
3932	3197.2	4090.7
5047	55.322	3491.9
6529	9025.5	7593.7
5587	1156.7	1732.7
6084	664.54	3830.4
3575	9234.4	1625.4
1050	2370.2	1010
8029	6757.1	7973.7
2287	803.97	611.62
2954	890.94	1458
1385	3686.4	207.1
8958	3844.9	5189.9
58	5800.2	5825.6
9522	1642.2	9836.9
276	6177.7	4764.8
3186	420.73	697.87
4127	878.49	8511
453	6662	1359.7
2343	2084.1	8025.3
3620	6597.6	6962.1
3706	3195.4	4869.3
3740	2251.6	6419.3
8788	3462.8	5250.4
2607	59.944	9539.2
1403	7259.1	6005.8
7313	9516.8	2038.9
6250	8779.8	6758.7
2596	955.81	7181.8
4148	2651.7	2912
4214	5876.3	2862.1
5157	3175.7	366.27
2312	7340.1	6120.2
9911	7082.3	9483.5
2877	4350.5	2622.5
678	5853.2	2899.8
1669	3162	7277.5
2606	9867.3	641.47
5494	151.13	8120.1
2953	4414	7551.5
294	485.31	4142.7
6922	5654.8	5424.8
1459	7980.9	608.43
1786	9714.1	7784.8
231	4206.4	2942.3
5572	2896.7	4441.6
1422	3650.1	9425.3
72	9263.1	1679.3
7271	7971.7	5658
6739	7929.7	7865.2
5869	7611.8	1731.1
2100	5487.6	4105.1
2849	2496.7	2049.1
2577	8656.1	8504
9827	6670.4	8321.4
1723	4319.8	3049.7
74	6655.2	3058
1043	3633.4	766.11
71	4452.6	8973.2
8058	1840.7	9652.8
217	924.37	8494.6
3937	8744.7	9859.7
6848	3035.3	7549.6
1015	2539.7	3487.3
1286	4415.9	1839.1
608	3828.9	5286.3
5210	5328.3	7304.6
5523	9181.9	5354.3
6445	6789.7	5547.5
4128	2795	7067.6
1566	4911.4	9868.6
67	9580.7	2684.4
2592	3599.5	6054.7
1503	9156	9002.9
6621	9955	2672.8
6794	8159.5	644.39
3135	3434.6	1313.5
6655	4349.8	8879.7
60	8977.5	5076.2
1402	8737.8	164.51
7560	3328.1	2030.4
5591	817.55	6372.3
9232	8431.2	5034.2
7168	1200.2	1809.2
1931	7880.1	9033.9
4566	2180.2	1763.7
9435	690.2	7391.9
2035	102.72	2364.9
3033	2062.2	489.59
1562	9317.6	8236.1
560	4820.1	1392.4
169	1205.1	9988.7
9149	2126.3	1762.8
74	6349.1	1463.9
9057	9686.9	7761.1
3935	8549.6	8651.1
1323	7741.2	1037.9
4983	5653.9	4185
5514	3091.6	7306.4
6047	5500	5461.1
4267	1850.6	9712
8682	4252.6	6022.4
1411	3169.9	6074.3
2005	3698.4	4367.3
7267	6839.9	8137.9
2926	9762.7	3773.6
7349	5399.1	9526.3
7188	9260.5	3558
8712	9481.7	5517
796	130.27	104.88
90	3460.4	4926
7999	7216.1	7156
3646	8393.2	4232
8762	9409.7	5569.4
555	4939.7	3984.9
101	6627.2	6831.9
9896	5468.8	288.39
36	2688	8647.7
2017	92.062	2328.4
3204	9013.6	9582
3594	3157.1	379.65
510	8998.6	9575
2	7568.3	6565.5
8378	2957.4	9061.8
5087	5103	3404.1
28	2543.2	2622.9
1392	2042.3	6415.5
3307	6708.8	8370.3
8815	7112.7	9032.1
160	8292	6358.7
349	9198.8	9223.5
6717	7886.7	9034.1
2855	8314.8	9502.7
8367	6824.4	377.19
4000	2083.4	9244.4
9887	3633	6072.6
9946	8593.7	6955.6
1049	6712.7	8447.6
8223	9467.8	1782.2
610	3827.6	5307.1
1736	8312.1	3942.1
390	3783.2	1599.1
2745	6333.2	1539.7
1738	9933.7	5857.1
70	2438.8	1733.1
1224	7808.2	4723.8
8044	3715.3	6645.1
6361	9359.4	9905.9
1259	4549.6	9306.5
829	3399.7	2073
171	7463.6	4591.2
1256	4446.3	4650.3
220	6495.1	4085.6
1	8244.8	9581
7784	701.11	7798
1	1478.4	9157.8
1136	913.33	1066.8
2473	7355.6	6118.7
1479	97.703	9561.2
3733	2945.9	8967.6
2576	793.1	7681.8
9609	2159.2	1763.4
1187	3853.9	4711.9
4202	5487.6	4049.7
1208	3027.7	7616.1
1565	998.98	7224.3
2386	1468.1	9171.1
1219	4267.9	2501.4
4879	3254.7	6098
5945	7506.9	5025.6
9158	1034.5	1559
8255	3700.9	9414.4
9327	326.07	3058.6
5425	1064.9	5638.3
5379	6319.3	1499.2
3764	3760.8	5926
1059	6828.5	8149.5
4428	6605.8	5105
75	2202.4	8552.1
4589	6860.1	2629
2510	7905.1	9009.9
6471	383.68	4201.8
3446	9090.6	2201.1
3637	3837.7	4710.1
7573	2605.2	3811.5
1262	6477.2	4054.7
1145	5522.8	7641.2
7278	5547.4	1542.6
4660	6541.9	3484.3
5	6814.2	1403.4
2800	9570.1	2118.7
3311	157.4	2924.3
1087	5763.9	6952.5
6362	7778.6	306.81
1855	3184.4	6360.2
3399	2081.1	2422.9
6464	3178	4114.3
4793	6344.3	8166.7
72	509.57	3599.3
177	6084.9	8163
6999	6785.5	31.022
8696	7958.3	5709.7
7334	7766	896.95
1496	4365.7	8995.3
30	4904.5	1834.5
8765	1203.5	7149.6
5393	6381.9	973.18
1815	6393.1	8231
5857	7265	4843.2
4230	858.89	2676.1
24	7419.4	3167.8
1672	2045.2	8688.4
3848	773.54	4415.9
1929	7918.7	9027.7
1550	3841.3	1594.7
8837	5789.9	6978.1
1951	236.77	8114.2
3652	7275	7131.6
5768	1143.7	5467.9
7041	5934.6	7317.6
751	3259	2112.3
3922	9450.3	1785
6	3553.4	9543
3045	2102	482.91
3921	6750.9	2088.2
9301	9315.2	4801.3
8472	1765.4	2353.5
4268	8789.2	866.09
9246	3555.9	8836.4
59	2089.1	2433.8
3220	2901	7028.9
6739	8043.9	2847.8
6439	6758.3	5530.4
3107	9565.3	4072.6
5424	4984.7	365.98
1287	8237.3	1128.3
3522	1490	7270.7
110	641.67	6515.8
3039	7476.9	28.441
2931	2100	475.28
939	2484.8	2000.3
1485	7738.5	281.89
5497	7582.8	4945
604	6704.3	6893.7
2736	9731.8	3523.4
1966	2268.5	4032.8
6476	740.14	3545.6
5233	6320.5	8489.4
2402	7219.4	2950.6
1973	8169.5	6867.7
8970	9902.2	9168.6
4874	4326.8	4866.5
1498	2189.1	1771.5
2876	6625.9	5009.3
8349	2862.7	7003.8
6011	612.63	3404.1
913	7520.3	4988.6
2394	9013.8	7348.6
87	4967.5	2971.8
3866	9862.2	2701.3
8679	6919.7	2648.9
3454	5857.4	2926.5
2957	1979.6	5189.1
3639	6206.9	2578.1
3089	9001.9	7591
425	7311.4	9540.5
1926	5032.7	422.36
1930	6235.1	1257.6
456	8757.8	2485.8
2934	2046.3	478.79
88	7407.9	455.24
9343	8451	5085.5
7	8415.9	1115
21	3900.8	3368.3
259	1006.1	7222.3
1104	3614	6067.5
298	460.62	4176.2
2191	1830.9	7992.9
4685	8785.5	161.09
1284	2409	931.62
1436	4345.5	2662.6
1343	1888.5	7998.5
5456	7469.5	2421.2
1570	2876.7	2833.3
1646	5686.2	4252.6
4220	8146.9	1759
3558	2574.8	2890.5
6876	9292.3	6636.4
270	5195.2	2564.4
345	2635.7	3862.2
1554	5501.2	4008.6
3089	7381.2	6723.4
1212	1142.3	79.287
2501	5213.6	241.31
1828	92.757	9561.5
613	1812.3	9652.7
1956	6624.8	6999.1
208	5793.5	7004.6
1476	3296.7	7732.2
1306	5538.1	5148.1
6390	7866.5	348.22
471	3522.1	5209.1
71	8275.7	6394.5
2513	7968.8	8999.3
231	9907.5	4817.8
1189	3442.6	1404.4
1741	4874.8	9888.3
2100	9118.5	7262.8
4425	9502.8	1740.1
245	5838.4	777.67
3933	5883.8	7476.6
8375	3819.9	5198.8
85	8771.4	818.52
180	6176.2	702.72
2721	8396.6	9346.4
2101	9154.2	7325.1
31	3852.5	869.71
5730	6533	4830.3
6972	6669	8353
5086	2597	3867
1495	8560	619.47
414	8479.6	5110.5
517	243.57	8831.7
4355	8566.6	8693.2
8710	63.125	6977.4
6035	6159.5	6526.5
101	853.72	6247.4
786	7460.7	400.99
3833	8187.1	2755
3453	9924.3	5108.2
2389	2217.4	4624
7777	8516.8	1265.9
8213	1832.9	2381.8
3932	6881.1	5527.8
1752	3089.6	9306.9
4288	48.068	9581.9
1068	6169	6589.6
8396	8808.9	219.22
4952	972.15	2564.4
65	40.959	5284.4
8123	3847.1	850.14
3933	2173	6420.2
6449	5839	3889.2
290	7330.2	7080.2
1186	7935.1	932.38
5280	9838	7292.6
6919	4259.2	5949.6
5504	4689.8	7243
2879	8011.7	1230.1
439	2882.1	4375.1
9170	7273.7	1621.3
2020	9333.3	2352.8
1920	7880.2	8986.8
8957	4987.6	9484.8
3402	5880.9	3845.5
1051	6736	8334
1518	7268.3	7128.2
1907	584.72	6372.4
3188	7494.3	95.1
2258	2168.6	6415.5
8531	3685.2	6108.6
6806	3181.2	1500.8
2081	7200.6	2909.1
1777	5388.9	9498.8
289	139.88	2884.5
34	7446.7	429.48
4953	3753.8	1946.5
6068	1555.4	7320.9
3105	6327.8	7110.3
8029	222.36	3389.2
4313	9385.3	777.88
4049	6081.2	8157.2
8686	8592.9	6968
1258	767.45	1492.3
1785	2340.4	2888.6
6115	6154.6	582.9
1104	1275	472.02
6356	7536	2400.9
609	4235.4	1535.6
3932	818.81	6318.8
1434	9333.2	8182.3
3983	3588.6	8724.1
74	7970.1	866.81
6130	3500	4840.2
3037	4748.8	4363.5
3458	3970.9	4027.6
7766	5969.1	6556.8
1068	2591.7	3794.7
1464	3171.9	6082.1
508	5066.5	2046.7
868	2025.4	5083.7
3056	4836.4	1168.8
221	7470.7	4664
1	8197.6	1141.1
212	1108.8	5493.3
2401	9141.8	2867.9
2488	6843.1	469.65
1764	5913.7	2908.6
1861	2131.2	1785.1
8099	7404.8	7565
586	1593.3	6084.4
1589	3181.2	1987.3
9037	7777.4	4663.5
6927	1288.1	5872
57	2246.4	78.227
45	2184.5	8359.9
725	6258.1	8501.6
255	7403	6634.7
7495	6318.3	8234.6
9021	8558.6	4812.5
594	2128.4	6433.6
6554	9040.1	7582.8
9582	4453.8	2660.7
8693	5048.9	9781.4
6399	5867.8	3844.1
5580	4326.7	7023.5
8090	8338.9	5841.1
8802	7146.2	9028.1
2366	890.96	2562.2
2976	2097.4	548.88
3008	8453.1	5053.8
2642	7897.5	9012.6
6516	2303.6	9564.6
2680	8643.4	2444.4
6863	8301.9	3885.6
3037	3206.9	7330.6
81	8325.6	6365.5
8533	6679.5	1987.7
6944	561.71	1421.1
2562	1017.1	5578.9
3501	8444.4	3751.8
2462	37.498	5285.6
6193	5582.2	4261.4
663	8276.6	4409.7
256	4920.2	3958.6
5441	7281.6	5958.4
3800	6845.7	2012.7
5076	3790.1	3458.4
7382	7489.6	67.365
6361	5810.7	3819.9
1034	3966.8	497.63
1418	9307.7	3651.5
166	5883.7	5869.1
362	8665.5	7836.3
5511	3154	7323.9
2523	2412.7	8652.1
141	9924.6	7290.6
7113	8975.6	7340.8
5016	3046.5	4713.3
6148	8249.8	5846
33	5002.3	9890
1395	4397.2	2647.8
3013	4843.6	1782.1
3394	8267.7	6368.3
114	7280.8	9546.8
8185	6627.3	5046.7
3098	6319.6	7023
9789	182.09	65.361
6813	7788.5	4676.6
9296	3648.8	726.27
7266	9795.2	677.36
7726	8558.5	4832
1017	5501.3	9535.6
2302	7371	5391.9
3105	7917.4	416.72
303	7461.5	2456.6
1920	2816.5	6528.5
651	8258.4	5832.4
6181	6619.8	1323.8
7296	5913	7558.3
663	3901.8	1699.3
517	163.62	27.218
4210	1203.5	5233
128	8716.4	7837
502	5971.9	8202.6
5853	5882.1	7548.1
8841	5026	6254.8
3488	7329.5	6094.4
513	3432.4	489.45
2593	9581.4	4056.3
4217	9079.8	7531.6
3045	3813.9	3359.9
9142	9185.6	2173.6
4218	5834.1	2860.5
1940	119.47	2346.5
2791	2224.5	4634.2
121	7147.6	2192.2
1379	8550.2	7014.5
8811	3515	5268
5845	1505.5	7313.1
869	6736.7	8364.6
1983	9083	2901.2
246	6046.8	2068.9
8	5061.8	356.37
2681	8799	885.11
139	3523.5	9494.5
230	9891.2	4824.3
9935	6691.5	2981.1
8307	7020	4982
2497	3795.7	7391.9
113	5001.8	726.35
5070	1802.5	2178.9
869	454.78	4202.3
2443	2367.6	941.24
914	9979.4	4316.5
2584	8447.5	9345
298	7754	1034.9
8746	9103.8	2845.7
2103	2087.7	7412.4
3678	9778.5	3787.8
1993	8033.5	2790.3
4262	2611	2974.1
4992	5533.4	5459.9
4776	27.067	7026.6
9613	5813.4	731.94
625	2109.7	487.43
1302	5943.2	6454.5
1909	641.6	3731.6
832	8116.6	6776.3
5203	5325.6	7343.1
1492	6793.4	8435.7
9881	6198.3	744.5
1805	3886	3387.3
2311	4461.7	4022.8
1344	8590.7	8659
6790	2071.1	5225.2
9295	8253.3	4008.1
5633	2888.1	6565.5
7020	1949.5	7991.6
2322	9245.1	6661
9147	7494.9	5000.3
1145	6437.2	4775.4
105	2265	6291.8
8053	5876.9	5930.6
234	9059	8909.9
3636	5258.1	200.92
2061	6665.7	6816.3
778	9997.2	6763.1
1061	6839	8210
7294	5902.4	7515.7
873	6875.9	414.03
1160	2250.3	3109
2620	8718.4	1910.4
8205	8985.6	9626.4
3808	9124.8	533.09
1993	2132	9240.4
9712	7852.5	355.67
593	6330.1	1533.4
5867	8381.2	3658
3156	7247.7	927.82
1177	4325.7	6966.4
9074	9939.4	5828.8
40	7485.8	4624.6
120	2129.9	4834.6
148	3572.1	8764.8
371	9123.5	2197.7
187	7962.7	7936.6
15	6133.8	2082.7
6995	6753.2	8445.6
5766	7746.4	285.23
535	785.88	2657.2
2816	6627.6	1971.7
1980	8247.5	6341.9
5823	405.37	4220.5
7263	1227.2	1821.1
2670	665.21	3639.1
5357	8416.1	4174.5
5825	416.47	4165.3
49	5032.5	9830.7
1235	9244.3	2336.3
3748	5892.7	6453.5
3250	9269.7	8391.5
868	6490.4	6437.1
8501	628.69	1407.8
1325	3717.6	2081.1
8101	8839.2	273.9
2954	9822.6	600.83
1814	3906.1	1673.2
3566	2085.5	466.75
553	3080.7	9237.8
2112	5925.6	5843.5
6147	8256.3	5794.4
8094	8257.1	5812.9
9888	3396.5	3342.2
6520	5845.4	5821.4
5372	3288.7	4874.7
1496	2146.7	1850
4451	99.195	2969.8
2397	2342.9	4004
125	4774.1	1216.1
5490	181.02	8056.2
740	4557.5	9258.6
6653	875.29	6202.8
3622	3603.2	8718.4
7104	6915	456.69
7749	2930.9	129.39
5591	9360	6863.2
9244	1200.2	1814.1
1066	3244.8	1999.1
2209	4484.1	4672.3
5895	8431.6	3647.1
2826	9761	3475.2
3699	6595	5030.3
8390	7295.3	856.69
10	7446	4013.5
3054	3866.8	3359
121	6169.5	1964.4
2	119.16	3812.9
6025	9840.7	2681.4
1838	7470.5	480.84
1082	7103.2	2282
9212	7923.5	8995.2
2960	7818	5451.3
376	4785.4	1240.1
1341	3755	2070.6
3061	4820.9	1239.8
1380	5028.7	2986.4
5494	9756.7	3515.9
1237	4570.2	9802
5553	9097.5	7155.4
912	5597.1	7493.2
3147	4821	1231.7
6027	529.96	3388.7
4835	7516.8	4631
6691	6381.4	1008.5
6685	7125.3	9488.8
6158	6873.3	8423
2381	2314.6	3979.5
2036	1554.6	6035.8
2551	2533.9	6176.3
3837	6689.7	9502.6
188	2712.8	2970.1
1759	4304.7	204.75
6837	1376.1	6461.6
1740	4262.3	6974.5
3046	6293.5	784.5
4872	2990.8	341.43
5003	1220.6	1830
4889	125.91	2832.6
7073	3845.9	5257.4
619	4280.4	2498.2
4305	430.04	4466.2
1893	3186.5	395.82
4710	267.09	8071
7373	1167.9	5636.5
8596	118.75	2285.8
4930	6167.5	1259.4
1046	7805.8	356.81
3162	7268.3	907.65
2910	7313.6	1579.7
947	4996.1	682.38
566	2168.7	6462.2
1788	8994.6	9569.5
232	9325	4841.9
112	8255.4	9536.4
5173	7113.6	8091.7
2081	4203.4	8915.9
1060	677.94	4419.3
1756	6595.2	7039.9
9575	2207.1	1723.9
8115	2245.6	4673.3
8235	6733.1	8534.7
8126	2332.1	127.43
7929	1599	4461
3254	5551.5	1559.8
686	4347.4	7023.4
1459	5708.3	5445.9
3265	9970.2	6800.8
245	2675.8	2924
1201	6817.8	5520.6
6643	8758.8	1946.2
900	6497.9	6443.2
5265	6330	607.6
6842	6801.1	54.71
1332	4547.7	3444.9
1	6341.4	7124.2
5561	5770.9	5699
2348	6208	1882.9
7341	9480.2	2109.1
1457	5705.7	5412.3
1763	3093.8	9276.4
608	5396	2027
1854	1158.1	1836
1543	6861	8377.5
6627	4943.2	9818.4
765	3947.2	3387.3
835	2065.9	6528.2
1926	755.56	4524.3
4915	4382.7	2611.2
4353	742.02	3558.8
2399	2894	5286.4
3185	7501.4	78.69
15	2028.8	5040.1
8666	5494.1	331.27
8954	3820.9	5221
7619	805.67	1485.7
8845	5031	6263.3
5494	3985.4	2387.2
290	8426.2	9331.2
4291	8790.7	215.89
652	8521.4	8686.7
305	9595.3	4120.1
7236	7144	9445.7
3983	6210.4	9649.2
4028	4171.7	3263.3
2595	4896.8	7411.5
5468	4127.8	6446.5
4734	132.43	69.598
431	5601.6	4188.8
2481	7015.8	4919.3
121	7700.1	199.19
4033	4154.1	3224.7
1951	8864.3	3298.9
1372	2590.5	2679.5
4202	4428.6	4035.3
4808	156.38	8039.9
6751	2913.4	2747.3
9507	7191.2	673.61
1960	4962.5	8398.7
307	300.31	652.59
8265	7341.4	3251
5447	9815.4	4707.9
3294	5568.7	7432
863	6517.7	6456.9
482	8932.2	3330.8
8784	2071.5	7953.6
2273	8202.9	6363.8
711	3365.2	513.13
6346	4162.1	8942.3
3627	6343.5	7118.6
3738	2045.2	469.12
5943	8504.9	8726.2
7008	1513.9	9145.7
1	6512.5	3500
4217	2887.3	4339.8
5531	5547.6	332.43
6731	2091.9	1779.9
3376	969.41	9213.9
7405	20.924	8597
3436	5820.7	754.36
1813	1855.3	1586.5
6571	3589.4	8727.3
9318	6215.6	9571.5
5402	3235.8	4823.2
9130	3226	6349.7
602	6581.1	6908.2
519	797.52	6360.6
6136	3452	4932.6
1082	9377.7	5574.2
30	2227.7	6237.2
1476	23.615	9520.6
6224	8652.9	4726.1
4110	3101.4	412.9
1392	9981.7	6806.9
6049	5415.9	3253.7
5025	6467.5	6395.2
2492	9576.1	2674.7
425	819.29	3680.4
3385	3802.1	3475.7
3736	7700.4	936.59
4491	1341.5	8981.1
2826	1074.5	5721
897	8135	7986.4
8779	9969.2	4268.9
4490	1381.2	8959.3
7429	8002.8	9028.6
3165	7256.9	910.01
119	1066.2	5665.3
2139	2084.6	1780.4
466	1891.6	9730.3
6442	6786.1	893.94
170	7867.7	3550.9
4122	7272.4	4886.7
542	5051.8	9828.6
47	6615.7	2008.7
435	5838.1	715.19
295	8918.5	3329.3
4977	3817.7	3494
6296	5413	1110.4
196	684.8	3756.9
258	8754.2	2556.3
4209	7129.9	2219.7
4147	2641.5	2888.2
6502	940.15	1119.1
1266	9852.3	5065.9
1282	2225.2	4594.9
9608	2145.4	1807.4
424	3393.6	2096.8
4498	5210.5	2590.9
4633	740.93	1543.7
185	8962.3	5085.9
786	6796	1365.3
2059	4549.1	9251.8
1190	5339.6	1927.9
552	3091.9	9284.9
3812	5503.4	1550.9
31	2883.9	5270.8
4969	6000	7107.2
6202	5017.2	660.55
56	4996.6	9823.5
1098	2958.2	8971.5
6910	5304.5	1941.9
8445	9240	6604.7
9720	6989.9	4929.8
2649	6339.4	550.38
1948	294.14	8902.8
11	5356.5	8533.5
43	2990.6	322.55
2654	4698.3	7193
9398	3819.9	5242.5
1033	4793.2	2225.3
3206	9704.8	7747.6
8168	5361.7	7064.7
3052	3814.2	7337.3
4814	7102	8989.6
2	6612.3	5026.2
5186	5335.1	7303.8
488	888.15	2596.6
1087	1264.3	1813.8
3240	6183.6	1278.7
942	3711	7356.8
6	2993.3	4762.5
890	4297.6	9129.9
2192	257.1	3181.4
794	3755.5	1615
697	1904.2	7988.9
118	655.86	1348.1
177	1532.9	6080.8
3151	1912.3	5156.3
536	7712.8	964.69
1950	3816.5	891.66
1415	3202.8	4859.3
415	6401.4	3239.2
6894	6812.2	372.09
4563	1847.9	2228
289	7265.3	7101.9
4203	7065.1	2257.3
1109	456.2	3615.5
3159	7284.8	898.28
1283	2240.5	4624.5
272	728.34	3529.8
3736	5876.1	7469.3
2309	6109.6	5441.6
5749	8599	6976.9
983	3417.4	1393.5
7736	8609.9	4837
113	8649.1	9872.1
2651	9098.2	9467
4128	215.37	3180.5
857	6514	6468.5
2332	4499.3	8565
73	438.85	3569.5
1804	3817.6	3359.8
2099	4544.2	1201.7
9116	6666.8	8402.6
499	7139.6	8005.4
9481	8616.6	6971.1
425	3250.3	2037
9952	7988.9	3957.9
8846	70.833	3838.7
9845	1613.4	5526.3
5757	2521.1	2018.6
8538	2217	8380.4
1778	9307.8	3527.8
4806	5834.6	720.65
9249	1173.2	1779.6
4195	4578.1	9304
5468	7986.5	2818.6
2504	4314.6	7016.3
1463	6956.9	2620.8
174	1537.9	6016.3
8961	1482.3	7301.5
1845	7008.5	4983.7
4410	2886	7142.5
2607	9031.1	8935.4
3234	6571.3	5029.2
1604	8040.1	2778.6
4743	5574.1	5526.8
309	606.13	16.592
5132	8147.9	1053.9
8378	4776.5	76.544
882	8412.4	1173.5
5854	7015.3	8057.3
6503	4928.7	5757.1
3830	8170.5	2768.7
4791	3986.7	417.18
7651	6126	6954
6987	7111.7	9430.9
1408	7683	169.66
3933	2927.2	8954
2589	4591.3	5459.2
6748	5502.4	314.11
5149	4437.3	7574.1
5520	4627.7	93.473
1261	746.99	1468.5
1805	6535.1	7068.1
5277	2170	6369.1
9006	2588.6	6142
3136	5854.1	7309.6
2468	5726.5	4247.4
3055	3228.8	7323.9
9771	8949.9	5509.7
6924	1226.5	5911.5
945	932.02	2526.2
4522	1488.2	7296.4
2846	6658.2	2983
9224	9089.5	2920
7470	3904	4595.3
9256	4383.2	8921.3
5411	8839.2	1987.7
1540	428.19	4431.1
3075	4860.5	1196
3496	3867.7	1838.5
4862	9822.8	2680.6
1214	2882.4	5317
3878	2126.9	2395.6
1931	9792.4	8322.2
8134	8911.5	3419
4959	2560.1	4607
7727	6008.9	7022.1
116	4929.3	9571.1
535	5505.5	297
246	7298.6	6131.3
385	8935.1	1941.4
494	3337	7802.9
211	2520	6143.6
4398	8206.4	2832.5
1056	2182.1	6334.6
38	3893.7	3324.9
1404	9262.8	8358.5
5432	9906.6	4756.5
5512	6764.3	10000
753	9267.3	9263.3
1800	4992	698.78
7619	6364.5	3249.5
7266	4774.5	4385.7
2550	2497.4	6147.4
8442	9998.1	3573
3748	7488	9560.1
4023	1966.9	32.97
440	4908.7	9914.1
8618	5870.8	3879.3
5693	3523.5	8800.9
1915	5353.6	7106.8
1671	3780.4	2036.1
757	3466.4	3380.6
4658	3798.4	6618.7
7840	9900.6	4741.3
2743	9865.7	2644.1
8	6388	918.51
1236	4569.3	9832.1
1775	1126.1	5480.9
6470	9616.3	2670.7
513	877.86	1115.2
205	1538.8	6042
308	4058.9	2423.3
9154	2199.3	1802.1
1752	249.08	3126.1
270	9947.8	4293
5568	1181.7	1804.9
2005	5573.9	5510.4
6128	6523.8	5082
4	2827.4	2829
4543	2701.1	2969.6
4959	5415.6	8506.4
3219	7155.1	662.58
1169	7231.6	930.74
3070	2016.6	85.782
5941	5813.4	2157.1
93	5828.5	7448.3
7501	8101.4	7925.4
6381	5476.1	2839.7
261	874.64	6305.2
681	5559	7728.9
4019	4027.1	4615.8
5004	6459.1	4078.6
542	7814.3	4726.3
165	5092.8	361.46
6791	4367.9	4845.6
2008	2149.1	2364.4
1	8599.6	377.06
286	3894.4	4639
634	7774.2	4638
3618	7128.3	9087
203	6088.3	8211.5
5731	3994.2	3961.9
8967	6756.8	2057.1
881	288.97	8858.5
153	6198.8	1935.3
757	4423.8	4030.9
2644	4955.9	8679.3
1054	6754.8	8397.2
132	3915.1	1853.6
5431	4859.1	4031
2634	4285.8	221.79
3651	8362.5	4260.5
3814	5527.5	1572.5
7237	616.16	1389.1
1411	771.86	572.54
5899	9970.7	5899
1836	9736	8351.5
7289	5142.9	186.35
7159	3801.6	4713.4
1371	8099.1	6876.7
4228	3731.4	6050.3
7418	7299.4	9608.8
401	9089.9	2894.6
459	6560.9	5088.1
9599	6366	8249.6
1238	5510.5	3219.4
5181	3534.9	4869.9
49	3552.7	5795.4
325	8738.6	146.87
2652	2145.2	4828.9
163	7902.8	3595.4
988	6374.3	7068.9
618	3144.2	7289.7
9655	2153.4	1739.5
325	8889.6	1908.4
7767	3324.1	8937.2
1118	5649.9	6375.4
9776	3806.4	1566.1
2973	9100.8	536.27
2363	945.63	2584.2
8233	3052.7	7575.9
2595	9658.3	6783.2
2452	5627.1	4209.3
917	8626.4	6971.2
280	6780.3	9996
34	7886.2	7963.1
4079	1761.4	5454.4
92	6209.8	5396.1
2579	4293.1	1542.3
9152	2162.7	7895
180	1232.8	5914.4
5236	4656.6	1235.4
6331	9303.9	5557.6
3642	4813.6	1443.2
1831	9850.1	9137.5
5644	9185.5	497.23
3338	252.76	366.04
885	6486	6505.4
3249	714.89	1490.5
1969	7525.7	4964.3
995	7096.8	9466.8
326	3957.2	5486.5
7527	2071.6	6511.3
4300	8378.3	9335.8
2468	9448.8	5373.8
777	3794.8	7326.1
5518	3137.5	7312.4
146	9865.3	610.38
156	7516.4	5010.3
4072	6375.7	584.37
407	6361.5	3249.2
7375	9178.3	518.12
8404	8269.1	5795.5
507	2088.5	9258.5
2602	4406.2	2632
1755	7000.4	2554.8
3878	7496.3	5037.9
214	1571.8	6005.4
324	21.463	7953.8
282	8433	1151.4
530	3613.2	9371.8
760	6197.5	580.68
8252	3149.6	7295.5
4683	8219.3	5650.3
2750	9251.9	8250.7
107	6208.5	9075.1
9629	2187.4	1797.2
1363	2559.3	2606.8
3756	1868.3	9721.9
3836	4215.7	187.07
1536	9195.9	7189.4
219	7518	4622.6
2111	9093.9	9630.1
5071	209.25	3042.7
9894	1788.4	1540.8
4518	4297.7	1897.2
7108	7394.6	3203
1663	7295.7	9607.6
145	8741.8	9896.5
3893	7538.1	5030.4
9133	5009.2	9872.3
6223	8648.5	4767.3
4189	3239.6	1996
4665	4351.4	2579.3
1176	9466.9	9689.8
218	6067.3	7096.9
301	9507.3	4112
3168	5811.4	2139.8
186	4986.7	735.91
461	5930.8	2903.5
1411	3159.9	4877.3
4122	242.66	3159.1
1673	7236.2	4854.6
9349	2898.3	78.005
2120	4184.6	8919.3
1526	7305.6	7118
31	8409.2	4188.9
8468	5477.9	9501.6
281	1841.5	8044.6
193	1137	5498
33	6626.1	3031.4
1814	4084	3995
86	6174.1	2531.4
8716	7137.1	8988.7
4102	475.55	4502.1
2969	2075.8	499.39
7255	7431.8	3982.2
9910	1027.5	8227
7635	6799.4	2099.8
3217	4238.1	8992.1
9073	4379.7	2583.7
2444	9632.3	6856.2
571	6722.5	8344.6
1284	7886.1	3544.4
1193	4885.9	7476.8
8346	8615.2	434.82
203	2405.8	8630.5
226	7463.3	9511.1
6062	5495.8	5550
6715	5645.7	6385
9631	2174.9	1797
4206	8597.6	6974.3
7794	438.66	4404.9
1707	278.61	3030.2
7290	5186.1	245.67
3603	3556.1	8708.8
9090	9717.4	7754.2
7166	7458.5	5330.2
158	8233.4	6350.3
8024	9336	5628
3760	1803.4	9660.8
491	4934.9	8359
6734	7223.5	2933.7
3203	9100.8	3824.8
6689	2141.3	1793.2
2908	6390.5	550.95
74	2330.1	3241.2
612	7499.6	87.787
1824	5968.6	6550
8333	6218.9	9031
8236	6704.4	8404.3
5879	6028.3	7051.4
3854	2.9987	7998.9
3057	4866.5	1248.3
2922	8446.3	3701.3
5157	8770.4	6707.8
734	1833.3	7997.3
31	6457.8	6437.6
5990	6261	6511.5
32	3726.3	6634.4
5387	1491.1	8676
98	9184.7	1699.2
947	2313.3	3151.7
4643	4761.9	76.499
223	4245.8	8908.1
841	2097.3	469.51
3488	4932.8	353.28
1295	4276.1	3067.6
3734	1605.9	4491
4189	3580.3	5882.7
405	2787.4	8010.5
9943	3463.9	3303.6
3049	3852.3	3400.4
648	1197	7192.1
2250	5418	7040
5497	8895.3	1972.3
219	4294.4	2479.9
105	4452.6	3925.1
9115	3602.2	4349.9
4445	9561.2	3230.8
195	4560.3	1272.6
546	6692.5	8325.9
1126	4714.7	38.829
9386	2.8352	7039.7
181	1262.8	5910.5
947	3637.3	6158.1
9069	9728.7	7828.5
982	3524.6	1355.5
2008	6698	1949.4
4195	610.19	3369.2
1	4856.5	1858.7
3911	2411.7	8571.4
6269	7929.3	8995.6
4578	7745.3	324.17
1928	7950.8	8944.3
5536	2123.8	8501
1984	7388.7	6713.4
166	5853.4	7487.5
3144	9946.9	4337.4
5585	2917.4	2861
4877	8162.5	2770.3
3483	7383.8	6152.6
226	3891.5	4555.1
8115	6214.5	1263.2
9147	988.3	9165.7
313	7972.4	739.92
8377	4561	1220.5
8292	6984.4	4938.8
4366	3250.1	9149.4
89	226.72	3165.5
7475	4893.8	3924.7
704	5117.8	2095.3
4916	4422.5	2558.8
112	9394.9	9831.5
3239	2902	7001.2
481	864.49	2647.9
4612	5738	5755.1
8108	2191.3	4645.7
6938	6239.7	1948
4428	3127.6	7390.6
6480	731.23	3541
1	3219.9	4800.2
2954	6043.5	2211.9
7069	8712	7803.8
3088	7438.7	6747.4
2394	1954.7	1009.1
5647	1879.1	2970.5
7636	6777.9	2056.5
3059	4834.5	1237.7
622	4280.2	9061.1
3990	9135.7	7068
5261	5833.3	7033
2681	3870.2	3320.1
8127	4541.1	3049.2
566	7276.3	3201.7
17	5316.8	7341.9
2904	40.973	2308.7
1202	9148.7	9021.6
774	300.66	3091
[truncated: 5,360 more rows]
