# Supplementary material for: Verifying molecular clusters by 2-color localization microscopy and significance testing
Source: Sci Rep. 2020 Mar 6;10:4230. doi: 10.1038/s41598-020-60976-6 (PMC7060173; doi:10.1038/s41598-020-60976-6)
Supplement: Supplementary file 2 — Supplementary Information2. [file 41598_2020_60976_MOESM2_ESM.zip › 2-CLASTA-master/Simulations_testdata/cluster_scenario_a/locs_labelB/cluster_scenario_a_results_sim_8_locsB.csv]

frame	x	y
509	3130.7	4141.5
1814	8876.8	2032.1
2105	1362.7	3022
6040	2199.2	1327.1
6329	8369.5	9158.6
5484	5375.3	3673.1
71	2065.9	8171.9
7125	3667.9	9035.8
9612	7322	8002.3
1633	1828.8	7286.2
2521	2785.9	2323.6
6333	480.98	8430.4
972	725.17	3517.3
646	9632.2	6263.6
9535	7225.3	7530.6
1174	6541.3	8288.9
9207	3377.8	4416.8
2030	1028.7	5.669
3785	8621.1	9247.9
7488	8364.5	9148.8
399	9000.9	4752.1
2825	5449.5	2168.3
4424	5740.8	6140.4
4956	5545.9	7389.9
1061	9813.7	2746.5
1901	3945.5	6808.5
3120	6924.7	4929.3
564	6402.1	3169.4
5904	8540.9	6962.7
5638	8689.8	842.38
2902	8877.5	7650.8
937	8527	2555
1988	765.05	409.72
505	3018.5	6461
1063	4655.3	2030.2
3980	4145.5	5134.1
7174	5401.4	1826.8
2188	2450.2	96.964
4003	1007.4	6333.6
119	4334.2	2098.2
78	1435	6628
2867	8284.8	4236.6
85	6526.7	2455.2
4212	7812	2188
5707	5479.2	1746.2
4894	8081.1	5205.2
8	6706.9	5491.5
456	9664.5	3867.7
1496	7832.6	5432.1
459	9244	4952.8
4681	3886.1	5757.3
5382	2312.8	6232.5
2679	4589.2	5531.8
1853	6895.4	3414.6
68	1551.2	6608.8
1917	9848.8	8439.9
414	341.17	8047.8
2994	2242.3	8608.1
351	2510.1	8987.5
2280	8011.4	6701.8
5504	4498.7	2781.7
5888	9003.3	8510.2
5946	2183.6	3402.9
1361	2772.1	4972.5
121	1346.7	2384.1
146	8289.8	8109.5
2506	7439.1	2626.4
851	4222.9	8641.8
1058	924.77	7449.8
6456	6992.7	289.9
260	3026.9	8783.4
7012	7864.8	8794
6520	8869.1	4041.8
5709	310.96	960.05
5616	4836.3	486.76
954	1811.4	4570.4
888	8634.4	6916.4
7791	4308.9	8348.6
9785	3042	8727.3
4333	6584.7	4655.8
9157	9471.6	1340.8
1300	6239.6	8064.4
6741	7174.6	6224.9
9968	7845.4	2175.4
2678	2303.2	2341
757	1852.8	4632.3
5183	7880.1	1039.5
3695	9631.8	5518.7
23	4035.1	3373.6
10	3750.3	3151.2
2792	7966.6	7774.1
4202	3911	4408.3
121	7144.1	2207.8
3019	8558.7	6910.1
3284	5437.7	3582.6
6486	7892.6	2102.6
263	6178.4	8038.3
6331	5840.7	966.48
2875	3940.1	6844.1
1918	3021.9	6466.6
1934	4522.1	102.55
8866	1662.5	1262
5725	1342.8	2939.8
519	111.17	4275.2
5467	1360.4	2381.1
1069	3173.5	4146.5
6429	8453.5	6812.6
1962	2985.2	2313.7
1017	129.84	2072.9
5853	337.19	6579.7
132	9511.3	9916.4
9623	6811.4	2916.8
2354	1485.5	8815.9
8162	8786.5	7314.4
3386	4038.3	661.03
2837	5386.3	5975.9
4639	6786.5	2927.7
9954	1692	3101.1
4439	4977.5	3848.3
648	8710.8	2760.9
2686	5527.4	3200.2
2935	1002.4	6280.3
9834	8289.9	7558.1
3966	5710.4	6728.9
8860	4715.1	997.44
2865	6009.7	3188.7
700	3409.6	2151.6
620	1521	8139.4
1511	1448.3	8834.9
172	2316.9	2659.1
1197	8297	9736.1
5463	347.75	6787.7
8518	2093.5	4313.1
424	4887.9	1007.7
4656	6746.5	8834.7
2051	5436.1	2097.7
3901	4246.1	9408.1
4911	7386.2	6690.1
788	1086.3	4650.6
209	6785	9121.9
2158	2145.5	5107.8
2181	7925.1	7226.8
2991	5045.2	6739.4
31	4802.8	1030.3
1137	3420.4	2188.7
2565	5919.7	9079.5
2185	3149	8257
92	904.83	4442.5
576	7539.1	3513.8
781	2981.5	527.11
4860	4759.4	1036.1
3975	3962.8	122.9
4005	8949.8	9639.2
8211	8738.4	8442.9
3741	7333.6	3650
1030	2296.4	8139.3
1027	9890.1	8410
6857	1423.7	8845.8
547	3606.8	961.7
7013	9305.2	3764
3392	5587.4	3757.3
7722	7298.8	619.5
7233	7687.9	599.46
693	6664.6	4944.5
8126	8535.8	1132.5
2281	4772.5	2624.8
3825	7698.4	8716.6
245	8584.2	6831.6
490	4494.2	785.38
4216	7087.8	2585.4
3021	2885.7	589.47
2317	961.1	6257.1
15	589.82	227.85
518	3647	919.42
608	9093.1	2839.5
3712	2056.8	4308.9
161	6843.2	649.3
226	3945.9	1732.9
7972	3629.5	9332.5
63	784.91	8934.8
9	2016	8181.4
322	9780	9594
7145	1924.7	4540.3
5582	756.72	8907.2
3646	376.43	7823.3
6304	1856.7	7311.5
8660	2387.7	1513.7
912	7711	602.91
3349	5518	7473.6
2587	6949	3405.3
297	5228.3	2422
7717	5641.7	4183.9
109	902.07	2502.1
224	4783.9	425.6
2529	6219.8	8049.8
9195	732.99	6626.2
2722	1222.5	6747.3
2799	3289	8917.7
7448	150.67	4244.5
1270	2010.8	4333.2
7115	4649.2	4371.2
5644	8466.3	6796.6
8570	1380.7	5679.3
2204	4368.8	7942.1
8303	6458.8	7152.7
9154	3880.9	3620.6
467	398.18	8084.7
3160	6816.2	4428.4
1354	5835.9	1521
7570	8870.7	7351.4
434	4620.3	5839.3
230	7958.6	6706.6
787	2873.7	589.39
1339	799.48	843.09
9212	640.05	4029.9
104	3.2873	614.49
7869	4548.2	6083.7
1938	2915.8	2315
231	2488.6	1077.8
1302	6221.9	9946.7
1034	2290.8	2313.1
1528	5386.9	7485.4
644	1239.4	6719
8429	3418.5	9596.3
2151	7165.4	8991.5
8697	274.95	8767.9
1026	9863.5	8394.9
5916	6652.6	5546.6
4003	8966.2	9634.6
5500	4490.6	2906
909	2845.4	9508.8
337	6130.4	8112
324	5492.9	2156.1
641	1868.9	6271.4
5667	9029.6	2771.2
199	2693.5	3455.2
5682	1443.1	8883.9
8346	6167.7	9909.8
387	1478.6	723.09
2805	7892.6	1021.7
2525	8156.3	3091.4
6063	2080.1	8219.1
6913	1470.9	8818.2
89	1425.7	7815
7238	1425	7818.9
832	2768.6	3388.2
2671	2365.2	2320.8
5840	4492.3	2839.5
8347	5338.5	7715.3
292	5768.3	3835.3
3689	9576.1	8412.5
6864	9328.8	6082.9
8319	1406	5667.6
6334	6115.9	8043.1
2178	8267.3	7561.8
1310	2833.9	1069.2
3761	4369.1	8352.7
9563	654.65	6619
7478	2672.8	766.71
1279	9561.4	381.51
1253	2945.3	8043.7
177	3349.9	4524.8
7511	7579.9	6334
5068	2922.8	8108.1
4399	4912	6557.9
5431	2873.4	2099.9
5240	6945	9009.4
2469	2097.1	8201.8
9118	4567	2822.1
529	7633.4	8717.4
5924	1535.3	4750
9004	432.11	361.32
8452	6362	9332.5
2509	1845.4	6964.5
507	5639.9	4109.6
4308	3262.8	8927
567	4525.9	9024.9
6656	5152.1	6715.1
4526	8391.2	5635.2
687	6700.1	8800.9
2028	7057.7	5588.7
9017	4439.1	5045.3
3275	4277.6	8253.9
651	6596.1	3078.6
5844	7899.3	2755
9593	5425.8	297.24
2442	567.11	216.8
7525	7808.4	2929.2
9164	2939.8	9925.6
111	9070	7690.1
1	5489.7	1332.3
2711	2675.8	741.77
211	1547.3	6638.4
104	9585.7	9928.8
2154	7172.4	6187.5
378	5761.4	942.35
4881	149.53	4195.9
1907	3336.2	1287.5
2603	3033.1	5403.3
7192	8247.6	609.33
2587	6148.8	8056.5
627	9449.6	1394.6
1516	6936.8	3404.6
2199	2323.2	8090.6
1199	8271.5	9740.9
1931	5479.3	9390.8
94	2267.8	8095.3
907	9297.1	6102
2161	1017.1	1316.5
3973	103.22	621.04
432	7489	8035
1991	491.97	1079.3
8058	2764.7	2390.8
16	7795	3378.3
7490	9053.5	2807.4
4008	4306.2	4203.6
757	4811.2	473.4
6621	7603.8	215.47
3551	4324.4	7963.8
4498	2876.6	7285.9
279	8374.8	2648.1
5946	7048	8399.3
2748	7931.2	2142.8
1211	5038.9	9354.6
465	374.94	8066.8
6177	4545.7	2167.5
2231	2287.8	9533.6
6111	2545.6	8904.2
519	5563.1	6000.1
1048	9320.3	7063.2
3225	5392	7518
9640	7136.7	6192.2
4023	3654.9	9601.9
6825	4039.6	5475.5
1926	7972.1	2384.6
1214	8254.8	303.64
3092	3920.4	5440.7
1470	502.91	5835.3
9033	7135.3	9401.5
4686	4470.3	8514
6333	2866.2	621.11
899	7684.4	620.6
4727	5847.1	8599
502	4378.3	8430.2
9552	4231.2	9008.4
60	6102.7	8190.7
8645	5495.2	7498.6
1062	7901.9	7732.3
333	7467	2763.7
9294	1388.1	3010.3
610	7303.5	5228.9
3784	4285.4	7943
528	6549.9	3371
1052	6470.1	4245.1
331	2992.1	7335.1
577	4282.4	8493.3
6139	7060	2642.5
6125	2843.9	2269
9516	6393.6	2627.6
9973	4842.1	2654.1
8518	9692.5	3712
9715	4474.9	9142.3
815	418.26	8440
9004	496.48	275.15
6451	7001.9	279.19
6368	2122.3	2752.7
1608	9545.2	6161.5
5443	2951	115.41
619	4053	4931.3
2398	2641.4	774.05
5368	6959.1	6470.4
9895	4583.9	3419.1
4237	1744.1	3075.6
2679	9082.8	3118.6
6984	5460	7434.8
112	5278.5	4399
2074	7971.9	8817.4
4607	653.77	4034.2
3286	3013.5	2365.7
1860	2767.9	304.93
9136	3603.9	925.95
7792	4689.3	3430.8
3493	7108.4	2583.9
1248	1364.5	3035.3
286	9359.1	6963.7
1420	5407.3	6006.6
714	3617.2	926.85
3310	5581.2	3716.8
17	1533.5	6603
7189	8989.2	9697.2
7186	3860.6	4477.5
3142	814.05	397.6
2082	1019.8	5429
5975	9937	4817.3
74	8105.5	5279.9
3880	5859.6	9420.2
4581	3313.5	1284.2
5462	5592.3	3243.6
38	4859.3	982.36
503	3316.8	4523.6
5969	968.6	6227
3570	815.54	421.27
7006	6422.8	9338.1
6211	8675.4	2641.7
597	5856.8	9475
5184	5255.6	4430.4
7143	7505.4	2627
743	1071.9	2113.8
1675	3757.9	7107.3
1815	6498.8	3826.4
583	2828.4	7360.3
2074	3489.4	9072.9
4386	4932.6	6576.3
1676	3085.1	70.166
5774	181.97	9079.4
943	2802.7	2124.8
952	4602.6	1147.5
686	9010.1	5021
2658	8719.6	2401
2080	2279.2	1478.3
1815	458.04	8447.5
469	9312.2	5673
8048	849.05	4317.1
7723	1228.8	951.08
434	6696.9	3076.8
1617	4359.7	8225.7
4345	6164.5	9469.7
5459	1415.8	4484.8
7439	7764.6	2423.2
5979	5483.8	1284.5
2072	9834.5	2687.2
188	5305.8	4138.8
6280	1697.9	9156.2
7	8604.5	9194.9
4023	6004	2681.9
4856	4820.1	3864.7
2958	7451.5	8755.8
4011	8941.6	9597.6
5969	9656.3	4529.6
4350	3237.8	8260.1
7259	9937	7618.3
1066	1710.8	1306
9402	1627.9	1365.6
1555	2310.8	106.73
7259	929.31	2516.3
4969	6764.8	3274.4
1198	8256	9704.3
5265	6037.8	3108.2
610	5395.8	3652
8448	7445.1	6762.3
7483	1385.8	4552.1
6239	9903.4	9113.1
6698	1965.4	6703.8
5573	4623.2	1999.8
6820	7138.6	6223
5656	1318.7	2943.4
1510	2966.4	7272
1	8954	4754.3
34	261.88	8110.6
6028	5269.2	6388.9
276	4324.1	8196.4
9418	6538.2	7097.6
227	7991.7	8885.4
1263	7852.8	2177.9
863	9153.3	6213.9
6330	2838.4	565.18
3718	8654.8	2895.9
211	3334.8	2458.9
8753	7005.9	3407.6
8736	6257.2	9848.8
10	8234.7	9721.6
3108	5397.1	7712.9
192	2794.6	996.1
6337	4406.8	8505.4
91	954.87	1863.3
4229	6544.5	3299.5
9540	7523.5	8515.6
5954	604.69	9425.3
7821	6655.4	5494
285	6552	2389.5
8866	4530.7	2892.3
7131	5241.2	4356.7
5595	2521.2	6670.2
1521	7964.5	2760.9
7434	3537.3	5378.3
4141	1135.2	2475.1
2002	5688.2	6079.1
6973	6714.5	7041.7
9848	3238.3	1256.1
2645	7075.8	3413.7
8221	3327.5	8960.2
342	4066.6	3367.1
79	1506.5	6606.2
4857	5865.7	8682.5
3487	5623	2.5799
1158	472.59	1123
5754	260.8	8086.3
9124	4515.3	2800.9
5057	2746.4	8834.6
1	8709.9	7050.9
879	6198.8	7983
320	163.02	4317.6
1189	9623.8	6203.1
1991	6368.1	2590.7
2472	1337.6	4554.4
1093	204.14	5294.4
1729	3178.8	8643.5
2846	3994.1	6783.4
6739	6624.4	3222.9
1710	1714.3	5742.1
3403	5207.4	5260
5077	1061.9	9785.5
7791	6759.2	3326.7
96	1262	944.7
2433	9495.8	7589.1
2031	9739.7	3737.4
6370	3536.8	9046
7690	7946.6	2388.1
6428	8411.1	6819.6
7946	9860	1846.8
190	7224.4	1631
685	5673.1	6717.5
2513	7499.6	2612.2
5658	9679.7	3960.3
1212	8198.5	289.93
7013	920.36	7362.2
3001	6605.5	2436.8
1754	7818.9	4781.8
1255	620.15	3837
691	4808.4	400.85
117	6559.5	3103
91	6846.5	2916
4968	2218.9	5086.8
1903	4797.2	8927.3
3449	5464.3	2127
3560	817.4	375.48
2398	7425.2	2818.3
1560	8684.1	2436.3
255	2555.2	5575.8
516	6160.4	6157.1
1979	1540	4712.5
1767	4758.1	4881.7
2652	6602	4596.6
1835	2182.1	5072.2
8985	4990	9330.6
5571	5201	7722.5
4428	6507	2411.4
604	6317	6430.8
805	958.56	1.8472
5526	9930.4	7613.2
1106	8634.6	6929
2641	2355.6	2291.8
6147	4803.5	4892.6
1	7780	2405.5
2357	9399.5	8291.2
6970	6169.4	8073.1
8651	960.15	3204.1
6516	8826	4070.6
3036	5395.9	7603.5
519	4114	1467.2
8009	891.79	6228.4
584	1004.4	6327.1
3930	983.65	1764
2290	2975.1	2340.8
5741	3388.7	4493.6
590	162.92	6089.9
8014	976.69	6205.2
1251	6298.2	8007.4
3990	977.18	5.3122
5947	3346.6	4503.9
4702	1512.9	8837.2
1780	4553.4	9199.7
6299	567.59	8452.4
941	6388	9406
116	6638.9	3051.2
2414	5630.5	6069.9
3128	8048.6	5307.8
5337	8607.7	1132.5
2721	2379.6	83.157
1	5549.7	2152
3988	1015.8	29.232
245	7190.9	9466.3
614	8035	5581.9
4252	3241.4	4310.3
4887	4683.5	5934.8
8396	996.41	1360.1
3440	9578.2	6180.4
3873	2124.7	1013.1
6862	7102.3	6170.9
2182	7996.6	5231.1
3627	8612.5	7970.4
1655	399.25	6523.9
3719	3127.2	5520.6
5945	4072	1398.5
5732	3259.2	2916.2
6919	1498.3	8881.3
4012	4777.5	2656.4
165	6636.4	5445.1
856	2795.8	5240.7
8600	4598.4	4424.5
4321	6005	2674.1
5067	3161.3	638.74
9977	7911	7735
8752	926	4356.6
595	9006.3	1139.9
2547	9069.4	716.82
26	804.5	2503.7
883	4799.5	2665.9
514	3175.5	8271.1
1225	5501.1	2108
4334	5089	1541.4
5429	2798.3	2091.7
133	164.64	6034.6
536	6995.4	8352.5
3436	9621.6	6107.9
1896	3197.1	4183.7
887	1710	9133.5
3098	7869.9	2906.1
1001	5733.7	3803.7
9704	908.99	2311.9
1283	6762.4	8830.6
1301	8665.4	854.72
142	1367.6	7798.3
4625	9722.6	6270.2
2277	5916.9	3692
2606	815.44	795.41
5139	9496.2	2065.4
760	1237.2	1018.8
6120	2284.7	9440
468	6575.6	3069.9
4036	157.4	9085.7
7841	3934	129.24
4705	7362.2	3644.7
1677	7689.7	8800.3
2017	1447.9	9343.9
2780	3173.3	3012.7
4497	3947.2	227.65
146	9677.4	6078.4
9689	4309.6	7988.1
906	2801.7	9493.9
3456	4640.8	2059.7
6260	4481.8	6530.1
143	9710.4	6078.6
8516	3.5909	3777.5
6798	8679.9	6032.4
1589	9609.2	6187.5
3106	8699.5	8878
3281	5427.1	7607.3
76	4657.7	2048.5
350	786.09	801.95
978	6138.1	8086.5
4578	1847.4	5086.8
14	5387.4	7699.5
4493	7990.9	9774.5
5293	378.91	6594.1
5071	2382.3	8103.4
362	1758.7	7249.4
5813	711.98	6640.3
218	3654.2	912.62
124	239.23	8759
4064	5871.4	9367.8
1380	7955.8	8765.2
1068	7077.6	3128
6458	6986.6	246.94
7107	9575.8	396.42
1702	6792.3	8859.7
7601	8293.1	2456
9506	4440.5	8503.4
3673	1399.8	7771.6
120	4744.2	1080.9
2305	6624.5	5416.4
2556	4345.6	8404.4
483	2042.2	2781.3
946	3004.6	8845.3
7523	1130.5	9759.6
2623	5877	3749.8
7920	4416.7	2159.5
6364	6751.2	9043.4
2963	8661.4	6041.2
1140	4171.1	9447.3
2048	7865.8	7668.1
44	6651.4	5509.4
5444	2365	81.957
329	5485.2	2097.1
147	2208.2	8567.8
24	7324.4	8123.7
8275	9363.2	6043.8
9753	4497.9	120.73
528	5692.2	8175.3
4250	9402.9	8290.5
3067	5265.1	6339.4
2921	7355.7	2884.6
188	8938.3	9207.3
4275	2974.2	9819.2
3292	5406.6	3571.8
8225	3620.8	310.34
9639	2114.8	3397.7
5387	7664.8	8848.7
9333	678.82	3556
323	2029.9	4914.2
1134	8589.3	1044.3
8220	2487.9	8982.3
1991	2839.1	6752.8
2806	9876.2	8386.1
2306	2368.2	1510.7
5654	8500.2	6805.8
3985	7592.1	220.04
4968	5587.9	6029.9
7217	715.84	3573.5
4315	6131.3	8119.9
6984	2804.4	6806.8
5256	4785.9	4871.9
9313	3548.9	262.74
1195	8215.1	9722.6
6555	7041.2	9016.4
2377	3985.7	6827
8365	7705.6	6283.5
16	8650.5	9230.4
2376	2998.2	7316.5
2724	8152.3	5036.5
2480	8562.7	2647.4
1	1848.8	779.02
5798	5340.8	4436.1
4751	4759.1	4827.1
2823	5438.8	2119
1822	9406.4	7933.8
9602	6337.6	2658.7
90	2795	2174
1202	2149.5	976.1
6522	7413.3	6663.3
135	7972.2	9759.8
226	2505.9	1033.3
3378	7829.4	4783
8110	8826.8	7370
2020	2618.7	731.88
6176	953.1	6277.4
3430	209.14	5324.3
290	7877.8	8742.1
3599	6563.2	4260.5
108	4684.9	7919
7700	7953.1	2333.8
50	1389.1	2928.8
784	2886.2	619.58
1907	2824.6	1166.9
3548	1102.5	4635.1
2085	8207	3061.4
3513	8408.3	5641.5
1659	3997.5	4938.2
5187	7993.2	6724.5
5068	9830.6	9555.4
7631	1940.1	6729
1917	3040.8	6413.7
202	1292	952.02
8724	1003.6	6244.8
4583	6667.3	1620.1
496	1582.6	8148.4
3664	9159.2	3015.6
63	1356.4	2982.8
4169	108.73	569.92
1731	3158.5	8676.3
98	3457.1	9558.5
1266	620.4	3871.2
7268	7969.4	5524.1
4911	1819.6	5065.8
1425	7983	4720.9
1301	6148.2	8213.3
9888	3047.9	8859.4
851	947.49	6377.8
7444	91.433	1793.8
6972	3952	4442.4
526	3263.7	1323.1
6603	9532.2	2489.6
2022	1929.7	6689.5
74	7226.2	7485.6
114	1504.1	8820.8
16	1463.1	8839.7
1818	9350.1	7923.4
8838	6713.1	3289.1
9248	9784.5	1778.8
2982	7819.4	3434.4
2126	1356.6	3015.1
6378	4739.8	7952.3
6521	3890.9	4433.1
2394	7955.8	7687.6
4848	8665.1	2890.7
6053	7616.6	8456.8
161	4306	8271.4
2362	5380.2	5067
3688	9557.3	8465.5
7423	3900.4	3676.6
3267	4342.2	8194.8
2377	7938.5	7675.9
9373	1691.1	7151.7
1672	3780.8	7106.3
4380	2763.6	7370.9
7856	3995.9	5453
1691	7878.9	987.99
5370	6802.9	4471.4
6172	1019.8	6248.1
6484	174.03	6056.8
4262	3955.7	4496.4
3795	2144.4	5065.5
3424	8965.4	2042.6
9357	7206.6	2198.2
790	2975.7	522.07
6011	5302.9	6382.5
9562	733.94	6626.7
2582	3841.4	4432.2
63	9613	6124.8
37	6406.6	2556.8
4002	8960.3	9667.6
1201	905.66	2500.9
5268	4454.3	2877.5
166	3296.6	4512.2
6822	4008.5	5481.2
5784	3009.4	9883.9
3239	4092.3	574.92
7772	7276.6	9167.1
2988	9386.9	4254.3
9888	7911.3	2816.6
4317	3276.9	4377.2
1256	9582	8439.4
616	9643	6284.9
2107	399.69	8519.2
2531	2829.8	2308.9
304	9854.3	7572.1
34	7889.8	8807.4
252	3505	9551.9
7	4517.5	6067.2
3241	8021.6	9717.8
540	7597.1	579.87
46	7765.9	3391.7
4837	6652.6	5428.7
237	3583.8	9273.9
5576	2485.6	9643.4
9392	1902.1	6690.8
359	9478.9	1410.9
6934	6558	2441.8
1058	3427.6	3822.7
1923	7188	8980.1
5783	6050.9	3147.5
2390	1633.8	1343.7
2605	6568.6	3365.9
9765	7512.1	2602.8
2676	8820.8	4017.4
127	473.31	1037.4
224	2934.7	172.16
6348	5799	8621.3
1671	7630.1	282.92
813	4794.9	4864.1
715	4590.5	5932.2
2409	2058.9	8208.7
650	974.93	6197.7
500	2715.7	6183
1939	2332	1468.1
9837	9346.5	6113.4
8029	5217.6	2471
1771	6958.9	4456
3453	2278.6	8043.8
8071	9640.6	1690.3
54	1369.8	2999.3
2918	5265.9	6381.6
4268	9026	8072
3023	6826.2	2946.6
1426	5369.7	5998.9
143	2229.8	8635.1
1831	8912.2	1982.7
3536	6586.9	7054.5
1	4492.3	5003.9
1659	3744.9	7097.7
5549	4718.1	7977.6
2222	2859.2	2131.1
6781	6614.6	3235.6
551	908.89	5542.9
4376	1760.1	9181.8
5498	6304.5	9832.7
2286	6263.6	6437.5
570	4617.2	9036.1
101	6147.8	6133.1
713	9923.2	4828.4
1220	5736.2	6772.6
94	995.98	3243.1
375	2399.1	4516.8
1995	9571.8	2531.8
1	7764.3	5536.8
323	4544.1	6091.4
4454	8934.3	9664.5
145	4298.3	8055
2348	373.05	8131
6194	1001.1	6222.6
4321	8868.5	7660.7
1474	1264.6	907.72
32	6627.9	5488.9
1658	6009.1	9065.7
1050	7457.6	8621.1
106	5783.8	870.95
1685	5421.6	7547
2868	7430.7	8046.5
7659	4484.7	4944.1
8015	970.05	6257.7
36	981.58	3259.3
1825	5379.5	5980.4
2420	130.35	9085.3
436	6714.1	5382.7
3479	7136.6	6253.1
2432	4388.7	8392
1203	5754	6744.2
4602	7058.7	3334.6
2786	9845.4	4880.4
2774	6493.5	4232.5
6778	7022.1	3402.7
5266	7900.9	2126.4
2588	2697	7009.7
2251	9660.5	6231.5
1788	5781.3	923.18
1490	5750.1	7219.6
1205	7992.9	2400.9
325	8431.7	7544.1
790	4568.7	5856.7
1193	7022.9	8987.1
5856	1165.2	2469
36	4312.3	8027.1
8752	7539.9	3539.9
8391	3828.6	3497.4
1269	2016.7	4353.1
2171	8080.4	5207
1074	3964.6	6741.8
1458	2581.8	767.47
5728	1356.8	2947.9
9390	7847.1	2998.9
59	2017.4	8175.1
8029	1171.7	4694.7
1920	3257.3	8283.9
7527	1136.5	9749.7
7371	9018	1168.4
4744	7074	8343.7
3720	3145.4	5497.4
1047	2341.3	2297.9
1216	8439.7	5652.9
5170	3068.9	8802.2
52	2093.7	8183.2
146	9483.2	347.24
141	9740.1	3701.8
628	4296.6	8589.5
2801	6942.4	4908.2
506	8723	2777.1
6660	112.3	1700.8
6979	8659.7	8878.2
2047	7941.6	7664.7
2805	3072.1	100.18
499	2706.7	6188.4
578	1356.9	1102.6
6444	7279.1	8651.3
6593	7029.3	9041
9207	146.48	9106.3
9396	1852.8	6312.8
1756	624.56	9386.3
303	4697.1	8572.6
4443	1401.2	7795.4
9649	9140.5	8413.3
7472	3872.2	3662.1
2437	8718.2	2822
1516	4518.2	2815.4
1692	7846.5	2949.7
3010	4100	4957.2
942	1421.9	5711.1
7192	3867.7	4468.8
25	2978.3	8028.2
2891	5991.4	3109.3
145	1496.2	4640.4
1778	5595.9	5983.8
6867	7205.7	9409.1
215	5321.2	7737.1
533	6954.1	4869.7
970	686.36	3526.1
415	185.35	9070.7
8983	2649	7115.1
1031	9175.9	6193.8
1623	7018.6	236.14
942	8962.1	8070.4
60	5404.2	8070
2523	7163.7	1632.1
1016	9862.2	2690.5
479	5558.2	3212.4
1370	8591.8	9252.6
8069	9190.7	3792
4414	19.056	3769.1
566	1332	1605.8
4951	6880.3	2894.7
4575	3908.5	5730.1
6744	7964.9	8854.1
880	4823.3	4845.3
5410	527.58	8433.5
5858	5413.7	3618.2
1236	141.71	2057.3
5792	3109.3	4176.6
1648	8912.6	2048.3
4210	3209.2	8258
1277	5205.4	2465.6
6752	1703.2	7227.3
13	4888.8	996.42
572	529.05	1117.4
8969	5193	5277.2
13	4404.6	8502.7
622	9034.2	1125.7
13	8506.1	7526.6
2018	1041.6	24.905
15	1886.1	852.47
940	6429.9	9315.3
1439	6668	1537.4
3093	5374.4	7678.8
6119	5408.2	7561
2033	7180.7	1649.6
156	4323.3	8227
1942	9032.6	2823.6
5200	7638.7	670.76
1740	6654	6912.7
5815	9010	8043
3446	2312	8079.4
2150	3793.3	2022.6
990	749.52	3513.9
141	7300.1	7975.8
890	8556.5	6940.2
2470	1228	934.05
562	2793.9	9455.4
7674	2686.4	3386.2
886	3011.3	8757.7
9551	2115.2	6281.2
8599	5519.5	7609.8
131	8039.1	2325.5
3479	8397.8	823.81
3498	9471.4	395.21
1172	4515.4	10.464
129	6605.2	6969.8
240	3935.6	192.05
7372	6412.8	7517.7
3	4566.4	6353
1917	3235.1	8225.7
2397	2454	95.789
3259	6190.9	8251.9
9105	1436.2	687.22
6985	8710.4	2709.8
4666	2790.4	9488.1
19	7986.3	2423.1
2481	2867	5217.8
2745	6163.1	97.62
2588	4513.4	867.42
4224	3571.4	933.41
3575	8246.3	660.75
893	7426.5	6819.7
105	6427.4	9279.7
2250	1134.2	2438
2688	5537	3211.8
30	6687.2	5419.9
355	5805.5	938.58
456	7069.1	3111.8
1502	8683.2	2845.7
6970	1880.7	6981.5
3286	1873	4567.1
9533	7198.7	7523
393	961.08	7429.2
1188	1185.6	972.24
8094	8565.6	1120.5
7466	795.1	855.52
1006	9121.7	6141.7
2731	8785.9	2448.3
235	6294.5	6489.3
8753	879.95	4397.6
5221	7596.8	615.23
361	6690	1480.9
1761	9594.3	4476.5
4074	2049.1	6260.6
4063	5855.6	9405.2
6502	5754	6742.1
4618	2738	2269.1
114	8532.5	7553.1
745	8863.7	7329
174	7722.9	4605.4
3395	6310.2	9909.1
976	4382.6	7984.7
8379	6366.7	3151.1
5123	5818.7	892.66
6329	1905.4	7307.2
317	3964.8	5671
1238	9176	9001.1
563	3085.3	561.92
5464	382.54	6782.1
3864	731.98	8946.4
3027	5058.1	6765.7
390	1453.2	6624.9
5850	6450	3504.3
334	3587.4	9292.9
5884	4138.6	5144.1
3837	2030.7	4291.3
2917	2952.9	4608.9
8064	5532.5	4765.4
7791	1916.7	6300.6
75	9007	9173.8
535	3266.2	6667.4
9844	8826.9	4040.3
4895	1131.1	2121.5
1	3340.8	8928.3
1961	8577.8	7925.6
875	9211.9	6040.3
3715	514.27	5837.1
2167	7815.4	2393
824	3264.3	2950.3
8354	9867.7	8396.1
7581	8862.9	7337.1
404	8422.3	9239.9
9987	6148.9	72.09
1812	4218.2	8636.5
6350	5829.4	8582.1
1	174.27	9102.4
1931	5353.2	908.39
5421	2935.1	165.09
2057	9817	5470.8
4219	6507.1	3289.7
3087	6665.7	5478.9
2796	3930.6	5450.3
1914	2355.7	1537.9
381	32.933	7218.8
8438	4319.3	8466.4
22	5477.7	2186.9
2684	5503.7	1332.5
4258	5684	6145.2
492	6483.4	7124.7
3831	5011	3805.3
9066	2500.8	5604
3838	5135.2	1898.9
1521	7886.7	8799.2
1135	6192.9	8200.3
214	2325.7	2705.7
169	2717.6	6263.2
1367	7125.6	6449.9
4319	6090.4	9560.7
8539	9420.7	6124.2
1523	4509.6	2762.2
1213	2017.1	3369.1
138	4660.5	1991.6
5124	5785.4	949
3078	2326.4	2663.5
462	9251.8	4906.7
63	3313.4	1400.9
47	5494	9591.5
270	5540.6	4777.1
472	2169	1323
2321	8593.4	610.14
7137	7091.2	3133.1
119	8581.5	7614.5
901	6244.3	1055.2
3968	3924	222.42
262	2516.4	6721.2
8846	2198.9	8608.6
7712	6422.7	2711.1
3079	6174.4	6175.4
2052	988.99	3209
1012	9176	6153.6
1271	7896.2	8678.4
872	8461.6	6814
626	9426.9	1347.1
1105	705.2	5882.9
3994	8974.2	9661.7
1374	1003.6	3248
229	8244.5	7592.1
2833	6059.7	3166.8
1	4787.6	2684.1
1555	3451.2	2197.3
7014	7911.4	7271.5
2616	4369.1	7952.7
5555	8708.3	2698.5
7766	7359.6	3576.6
6159	6695.4	1528.3
6010	5257.3	6386.4
691	7128.7	2684
2799	7124	6218.5
6609	8174.4	9834.6
43	4436.8	8519.2
4101	8630.5	9215.1
2906	8032.2	5495.3
3403	8500.8	6927.7
7602	8312.3	2513.8
5943	8055.2	2416.6
6932	6175.4	8162.3
9196	7533.2	7971.5
527	9902.5	4828.1
2536	5457	2155.2
2356	9391.8	8249.6
7241	6387.8	7527.6
5913	5508.1	2119.8
775	3927.5	5738.7
949	3073.8	8815.8
2169	3415.4	9613.5
9750	2861	6700.4
354	5792.1	933.58
2201	4614.7	830.72
1282	621.92	3805.8
9678	4401.7	8556.8
8286	6904.8	4398.6
2624	4233.7	8987.3
9230	2823.7	2256.9
1041	4388.5	6456.9
4930	3079	89.222
725	8986.2	9188.7
325	5801.1	898.46
4466	8648.8	334.07
3390	278.32	8685.6
877	7843.5	1004.8
198	8991.2	9175.6
1017	9833	2706.2
8984	4978.7	9375.2
3873	9080.7	8441.1
5092	5638.7	6026.7
1799	9017.7	7626.4
4981	9522.1	2493.4
4803	454.63	406.94
62	127.27	2083.8
4727	5469.4	5095.3
6381	5737.4	910.34
2358	6540.8	8285.3
2018	2665.4	788.95
826	2584.9	9682.1
3932	4410	4157.2
5628	3383.9	2585.6
1918	5427.9	5092.1
848	8856.4	2032
1358	6435.8	3800.7
2035	5306.4	6355.8
6239	5527.3	6003.3
8140	2902.2	1443.5
6910	6732.3	5524.4
4149	9660.4	6257.6
5723	4581.4	2850.8
155	4751.7	2002.7
3285	6766.4	8812.1
2	4583.8	6381.7
2362	4079.8	1447.8
7260	9906.7	7677.4
265	8546.8	6951
253	8965.9	5035.8
121	7898.9	2190.7
1629	390.36	8123.3
716	4776.3	1058.2
1190	7350.2	6703.7
3015	7760	4549.6
8117	869.8	5551.8
4215	7804.3	2140.8
7454	1890.2	4594.6
976	7717.1	2376.2
3	151.64	9078.7
9076	7475.7	8056.1
502	5871	9415.1
2751	7895.3	2114.3
7674	2778.2	7353.6
533	6536.3	3381.3
6367	9663.7	4503.3
1814	2172.7	5083.6
1626	8620.8	861.76
6888	4191.2	9461.4
2023	7076.1	5550.4
1323	519.95	8479.4
2106	543.65	135.73
1744	7994.9	6763.8
1241	2356.7	1483.9
231	4755.4	418.68
3120	5556.3	4782.4
6170	964.98	6241.6
34	950.44	3199.3
46	5349.6	7771.2
1165	9383.7	7870.1
2555	9050.7	4779.4
3186	6390.8	123.98
1405	3239.7	6762.1
42	4307.1	8435.1
1714	5282.7	4404.1
480	5463.5	1771.5
3651	8798.3	1505.5
377	5707.5	969.54
788	1349.3	2382.7
9026	4714.8	3824
2103	4942.9	6544.3
3814	4326.4	8420.4
6047	2593.6	6148.6
5066	8985.5	5042.3
420	514.43	1036.9
1498	5883.8	9434.4
774	3888.2	5710.5
5535	7708.5	616.34
1337	9539.3	473.07
4103	1361	4593.7
3498	7082.6	2557.1
3713	2378.6	4387.8
7127	5268	7719
8712	989.65	6255.8
9000	7299	3678.1
189	6841.9	650.7
1908	9859.3	2742.2
713	7686.6	4375.4
3253	6168	8239.5
5247	7997.4	7209
2550	4538.2	130.37
551	4337.7	7988.4
1930	1934.3	6217.7
7907	9737.9	6081.1
3441	2569.1	48.522
8537	2667.6	6987.9
4188	2671.6	3374.3
6370	438.6	8402.2
4510	2943.1	7302
1538	8712.9	2284.6
2318	9711.1	6014.4
1490	7061.4	3126
8995	7194	9368
849	5077.2	2460.1
9456	8715.2	2471.1
9945	1471.6	697.02
142	5692.6	5706.8
1755	1072.2	9787.2
568	6281	6454
30	9216.8	6047.6
4745	2484.6	8948.1
2167	3391.5	9594.4
2019	7115.7	9472.1
226	8366.9	2690.5
6568	2348.5	1446.2
24	4686.5	1989.2
3397	55.624	1734.6
7777	8951.5	7630.7
134	1243.2	948.19
8264	6671.5	5551.3
9972	4754.3	2674
2367	8946.7	7641.9
627	5992.1	8161
321	7738.2	618.96
2480	2841.1	5253.9
1759	7436.3	2803.8
6174	1031.7	6220.9
247	6711	5451.2
3212	3916.5	6821
9061	4329.7	8246.2
424	3120	4141.9
755	8104.3	6701
9403	4592.5	1103.5
7726	6356	2694.8
5464	9550.2	4533.7
66	2060.3	8254.1
950	3286.2	1333
1078	2559.3	8925.8
7509	9877.6	4844.6
726	3816.3	3167.6
1074	8165.8	5584.7
7813	7173.5	9370.1
6892	4417.8	8530.8
207	6381.1	2597.7
5856	7625.1	616.18
1781	4788.7	489.03
6948	1520	4703.6
7287	5292.9	4391.8
239	5466.4	1293.4
9414	6445.3	7152.8
1196	4478.4	5000.2
112	7759.1	3433.8
4389	6841.2	3387.5
2425	3924.9	4371.9
5696	293.94	862.11
2813	719.41	6641.7
416	5516.8	7430.4
1408	6476.4	3417.6
1982	770.09	365.81
3967	2113.5	2754.1
3695	5777.1	5372
1336	827.47	9294.1
6131	967.4	6188.1
1263	5791.3	995.99
290	3378.2	2544.9
6807	8728.9	2405.7
1365	3370.9	6516.9
6048	3310.2	8914.7
1604	8400.1	745.78
1058	965.12	6371.3
1399	4932.3	1085.1
2955	4691.2	885.51
4644	7783.5	2865.5
6521	7573.2	224.94
9579	4783.8	3879.1
5639	5891.9	8666.3
2099	6523.8	3335.6
8624	6767.6	6889.8
1799	3571.9	9612.1
1804	5257	6392.3
171	8918.7	9669.3
810	1013.7	5218.7
7038	6567.4	7016.5
9336	7658.5	6246.1
1246	8606.2	8949.6
2832	9442.1	1321.6
188	5592.7	3607.2
2342	3593.3	9528.1
19	3598.2	9545.2
4992	9241.9	6181.2
1747	4563.2	5897.6
7414	9244.7	4921
2276	3719	2040.5
1476	4782.1	9004.1
535	2161	3479.8
6298	8224.6	689.94
6779	2105.4	6319.4
4128	8649	6037.2
1071	3146.6	4185.3
562	7721.3	4378.5
2856	4344.4	4097.6
586	140.47	6133.3
4095	3955	6818.7
9517	3752.3	7121.5
8233	8756.9	7351.9
7584	9658.9	3804.1
1824	4765.6	8965
2270	8185.4	5564.4
1712	6181.4	99.991
1236	7195.7	8940.8
6426	4363.8	8422.4
2692	7873	3413.6
6859	1360.4	4502.5
4422	3225.7	8590.6
193	7124.3	6368
111	9985.7	7107.9
5220	5470.5	2199.9
5907	13.118	7345.1
8346	6616.6	840.47
6345	506.85	8405.5
5500	9916.3	7644.5
1680	3908.9	6879.4
1747	6677.7	4976.8
9187	5368.7	5936.9
2713	6478.2	8309.8
288	9069.8	9168
9266	1409.7	5650.8
1296	8310.1	1378.7
7539	7634.3	8850.4
4069	141	4217.3
4071	2122.2	6285.7
553	4370.2	8242.4
707	4415.5	1904.3
1734	7423.8	3668.9
4610	6011.4	2664
2171	8638.1	594.74
324	2031.4	4857.5
5499	6325.6	9820
7396	8651.4	284.77
2965	8213.8	9790.2
6071	4686	7907.2
6970	8632.9	8968.4
3787	2623.9	7190
5217	2044	7186.6
244	7228.5	9413.2
952	8167	8107
102	6824.9	2882
270	3359	2563.6
8328	6119.9	8091.3
6410	6128.5	9945.1
6633	7981.3	2313.2
6538	985.59	6355.7
1088	3166.3	4186.9
645	1052	9700.1
7425	5376.3	5029.2
7873	4504	6116.5
4065	5843	9365.5
6803	7577.4	3621.9
281	7473.6	8655.6
9565	4263.5	8944.4
1650	9207.5	4901.3
853	4214.9	8632
8107	6088.5	9496.3
9243	3469.6	9575.3
909	9326.2	7893.7
1948	8920.8	1477.3
1235	8552.3	6884.4
868	1744.8	9173.8
8420	6565.9	3090.1
392	4345.8	4089.7
6083	3418.2	2214.9
188	8326.3	2651.6
3293	5547.5	3751
233	4535	4357.6
2167	8017.2	5301.8
1830	6258.6	8195
6	6690.9	5324.8
6621	7276.2	8040.3
185	1009.4	5450.7
2511	7538.5	2670.9
333	2999.1	7255.3
88	6092.6	3151.9
8029	1624.2	5761.5
2793	5576.1	7420.6
8134	748.72	3527.4
981	911.47	7317.1
2402	2404.1	69.271
504	9604.8	6105
2766	2629.6	6157.4
5	119.32	9141.4
1295	9624.8	3854.1
4885	2115.1	2750.5
292	2834.2	2325
1270	7107.6	6206.2
571	4366.4	8293
229	3953.6	6850.5
2196	2306.8	8142.1
62	3457.3	3767.8
73	2999.2	8739.8
259	9390.1	4271.3
3302	8716.1	2404.6
6853	1027.6	9823.3
2285	7550.7	8708.2
947	3676.7	3200.9
7662	4976.4	9106.4
4530	5678	6090.4
1177	9477	8282.2
4235	1041.4	5230
8351	1834.9	6295.6
9857	9353.1	6143.1
5643	2783.1	2535.8
191	4572.8	2286.2
520	8707.5	2740.6
8863	9769.8	1798.5
23	6628.9	3314.4
1483	1036.9	5188.2
1022	8499	7531.2
409	7319.4	3660
7780	5687.5	7163.4
1219	2757.5	8811.7
4401	2857.6	1446.5
5369	988.11	36.858
6746	7105.6	6214.5
1913	750.83	3491.3
9389	7262.6	2248.6
1072	2592.3	4516.2
217	144.31	2116.2
8412	3956.8	205.21
4992	4442.2	6557.6
2708	5262.7	4154.2
5572	8782.5	4632.2
43	9822.2	1823.7
1270	4536.5	1131.9
215	6834.7	670.21
409	7474.8	8070.9
7891	9688.7	6053
4855	1243.1	6745.7
1986	2860.5	1511.7
9538	7540.6	8492.5
8538	2622.3	7138.5
6369	6845	3368.5
1202	7789.4	2934.1
84	967.87	3182.8
95	4544.4	863.18
4147	9619.7	6320.1
1660	6025.5	9054.6
108	1928.2	6724.8
9288	3211	6699
2130	7104.9	6229.1
9555	2091.1	6350.8
6920	1471.4	8823.4
534	411.95	6822.6
6436	6701.8	8819.2
267	2207.7	110.04
3228	2112.2	103.25
5049	3837.6	3482.5
2311	3030.9	122.94
3830	5144.4	2398.6
13	1548.8	6648.8
4990	9549	2404.6
271	4307.3	8263.2
2683	8806.8	4075.7
3869	396.78	6653.5
4881	5759.1	1533.1
161	7761.4	2938.6
986	5708.9	3843.9
7991	965.82	1330.1
4321	2331.5	3022.5
8132	8038.7	7300.3
3838	2158.5	1271.3
940	5683.4	5671.8
3318	8952.8	4173.6
61	6901.3	4478.2
4321	2334.4	2662.5
3529	6460.4	3512.2
1560	5465.2	5985.5
6052	4511	2124
4238	9062.3	7689.8
4114	6553.7	4595
2674	8797.4	4060.8
6909	3126.6	561.55
9825	9323.2	6068.9
2308	5116.2	6258.9
5039	5962.4	9056.5
1940	9041	2853.6
340	6108	8097.8
943	6485.9	3560.9
7015	9004.2	5079
1048	9628.1	8467.7
4026	1483.5	741.99
4352	2322.6	2694.4
8116	6298.6	945.93
1907	510.67	7023.9
6100	7370.2	3676.6
1136	6263.3	8204.9
6471	1104.3	9798.5
8852	6284	9842
271	3311.5	4399.2
1075	7154.7	2212.8
3070	6677.7	5467.8
2725	8150.5	5045.6
9979	7949.6	7735.2
287	5478.3	9651.1
581	3029.9	8752.3
1083	883.9	3223
8235	4832.5	1078.3
8236	3533.6	313.25
6223	2869.1	2131.8
1326	9943.5	4104.2
482	113.62	9011.9
1985	1807.5	4576
827	8962.6	9233.1
1305	5908.7	9427.1
418	7308.3	3688.5
7012	3159.2	5501.6
6124	8276.5	271.6
3237	5524.9	1346
1867	8642.7	7097.5
80	9955	7082.8
6939	9824.9	9091
1100	4757.8	3847.5
645	6858.7	4447.1
335	6069.8	8030.6
4891	977.07	1315.5
5181	7047.6	3136
15	8567.3	633.83
161	2274.2	2609
1953	8623.5	9231.9
6748	7149.9	6203.2
3869	139.42	6070.1
164	437.15	333.34
960	8247.7	7604
3036	415.86	6415.3
8697	9622.6	6355.6
3099	7908.4	2910
197	8991.2	9189.1
2160	1039	1260
5640	8671.2	855.93
5211	7619.3	592.31
1084	3495.1	2162
9278	1386	5652.1
1406	2784.9	9471.5
1565	4603.1	2823.2
2424	3889.3	4486.3
5648	5152.6	6232
7679	4303.4	4114.4
9569	4236.3	8983.1
163	2410.9	2259.9
1238	402.92	7826
43	5338.9	7710.8
56	5598.7	3257.7
1836	2213.7	5124
6907	2951.5	8023
8356	9933.8	8375.8
9152	2986.6	9876.4
4429	3.7529	3769.2
1272	1357.6	3004.9
9315	9822	1773.5
8953	4487.3	6534.6
7450	4663.4	1969.8
1675	9576	6230.7
6131	4573.6	1071.6
6621	5680.2	6703.7
6326	8404.3	9215
3375	3201.2	1303.6
4741	2419.1	99.429
511	3398.4	9585.4
4599	7031.2	3415
9072	1715.4	1303.8
6514	9590.3	6118.8
2255	6288.8	9851.2
7127	8994.1	4758.1
1494	6723.2	3297.6
9064	7218.5	2256.3
275	7915.4	79.874
1367	683.11	6609.4
27	6047.5	9496.9
3630	5675.9	4109.1
169	4828.2	1055.7
3003	4016.8	205.71
9653	1569	4689.7
1752	174.74	5293.8
9143	4719.9	8876.8
8529	9771.5	3705.9
5731	4477.5	2905.7
900	7675.4	630.5
6743	7144	6255
7436	435.23	6366.9
456	4874.6	6570.8
2939	5294.8	6334.7
6796	6213.1	6444.5
4195	4783.9	4846.3
857	3451.4	2138.5
6858	2918.7	585.45
5764	3305	1315.4
326	9231.9	3765.1
4812	1260.7	984.68
1054	9860.5	2738.9
2167	5828.3	3670.3
1473	1222.7	882.84
2533	4359.4	7970.8
132	6500.1	3846.9
1828	8858.2	7645.7
9079	9060.9	9151.5
1974	2816.4	8784.7
7342	896.37	2428.7
1963	8814	4635.3
8696	7732.8	3459.7
920	8196.8	9803.8
3072	6651.6	5500.6
235	225.27	6530.1
9395	7892.6	2979.7
6271	5546.9	6021.6
7099	8209.7	721
7446	9246.4	6219.4
2047	9823.7	5476.5
4336	5086	1465.5
1917	4138.5	4918.9
3781	4670.4	1990.7
3595	388.64	336.92
4959	5503.9	7444
6241	4529.8	2135.6
6623	8631.6	2380.2
3120	7745.5	4518.4
9078	9097	8365.4
754	1476.3	9302.9
1005	6436	7124.8
2365	5064.3	1445.4
2139	5503	9579
5393	8234.3	8097.7
8228	3568.8	276.59
3059	7886	2158.2
729	1080.6	5432.4
3983	7761	2903.2
6023	1338.2	2358.6
9908	9926.2	8892.9
9244	9774.1	1795.7
3750	2110.4	2764.9
4101	8986	1142.6
7636	1269.9	912.34
4523	3339.2	4289
5576	8056.6	9739.8
5724	1376.8	2918.9
171	6860.3	4410.7
8895	8217.5	5531.1
278	5634.2	3758.2
2742	6102.3	158.24
1134	3421.5	2194.4
1793	6685.4	5456.6
5436	8651.1	9218
8068	7791	4272.7
1595	432.27	6568.8
61	3413.8	3804.6
3171	1324.8	1138.6
62	4680.1	2056.5
2728	6216.2	144.99
9667	6667.8	1551.4
2380	7658.2	8794.1
6292	5457.8	316.18
1111	4623	6110.1
4601	6976.9	3353
3011	9705.2	1615.6
6003	622.19	4004.4
2157	7464	8022.2
4225	6378.9	7532.4
1914	3202.1	8249.7
308	140.9	2042.8
8399	9924.7	5463.9
566	5822	1488.9
260	3655.4	9537.7
92	8325.1	8175.8
3332	7344.3	3701
8138	5407	7498.4
6272	6633.1	5505.3
4925	7827.6	5524.9
8861	3925.7	4418.1
1766	4794	4834.2
938	5704.8	6114.3
170	7005.1	224.17
3485	5567.2	7.6702
7399	3012.5	6987.9
2070	6548	4606.2
7122	9561.7	355.73
9149	8199.4	5072.9
8304	3923.3	216.73
173	553.61	7129.9
7212	4315.5	7962.6
2483	8553.6	2590.2
7148	8011.9	8819.3
4101	1105.8	9771.7
1650	8889.9	2020.9
1989	2773.4	8821.4
48	7729.5	3404.3
3646	8884.1	2029.8
1824	904.27	9296.5
3593	7737	4789.4
7237	7675.6	559.64
8691	8207.4	217.74
1209	1050.1	5237.5
1816	4289.2	8436.6
3702	5804.6	6728.6
2448	5352.4	888.91
645	6719	9103.8
277	2170	5083.7
6905	3133.4	566.22
3248	4532.5	5955.1
2545	775.81	360.75
2403	2588.4	7197.3
37	5674.7	5629.8
39	5050.9	6681.9
4820	6637.9	1494.9
20	4691	5419.8
2420	7740.6	4764.1
4969	4411.7	6477.7
734	3173.9	5474.3
3841	5584.2	45.208
4885	39.584	656.05
5526	1056.2	4713.2
6855	8726.2	872.22
379	946.38	7449.8
119	7870.5	2115.4
6930	9857.5	9617
6515	9594.3	6149.7
1235	9597.9	8464.5
892	6997	1384.8
660	9591.8	6294.1
1555	8672	2391.5
1916	632.84	3878.1
1150	4007.7	1651.9
891	3052.5	8811.4
7683	7186.3	8988.2
8096	8635.1	1109.4
146	446.5	307.88
3754	4209.7	9021.7
1475	8712.8	8909.2
1909	5165.5	7745.4
1452	5297.1	854.26
1	1341.7	5294
7456	8225.6	7525.4
191	2844.5	1102.3
1212	8640	9267.9
8	9534	2012.2
5360	2394	52.036
6529	8876.8	4029.1
7417	1389.2	5706
278	5701.4	3801.3
258	2508	5566.2
7053	1989.1	4931.1
6141	3549	8982.4
8478	5747	5689.1
4194	4741.5	4834.2
3854	5282.2	7637.3
4661	1425	645.19
1249	6837.7	629.18
3308	7362.9	3695
9	990.49	3275.6
2346	1457.2	8820.2
9268	9187.8	4892.9
288	3384.1	2530.9
278	4453.4	140.33
68	2090.7	2726.9
7207	3348.2	6460
9116	6258	6471.8
7505	1231.1	917.28
243	4588.8	5926.1
1357	5607.3	4071.2
24	7009.9	4946.6
218	8975.4	9192.6
4400	1186.6	4272.4
1672	4769.2	1003
9270	2741.5	8791
741	4376.9	8388.2
690	3471.7	2195.4
6172	7684.1	4555
690	2570.5	6640.2
6487	3136.9	4146
9407	7990.1	8796.4
3177	1049.6	4733.5
881	4019.8	227.49
365	1053.8	4567.6
4024	4387.6	4124.7
9028	7230.8	1639.6
4780	3894.2	2197.9
8706	1849	4614.1
508	2603.8	9766.8
109	4587.4	2859.9
6	8932.2	7583
7233	3199	4123.1
650	6744.8	9045.3
8309	8813.4	7355.8
209	9009.2	9194.7
5765	6117.3	9383.3
9195	7470.8	7971
517	627.83	3987.5
9053	6242.3	6404.5
2437	3629.1	918.86
1644	2423.7	130.43
3062	9886.1	9156.6
8433	4276.7	8486.2
8778	7754.7	4560.1
8953	8175.7	5512.2
2678	475.99	7002.6
5263	7885.6	2154.1
2382	3964.7	6909.5
1281	6515.7	3495
511	8604.9	671.73
9804	9940.5	4087.4
8160	1967.5	4880.1
1050	9541.6	8488.4
1	9595.8	2130.5
4123	2811.5	2086.6
6129	1966.9	4883.8
4251	9381.2	8312.1
76	7764	4245.3
5536	3428.6	3857.5
2193	1104.9	4651.5
5498	4027.6	5503.6
6269	4559.1	1064.4
5798	4194.2	5147.6
177	2301	2681.6
164	8960.1	9683.8
7312	9181.1	6178.4
6759	1061.5	1396.7
6664	3263.6	6623.4
5514	1084.2	4651.3
218	5395.2	7689.5
528	674.39	4022.2
8347	2906.8	7289.1
8975	1173.4	4239
166	2739.1	9435.7
2819	703.02	6661.9
285	4787.5	2043
3800	8954.6	8052.2
3508	8653.5	872.6
5183	7064.7	3121.2
8538	4523	5541.5
2579	6614.2	835.8
5314	1238.1	2483.7
6178	4538.2	2165.8
1063	7987.8	2375.1
3150	3557.4	9021.9
187	8912.5	9163.5
278	6669.1	4988.8
1766	3031.3	7048.8
9338	3837.8	7331.2
7565	5215.8	7770.6
401	5543.5	7412.1
5689	8732	9101
7487	3556.3	291.53
6036	3108.3	6436.1
4939	74.435	9061.1
5358	6832.5	4445.2
2501	4495	4996
96	891.63	2474.3
2463	6749.4	9120.8
3223	2400.6	113.82
2148	6824.4	2916.3
8304	7123.3	8931.9
3842	4524.8	9000.3
5368	4367.3	7955.3
6919	2757.2	9515.6
6745	2950	8073.9
9345	2506.5	5622.1
2070	3594.5	9062.3
5423	3547.7	333.53
5121	1058	9787.3
891	4505.4	6515.4
761	6518.5	2125.4
3267	5779.1	8575.3
4218	2583.8	769.59
2936	5476.9	9322.2
8303	9865.3	5495.4
8372	55.072	3802.8
2645	2771.8	8859.3
4466	7321.5	6646.8
513	3234.4	8269.9
3554	4362.6	7938.5
1689	8730.8	9184.5
8940	7457.1	8725.3
463	3619.3	7378.8
1541	1706.9	9110.7
8011	9013	4812.3
1515	8656.7	2444.2
1141	3305.4	4296.9
5256	7824.1	2180.2
6473	8290	9706.8
5370	2106.9	2836.2
241	8430.9	2694
6740	2893.8	8108.3
[truncated: 5,199 more rows]
