# Supplementary material for: Verifying molecular clusters by 2-color localization microscopy and significance testing
Source: Sci Rep. 2020 Mar 6;10:4230. doi: 10.1038/s41598-020-60976-6 (PMC7060173; doi:10.1038/s41598-020-60976-6)
Supplement: Supplementary file 2 — Supplementary Information2. [file 41598_2020_60976_MOESM2_ESM.zip › 2-CLASTA-master/Simulations_testdata/cluster_scenario_a/locs_labelB/cluster_scenario_a_results_sim_9_locsB.csv]

frame	x	y
270	1509.8	592.6
427	6528.3	6761
3136	3713.7	182.18
429	1099.3	6849.7
9139	9638.2	2048.8
2590	1338.1	9136.6
2153	3936.3	2368.1
4849	3246.7	9451.8
284	3777.9	3220.4
8876	3683.3	1591.9
3149	7503.8	7214
4369	9231.7	9983.6
1409	1677.3	6428.8
2970	8847.9	1225.5
7328	9955.6	6078.9
7603	148.75	6419.4
3119	6740.5	594.63
4926	1033.9	1690.6
6334	6969	4526.3
892	2249.7	3162.5
2893	1980.5	34.498
3837	7213.4	6176.9
678	8689.8	1713.4
2192	7291	2038.8
1020	3779.5	8805.8
7104	1532.5	9726.8
96	776.48	6977.1
3830	1460.5	4846.7
6798	5170.7	8190.4
1029	8069.8	9226.1
5760	7264.6	2054
9937	1723.8	3822.9
45	9152.9	2441.8
2420	5836.1	8456.1
4882	8065	8064.8
6142	2297.3	3454.7
8440	5617	276.03
6078	3421.3	884.47
1188	6045.9	8589
8821	4562.9	8162.3
2681	3178	7049.7
1385	4599.9	5224.7
1201	682.45	8913
470	1748	4240.3
67	4736	2590.1
7954	5282.2	2726
2811	2350	3602.7
1520	8210.1	4972.7
6628	5867.4	4079.2
6278	1116.2	6663.1
398	1153.2	2553.4
2128	8251.8	4304.6
2204	9794.8	3123
1918	1258	6161
4750	8028.8	8090.6
5055	1198.2	6120.8
3158	1660.4	8044.3
3403	637.44	8854.9
502	8587.2	9835.4
3969	9042.6	4937.7
9961	2492.5	4826.5
8997	1297.7	9081.6
488	7130.8	2273.8
967	2806.3	7884.5
9194	8678.1	1718.8
2536	3849.8	6193.4
5921	8917.6	1213.5
3946	1815.5	337.38
63	8398.8	5322.8
353	6580.2	2342.2
374	4451	2057.4
6362	1232.5	4207.4
619	4603.7	5255.4
1274	1988.6	4411.5
9522	2805.9	2933.9
3376	8089	9254.9
1	1284.4	7200.8
1822	6599.2	2875.9
1132	6929.8	8636.7
1095	9167.9	7505.4
7475	2489.5	1507.3
724	5310.3	3491.3
156	6222.9	2617.7
152	4244.8	6803.2
334	4984.9	2259.6
6330	1834.6	8339.6
2725	5126.3	4166.5
8044	2794.5	5924.5
294	2220.2	2155.8
1620	5691.7	291.99
2788	1103.1	6862
2285	7298.4	5219.9
1705	7962	8141.2
2907	4354.1	2044.3
117	5362.6	5016.6
8283	6497.4	1599.4
3557	2581	3657.1
7913	7943.6	5579.3
6918	5815.2	2283.1
3421	8650.8	1019.9
2679	7124.8	7723.1
2191	9370.8	4773.7
887	8215.4	4907.7
1517	800.18	3832.7
208	6892.2	7479.4
195	4110.6	3106.9
1700	1364.9	9171.4
3152	8101.8	3374
7821	1066.5	7659.8
421	3975.7	2343.5
9219	1596.4	8986.8
611	4578.3	5268.1
3306	2043.4	2127.5
939	4074.2	2956.6
4774	1705.9	5909.6
6049	6891.9	3089.3
242	6222.7	1661
1643	1471.9	6075
7218	7146.9	5691.5
9258	4132.4	2907.8
1682	5593.2	7044
8143	1947.3	1981.4
1082	6035.6	5708.1
4528	3281.1	411.87
9079	8900.4	722.32
8225	8522.9	8648.2
788	4311	3396
2209	5319.2	5057.7
7194	6044.8	280.34
6315	1407.4	1986.5
3962	1814.6	3348.1
3813	7773.7	4559
3036	2924.4	4583.4
7894	6193.9	3124.7
1540	807.72	5322.5
75	8707.2	1714.4
2794	6209.6	1632.5
1660	3888.6	1657
4591	4462.1	4705.8
343	8333.1	493.04
870	5144.2	7994.1
71	4104	3073.2
5924	1575.6	4576.6
9428	8416.2	5429.3
6297	5596.3	7665.6
288	741.19	7031.2
4380	151.48	6452.2
2709	8552.1	7932.4
3877	8312.1	4896.9
610	5694	6176.8
541	5861.5	7467.6
1758	7205.4	6285.4
9101	528.82	7943.9
2330	1552.8	7955.7
6473	9107	2055.2
8142	1905	1990.1
413	8889.6	725.94
5869	101.27	1217.1
1149	7958.5	5614.2
627	9461.8	629.58
4736	4265.8	4941.1
8732	727.91	4558.7
4315	324.82	6020.7
307	6197.6	1593.9
8220	3883.6	1738.5
2	6466.7	3374.4
3211	582.14	4205.5
4688	4034.2	7231.2
211	6254	1288
7096	1524.5	2693.6
8328	4107.5	7014.3
3160	9632.3	2009.3
9764	3993.4	9589.5
551	6468.1	6706.6
9849	9731.3	3216
1336	1691.3	7760.6
870	1179.1	4223.6
5118	2323.5	152.48
7319	1690.1	7810.5
3953	1567.4	1224.7
4013	1200.5	6174.8
1946	545.03	8608.7
2	5338.3	2774.2
6982	4375.3	2039.8
9502	5489.3	4251.1
7273	3999.6	2934.8
1996	8797.1	2979.9
549	8163.8	4613
1623	4337.5	3774.8
6841	1468.8	2833.3
233	758.66	6321.4
4612	9224.2	370.95
2522	62.717	1324.1
122	3762.2	5059.7
4864	4888.4	2245.7
4748	2935.4	4360
5117	3787.7	8818.9
8665	8358.6	3796.5
1088	5482.2	7160.5
111	4791.3	4095.5
63	7807.2	3124.3
2077	5171.7	8021.7
493	640.63	7915.8
2190	1196.7	6576.4
5754	1388.3	6358.9
6161	3149.6	9827.8
1737	2923.7	5871.5
2391	7868.6	8219.4
2721	7441.6	3856.9
1040	3671.2	8804.8
1636	1282.1	9101
580	7855.9	6653.9
702	1238.2	4079.9
8197	1898	1996
2808	5589.6	7198.6
2617	4015.6	4507.3
5392	6014.7	8492.1
8998	9119.5	2430
619	2860.4	3023.9
2348	5664.6	7738.5
3185	4256.6	6909.7
1256	8263.8	4879.1
8794	5959.9	5160.8
9142	6362.6	6047.7
1995	7217	4511.1
9	3403.1	1232.2
5746	6347.1	9593.2
2418	5775.6	8385.3
4513	5498.7	7225.2
566	6042.2	4896.2
4792	3109	9863.6
1361	4605.7	3824.9
3300	3586	2876.8
7936	3463.6	8437.5
3225	7790.3	9531.1
751	2264.4	2151
2906	7986.5	5622.9
2127	8191.2	4307.2
5374	5523.6	1909.2
7814	8059	8059.4
2363	6037.7	2061.5
1994	311.45	3882.4
3354	4654.9	65.129
93	3940.9	9436.5
3098	9905	3319.9
430	1645.8	8030.5
2115	3646.4	8871.6
647	7106.7	2364.9
2292	660.39	5658.6
5489	4108.1	3095.4
6	6011.3	1754.6
220	9532.9	9975.7
1327	5738.2	6101.4
1271	3782.5	6142.5
4831	6397.3	6175.2
1145	8476.4	8676.9
2162	4048	4571
5572	4277.3	5530.9
4	1162.6	4142.3
9171	4082.7	2928.2
103	1811.6	6120.9
783	7227.8	4516.3
2697	6109.2	8496.7
3375	6680.3	8921.9
6103	1845.4	6178
306	6535.3	9532.1
4721	8098.1	8029.2
12	8754.1	5548.7
8012	7153.4	6277.8
2131	6484.4	2046.7
104	2752	2848.4
3555	7358.3	2193
511	7101.2	9879.8
9309	5812.9	2213.5
4847	5829.7	8493.9
1981	6570.8	5943.5
4929	1020.5	1706.6
102	7830	6651.2
5939	1775.2	6128.1
4548	2533.5	8192.1
2390	9048.2	1278.4
8851	6810.6	662.86
3480	4080.5	5766.1
320	2394	6582.8
3458	8198.6	4386
8349	9976	6066.9
2204	8749.5	3023.1
118	360.81	2980.2
6184	7197.2	3689.5
2984	7124.1	7739.3
9798	595	8948.1
143	7489.3	9156.2
8267	5997.3	5624.5
2058	6232.7	8998
4277	5181.7	2566.7
579	1440.1	6100
9583	4291.1	3610.8
549	5320	2215.7
140	5254.8	5124.8
5668	7760.7	9581.7
4997	4540.9	8148.5
678	1585.5	2082.9
725	7748	2327.8
2035	9352.9	6112.1
8672	8866	5477.2
1831	5433.7	7119.5
9361	5500.9	422.53
5154	6855.4	5693.9
8199	9458.1	6813.1
2591	5393.9	8349.5
9649	6253.9	3147.2
2852	288.45	1543.6
5270	8847.3	7235
2450	2795.3	2841.9
631	2835.3	3111.9
967	2819.3	5213.2
2652	5321.7	7678.9
8109	4300.6	3389.5
5	7120.7	9932.8
2400	7309.1	6897.1
3316	8885.6	5508.6
5395	5414.9	149.96
1876	6421.1	4296.5
73	7713.8	4391
3063	7669.4	5316.4
923	8576.3	9803.6
579	7910.5	6685.2
1962	2843.4	5295.8
122	3898.9	9891.3
2062	9037.3	7713.6
181	2190.6	7861.2
609	539.35	8072.6
2072	2326	138.08
4705	6069.6	8514.8
4251	4011.1	7621.2
4995	2172.8	5423.7
5396	7677.3	494.93
8560	2462.9	4857.1
2441	763.37	5369.3
422	6593.1	6744.6
5730	2648.8	9934.2
504	4063.5	7320.6
9671	129.24	7229.9
4295	9054.7	4902.8
6	7429.4	3801.8
1528	6477.9	1970.5
9115	5932	5647.9
4566	2075.7	2497.6
4760	52.473	6493.1
1359	8570	2656.2
6540	4772.5	9489.9
212	6282.7	1315.7
479	9993.5	2069.1
565	2327.3	3177.4
7572	4103.5	1048.5
1588	7932.6	8088.1
876	2490	8957.4
3408	8328.5	4192.8
5039	9540.5	2025.2
2947	9713.3	3920.4
4240	7657.8	5230.8
1548	735.8	6133
3377	3671.7	8815.5
67	6426.5	2778.6
2876	4654.3	9869
5179	1494.2	1281.9
5920	1166.5	9256.1
1885	6120.3	8548.4
6739	5445	431.55
1909	6822.1	8142.5
1043	6904.9	3073.7
2364	6029.3	2128.1
87	3808.4	5058.1
479	8400.3	3738.9
851	7403.1	317.59
4564	5982.7	1699.1
1191	2224.4	2132.6
7347	158.2	4644.6
4034	8027.9	9922
8810	5965	6638.8
1902	1331.4	6258.1
4080	4924.6	6324.1
120	4973.5	6291
3356	1602	7802.9
1412	589.72	1019.2
5188	3741.9	160.85
1195	2883.3	5226.4
404	9060.3	7592
547	94.498	8007.8
334	4083	4630
480	1932.4	2016.1
1042	5248.9	3600.8
725	3971.7	7196.8
332	4131.8	1072.3
3703	8520.3	2543.8
2318	2960	4550.8
238	9591.8	2656.6
548	1569.5	9003.1
4443	1538.8	5102
72	3943.9	2896.4
111	5335.1	6566.6
814	6282.8	1321.2
5752	1516	515.7
7503	7062.5	7529.2
3965	8193.3	4941.7
3528	1572.9	2729.4
5080	2305.6	143.62
7802	7223.9	4577.7
6004	4603.5	9880.3
7240	4080.4	3620.4
6459	2793	4655.7
5467	6029.1	1734.4
1020	2770.4	7972.9
4222	653.85	8854.9
686	6210	9100.2
85	2004	2481.2
2018	9560.4	2651.1
625	5740.3	7613.2
1969	6084.8	8564.6
185	9961.3	1849.6
4734	4727.9	9574.2
1	2183.7	2124.3
4910	1938.3	6222.6
4	7877.9	8086.1
1922	9607.5	2671.2
1273	1566.5	4821.7
3582	8110.8	9873.3
131	5588.9	1593.8
2596	5212.2	2563.2
46	7402.5	6129.9
5454	6113.7	226.44
7303	8390	8109.3
3304	2047.7	2125.8
6	4544	2162.8
6225	4775.5	9557.1
648	1195.4	6085.1
4190	1873.8	2039.7
5880	7701.1	3211.7
2968	2509.3	8927
2	8369.7	4189.6
3285	8076.4	9191
58	8093.7	9225
1014	2426.9	4826.6
4317	8866.8	731.9
2650	4104.5	7005.9
1801	4061.1	4575.1
3531	2241.7	3631.6
7491	8343.1	583.32
5489	5832.3	7112.2
126	671.02	8952
4845	5791.9	8431.8
6432	6450.5	2017.4
1557	5921.7	8960.2
4865	4952.1	2249.8
4850	4124.9	7040.4
243	2817.1	2995.1
6138	1428	2828.1
6215	5311.2	5019.8
2401	6642.3	7388.7
6476	9134.2	2070.7
7425	8546.7	9878.5
5718	9859.1	1372
2136	573.3	8932.6
297	267.91	7225.8
4855	4906.8	2238.6
696	5306.5	5054.2
6945	8079.3	9177.8
396	8353.8	3764.5
6614	4174.9	4939.3
1977	5031.8	9558.1
4267	5470.7	1870
351	6503.7	2352.5
8836	1808.7	3717.3
2011	6240.6	2976.9
9093	5193.6	8052.3
4401	3642.6	3629.4
6011	685.11	6098
1063	1533.9	8004.6
6	7449.8	3761.5
563	3621.3	4677.6
236	8043.2	8128.8
9244	6859.9	5650.5
762	6053.1	46.048
7911	7656	5190.8
1984	1334.7	6292.5
3081	5181.2	2535.6
2641	9528.2	1320
602	3131.6	7750.7
2208	2248.1	3264.4
6738	7504.3	6091.2
2749	2055.2	18.253
100	6164.9	3127.5
9597	4667.7	1747.9
852	6821.1	1101.3
9475	4807.3	4056
9719	5742.3	7106.5
8348	4004.6	3645
107	1535.2	5716.6
6141	1130.3	6652.4
4601	3161	9819.9
7721	9214.7	9918
58	2558.9	9983.9
5665	9869.8	5249.9
7286	7926.6	8117.4
1303	2317.5	238.46
2225	6858.2	5664
3919	4721.8	2089.5
1598	9557.6	2075.1
5439	616.83	8917.5
4077	4936.4	6317.8
4662	6741.3	8356.9
650	2087.8	8239.1
3978	2030.4	2455.3
8035	7375	9280.1
4625	7693	7745.9
1121	4733.9	1710.5
4106	9533.1	6828
1817	7028.1	7944.4
3415	574.25	8853.9
5095	6891.1	5646.7
272	2554	3682.9
5687	147.12	6464.8
49	9095.1	2133.9
166	6079.5	8471.5
5778	1844.5	8293
2547	8175.6	5538.1
5356	6207.4	3192.6
7114	3692.7	240.72
6320	5370.2	2296
4405	1463.6	2907.3
2954	9090.8	8150.3
219	8411.7	3693.9
329	9795.2	1358.7
1093	9607.7	2660.9
6043	7712.2	8234.3
1917	9954.5	2065.8
31	366.44	2949.6
1714	2261.3	3601.2
1556	9998.5	931.98
3394	9368	6223
245	2176.5	5391.3
7838	1260.6	6047.8
2393	5854.7	8490.7
5345	4155.6	1044.4
8332	5856.3	9010
7181	7041.4	9881.1
6516	1770.2	6188.2
4147	1329.8	6353.4
4943	4150.8	1063.5
2	9352.8	4586.6
667	7094.2	2307.5
1308	7336.2	2126.8
1726	7623.5	3796
710	8930.7	7210.5
8834	1846.7	3744.3
191	6120	8505.5
1	6577.9	2846.8
650	1175.7	6123.9
2217	5725.2	6184.4
2794	3454.8	1285
8140	780.34	4499.7
3841	4059.9	7329.4
1046	8764	1425.6
205	5900.9	2255.9
2342	189.66	4818.5
9126	5302.6	317.33
1101	5777.1	6073.9
96	5153.4	7755.9
169	29.904	7478.2
4854	9902.8	3359.6
1894	1327.8	6278.4
7362	5835.9	2175.9
5656	8998.7	1280.3
9930	1710.2	3820.6
5922	9978.1	8441.7
34	9565.1	2592
1063	1468	2807.5
502	604.97	4251.2
96	6929.7	8582.8
212	7662.2	3783.8
8552	7643.6	454.86
5599	9027.6	1519.5
380	3688.1	8837
6140	1469	2755.2
8106	8406.8	3761.3
1242	226.61	7132.7
8075	6448.6	7054.4
1001	465.36	8788.8
2184	7075.8	4986.8
1044	647.74	4244.3
6996	7097.1	5035.7
6367	7123.3	2245.8
1238	3920.8	9553.3
136	7511.7	9156.7
907	3165.5	6966.6
8897	3878.2	6167.4
2343	2010	3515.3
5369	6841.1	8581
283	4358.2	3350.6
6003	3677.9	8759.7
3159	5896	2281.9
1701	1334.4	9108.6
63	2573.3	1506.4
1015	5833.2	2183.5
1942	5381	6588.1
6105	7246.6	2010.9
7262	8002.1	7979.2
1924	9935.4	2112.6
3332	1177.6	9277
49	1511.2	5795.3
1093	1494.7	5831.6
143	2530.2	9451.9
1272	8217.3	4940
4888	5370.5	2877.2
1064	1450.3	2862.7
6151	1464.8	473.05
2179	127.19	4745.1
104	6772.2	1094.7
90	1791.1	8380.2
8139	43.21	1159
6803	2509.1	7352.9
5404	6164.2	2743.3
1643	3428.3	9554.3
2726	5368.8	2952.6
5321	4595.5	7572.5
1217	7844.6	3111.2
4632	1385.7	263.26
2446	7708.6	2290.1
2330	266.85	7137.5
1473	5779.6	6069.8
169	593.64	1311.8
8144	5578.8	7142.2
3199	658.59	7914.2
5152	5267.1	7720.5
2135	9155.2	2067.8
3987	9584.6	2683.8
112	1794.2	381.1
4363	9327.3	9955.1
1853	9733.2	2123
1683	5590.3	7081.8
482	8353.5	8118.7
104	9484.4	513.09
8791	1780.7	3729.8
5928	1764.5	5857.4
30	6675.5	8899.3
2134	611.52	8873.1
7572	5845.5	9385.6
129	4709	1760.8
1303	8928.3	7702.2
1776	4177.2	1030.8
1901	2648.4	9907.2
1778	2760.7	4650.2
904	7839.2	4485.1
2517	6324.3	2620
760	2777.2	5883.2
594	1519.3	5829.1
5113	1127.2	593.26
1303	2392.6	6518.8
29	5593	7042.7
749	7843.2	7955.3
1715	2238.8	3631.3
559	1304.3	6443
642	4636.6	3833.2
4998	777.85	5363.7
289	9968.1	2040.7
5244	8931.9	1193.7
2034	5436.5	8269.5
9544	9637.9	9961.4
2319	1105.2	7745
417	650.51	8952.6
832	1099.3	2924.2
6856	5329	8699.3
708	93.086	7459.6
3066	1341.2	9065.1
569	3684.6	4719
2811	544.32	8599.7
1915	5578.9	1221.4
550	8341.2	8172.8
9394	4112	2929.6
532	2372.9	6564
611	5798.1	6186.3
2681	7666.1	3730.2
5097	2089.7	8170.2
3935	123.53	7534.1
3999	8167.4	1551.8
246	2424	3598.9
632	7249.1	9212.2
456	3732.4	169.54
229	2869.1	361.36
5148	3968.9	2836.5
1039	626.54	6018.7
2966	2222.6	3514.7
512	370.22	660
2966	3994	3697.4
8791	435.14	6916.2
6328	8017.7	8080.7
1838	1176.8	6102.2
9661	128.18	7250.4
4425	9248.2	9977.1
10000	9544.4	2106.5
224	9850.5	3089.9
136	9534.5	6896.8
9027	1797	3783.7
52	9444.9	3889.1
2313	1500.3	1306.5
2228	6624.6	7383.2
218	8890.8	5526.3
711	9123.3	2424
877	5018	6274.7
3446	3658	8790.4
1640	5360.1	3539.8
7241	4094.3	3624.7
137	4121.5	3067.7
3653	7260.8	3092.5
4405	5350.2	2263.3
5586	8654.9	1418.4
8661	4210.3	6843.8
3644	92.186	4774.8
2348	2654.6	6350.2
1291	9967.1	2049.7
9598	4215.4	3589.3
6532	1822.8	6232
9780	1517.3	7950.7
70	3348.4	5493.6
4439	5642.4	4921.1
5148	2999.3	4418.1
1775	5098	8611.2
4084	6878.4	8614.9
925	6124.5	5671.9
5223	7039.8	7707.8
4287	333.59	3889.3
5656	4646.2	1707.7
8483	4009.5	7267.6
5316	4512.4	5260
3528	2305.5	3607.7
2088	3656.4	8050
240	5245.3	2760.8
7176	909.44	7682.8
8277	260.47	2948.5
6588	9790.1	3185.6
1970	3471.4	7416.4
2031	1046.2	7655.6
1359	6696.9	3341.9
2669	2300.1	2147.7
9975	8525.2	2094.1
8972	8268.2	4823.8
1356	8653.2	1346.6
14	4787.3	6911
2313	5615.8	9872.8
4942	6557.4	9674.5
4761	1829.4	369.5
7140	9214.7	8191.5
7593	8204.6	4963.7
310	8113	1517.2
616	6034.4	1753.1
8447	2454.4	1533.4
620	8082.1	3324.1
7488	5538.5	1835.7
1274	8093.7	7990.4
241	1392.2	6034.2
7292	4720	6493.2
5024	1291.3	9059
3183	7478.9	5781.5
133	9968.5	6034.4
101	6147.3	3100.9
1701	5955.6	5285.5
5970	1493.8	2812.9
1105	4289.2	6844.2
9632	6251.7	3109.6
2328	1566.5	7999.7
645	1487.3	5852.3
2381	7896.7	8075.8
8220	8813.9	7386.7
1071	2844	2990.1
1300	4792.7	9521.1
2675	6255.1	6730.2
643	2079.9	2092.2
3312	3801.3	5045.2
6079	3474.3	894.09
3710	9432.4	413.6
184	5983.9	2097.5
2401	6558.9	6730.5
8095	5600.2	180.25
3258	7923.8	8116.5
424	5471.4	7158.1
5971	4561.2	9854
2217	9910.5	6047
8960	6288.6	3094.1
111	9719.2	9631.7
1418	8261	4967.5
49	549.7	4658.4
7913	7677	5213.1
256	8672.6	1711.6
668	7745.1	4152.8
675	1768.1	6258.7
8674	3397.4	1270.5
7990	7122	4971.7
2006	6501.2	2735.5
3384	1528.9	4535.9
5573	6247.7	1278.8
278	8166.7	1557.7
2900	7920.9	5612.1
3446	5822.3	2783.2
5441	5274	6101.4
2019	3345.7	4062.9
4210	5812.5	8379.5
1310	2419.2	6559.1
1498	5953.2	1742.4
5464	9815.7	5163.9
8075	281.67	597.94
49	1178	2617.5
115	8906.4	770.85
1930	3645.7	5749.5
7822	1071.7	7685.6
8237	2606.1	3658.1
8230	2048.7	733.45
8893	3841.6	6166.2
5123	419.62	9252.5
558	3694.8	8758.4
535	4706.5	5823.4
3818	9966.3	1868.9
669	6721.1	8331.1
7446	8612.6	9852.3
8444	2788.2	2846.6
1499	5948.6	1685.6
569	8355	450.89
9307	4049.8	2950.4
2047	8896.4	1265.7
7180	5759.4	6034.4
1067	7670.4	2335.1
1266	1140.3	2521.4
230	2219.4	5456.9
9201	609.81	1239.2
8890	3872.8	6108.5
1703	6249.4	3141.3
5153	7079.7	2337.4
4897	7101.2	3679.2
6931	8189.9	4897.8
1538	3333.8	8142.1
220	6332.6	1284.8
7920	2225.9	9163.3
1949	7655.7	5284.4
9527	1376.2	153.64
945	6821.9	8127.8
1902	1961.9	8027.2
323	4918.7	2196.2
2257	5800.5	3444.5
9278	8271.2	4330.7
7293	3401.2	5464.1
3624	9001.1	7613
9723	4812.8	2118
4	165.38	2825.5
5089	2545.5	2763
6753	2777.5	4698.6
654	6479.8	3352.6
1674	4114.9	2897.9
8840	9482.5	1324
531	4124.3	7354.4
5	3834.4	6161
44	9570.6	2720.1
5849	4455.2	3446.4
7154	3430.4	1264.5
5317	2726.2	8028.1
2011	2819.9	3023.1
4194	5157.5	8050.4
440	5158.5	8211.9
2448	1539.8	473.05
244	1484.1	6065.6
9769	2071.1	458.05
9660	227.63	7251.1
5934	4144.9	1083.1
3384	8052.1	9216.6
7687	5455.1	8226.5
765	7321	2176.1
5490	629.91	4265.1
267	939.64	6793.6
378	9039	2068
405	4165	4978.7
8757	4813.3	6899.1
118	8373.4	5360.2
214	2301.5	175.67
1538	7422.3	6133.8
3159	1592.6	8062.1
1791	2162.5	3676.6
726	4052.6	9283.9
1108	6895.5	4472.1
2124	2454.8	8845.7
2680	2202.8	2066.7
8280	3878.5	1691.7
4677	660.98	5539.5
4441	1550.4	5143.5
4555	8885.1	7145.1
495	1312.8	1087.7
2336	5512.1	6380.7
1424	9884.6	5206.6
438	1571.8	2328.8
2722	5567.3	4320.3
8256	6254.8	7283.1
5274	1588.8	6423.8
513	8887.9	1206.6
8404	3958.8	7577.9
240	5646	9928
433	8016.7	8091.7
9203	6290.3	5769.1
4547	6771.4	1992.4
821	9484.5	517.98
13	1098.2	6581.6
1835	767.11	6165.2
281	1819	3337.8
914	2450.4	8874
165	5606.3	7735.8
9626	5787.8	7577.4
9602	4709	1751.9
3066	9074.4	4870.3
8356	7999.4	9174.8
9611	7575.7	462.68
163	7647.3	5333.6
99	767.63	4525.8
2847	7198.2	3371
461	6267.3	9064.8
9836	3294.1	8051.1
9848	9697.9	3183.9
9617	6095.4	11.786
2273	1702.2	5089
4896	8961.7	8311.9
3749	3947.7	7596.4
3650	1612.4	6464.2
5542	3681.1	5710.8
99	6217.9	3123.6
96	2761.9	2869.1
1207	5663.1	7277.3
3163	1507.5	5141
759	2780	5939.7
2782	7168.3	5686.4
7793	7857.7	555.21
1835	1455.2	2837.5
262	5318.6	8296.9
1279	5748.5	7557.9
5582	3154.7	7784.2
356	3954.5	2869.7
5435	5852.5	4001.9
2524	4958.1	2278.2
6974	1192.1	6106.4
552	3743.1	3144.1
9751	5351.3	5040.9
4438	3731.3	6119.8
2267	882.96	7367.6
1700	8783.5	728.58
7443	4063.7	3650
4014	9473	2082.2
751	5341.1	2903
4661	1951.9	1996.3
1084	7897.5	461.46
5819	2421.2	4798.2
4172	2453.5	8923.9
3986	4775	4084.1
404	649.99	4245
1476	6509.9	1976.6
6856	5630.2	233.88
455	6070.6	2782.9
485	1847.1	2061
8655	6243.3	9119.4
349	8365.8	474.83
5793	4798.4	2567.1
5790	9073.2	1487.8
9305	2051	32.922
4199	5110.8	8032.5
1418	7795.9	9711.8
3478	5802.4	9447.3
1854	2720.1	5864.5
592	2444.4	3662.1
156	6495.7	3278
5017	831.24	6295.3
4677	1926.6	1995.7
271	4651.8	7531
4723	9689	9605.8
58	1124.6	637.69
927	5791.2	7077.7
2845	6274.8	2477.3
6330	4975.7	2233.9
9645	4632.8	7618.5
8208	1252.8	6405.2
325	8819.5	6407.6
8499	3838	6144.1
6643	2051.2	2095.7
3756	5350.4	3518.3
4511	5157.3	8622
95	9705.1	5634.5
2633	5052.4	7349.9
3164	1516.8	5172.9
1135	6662.5	7145.1
4557	7133.3	5027.5
6395	5618.7	9854.1
869	5045.8	7461
2006	8600.3	1390
4447	3210.2	9355.5
1187	6047.7	8543.3
7216	6178.3	6635.4
3377	515.14	7975
115	8880.5	1252.4
9204	5064.5	7400
9095	5138.6	7981
4717	8019.7	8046
1464	3238.7	422.95
3141	9010.6	7751.6
267	8931.6	1218
3185	6883.6	1348.9
5969	1078.8	6935.2
7138	1568.7	4557.3
9238	6879.8	1289.7
1	9192.2	7517.3
9119	1804.3	3750.7
1812	7103.6	7951.5
1427	6794	3833.4
8808	1812.1	3739.1
58	7353.2	9269.7
284	2050	8068.7
8447	113.91	4673.4
3948	5275.4	5195.4
4137	8106.9	9199.3
5980	1055.4	6850.2
6393	3643.6	8818.5
5107	1805.3	6143.9
3691	5528.4	1924.3
1976	4726.8	7036.6
7315	6197.4	5827.6
7377	1947.2	6135.8
8138	7659	5358.1
2561	1093.8	9295.3
1217	9112.1	2084.6
5066	1342	1915.4
543	3556.4	8395.4
9027	1513.7	2704
9786	8347.3	8199.1
458	2816.9	5313.6
743	4098.8	3041.9
7346	7825.7	4527
6232	5521.9	6330.1
7111	9539.4	570.19
4693	234.43	7132
4379	3678.2	4741.4
5892	1829	6123.1
248	1711.4	4242.5
7407	3743.1	208.39
34	1286.6	1082.8
442	5130.4	8267.9
8707	9407.8	405.08
1817	9599.8	2096.3
9902	4828.2	9516.3
4666	7286.7	5288.9
1727	3455.1	9504.7
1330	1200.7	9103.2
1418	2019.4	2493.5
1644	3452.1	9532.9
5977	9402.6	4717
6411	575.71	4625.4
3875	2712.6	1141.2
713	4030	7167.4
7319	4000.7	3571.9
1	8146.4	4948.9
1670	7587.9	7235.2
4274	8538.1	2007.7
80	675.36	4254.2
705	5706.8	7562.6
2483	2765.1	3009.8
3819	4559.8	3821.7
1616	7063.7	7680.4
1357	565.32	7972.4
229	7339.8	9344.1
7792	3953.1	7200.6
5256	3909.5	9596.8
1089	1534.6	5748.7
3857	737.58	2057.9
1354	9184.7	7518.3
5896	1018.3	1513.3
3353	3972.7	2888.1
7378	2538.8	1600.1
786	5074.9	8630.6
2125	791.32	5294.1
3891	7733.3	4395.8
8099	7304.9	5213.1
2852	4615.3	9897.6
1577	7959.6	488.36
2150	876.6	6244.7
9179	4122	2912.3
2401	7257.5	6853.3
1838	744.12	6181.6
1795	3974.2	9499.6
651	1615.8	2158
136	9991.3	6015.8
9770	6463.2	3301
7935	6217.1	3058
9990	9502.7	2064.2
4589	7833.2	8071.4
8842	5482.9	419.57
1924	7687.7	5223.9
1253	9008.4	4564
1396	5243	5161.6
1185	6441.8	3283.6
5445	858.68	6151.7
13	7798.7	9843.5
2912	2131.1	7937.7
2808	5320.5	8711.8
3422	7163.3	3383.1
586	7054.6	7743.1
4128	3702.5	1568.2
9194	6539.2	3332.1
240	8976.6	1270.2
345	1857.8	3390.9
3003	7160.1	3711
9128	5237.4	6095
651	1166	9243.3
7197	6727.5	3879.6
59	9451.4	8345.1
8472	6368.7	6116.1
3209	4212.3	6884
3498	1929	6204.6
182	4761	9554.7
1104	6893.7	4501
6240	9973.4	6055.4
4545	7838.8	8090
6050	5461.3	7710
5563	1147.5	9311.6
3168	5812.6	584.92
2970	2055.5	8022.8
1135	5800.9	9415.1
2997	1170.9	6095.2
3401	9351.1	6120.6
3311	4088.2	7367.1
301	4212.9	4975.1
115	2718.4	2840.4
1512	8196.8	4916
5780	9976.4	1852.1
32	8370	5388.4
377	8183.3	4692.4
1529	6469.6	1983.8
649	6549.4	7374.3
2964	5792.7	3297.3
2213	8723	2988
3143	4380.1	3777.6
8059	1187.5	6565.1
377	216.15	633.35
3832	7127.9	3684.8
5160	1722.7	3866.9
3640	6703.3	6553.9
8438	8898.3	6044.1
2932	8694.8	1690.7
6156	6302.3	9594.5
9694	1362.5	1021.8
1998	7222.8	4601.5
3671	6238.8	3004.5
1097	5523.1	7157
1381	435.92	3870.5
1470	5483.5	7197.8
9526	1380.3	196.17
949	4456.5	3393.9
294	1513.9	2049.7
1937	467.41	2911.4
7320	3977.9	3599.8
1442	2949.9	353.91
2022	7685.8	5153
9252	5632.1	3294.3
513	312.64	1555.2
3502	7217.6	4539.4
169	1463.9	6060.4
6118	1734.6	2670.3
2743	6611.7	6015.3
7085	3932.4	1669
164	2118.4	7889
58	9552.2	1363.6
2430	3677.7	5740.4
6940	8454	5343.6
85	5776.9	6123.9
6168	7117.1	9941.1
8387	7294.5	6147.1
2679	8071.7	9204.8
908	1693.8	584.49
236	9602.4	2585.7
2007	4675.6	3633.6
6157	401.32	6007.1
4116	3613	5738.3
15	9336.5	5411
5162	1713.6	3761.7
5921	9956.8	8375.1
1514	4031.8	7235.2
863	8241.2	5489
5759	6388.2	1999.2
31	9441.8	8302.1
2805	6640.9	8855.5
467	812.79	2106.9
1713	5338.6	7700.1
2349	2027.9	2454.9
1147	7377.9	6928
5969	5915.6	6681.3
940	5209.2	5626.8
1327	2565	3627.3
6013	780.67	6224.7
2827	2446.2	4817.2
8756	8174.8	4347.1
268	7812.4	9571.6
7173	6035.3	3974.8
7269	1462.4	9067.6
5147	747.91	6097.9
16	1144.2	6558.4
3113	5361.1	2929.7
8169	5526.8	7665.4
3737	6494.3	7044
4416	9261.9	9973.9
9629	3182.1	7806.5
3357	4726.4	52.261
6134	6219.4	7241.1
154	3744.2	5054.8
1855	6369.5	4543.5
2193	6845	5654.1
663	7271	6170
9411	4064	2924.2
2435	3117.3	7092.9
8601	5305.2	8662.8
5577	4186.8	5518.7
879	847.47	6294.4
572	4051.7	3050.8
5671	7552.8	8733.9
2936	8499.1	7938.8
3917	6486.6	3323.2
4925	4168.3	1077.8
9199	582.13	1243.4
216	6272.7	1307.6
539	71.017	1261.9
8141	714.58	4524.7
9257	9100.3	8152.5
9746	9687.8	3894.1
2236	43.63	2048
2	727.97	6002.8
345	7611.6	3771.2
2806	5640.9	7272
4858	4924.3	2315.8
237	9998.6	2183.4
4892	5209.5	2401.7
2246	5210	2556
2110	5182.3	2327.1
241	6709	8819.7
5453	9777.7	2038.5
7766	1055.6	1624.7
2871	8130.3	8068
511	239.99	1501.3
2684	6258.8	6664.3
6742	5535.8	6385.1
544	5124.9	8259.8
8117	5332.2	6533.8
2820	5767.3	8491.9
4105	607.52	1052.7
87	7008.1	7983.9
8897	7136.2	2316.3
3547	5840.9	8423.3
1621	8033.3	8032.9
9221	8565	9915.6
2156	1178	4164.1
318	9632.2	6455.5
9669	5283.1	5035.8
9392	3482	7431.1
5046	7730.9	505.57
3169	2120.5	2111.3
7454	2717.3	2827.1
9584	4200.5	3640.1
5085	2644.2	2787.8
8611	8785.5	830.05
2005	6494.3	2725.9
8900	7298.4	9305
1358	5480.3	7693.7
3480	8086.9	1535.9
9	2543.2	1453.4
4091	3657.5	8093.4
158	4028.5	4519.2
6522	6181.8	5797.6
267	5252.5	2749.7
6688	6472.5	2689.6
1915	7638.5	2660.8
2746	7716.2	8274.4
119	9580	2666.5
94	8897.7	8373.3
2381	4851.6	4091.1
2435	4595.7	5354
1800	3641.2	4756.8
320	9437.1	1313.4
128	5891.2	7428.9
463	6270.3	9084.4
299	1825.3	3373.3
4634	9986.7	6016.8
136	9647.1	3940.7
123	5559.4	9813.8
6297	6875	5603.2
8494	2860.3	3099.2
3515	5723.4	6364.8
1806	1201	667.37
601	568.16	7900.9
350	1348.1	1941
3118	6764.9	676.78
2039	1752.8	3381.6
7301	414.79	6896.7
3550	2581.6	3585.5
1709	2487.1	9463.6
6001	3491.7	889.94
1591	9386.5	3831.7
1988	1372.2	6331.1
583	9443.5	456.31
5185	2702.5	7939
3193	4212.6	3617.1
1446	3005.4	346.11
1323	641.31	1011
6802	730.55	6152.8
3813	9978	1917.8
8962	4546.4	5290.6
8346	4439.7	1792.9
1	9860.8	3130.7
2655	1300.2	9134.4
6005	4675.2	8176.3
83	4697.8	66.863
2779	6628.3	8857
2788	7984.3	8104.3
1714	7637.6	3766.3
3829	7157.6	3690.4
7668	372.53	649.11
108	1558.6	9755.2
3729	4079.4	9259.6
1023	1320.7	9136.9
5751	5243.3	6086.7
1861	4636.9	3647.4
362	4632.8	2039.2
6205	3188.7	9900.1
482	1143.1	4139.4
3733	3998.3	4598.8
1739	2902.5	5851.6
1419	4746.6	7005.5
9174	1804.4	3733.1
2068	7755.1	9817.3
3758	1565	6483.5
708	4618.2	3861.4
8502	3815.6	6147.2
1919	5544.5	1218.1
6518	9430.6	3833.8
7060	4093.8	3006.6
259	4216.4	1068.6
171	1472.3	6077.2
4634	3559.5	7452
3396	2026	2158
1816	1311.6	6160.4
7354	623.93	994.08
4995	4649.6	3743.1
9727	6294.1	2483.2
38	6934.5	5662.8
1387	1165	4220
6990	4624.3	9854.1
4589	6251.8	1634.6
2312	4208.9	4942.5
8123	5575.3	7622
6938	4647.2	7562.1
2982	7112.7	7741.2
4968	8288.8	4321.3
1340	3803.8	5079.6
2489	2629.9	9865.6
6567	9545.7	6871.8
2254	9037.8	7557.9
1459	4627.5	3718.3
8226	9412.1	3859.8
3166	4809.9	4028.6
217	5828	7047.4
42	9169.6	7534.9
509	8849	1382
6112	4084.1	3051.7
7252	524.05	8927.3
7577	5737.2	6109.2
2209	4133.4	147.93
5944	9992.3	8357.2
1648	3929.5	1659.7
1224	3288.1	9398.2
1639	3410.5	9504.3
512	8354.8	8146.3
9735	5369.3	5033.4
3991	112.72	6398.1
157	5251.2	5160.5
4117	7906.3	9967.2
2793	9983.4	8415.6
3454	4752.3	9612
204	6017.4	31.174
26	5770.1	7017.9
126	7103.5	5701.1
423	8590.5	9821.1
721	7308.5	2972.5
5316	4589.8	7602
4782	154.54	7275.7
5502	8543.4	6014.4
423	6581.9	6730.5
7632	7192.1	4471.5
6241	225.1	2826.1
767	2206.8	2119.8
2160	6100.2	8522.9
551	8386.7	8134.4
1754	5599	4332.1
535	9752.5	887.38
633	2061.1	8158.7
4390	1145	4121.8
7022	4527.7	4611.8
6092	4607.6	3633.3
8796	2369.7	232.26
1678	6116.4	4792.7
1651	3860.1	1621.6
1555	481.68	9235.6
1123	1684.1	5833.5
714	1517.8	5097.6
2547	2547.5	9450.8
7909	7605.9	5187.8
2983	535.46	9178.2
849	1765.2	2626.9
6260	8190.3	5569.1
779	3673.8	4756.6
2592	8641.8	1057.3
2213	14.323	1981.4
5426	9736.3	2091.4
5656	6254.7	3104.6
214	2916	387.39
3934	7539.8	2023
1590	415.37	711.06
79	4639.2	22.064
402	5409.1	9003.2
303	4254	3585.7
6117	1732.7	2668.8
3833	217.27	2765.5
215	5628.3	1571.7
518	3592	5772.1
2699	6103.2	8482.3
1476	5517.2	7166.5
142	7102.5	3731.2
8656	6208.7	9072.8
1402	5526.7	7704.9
139	8076.3	3401
3119	9434.2	8388.1
278	4642.8	7612.3
1899	5813.1	2214.6
130	1980.6	3515.5
8712	6832.8	8124.4
514	7104.9	9919.8
1437	7043.8	5013.6
535	4069.6	2962.7
3543	4510.2	5328.7
3122	1872.1	4367.7
1635	3234.6	8088.3
3750	3911.4	4566.3
70	3950.1	2885.2
8448	6397.8	6121.8
2641	5851.4	4025.7
482	4608.8	8154.7
512	1743.3	5793.6
602	5244.6	6077.9
1659	3901.9	1679.2
3192	4766.6	6480.9
728	7162.8	3341.1
1167	6203.2	3119.8
1559	6522.8	4243.3
2106	8990.8	4621.6
1139	5319	3535.3
1215	3680	143.31
8504	3867	6147.2
321	784.22	7039.2
119	8201.8	5590.7
209	1589.6	2338.7
5971	4146.4	5003.4
2136	4187.5	6830.3
1298	9972.1	964.38
4006	4546.8	5200.1
1775	6320.3	6738
3282	5618.9	9025
9638	3831.7	6189.6
286	2592.7	2794
789	7476.8	9099.3
5951	1802.8	6174.2
1308	9746.5	1316.2
2942	7550.2	373.87
1490	3938.3	2373.8
6371	3438.2	1305.3
8242	2586.6	5005.4
1928	5817.8	7114.1
90	3795.8	5055
5577	6517.6	6982.7
200	8366.2	8178.9
4896	5408.9	5019.3
3142	8957.6	7704.8
4849	5860.7	8484.9
5414	9837	5122.7
1109	458.05	8595.9
20	9992.3	946.91
8543	9262.5	407.98
8256	2530.6	4986.8
8468	8161.9	4645.2
9894	7828.5	3157.2
5348	4198.8	4887.2
1189	1691.6	5847.7
1754	6725.7	3371.8
6112	4753.1	6513.7
2000	1706	5153.7
8146	38.845	8071.9
7139	6843.8	8521.4
1063	9153.2	6385.1
5641	5711.1	6427.1
6571	4086.8	2889
667	3629	8859
270	7728.2	5224.9
7166	2245.7	1244.9
3997	9547.5	6847.2
3120	899.95	7622.7
6331	5592	1795.3
6386	4336.9	3428.8
8175	9480.4	6798.8
591	3167	7731
289	110.28	1356.3
6331	1792.1	8357.8
7557	4625.7	3870.1
4853	5822.3	8477.3
6368	5552.7	4324.4
7773	6234.2	1638.7
3522	5819.6	8444.5
2578	6446.3	6067.2
1941	1554.9	2759.1
8092	3688.1	135.59
312	8158.3	1538.3
378	3390.8	4073.3
215	5840.6	6962.8
2266	9524.3	521.39
7170	7648.1	432.66
51	8871	7117.5
1070	2767.9	2957.8
4403	717.91	4498.9
4183	7660.5	2663.5
9921	6728.2	666.19
8155	4640	50.169
2544	8120	1568.8
160	6264.3	2601.8
8833	1808.6	3728.6
8442	132.06	4702.5
1623	5184.7	2387.3
6380	7162.3	3788.6
9026	1498.8	2724.4
7788	3691.1	8032.3
2930	7545.8	385
2174	1439.8	2873.9
4412	4698.6	1736.7
3013	1566	8073.7
2662	6511.5	2683.2
8355	445.14	8555.9
299	3417.9	9558.3
6407	666.21	4244.7
5980	4594.3	8177.8
4552	723.43	5463.7
2560	98.369	1403.9
3752	4748.3	9626.1
2561	55.532	7478.9
1836	1420.8	2843
7264	124.05	4652.1
9172	7587.4	7230
1672	1157.1	6876.2
8780	9374.6	4632.8
7345	8214.5	5574
1202	9167	9974.2
5154	1308.6	6930.1
5021	9799.7	3317.6
5641	5738.7	9318.2
116	8905.3	1222.9
6546	7148.8	3738.6
248	5751.7	6105.5
1704	8126.3	4905.5
2926	6414.5	9605
628	3973.5	9519.3
5766	4659.4	7101.5
498	1350.1	1006.6
4827	3206.7	388.81
320	6234.3	2452.1
1969	9207.7	7527.9
1970	1535.1	5853.1
5920	5242.9	2455.1
3800	1535.6	9710.4
4440	6114	3917.1
3935	7668.5	8334.6
4670	5701.9	7664.2
7269	8230.5	4901.7
714	6299.4	6107
2207	4090.3	137.67
8844	2826.2	3032.3
165	9572.3	2675.8
5055	5565.2	1872.6
186	6009.1	2081
8932	4072.5	2938
3848	9580.6	3912.6
5871	585.52	4634.2
7537	8161.2	4916.7
532	3821	3151.2
3156	8110.4	8106.7
2458	3158.2	7858.5
2852	9951.7	2058.6
1083	5540.1	7154.3
4911	418.77	6861.2
597	3376.5	2171.1
7077	1774.4	6214.7
5424	6274.5	1666.2
40	5224.2	2585.3
649	7768.1	4153.4
451	4329.5	3444.3
281	2247.7	2081.2
4698	1982.6	8095.3
8302	2468.8	7330.3
4229	2151.8	9105.1
930	8579.5	9826.4
1618	5489.4	7732.5
3386	5804	3330.2
2017	8594.6	1306.5
1193	4220	3655.6
2540	8306	521.23
7153	1576.3	4524.1
2429	8991	7583.1
2602	7848.7	9837.4
1824	3837.9	9433.6
6120	3921.9	2397.8
288	5196.3	4103.9
1437	2998.9	365.53
4089	8136	4999.6
5672	7470.7	8701.2
2801	6554.1	2323
4048	308.37	2946.3
3750	4730.7	9572.2
9248	5697.9	3310
582	2311.8	191.11
447	8069	8151.2
3120	90.062	7309.7
211	505.65	8092.3
121	7134	5684.4
3505	2722.9	6328.3
1369	2398	6550.8
3041	2954.7	4582.7
6462	9458.1	8383.4
639	8903.5	8247.5
245	621.13	4206.4
1656	8857.7	6080.1
3118	1918.2	4385
387	7161.2	3777.8
669	1520.9	556.16
3778	1472.7	4887.1
252	7894.7	4590.2
4036	2441.7	4832.7
1151	7335.2	6926.1
606	6608.7	5950.8
3187	4771.2	6524.7
220	2276.5	3373.6
2031	1490.6	1286.6
43	2845.4	4585.8
6802	9313.1	362.15
7504	6526.2	3376.1
2534	5929.1	1733.9
658	2071.2	2078.8
1403	2321.6	3503
147	1584.7	2109.8
7951	5330.4	2746.4
9084	4233.4	3615.7
1580	5776.5	7153.4
6521	7679.8	2610.8
228	4640	7599.7
6793	9294.5	452.42
991	568.25	8987.6
9713	1600.4	9797.2
917	2196.9	5325
4687	6445.7	2027.3
2662	4756.2	2043.8
13	142.56	6435.7
3220	7103.8	7541.3
1046	3727	175.08
237	9660.6	5560.8
6076	9959	6081.6
1425	1068.5	1539.5
4336	4025	7635.8
9587	4233.2	3598.1
72	9505.3	6897.1
638	732.12	6133.4
1992	49.208	7412.5
2161	7632	7758.4
9574	4209	3614.2
5041	9543.6	2040.2
1525	263.8	5981.8
4687	5109.5	8588.7
5618	1526	2099
963	9798.1	1359.3
2009	5523.5	7180.4
1843	5822	7044.3
6118	5615.4	9856.6
6292	5670.5	3308.7
2718	1239.4	6439.9
242	8902	7123.9
85	8949.5	8371.5
458	1421.1	2866.2
9129	3998.7	9539.4
4872	7658.5	4434.1
208	8031.6	9418
1	2148.2	7857.3
3087	6832.1	693.04
2330	847.54	6269.9
6760	4598.7	9915.7
7238	4022	3618.6
855	9260.3	7514.7
363	3684.9	8879.7
517	6536.1	2691.5
900	8004.4	8040.6
1619	5656	261.27
3073	3530.1	7485.7
96	1525.7	5790.1
5429	6240.7	5730.7
7103	1591.2	621.92
3446	9588.4	9935.9
87	7253.7	4397.7
766	7361.1	2207.2
296	3920.8	7626.2
692	2760.9	2952
2229	14.731	1990.2
2943	7473.4	5835
252	2294.7	103.89
5300	8041.7	3383.9
247	8561.2	9873.3
1915	1389.3	6260.8
8926	4113.2	2982.2
4558	5931.6	6695.4
5039	2163.7	9114.1
8960	8848.9	7386.9
7004	5527.8	7150.1
9441	4050.7	2983.8
605	538.67	8058.5
5015	7601.3	3802.2
8238	2572	3682.8
1609	8228.4	5587
4337	19.51	3639.2
1229	6139.9	2781.4
95	5233	2396.8
6445	6195	265.45
9294	6051.1	1654
4321	9750.4	1303.8
3214	4767	6540.3
8848	6799.1	648.55
5388	1112.5	9368.4
4102	6707.7	667.43
4022	1939.5	4371.6
95	5060.4	9542.2
6348	8634.3	1290.2
6067	7647.2	3793.3
519	1923.7	6437.9
3067	1533.1	8003.5
118	3756.5	5084
8440	2467.3	1548.8
3938	7637.3	8293.3
1180	9419.2	4564.9
1613	2453.4	5051.4
7549	5080.2	8615.1
324	1808.7	3415.2
6898	7328.1	2945.5
5218	3857.2	1530.9
7148	9654.7	9956.5
9133	3175.2	7712.4
22	8900.5	7311.1
1814	4339.8	3397.9
592	879.44	6349.6
2157	1792.9	6228.7
9237	6875.8	1305.8
7912	7657.2	5214.3
5086	2606.5	2762.9
1559	8536	8640.1
3900	3974.8	7633.2
7804	8073.8	2292.7
4838	1384.9	1890.5
8436	9866.2	5269.2
5161	3698.2	198.72
3737	5037.3	6175.1
191	1129	9282.9
4725	8114.5	8054.5
1194	5963.2	2244.1
9912	6637.1	6561.3
2348	2064.1	2498.6
580	7420.7	249.08
68	2348.9	304.49
3832	170.08	2836.3
941	8078.9	7992.2
1205	612.85	8935.3
7532	5799.8	9400
2770	917.76	6795.7
6858	2122.7	8157
184	4803.1	2111.8
584	6560.6	5925.1
5573	8611.3	1393.8
5873	1165	607.87
2342	1958.3	3473.5
8126	7838.7	479.73
9314	6841.1	8145.3
59	9436.3	8311.7
935	8981.6	4569.6
5242	6179.6	282.68
49	8805	7417
909	8373.7	3735.2
1076	8308.3	488.57
15	1245.1	6126.9
1	3735.1	3128.5
3988	9532.3	2636.1
8457	4391.9	2062.6
7988	7111	4970.6
487	7124.4	2284.8
438	4676.9	7524.8
1919	5768.8	7579.2
4791	7937.1	8146.2
174	6830.5	4567.5
6100	6443.8	7058.2
2192	6853.4	5671.6
848	1631.8	596.18
4740	7824.4	4569.3
402	3678.8	118.3
8779	9333.4	4686.9
6700	5931.8	34.811
2078	671.76	7933.3
1786	3394.5	8718.2
2749	9995.6	1991.9
105	5960.4	1796.5
417	9619.4	3954
166	798.86	3861.4
2796	3379.7	1301
7127	1876	2016.5
217	1027.2	1738.2
9742	5274	5117.5
4313	8029.8	9251.5
1658	3913.9	1658
4546	6666.5	1887.6
7301	9974.3	6070.8
411	8576	1315.1
69	6796.3	3926.9
6774	3664.3	3551.1
4335	7591.7	7266
8009	2408.9	5162.6
7600	9947.2	1015.3
6030	5593.7	6372.1
7725	1009.8	1648.6
1078	5275.8	2894
5752	1379.6	6363.3
4994	2214.7	9166.3
4296	9342.5	6104.2
280	8093.4	1593.3
2848	2553.8	3740.1
3201	4724.4	6526.5
8359	5675.9	3307.3
5916	1652.9	8059.2
7449	295.42	6026.3
602	5870.1	2221.6
1614	6413.5	9608
2466	9980.1	8369.7
1402	1011.6	1552.1
270	9733.9	5582
5756	1541.4	6448.1
1917	5556	1166.9
1936	5220.4	6174.8
256	1522.8	5134.9
7004	4815.3	4159.2
9075	8999.3	1447.8
6787	3481.6	1241.6
4455	3509.7	920.7
1597	9506.8	2106.5
9313	1197.3	574.73
476	1515.9	6056.4
1276	1514.6	7924.3
1634	5238.8	7726.2
9395	4057.4	2897.9
659	6737.9	3861.2
2574	1556.8	4758.2
9305	4045.8	2941.7
261	3892.2	9916.4
278	3704.8	3547
2418	3578.7	2922.7
9638	6837.6	3849
8203	3660	8821.2
284	6271.6	3040
1304	7342.4	2249.8
5863	6188.9	2742.4
265	8099.3	9254.6
2	2230.9	2131.8
914	810.31	6328.1
3337	5591	9088.1
1222	571.34	8898.3
1404	968.66	1619.1
6983	8527.2	9912.8
3286	4876.8	2494.2
7914	7651.3	5173.1
338	7610.8	3743.9
7300	9962.2	6090.7
42	7825.6	3130
4276	5206.4	2523.2
7111	180.48	4652.4
218	7683.4	8290
9045	1543.1	2721.9
401	3391.7	4035.4
626	7159.4	4485.2
21	8107.9	9198.3
8391	4997.6	9490.5
3963	8387.4	5316
6097	4569.8	3607.2
409	7646.5	2693.4
4728	7643.1	3799.6
5850	7805.3	3049.8
2197	6849.4	5648.2
5543	3670.8	5678.6
2078	5154	8003.7
5980	662.2	4251.5
5635	8237.7	4379.5
9210	8878.8	8319.6
2516	4973.3	2257.7
4335	759.45	4495.7
1727	5282.7	7785.1
15	2826.6	4632.6
9656	121.48	7275.4
1556	464.08	9240.4
2877	2254.5	3514.6
6650	2340.6	3357.2
3187	4224.5	6885.3
425	7443.2	3745.3
289	9985.9	2033.4
172	1757.5	3736.7
1755	6087	5690.6
387	1272.7	9093.5
2932	5138.2	8029.3
2585	5837.7	3390.4
6902	8079.4	7964.3
1676	7800.2	9740.2
67	5829	4097.8
2273	4963	2254.4
6237	4827.9	9606.2
1270	3639.9	8813.4
3536	5253.1	5112.8
236	9533.6	6863.4
688	4561.5	5249.6
2592	4832.2	4187.2
8506	3841.4	6197.7
846	1735.5	3753.4
1270	6014.1	5729.6
5744	7593.5	374.73
6060	4674.2	7590.4
4658	5780.7	8448.7
760	3907.7	9402.8
2243	11.3	1927.1
880	5835.5	4039.1
242	6817.8	3840.4
1632	5773.3	6090
9233	1215.1	4147
6415	296.16	6011.3
4938	3507.4	848.23
1581	5554.9	7676.4
3010	6330.9	3105
3986	9598.6	2662.8
4108	138.51	4712.3
112	9062.7	8063.2
8804	5188.2	7709.3
2246	5340.2	2774.2
5495	6249.2	7191.3
433	4021.1	5759.8
1510	6490.2	2739.4
5067	5040.6	7453.7
42	9464.9	4510.8
4414	9307.4	9982.5
1784	6319.3	6768.1
2434	3158.9	7809.5
8186	6097.4	3910.2
7556	1552.4	2727.5
1455	2475.3	4804
566	4447.3	3448.1
5564	1138.8	9263.4
1919	7710.4	5202.4
7175	7632.9	455.97
5259	2537.9	5023.4
1474	6438.7	1970.5
2366	7188.6	4539
692	2203.8	3645.3
6865	1451	2798
187	1077.7	9335.2
4882	3384.4	4075.6
502	1407.6	6234.1
659	7152.3	2293.2
302	3788.6	3215.2
162	8133.2	4878.2
8327	4024.3	5780.2
4574	6621.7	5926.8
4585	675.38	5533.3
338	7708.8	2248.7
2753	1311.6	7172.5
49	5585.2	1884.6
266	8889.3	1283.6
7070	3959.5	1675.7
4515	1447.1	9092.7
78	9514.4	6837.8
4391	1584.5	8074.2
2784	6656.3	8873.2
7902	7721	5201.1
567	3898.2	1724.9
4017	6843.8	8635.4
2485	9540	573.03
[truncated: 5,279 more rows]
