# Supplementary material for: Verifying molecular clusters by 2-color localization microscopy and significance testing
Source: Sci Rep. 2020 Mar 6;10:4230. doi: 10.1038/s41598-020-60976-6 (PMC7060173; doi:10.1038/s41598-020-60976-6)
Supplement: Supplementary file 2 — Supplementary Information2. [file 41598_2020_60976_MOESM2_ESM.zip › 2-CLASTA-master/Simulations_testdata/oligomers_tetramers/locs_labelA/tetramers_results_sim_10_locsA.csv]

frame	x	y
5974	7498.6	9136.9
280	5904.1	5614.2
3437	1206.2	9449.3
5969	7472.3	8839.9
203	4572.8	8498
88	6174.5	9989
9069	2865.3	4892.3
175	1807.6	990.93
354	1797.5	4570.5
6754	2726.2	5778
474	2694.8	9450.9
789	2370.4	3834.7
77	9782.6	7496.5
2848	1151.4	9452.8
2282	6115.8	2478.5
133	5130.4	3126.4
156	3043.1	3651.1
1410	1120.8	5510.3
157	1053.4	5651.4
3515	5113.4	1895.6
1951	2585.6	2589
594	3092.4	9731.4
4571	2678.9	8740.2
63	1679.2	1111.2
558	4123.1	7327.4
309	6909.8	2480
94	8739.9	6672
9038	5128.2	6188.6
347	1144.5	8615.5
274	8820.5	1739.8
6120	5256.5	1903.9
358	7961.3	7845.2
3205	526.13	7473.6
168	9671.4	3757
613	5430.4	3830.3
46	8655.4	9737.2
3769	8148.4	57.298
2368	6436	1332
5543	4864.5	9157.7
28	5761.6	1201.1
250	8309.2	6860
4422	465.47	4047.1
907	5321.6	5550.9
581	8832.7	6719.3
3086	6272.8	1783.1
57	8589.7	2664.4
59	7564.7	4377.4
9066	2897.7	4937.9
1911	5284	9270.8
246	3508.9	432.25
609	5377	3835.6
1944	8968	9876
5811	6289.4	9135.2
4361	4341.8	8502.7
1555	9898.1	9475.5
1024	6697.1	9215.2
2512	1047.1	8135
1833	6010.1	6625.5
538	2944	7069.2
1693	2099.4	7111.4
266	2295.9	6472.1
552	1598.5	3595.4
837	8842.9	5591.2
998	8585.4	5019.9
1457	640.12	863.46
9860	7519.7	9098.8
523	8102.1	5261.2
1035	7034.9	4498.6
4291	5095	4857.8
1132	4034	304.63
1925	5557.8	320.17
388	7900.5	3914.8
314	3959.9	285.57
2070	8208.4	6351.9
6034	5836.2	1704.6
13	3417.7	5177.8
186	6274.4	1634.6
6455	1670.1	7893.2
270	7524.7	1712.2
2437	8972.1	3218.9
585	5463.7	8265.5
40	876.75	3657.5
6373	9560.5	6102.3
252	3516.1	431.21
4915	3497.8	439.74
1941	3799.8	2835.4
171	618.93	3774
333	2800.6	2142.9
1292	2441.3	6928.8
678	6239	764.31
521	2675.8	366.13
4540	3880.5	8630.6
8135	2870.2	7068.8
409	3186.8	3460.5
2655	2813.5	312.6
10	9052.4	485.96
39	125.94	4884.2
870	2714.6	5746.4
1287	889.45	2222.7
1496	1713.6	8655.1
582	5511.7	8246.3
3274	8880.6	5843.8
686	4750.8	7493.7
3675	6354	1315.1
1446	6540	3451.2
208	3467.9	8558.9
1029	976.2	6627.5
383	4665.6	4345.3
149	9706.3	8999.3
4664	4313.6	670
274	3869.9	1224.2
1094	4395.9	1332.7
2007	6008.6	8257.4
4795	6282	9159.5
369	9500.6	8737.2
1682	6550.1	5835.9
641	886.19	4731.4
3890	3337.1	8941.8
1089	5127	4567.4
7913	2178.3	6524
4099	6043.9	6693.5
62	6022.7	1007.4
31	2261.2	3869.7
557	1666.1	4506.9
5992	4193.2	5426.3
3198	6375.6	1631.9
6280	5970.3	531.86
294	1328.6	7329.4
3449	5450.5	4920.9
700	6499.6	440.89
8277	2027.2	6484.7
448	1738.8	4180.4
2681	7606.3	1591
1295	118.84	4411.4
3769	6116.8	8852.5
894	42.794	1805.2
5325	3293.4	6871.4
160	8801.3	4851.7
2117	2898.7	4884.5
590	6818.7	8195.6
1887	3108.6	5847.7
855	4362	3234.9
36	8781.1	2425.7
3010	7325.8	6583.3
1225	5525	416.18
378	9850	3759.2
822	4912.9	8562.2
29	9472.2	7701
130	5514.2	2385.7
278	8339.5	6672.1
324	8515.5	6449.4
4245	1947.7	6501.2
36	7724	6810.1
1011	3436.1	880.23
2720	9982.4	9780.2
177	43.925	1184.2
1401	8813.4	1662.1
121	5068.9	6118.8
2912	8178.6	6735.8
3519	1674.4	4456.8
3081	7287.3	1161.2
2169	2352.8	3842.4
7822	1755.2	4177.2
925	1490.5	1488.1
155	4593.9	521.99
3414	7078.8	6934.5
61	7425.6	1366.9
5008	2056.7	4722.6
16	7121.7	9122.1
3197	6361.4	1634.2
388	291.65	3046.1
37	6172.5	9610.7
4518	4726.5	8980.9
148	9633.5	4853.7
1557	4564.4	487.54
2820	3130.8	5822.4
1274	6369.9	740.33
2865	3484.9	6250.4
5953	8097.7	1587.6
442	716.58	9574.4
1324	2199.3	6642
1518	9138.4	8348
1174	2384.8	1936.1
703	6308.3	8498.2
9502	8978.6	1429.1
1900	7840.5	5124.8
1956	1663.1	3589.3
4874	4207.2	9696.9
2555	2787.8	9229.8
152	7384.3	2157.3
3278	685.66	7996.6
510	3629.7	2069.7
9845	3257.7	6299.1
1842	781.58	9160.9
1303	2521.3	6933.2
764	7433.1	7906.5
6879	2999.6	6718.6
1046	1096.9	2405.2
1087	5593.6	2376.6
2815	6739.4	7722.8
113	1548.2	9847.7
2110	7034.5	2412
7379	6375.6	9659.8
2594	2137.6	307.04
2002	3262.3	6966.1
1095	2244.5	4165.4
34	6356.6	8480
2777	896.06	572.52
7647	9936.1	3868.9
89	5045.2	4984
78	1159.1	2756.4
1494	1396	5165.9
649	9656.2	645.48
6211	595.91	8016.3
495	1811.6	531.85
519	664.72	7789.3
92	1427.1	3828.2
3612	8799.8	1481.9
288	5501.9	5904.3
1957	6621.2	5067.5
1327	219.79	6715.1
373	3365.8	6309.9
231	3308.7	8662.7
7134	7855.7	1086
430	3488.1	7877.9
5665	9758	2765.8
9679	2983.5	6816.3
13	9060.5	450.37
1720	5325	6676.7
5618	9733.2	5862.2
3709	6542.3	5418.1
23	15.056	1124
1674	9643	474.75
3800	9968.6	1290.7
1525	9305.8	6830
253	904.18	3330.4
933	9190.3	1543.4
175	8991.2	2581.3
3267	8125.3	5341.4
5100	2527.6	8901.1
394	4360.6	3214.5
2018	1642.7	475.22
1253	4198.3	9689.7
5569	613.16	3903.2
2641	3976.4	4952.5
1027	4972.4	7692.4
1498	5153.7	134.17
436	2044.3	4741.7
1715	9937.4	9878.2
1172	7524.4	5120.3
48	3317.6	8995.5
1376	1635.3	7847.8
71	9081.4	8202.2
138	4275.1	7793
68	7738.5	5599.8
171	2306.4	3429.6
211	2096.4	2332.1
2023	637.59	1774.1
6489	3507.5	4682
4807	5849.9	3821
932	9927.7	9866.9
3085	6265.7	1684.8
662	4913.6	5352.3
1138	993.19	5231.3
827	1448.8	8699.4
7408	3506.6	4656.5
1200	5287.9	7765
191	6314.2	2850
144	3438.6	3112.6
88	3678.4	2932.7
949	4398.6	6814.4
3750	7697.9	7307.1
1547	7513.2	2752.1
2010	2533.2	2582.1
4044	380.22	5284.1
2102	5504.5	5649.2
639	4309.3	4820.9
677	2907.5	4884.7
1738	9142.5	501.96
79	6951	6274.4
1946	5881.8	2529.7
827	9587.4	651.03
995	4049.4	3575.4
912	8165.6	965.31
7594	2029.2	9144.7
1428	3647.9	2986.8
120	5895.1	5708.6
65	7583.6	2158.4
3976	6034.4	114.01
271	8388.3	4961
758	392.79	2985
270	7586	2546
11	2229.1	8569.6
633	6102.9	8171.9
4376	9543.7	4022.6
2367	5191.1	9128.1
76	5122.1	4975.3
383	2404.8	8381
857	8061.7	9807.6
623	4598	4511.7
4833	1670.6	3317.1
7296	4079.5	1455.4
5998	8301.7	8235
110	5746.3	3541.9
301	2659.3	8047.6
1173	7559	5113.3
3162	9128	9816.7
507	6350.4	8354.7
146	1597.6	7305.2
5242	74.26	5722.3
357	1800.1	2004
1383	7555.6	6722.6
47	6010.3	681.75
117	6581.1	5769.7
5	3128.1	5349.8
249	3220.9	4097.3
4267	779.98	7750.1
3049	4420.4	3418.8
2850	1158.7	9427.3
1243	2713.3	9287.6
463	7627.2	1222.3
2158	5611.5	1902.1
1515	9091.4	8369.1
3530	3150.7	3541.6
147	9599.9	4780
1349	9592.7	4784.5
734	4904.4	8118.1
3490	4880.9	8804
4476	2677.7	8086.5
2740	1709.6	8709.4
126	1231.8	9398.4
667	2512.4	3736.1
925	692.9	5598.6
246	114.95	203.99
212	195.66	1974.3
25	1445.1	3556.3
206	1708	7851
8306	6384.9	5869.3
487	7412.5	7887.6
2302	1534.2	6724.3
594	3332.3	9781.1
2609	6498.8	2343.4
1602	7755.2	1144.1
71	8548	3012.7
411	896.28	4725.4
3160	9050	9809.1
634	2088.6	3116.9
514	4292.4	7010.8
6343	8999.7	9831.1
4240	1202.2	1638.2
1084	3139.3	5886.5
1101	3120.9	4786.1
873	147.39	6327.5
459	3099.5	706.98
1102	4430.2	3212.3
223	9630.1	1317.5
1222	9283.7	1051.2
2133	3272.5	6985.4
6925	2662.7	8752.1
265	7991.5	7192.1
87	3689.8	2980.9
862	7507.3	107.11
1067	6490.2	6084.4
106	3226.8	7890.6
4921	6492.5	6004
901	174.94	8671.3
1948	2538.3	2567.7
200	3461.5	5826.5
9485	6277.8	1692.4
587	4080.1	4657.5
3888	3283.8	8934.4
55	8830.2	5740.7
456	4033.7	8505.8
2518	7904.2	4400.9
3562	4312.8	671.36
3302	8743.5	4677.4
7556	4507.7	8433.1
352	8897.1	6331.4
1692	886.55	9985.5
1125	9749.8	501.97
940	1802.9	1007.3
1695	6310.7	1715.6
2744	9953.3	8659.9
21	6335.2	8254.9
389	4830.6	3075.3
3955	8934.6	4908
9405	874	8272.1
2334	5263.8	9117.7
140	5905.5	2448.7
5	4352.1	9074.7
2003	1652.3	443.3
55	5373.9	2121.5
3412	4929.4	8819.9
4928	2058.1	6473
2531	1850.2	2745.2
2063	2502.1	56.026
560	4096.8	7325.2
4011	6096	516.75
414	1466.4	6194.8
6794	6430.5	2827.1
302	6896.3	7593
2599	2402.1	7569.3
951	2241.1	3929.2
3085	8172.8	7445
1312	3750.3	3768.7
1721	2570.5	2252.1
1245	1885.3	1986.7
284	6070.2	5351.7
341	4188.2	5154.5
200	3183.5	8727.2
1797	8148.3	7592.1
3433	6092.5	8230.3
1971	994.39	9893.1
83	2507.7	72.721
3153	8298	8920.6
140	7072.4	6931.1
1658	6180	6250.4
103	944.21	2637.3
1726	2407.9	1604.8
97	6853.9	958.96
92	8701.5	6720.7
8216	6626.7	4057.5
1877	9940.4	2236.7
2994	981.85	1720
646	9640.3	641.64
540	2058.7	6460.4
5785	8972.1	9841
28	5983.6	2482.4
318	9774.5	3773.8
2868	9752.2	9043.8
359	6297.9	9178.8
6859	2871.6	1459.9
4223	1465.7	8693
74	9837	8057.2
2	2525.7	9454.4
827	8303.1	4016.7
538	2585.7	8724
304	8403.8	4639.3
529	2252.2	996.4
1288	954.34	8528.6
625	1797.1	7349.5
4837	4994.7	945.66
1524	9234.3	6756.2
1949	2650	3654.8
17	5870.5	5744.5
750	4881.6	473.23
1173	2125.1	8755.9
1207	4895.3	9815.8
1775	6617	1629.1
918	9819.4	5628.3
6651	3793.6	2840.5
5370	3178.4	216.98
529	3302.5	2959
601	5266.6	7828.1
336	2692.9	1212.9
4359	2097	9648.6
2008	1953	4891
74	522.57	7506.4
6124	8944.8	5863.4
92	2613	3770
301	2195.6	1423.3
6886	8223.9	994.42
9854	1065.1	5633.5
649	5439.8	6681.2
1198	6803.2	8111.9
165	5957.7	7361.7
2728	799.6	2093.5
1337	9944.6	3855.8
2416	6217.3	7521.1
1427	7853.6	5232.6
740	2685.1	8057.5
540	1558.9	9925.3
583	2365	2074.2
6189	2282.9	9885
351	8930.9	6365.2
548	6721.8	7817.9
8309	8248.4	6321.5
439	2818.5	9082.5
1048	6451.2	416.6
398	1763.3	5595.8
74	1842.9	2491.1
98	9348.4	1980.4
147	3495.7	7596.8
4524	7133.4	9089
4538	8359.5	2458
415	4385.8	3256.7
2619	994.37	9988.1
2570	9410	5733.1
987	3444.9	4485.3
898	6600.7	995.97
4738	7681.8	361.87
1307	3751.8	3807.5
121	4052.4	5933.4
1314	4322.3	4882.5
74	7700.1	4259.8
885	6548	1043.4
3336	4157.9	8639.1
745	1728.5	121.47
4885	5880.6	3064.7
2880	2354.8	3673.5
1965	4266.2	9388.4
340	1791.6	8661.4
59	8307.5	994.1
8081	8106	7688
284	5933.9	7370.4
828	3015.6	2889.9
157	207.97	2022.9
522	605.34	1138.1
5548	1713.2	8765.9
5521	935.36	5224.7
61	5618.6	7211.4
821	4935.6	8540.2
1463	6425	699.27
311	8372.5	4626.8
97	9983	7764.8
289	7482.6	9794.5
704	6028.4	681.29
6645	3074.4	4837.6
4392	1142.3	3574.3
171	8645.6	3710.5
4506	2831.2	8412.5
5913	2608.6	3620.4
41	7248.7	565.69
49	2160	6920.3
859	3814.3	245.52
390	8661.3	2806.8
1404	3798.6	1608.5
204	5845.6	1609.7
7228	864.25	4685.8
23	2792.4	1817.7
661	5825.6	4802.9
522	9941.4	2198.1
1841	768.8	9151.4
3541	5489.1	5622.1
3469	1606.3	7761.7
532	3872.7	4478.3
1685	5189.6	1167.8
2109	8710.9	8797.8
142	4578.2	8270.8
109	60.659	6592.6
3428	5276.7	796.95
3969	7847	6709.5
1275	6361.3	743.64
393	4389.1	3237.9
3482	8461.1	2822.8
310	6414.3	1354.2
268	5096.9	5043.3
531	2885.2	2093
1252	3448.4	7922.7
4596	5375.7	3499.4
422	836.67	9744.5
14	3802.5	8688.8
1934	5939.9	4346.5
1716	4592.8	9422.3
1574	1595.6	1681.1
590	8271.4	2465.5
1129	1627.5	7758.7
1546	9208.4	1507.9
3086	7222.1	1123.9
2020	5557.8	8870
5209	1786.3	7312.1
15	1925.9	6636.5
1237	1202.4	7927.3
5054	7470.7	2795.9
1385	8419.2	6510.9
280	3766.7	1658
1136	7057.3	5777.9
1977	5821	4770.7
1097	7609.7	9177.7
171	7381.8	8769.4
3202	8142.2	1560.1
796	7804.1	4072
118	3331.1	7228.2
132	8993.2	2628.5
33	6413.7	8590.9
1129	9419.1	8519.1
493	7075	7325.9
5060	489.98	5676.7
4473	1942.8	2893
18	6413.5	7812.3
2698	2813.1	4588.8
602	105.45	8005.5
2392	7051.2	7507.1
41	7617.8	6734.7
66	146.01	359.71
1842	4192	8314.9
2970	9197.9	8059.6
2456	5184.1	7988.6
867	8768.7	1696
4148	3460.9	1568.6
213	6247.5	4018.4
957	297.62	2762.5
2706	9703	9059.7
488	2524.7	2859.2
14	7544.8	1550.9
72	4078	5451.8
5897	8360.3	3986.4
8249	5812	2723.9
7411	7878.5	9275.3
255	2156.5	6496.2
4078	911.36	1689.9
1901	3379.1	723.88
6377	7338.2	3207.8
704	5820	4753.7
672	8850.7	885.07
233	1397.7	4328.8
644	8469.2	9774.9
938	1695.1	3591.6
6026	9123.3	9872.1
3848	5232.7	1155.6
267	386.74	8767.2
163	9988.1	8661.1
285	5936.2	7366.6
9612	2075.2	581.97
3085	7201	1161.3
3218	4667.7	8222.4
1403	6140.7	6157.3
1710	8657.3	3806.9
163	9136.4	1540.6
95	5475.1	9490.5
2655	7139.6	4202.9
139	2485.6	4716.3
1060	7863.3	4107.5
566	3574.3	6885.8
4057	5127	856.96
274	8452.6	1432.8
2185	3300.5	6920.7
1383	3730.7	2342.8
70	1071.2	9447.4
625	8036.6	9987.8
1092	6563.6	9470.7
796	2215.8	170.47
105	6740.8	5111.7
2359	6236.9	1792.9
1427	3312	8586.4
68	8117.9	4632.6
1332	8037.9	1573.8
198	9088.1	3968
2874	8301.1	1433.1
95	9896.4	7702.8
1794	3827.2	2822.9
204	595.66	8302.2
2039	3292.6	2104.6
14	1614.7	8658.7
1319	9736.5	9070.6
352	7231	4532.3
680	1788.7	7320.9
5690	3049.1	6739.6
1081	3098.3	5831.4
2524	6809	7201.5
2017	1936.3	4930.9
6162	3764.6	5073.5
2329	5314.5	8937.9
174	2259.2	3412
4220	7493.5	8829.8
5741	1716.6	7533.8
105	8751.5	4793.7
172	7959.3	1646.6
4505	7570.4	5688.6
1953	9993.2	2793.1
711	238.67	1805.7
156	996.35	5562.7
1825	6535.9	8721.4
3887	4359.6	680.05
1936	6603.3	7229.2
22	4572.7	8450.4
2402	1701.2	8705.4
1497	3869.6	8544.8
141	6308.4	9099.5
997	9744	5381.4
319	5259.8	6692.6
276	1812.2	9486.8
1798	1941.9	5051.7
1004	8585.1	4989.4
1525	939.62	5419.5
1804	8689.5	3649.7
637	8840.4	1278.5
1677	8577.7	3164.2
5264	8219.5	2875.7
2885	3960.8	4087.8
72	1944.5	22.513
3089	7145.8	9086.3
289	2316.9	2618.3
59	8392.2	5705.8
563	8059.3	4714.6
1392	4082.1	3766.1
211	872.74	2672.3
606	9576.4	2138.7
22	999.77	2886.1
2293	2877.5	4183
5088	6467	1657.6
8223	2085.9	332.02
247	5017.6	2722.5
2665	2003.2	7943.8
3391	9806	5520.3
2267	6288.8	1846.4
2008	674.43	9548.3
3834	1755.2	6561.5
342	3903.7	4916.6
138	8034.1	3806.5
6	884.31	8412.1
470	2073.2	3052.6
1293	861.04	2237
875	623.06	8374.4
3123	7657	2412.6
108	5799.9	3623
753	98.935	306.91
3940	9315.3	1985.8
40	4792.1	4106.6
44	8391.6	6044.3
1283	2594.8	5716.6
861	8583.1	135.57
2745	6928.7	4809.8
1046	5153.8	8010.1
8188	7497.9	2818.6
713	911.39	2665.6
4997	4073.1	2644.6
879	8721.3	8731.5
2511	9844.1	5789
1401	4924.2	395.39
518	2032	7487.1
1986	7465.2	1014.3
1225	889.53	4001.9
970	747.98	8225.7
902	1948.5	1455.6
2859	5365.6	8107
8843	8974.6	2132.1
62	6381.2	6058.8
5523	4472.6	3681.6
435	5083.7	7208.4
4999	4106.8	2656.1
164	5106.9	2607.3
178	3081.1	9793.8
1540	3824	5061.7
195	1825.4	7309.7
819	8971.4	6373
47	51.166	6480.1
1487	8238.9	434.21
213	8013.3	3767.3
21	8516.4	5208.5
1698	475.61	3719.2
1681	5147.5	4177.6
340	9311.5	5485.5
7	4775	200.47
455	7167.8	9104.2
1503	497.33	5680.5
24	5717.4	1190.8
1396	5103.1	7225.6
63	5379.1	3501.5
1430	3446.7	1300.2
1512	1307.3	9493.1
145	2994.7	6175.9
1447	3927.6	5020.2
4934	1642.6	8677.5
371	6179.5	793.86
2315	5523.5	3965
996	4067.4	3625.4
584	5436.6	8256
608	7250.9	4758.7
262	5040.5	5008.7
5694	8220.8	7754.3
374	935.13	2159.7
1921	8626.7	5775.4
107	9291.9	5542
1150	177.88	5821.6
245	1961.4	972.57
148	3421.9	1310.1
291	5146.8	9127.4
4811	5572.8	8930.4
775	6093	5956.8
1884	6416.5	3074.7
145	2735.1	7986.4
734	5618.4	2392.4
61	9186.9	8730.9
242	7836.4	6918.4
6125	7488.7	8482.8
272	1822.1	3310.9
2292	781.32	6596.1
25	4812.6	8258.2
2781	8934.2	1654.8
1094	329.8	5314.4
3916	5239	9507.4
414	8478.7	5521.3
1108	9162.6	4861.4
121	792.34	2862.2
2808	1292.1	2233.2
2453	891.72	4706.5
930	1513.7	9849.5
341	8205.3	3683
3772	8171.7	151.23
403	8057.4	4930.1
2030	9267.5	9866.6
1594	4275.5	6405.6
2849	1156.4	9428.3
779	6465.2	1390.6
63	7584.1	2208.1
39	2021.2	7259.3
377	6331.8	1620.2
904	8757.7	1652.6
4985	5355.7	4979.5
3437	1706.5	8543.6
318	6557.4	1874.9
332	5105.9	7247
1395	8321.3	1388.7
2387	9662.5	1352.8
7574	2098.9	331.88
2380	5391.1	8074.2
117	3165.1	845.04
841	1537.8	7155.1
351	5197.7	8163.1
3638	5892.3	6286.6
447	918.79	9454
536	4330	3661
2374	7115.9	6199.3
66	6345.4	5262.8
2738	1461.9	9182.2
3849	973.5	9209.1
38	5483.3	5523.9
1890	6022.7	98.778
360	2790.8	7071.8
273	4896.2	1134.7
1865	5196.6	9105.6
4286	5051.8	4900.2
2621	6276.7	2374.2
3986	7437.7	2768.3
1542	8645.4	5325.5
392	7275.3	6848.7
2284	4918.9	441.53
1966	9283.9	9853.1
22	1405.2	8129.5
703	1424.1	7349.6
141	914.08	5411.3
6280	1855.9	4881.2
8653	2835.1	4618.8
875	754.52	2026.1
294	830.23	993.19
270	7500.6	1041.7
246	4517.3	9337.6
527	1560.3	7800.1
449	3692.5	6480.7
4788	3973.6	7113.6
1424	3413.3	1293.9
133	8895.7	1454.7
9767	7287.3	8598.9
15	3732.4	7229.9
3689	2354.1	3874.8
1271	8020	4676.8
2456	868.2	4639.2
332	1864.1	8809.7
40	5508.6	5525.8
9816	8610.2	4240
131	4948.3	8720.7
941	3081.8	4258.6
3407	5761.1	1670.9
828	565.15	5731.6
460	4303.9	6007.9
4003	7924.7	1150.6
1941	7851.3	1216.2
164	3956.4	8278.1
2755	3803.3	5069.9
1821	6431.4	5861.2
86	6045.7	2707.4
42	8202.5	7816.7
261	6545.2	7972.5
112	4646.2	658.74
199	9370.2	7293.8
571	4551.8	1125.6
84	2299.4	3897.9
212	2014.7	2269.1
55	9596.7	4763.6
280	5045.9	8222.6
526	905.21	8431.7
1220	2417.6	9248.3
270	8802.7	1745.7
6062	7515.4	8854
6588	7344.6	6404
3064	5254.7	785.73
298	6629.1	229.82
1355	6036.2	9977.7
3506	6334.2	4580.7
326	2662.3	5583.8
242	8617.7	5042.1
9430	2014.3	6483.2
1	5595	951.51
339	5120.9	6136.4
442	1301.4	542.69
58	2640.3	6744.1
1334	1654.3	3074.7
19	5526.7	9362.3
58	7373.4	1384.3
812	8959	9459.7
6255	5185.6	4208.2
1165	6504	3389.8
141	3560.2	9889.2
5558	717.43	6626.5
2557	9317.8	1374.7
133	3826.9	4072.4
1160	7184.3	5963
3392	9903.4	5594.5
3985	5547	9017.4
291	8303.6	634.89
1348	2291.8	1365.4
2053	3618.1	6931.2
515	9533.4	4317.7
1308	2030.6	4643.3
418	3335.5	9305.9
294	5497.2	6003
784	2683.8	5800
3853	7116.5	7544.5
94	1372.5	3789.5
1005	6131.5	9003.2
695	4998.4	6096.8
156	8813.9	902.26
343	8792.5	8761.8
3924	7446.9	2809.3
1437	6000.2	9980.2
2874	9727.5	439.37
2606	6450.4	2384.6
116	7384.1	8760.1
1154	6779	8256.6
4290	5076.5	4870.1
976	8329.1	590.39
693	8357.7	5122.8
100	131.96	8858.6
7451	5123.6	1948.4
239	6739.8	6799.4
5935	2536	67.202
139	5177	9659.6
2263	2288.7	6639.8
331	2107.1	521.27
2380	6809.4	7904.8
21	7664.8	6027.9
277	888.61	3686.5
333	287.28	3264.1
3762	518.8	7504.1
238	9972.6	1977.4
252	6385.4	6032.9
6664	8568.5	3164.4
105	7075.2	6917.5
87	4993.5	9455.8
30	1896.2	7798.1
252	6723.4	6843.1
69	5543.8	9639.8
3434	1134.3	1540.8
1434	6607.8	1861.8
1174	2221.2	8674.3
3415	5543.7	9638.8
1269	3915.6	4468.9
3439	2546.3	561.95
794	732.91	6815.2
2246	4916.7	215.72
616	9661	2830.2
989	1758.2	4192.7
99	9665.2	1500.6
449	2096.7	2913.9
527	2235.8	1013.2
5768	1659.4	7864.5
1580	2220.5	7349.5
3126	6052.9	9703
3478	4926.4	8780.3
1745	4862.1	3463.5
134	4908	7047.9
473	6195.4	2802.6
1597	929.58	6310.5
197	6184.7	2286.8
1515	5465.3	8241.6
1343	7033	2431.1
428	8376.9	4936.7
7914	3185.2	2345.2
68	7805	8418.9
64	2274.1	267.65
53	9123.4	8346.9
918	8151.8	62.572
24	5723.8	3819.2
2222	5694.6	6776.1
2401	6528.8	7987.3
4376	4500.3	9369.2
358	7085	9104.7
1535	4326.2	7811.4
607	2664.7	5797.9
681	6766.3	5094.1
330	371.45	8389.5
2170	6124.2	2737
1898	7594.7	9174.9
5800	294.72	5334.1
2184	7915.6	3938.5
1966	5132.2	4630.4
6954	9481.7	8715.5
79	4923.3	3948
51	8635.6	9759.2
164	5923	7401.4
481	1419.3	2687.1
172	539.7	3769
787	2791.7	86.009
3825	3441.3	1323.2
87	350.96	4245.2
667	4321.9	3222.7
442	1089.3	9357.2
112	1513.2	2432.4
528	5511.2	9649.2
1695	6627.9	5018.7
187	2035	7497.7
732	6686.9	1686.4
1714	1914.7	7203.7
2103	7896.9	7211.4
6671	2778.6	7062
5758	8005.9	6702.4
292	8231.7	2828
1843	764.81	9135.7
1469	4329.6	7813
396	5012.5	981.72
2297	7561.8	3798.7
48	1732.1	7935.5
4104	4917.6	8858.8
23	8699.8	7866
2876	8306.1	1385.7
1442	7537.8	8704.6
77	2753.8	8031.3
1154	8054.6	4706.3
3584	9612.6	1303.8
2700	2841.2	4614
100	1203.5	9485.8
151	7134.5	198.49
456	1536.5	6728.4
2131	4122.2	1114.7
493	4308.2	3625.4
113	9032.8	9496.3
600	2008.5	4570.1
712	4486.1	762.82
188	869.21	517.31
299	898.34	2191.6
230	8085.6	7016.6
58	2390.5	284.74
527	1353	509.85
1723	6768.6	3875.5
408	6406.9	8452.1
356	1141.2	9437.2
7213	5862.2	2993.6
5359	5447.4	8263.1
6247	8173.5	3149.2
1779	1978.9	1266.5
1440	1807.5	6406.2
693	5791.5	1661.5
1387	2223.5	6700.6
77	9418.9	7829.3
3770	8103.8	17.884
5567	7413.3	2831
668	4374.4	3266.8
644	6363.6	5293.7
3095	2049.9	2822.6
8635	7551.4	5740.8
551	2350.3	7661.9
351	8013	7229.4
3696	8902.9	4935.8
2186	7870.1	3889.8
2374	8663	7001.6
4416	4400.7	8546.7
576	2379.5	3668.2
253	849.51	2208.3
39	2363.1	8293.5
84	218.45	6672.7
1848	2966.6	5242.1
2790	2691.2	5792.3
1054	3373.9	7134.3
216	4967.1	2607.8
35	2869.9	9076
307	8398.4	4601.1
2902	121.55	9807.6
155	5770.9	1609.5
10	1273.6	9076.8
3292	5198.5	446.33
47	1464.2	5196.4
69	6187.4	2790.2
4	396.52	1917.7
199	1767	7312.7
171	7459.2	1056.8
220	2404.6	3514
47	4999.1	2646.7
252	5001.5	2764.9
197	3744.2	8733
2613	6535.7	2878.3
1014	6250.6	437.18
530	8643.5	2439
1787	5846.2	3784.2
22	4661.6	603.76
158	9132.5	6984.8
37	2178.8	1093.5
647	4142.8	1205
9576	6993	2444.7
48	2136	4485.5
57	6726.9	9946.9
5139	497.56	7941.8
1037	3248.1	5802.5
194	7752.2	196.68
1353	1064.6	2870.5
1044	7250.3	6441.7
1382	656.82	1854.1
781	9859.9	9152.6
616	6036.9	2976.9
24	9262.8	5051.8
148	2372.2	2590.2
5687	854.75	2604
8653	3497.5	4678.2
78	1837.7	2441.1
1293	2143.9	7391
2325	4252.6	5116.2
456	3104.3	8121.1
7443	746.49	8251.9
472	6180.9	2851.2
13	6236.9	1767.3
961	9268.5	6882.3
1702	5277.6	8653.6
9401	9947.5	8686.8
3	2130.6	2905.6
5408	4049.4	3583.9
1821	9093.5	9827
1098	123.06	7983.8
5355	500.94	8015.9
1551	9156.1	1528.3
704	2316.4	2518.4
891	613	1782.4
652	5229.9	736.81
4636	885.56	504.64
36	5272.6	9411.6
369	8179.5	88.232
118	2007.2	1025
104	8857	556.11
5997	1692.7	1351.4
210	8990.1	9832.1
6214	602.36	8900
3707	9177	742.18
1515	4987.1	5708.3
1391	6604.1	9769.7
43	9407.2	4523.7
137	1506.4	480.09
1627	6587.9	7990.9
26	2317.4	2569.9
324	9615.3	9810
2194	5894.5	6326.5
2175	5003.9	5003.9
3583	5216.6	4103.4
155	4489.6	310.97
5934	2957.8	2065.3
2072	8212.3	6367.7
528	9545.9	6994
425	145.62	9862.7
916	7086.8	51.082
662	6140.5	828.57
3172	3011.1	6046.3
29	3131	335.8
159	2340.7	2616.2
170	3068.3	9735.7
1408	858.68	2661.6
2157	7819.8	7174.2
1866	176.27	5791.2
13	9280.8	3540.4
467	8964.4	4372.4
1965	2274.2	5189.7
4547	2939.5	5290.1
2751	5443.7	5803.1
243	3996.6	3241.9
8042	7428.3	1509.5
2073	5744.8	3630.2
7140	1317.5	581.76
142	6721.7	1039.2
597	6470.3	9612.1
456	6354	4982.2
1520	3407.7	6751.7
941	1709.8	3536.9
185	1006.5	2301.1
2492	1124.3	7358.2
204	2150	247.97
8579	7691.4	6044.8
164	5148.6	4682.8
270	6012.2	8115.6
87	1959.7	65.644
2178	4574.9	7914.1
14	8153.1	8432.3
1847	4872.3	8949.2
1842	4943.7	9017.9
4116	9886.7	9181.7
136	6510.6	7035.3
9814	8562.4	4308.5
3397	8811.1	4771.1
2835	5505	9652
5	8654.7	9713.6
1208	1570.7	7341.3
366	5224.2	9462.2
1902	8164	6313.9
2258	3494.5	3607
284	5869.7	8270.2
234	1788.2	7313.3
93	8721.1	6628.6
2323	7084.2	4432
7813	1919.6	4563.7
5027	8089.9	1534.6
88	3628.1	2055.9
3249	8672.2	5797
8	1108.5	2893.8
3154	7418.7	6855.8
66	6428.3	9037.4
2129	6244	8862.1
98	685.3	475.83
6310	3411.3	3097.7
160	9205.3	4910.4
3512	9148.3	2693.8
250	2639.6	5516.8
214	5346	2102.5
1077	5198	9397.4
8795	8812.1	863.61
1759	6317.1	2435.5
3688	1981.3	8130.3
12	8235.4	7724.2
485	4537.1	9041.3
2390	443.81	3739.7
1574	6243.5	4549.6
2162	5440.8	9746.1
2014	8044.4	9845.2
8314	6054.9	8989.6
2887	3960.6	4066.3
6369	9488.7	6107.5
78	613.84	8289.6
156	5115.5	4710.8
179	3246.3	4125.7
1034	8254.5	556.84
1202	9446	5754.6
76	2957.7	4696.8
170	5572.4	1235
2609	9047.2	1245.4
1446	6784.2	5063.1
3119	6812.4	7916
83	8862.9	5882.3
2411	4257	5361.7
137	9153.8	8159.9
1542	6392.7	4589.2
158	2524	515.46
1421	684.81	8388.5
273	1774.2	3323.9
9103	3433.3	5842.6
6111	3544.2	3609.9
636	7234.5	6779.7
141	8068.2	4717.2
455	9635	6777.3
1212	3095.4	2087.9
2540	3653.3	2357.3
88	6035	9994
440	1244.2	522.55
92	2783.6	1218.8
910	5334.5	5580
1676	5186.9	4144.5
1392	2109.7	4396.5
106	5746.5	6445.3
3819	8164.3	6716.7
268	4973.6	1044.5
630	6188.3	2813.6
3217	5580	8872.1
197	4832.8	3486.8
651	7798.3	803.16
218	8260.2	962.77
6	865.34	9731.9
8872	3337.4	590.41
184	7525.7	4333.2
2302	6410.6	5865
1473	9923.9	1285.7
4064	5134.6	835.22
5805	8904.6	4903.1
206	4584.2	7728.2
89	3795.1	5725
124	2417.3	7639.3
5954	8169.7	1521.7
86	238.42	6694.1
734	8273.1	2821.6
1164	6538.8	3401.1
100	7344.9	6598.1
1222	7972.9	7168.3
2351	1515.2	8200.9
9	7875.8	4213.1
175	2932.5	2099.4
419	8140.9	860.4
1948	3285.2	6310.6
2330	5893	2934
368	458.43	7596.6
185	9477.5	6347.9
1766	2864.8	2131.9
553	936.7	6599.9
2177	2908.7	4897.6
2440	5488.5	5653
7439	778.65	8206.5
1507	5412.8	8228
9506	8092	3397.1
40	8330.9	1441.2
3538	5527.2	5614.5
2968	7154.1	2647.5
1628	4931	7001.5
3486	843.55	6619.3
5559	668.39	6651.7
24	7187	6151.4
1720	117.51	7998.8
1	6721.1	4953.6
462	2925.3	5268.5
1346	8114.3	2975.1
1646	8947.5	1413.9
37	7547.8	6769.9
184	8026.8	9850.8
176	9435.8	43.157
4	3952.8	5020.4
1067	1911.1	4920.2
115	4630.5	5588.5
1213	7485.2	1591.1
123	9008.3	3214.7
1635	5257.9	8890
2599	7831.7	6891.9
1813	3583.6	6825.5
246	1202.3	7484.6
3255	3911	138.22
2649	9099.1	3957.8
2661	2916.5	312.2
377	4962.3	9796.1
9260	3610.9	5062.8
264	5097.4	4784.2
9738	8519.1	1751
124	5926.9	8274.8
119	960.27	1488.6
511	5991.3	536.32
1055	5733.3	3855.5
343	4640.3	5271.4
130	5095.7	6353.7
9211	4102.1	2645.8
151	5543.7	8522.8
437	6880.1	6241.4
4016	6075.1	2723.5
206	3510.9	4407.4
3379	712.49	6654.6
4537	8321	2439.2
823	1867.9	819.49
9067	2864.7	4876.3
111	4632.2	581.69
8319	4903.8	4976.1
83	4364.1	6269.9
287	5224.9	4082
28	6172.3	789.59
846	9231.7	812.07
20	5547	9288.5
137	9376.1	4472.5
506	2860.4	7038.7
745	3936.1	6668.8
805	2298	1303.1
1186	8225.6	7777.9
4898	2954	2055.1
206	2150.8	6651.1
1305	6484.5	3400.1
5740	1739.9	7560.3
587	5448.1	8268.9
1162	5941.6	6626.2
1790	3677.7	2226.7
4221	6239.8	1810.4
2143	9849.1	7507.4
206	8988.1	7411.6
90	6687.2	7808.2
2120	6947.7	8400
98	5336.8	2513.3
414	252.77	3716.4
719	1153.9	1578.4
597	7168.4	6090.4
2912	2608	3417.7
483	6899.4	6182.9
4602	3194.2	4973.9
188	6709.7	7746.7
1177	6047.5	6119.7
8604	6173.2	4800.8
2196	3306.4	9344.1
2141	1121.2	7053.3
1077	3925	6633.5
137	3858.9	7564.7
3851	7140.3	7462.8
3799	9357.1	2192.5
2880	8908.8	4921.8
8884	4889.7	8967.9
1596	5246.1	4194.4
1010	3615.9	458.91
2133	1666	1644.4
440	2826.2	9054.8
4582	9714.8	513.71
1758	2492.4	2823
240	1167.7	7357.1
3354	6449.9	1590.6
8214	3438.1	7146
70	4963.1	5767.4
433	8514.9	5229.9
3497	3160.9	9015.9
298	4097.6	1384.9
74	3795.1	9710
375	33.3	367.8
1601	9698.8	2936.8
644	845.45	4671.6
717	5079.7	6373.4
391	9288.1	5577.4
212	1805.2	6568.7
2171	7972.5	4639.2
299	4026.5	1399
2405	1722.3	8723.1
1160	4789.5	6424.4
351	4637	2231.2
2019	1915.3	4916.7
1403	297.84	9738.1
503	1370.2	8291
369	9749	1723.3
108	1871.4	6431.9
1096	86.521	7992
5952	2578.6	8917.4
357	5995.6	6036.3
173	9980.8	8689.9
1813	2489.4	5640.5
1410	7391.2	1433.4
291	8196.9	2737.2
7368	33.438	7364.3
654	8043	935.1
1073	7528.3	2515.8
587	2602.1	8855
3411	7087.1	6946.1
1203	3660.6	392.99
906	9938.2	6845.2
994	5586.6	330.7
2101	6142.9	2738.8
1108	4778.8	6393.7
4011	7699.4	186.35
2551	5452.2	9760.5
140	2181.8	191.67
715	8003.7	9358.2
1215	8648.4	4271.9
35	21.485	8534.1
9748	8732.4	5036.6
2469	4011.9	8517
3892	6224	4373.2
3877	6437.1	8473
347	7993.7	7234.1
1437	2708.1	8760.4
97	691.95	8346.3
1002	7403.8	1229.8
394	1517.2	3132.7
276	3260.5	2089.8
1580	3072.1	355.34
2567	2355.3	286.58
1115	6832	5812.4
1152	9629.9	8746.5
58	5363.8	2058.6
181	2695.3	1151.6
315	3894.5	7024.3
2922	5148.3	1863.8
8820	7552.2	8813.5
7241	4065.4	1412.9
3158	9128.3	9879.5
3775	545.84	7456.1
3471	833.04	6620.5
82	7687.8	3282.6
569	552.64	4430.6
232	2422.9	3509
191	7314.9	1627.5
203	186.67	5054.1
3981	5581.1	9000.5
2141	8188.2	7024.4
756	8514.5	9824
792	4380.6	6303.6
1088	6613.4	8232.1
67	5292.5	5630.3
46	5497.9	9673.6
1669	4590.5	9074.7
3484	3812.4	2794.8
2405	6202.3	8492.5
195	3723	8723.1
185	2330.6	3172.6
7685	3469.9	2239.8
1847	3457.7	883.31
3030	8130.9	6708.8
4806	5833.2	3824.5
2023	6134.3	9576.3
1107	7286	6852.5
84	8325.2	8966.8
2821	2444	7121.1
474	3882.1	9971
29	8501.6	386.8
465	6862.5	1422.2
1556	9922.8	9422.7
41	5340.5	1781.1
1714	7142.2	8667.5
2510	9800.5	5820
2554	8189.9	6328.9
1838	2661.7	5915.9
704	578.81	4421.4
127	1398.5	8078.9
319	1245	3431.5
1471	4939.3	2291.2
2596	3474.5	1980.4
1472	14.477	356.23
3555	4259.4	5781.5
7128	879.77	4698.5
1161	3326.3	9360.1
1846	3450.1	959.42
1179	4960.2	1010
574	2943.6	6825.3
846	1403.2	4415.1
1471	9813.9	2765.1
7057	9254.3	4545.3
65	7327.5	1580.8
1206	6568.8	3068.3
1511	5040.8	3227.3
26	6171.6	806.65
625	9448.5	8243.5
1830	5125.8	1918.8
428	2690.8	9452.2
491	2507.3	2877.2
3164	2578.9	6720.3
1736	9819.9	7535.8
385	9070.9	1501
169	1192.7	7927
743	5757	1696.9
605	9526.8	2071.5
1955	9977.7	2775.3
3879	1174.6	9436.5
1270	1834.5	5280
846	114.9	244.34
1882	9452.3	7781.3
1746	7638.5	2393.8
1749	4380.2	3263.6
7328	8258.6	6854.8
702	2367	2501.8
2515	4045.3	9862.4
7953	2405.1	8294
2639	7876.4	9205.7
1855	3132.8	188.83
8267	8160.7	6366.8
1689	553.66	5212.8
514	9559.9	4350.9
8649	2277	279.45
1284	6143.2	8886.5
459	3262.9	5278.6
123	1533.5	1561.1
608	9479.1	4680.7
1354	2586.1	5389.6
5737	9505.7	9214
271	2199.7	203.98
1201	548.9	5710.7
316	2993.9	8116.4
428	4928.9	3745.1
2996	883.27	1666.4
2425	722.91	8003.3
4578	2629.5	8766.9
6455	2060	2790.6
537	3730.6	3167
4874	635.39	2252.3
2113	7732.3	5548.6
6407	681.6	6121
82	7746.4	2278.4
1411	1187.4	9428.9
82	9298.6	6811.2
1729	5130.9	7329.7
1356	6081.9	9981.8
447	9237.1	9416.5
5268	4301.5	9787.3
787	1840.7	1982
81	7069.6	2463.5
3800	1075.3	4652.6
452	9336.8	1360.5
183	6290	1652.4
867	8538.1	216.51
248	679.72	1723.6
2683	2670.1	2464.2
4336	1421.2	8629.8
76	7023.9	2476.3
1092	7590.5	9184.3
133	5367.6	2115.7
2648	9115.6	3953.2
4880	4212.4	9704.5
5741	942.93	8435.3
461	3256.1	420.19
1291	2327.7	232.85
223	3470.6	8566.5
279	921.3	3402.4
643	8473.8	9783.9
77	8232.7	2929.1
1920	5541.6	313.43
54	4615.4	195.99
5783	8972.8	9851.5
1329	9307.3	1859.1
3751	2556.3	594.86
538	2667.6	341.9
194	7031.6	3134.8
3355	8240.3	2690.6
4649	6302.6	8454.1
8033	3835.2	5638.9
204	8552.7	1353.6
4644	3434	7643.8
453	38.409	5752.4
209	4082.7	8795.2
409	3066.9	2288
1706	1075.7	3648.6
2000	3878.2	6954.1
965	8613.7	3808.5
663	2190.1	6683
318	4302.5	2935.5
289	7541	9102.3
2511	7645.2	3679
2755	1640.4	8687.9
64	5095.5	6359.3
7141	5586.8	937.13
1606	9197.5	4601.2
1839	5953.2	6700.4
154	7366.4	3223.5
148	9760.3	8050.8
4358	4990.6	4952.2
563	2356.2	6500.7
847	1370	4410.7
1635	7911.5	4216.8
359	4391.5	8803.1
119	7497.7	1259.2
701	2330.6	2525.8
468	5817.8	4721.6
845	9256.7	834.35
2538	7897.7	9584.6
8508	8871.1	2227
8307	6421.3	5864.1
1635	5168.5	1112.1
3888	4307	747.39
163	8682.5	7805.7
2353	3674.1	4720.5
791	3271.1	456.72
240	8445.6	6076
768	4306.7	7808.4
3886	6187.1	4396.7
175	203.56	9965.6
1654	2220	983.12
1681	8227.4	7775.9
7267	6146.4	6936.7
565	9780.4	5849.7
1065	3486.5	9848.4
167	556.76	3798.7
1285	5796.9	2535
1205	4353.4	2309.6
444	7941.9	354.83
30	986.38	440.14
122	4106.5	5847.5
279	868.51	3697.9
170	9796.7	1619.4
646	4309.1	245.23
1109	7391.1	3509
45	1105	757.04
3528	9023.8	2601.6
1320	2626.5	8733.1
196	1652.1	1280
102	7471.9	2769.7
9220	6786.2	3885
493	6660.8	9752.7
4634	7279.6	8682
19	5907.9	2480.9
2627	350.37	8406.3
1311	8461.5	5874.8
7081	4895.2	7741.7
176	7875.2	5736.1
2011	1927.2	4932.3
227	4386.3	6533.8
1562	1884.2	6464.3
1711	4611.4	9384.4
76	6141.3	5956.4
185	7573.6	4330.8
86	8109.4	801.97
9	1364.7	4476.4
127	6160.9	6173.6
165	7707.4	5770.1
837	3447.8	7687.1
383	9687	9066
3	8323.9	2624.2
2894	5375.4	8180.5
1140	6254.3	3490.2
171	5948.9	3572.9
2031	9241.9	9811.4
187	7117.9	6096.3
52	3019	9534
318	5907.2	9105.9
958	9996.6	4896.8
8317	8699	4738.6
3881	1163.5	9447.1
7227	9950	9713.3
253	2101	6530.8
584	3121.8	9077.5
2885	4238.9	5357
5508	8283.6	8930.7
413	7309.7	6456.5
1244	1857.7	1974.1
2982	712.75	5485.4
5677	9831.5	2734.7
122	547.6	5675.1
7962	2369.8	7563
933	8209	5657.7
2566	2413.7	376.32
2289	7513.4	8756.9
1741	7445.1	7844.4
2975	4354.5	745.91
372	6303.9	9141.2
623	6184.1	8170
6257	8707.6	5332.7
3612	9222.7	8087.3
1102	6496.1	3051.7
1463	9724.3	447.95
389	4030.8	5211.7
1492	3523.7	2076
292	1649.1	52.006
25	1875	6706.7
6200	7686.1	5720.3
1354	9644.8	4772.6
69	2030.3	7175.3
317	5979	9090.2
9273	2996.5	6830.8
72	5113.8	387.31
265	5115.8	4722.3
436	5066.9	7220.8
1583	2192.6	7387.8
7153	6835.9	3626.9
473	7412.4	1370.2
2657	3758.8	5045.8
233	2080.2	6509.3
2422	2952.3	4176.4
1197	5472.8	6454
840	4861.4	9817.6
198	8764	6736.9
895	60.629	1701.8
3146	7406.2	6941.2
1513	308.27	1426.1
462	1687.7	4181
3699	8831.1	4904
1287	965.07	8534.6
2402	6604.3	7981.2
7202	6016	102.32
836	3378.9	7758.6
210	6280.1	8405.3
402	7140.4	8581.2
8793	7461.5	2768.1
1717	6398.4	784.04
1679	5248.5	4184.1
78	481.65	7496.8
5150	950.1	9193.3
279	2082.7	4681.6
7214	5882.6	3102.3
159	3709.2	2396.1
385	5076.9	2392.7
1017	8077.8	9853.4
5193	7635.2	2330.5
6951	2539.4	38.313
3887	6186.2	4384.8
3	1119.4	3647.7
4151	5227	8861
35	9196.9	8211.6
1754	5947.3	543.6
2485	9013.8	9948
997	4069	3603.9
3537	6063.4	6691.4
443	1632.1	1103.6
6950	2584.1	96.576
1435	2676.6	8735.1
6772	3608	370.22
872	596.29	8360.3
5714	3193.8	185.64
3055	4967	8814.7
29	3410.2	6754.9
1982	2682.7	9734.7
6443	605.54	8330.5
862	3377.8	7090.8
1993	2551.4	2516.5
122	3749.2	6237.6
305	6850.4	3526.4
1051	1157.4	3483.1
225	2223.1	1019.1
191	2337.5	225.38
443	4895	4788.2
1216	5563.8	346.46
1530	3416.8	6747.6
188	2033.3	7514.3
234	3281	8678.1
4836	1648.5	3348.6
3523	4345.3	3220.2
6590	8751.2	4475.3
653	2257.8	2148
211	8722.9	8780.1
1862	6555.1	9381.8
242	6689.2	2366.5
1581	1178.8	5643.3
331	6998.2	2069
3539	6390.6	687.86
4984	5408.4	4922.1
2662	2839.9	286.73
8362	4691.8	597.19
4387	5469.3	9764.5
510	7433.7	7844.8
205	2142.1	255.85
1005	2324.1	6530.8
2015	8071.4	9780
1480	300.44	2813.8
439	3089.1	9675.6
3372	8307.7	923.63
73	1311.5	7781.4
11	4927.8	872.42
10	3473.5	4621.6
5186	7858.6	1206
1949	2526.1	2558.9
2	6771.3	3826.2
5494	1075.8	8581.9
115	623.76	9577.2
447	4977	4704.7
7350	4052.9	4075.5
4002	7866.3	1217.6
9528	3460.1	1930.5
1027	9141.6	9816.5
171	2188.7	1086.9
4935	1657.9	8734.2
128	2224.8	8546.5
595	9109.9	3975.6
138	9209.7	2753.9
1007	6610.4	8218.5
3839	1161.2	9509.3
1622	148.67	3408.2
1355	9616.1	4844.1
367	5189.1	9437.9
1149	1453.3	9882.4
4266	854.02	7771.4
532	9455.1	5749.7
1103	1163.3	5120.3
7189	2346.9	7582.7
600	57.63	6666.4
5550	2175	8529.7
300	914.95	9523.7
467	8100.3	9933.5
349	8691	6219.6
8103	7510.6	2789.9
96	3141.5	2328
703	1316.6	9065.6
2197	3329.8	9341.9
2617	6308.5	5234.9
103	6514.2	891.41
737	4533.7	7644.3
539	4366.9	7823.7
310	8378.6	4600.9
851	5415.3	1363.1
494	7695.8	4323.2
7913	3215.5	2339.5
176	5896.4	3613
6882	1336.5	1753.8
2259	5536.8	2408.8
57	7766.4	8389.7
813	1756	4306.4
4224	3863.7	8658.4
1	4542	9350.1
2422	8772.8	6864.8
699	6521.6	413.49
1530	2203	5187.8
1401	268.56	9732
24	1823.5	5284.2
429	7460.3	5682.8
1919	6746.3	1766.8
935	594.97	8303.2
3667	4458.9	3650.8
205	165.1	5002.5
523	1693.3	7475.9
4701	7485.3	3017.5
1220	9671.1	3748.3
56	1980.6	7105
473	9233.3	6699.7
1695	8188.7	2758
932	9238.8	8719.6
927	1471.7	9893.3
2873	8995.2	9899.2
620	123.07	359.19
5705	2379.7	7598.9
6692	8293.4	7738.8
573	1658.8	3078.6
629	7241.8	6453
10	9262.5	9833.5
5	765.03	6577.3
1486	3258.7	8501.2
233	2191.4	8585.8
1774	6708.1	1667.7
4883	3358.9	5356.5
144	1928.7	1314.9
207	2838.9	1198.3
197	3296.2	3912.8
743	4691.8	8969.3
3821	8860.8	1689.6
8227	3566.3	4630
7374	6390.2	2342.7
95	7073.2	5848.8
3184	890.06	559.39
586	7616.6	1144.7
1453	8353.7	6697.2
8678	6309.1	7553.5
74	3840.2	9134.4
6495	3656.2	2355
27	9215.4	4999.8
686	3697.4	4236.3
234	1130.7	746.32
956	996.32	2608.5
41	2447.2	3050.1
741	8942.7	7455.7
2044	8194.8	6361.8
5594	8565.8	3195.7
3754	6195.7	9556.3
1317	1521.9	8671
385	5592.9	7159.7
44	2154.3	7077.8
1065	1581.5	7306
451	8976.9	5916.9
3240	8220.7	2706.5
16	1376.8	4552.7
4693	5513.7	9481.1
598	1990	4609.8
1230	8539.2	5307.2
2301	6406.2	7781
1084	5216.6	8218.2
4363	4972.5	5013.5
164	9924	8684.2
1508	8164.9	7642.3
377	9236.4	6892.1
1063	7169.4	9139.9
49	823.78	9140.8
2178	5657.5	6766.2
967	6512.8	9553.3
48	6472.2	2365.5
5099	2635.1	8874.6
9	234.91	3964.6
704	1792.4	4148.3
278	8798	1735.1
1102	6252.3	9147.4
355	5864.4	3389.5
6795	6384.6	2813.3
4945	5441.1	4948.3
338	1791.3	8704.1
5698	8690.8	4740.9
3611	4004.1	7165.1
5761	1679.2	7850.6
5093	2723.4	5747.7
8981	7253.1	8700.8
4607	2591.4	8900.2
5872	2947.9	5270.5
38	8839.8	1643.2
1198	5279	418.29
3495	619.94	2945.5
161	533.55	1160.3
465	4889.3	8069
4580	8039.6	5795.7
145	5178.4	9648.5
244	1206.8	5111.8
544	3297.6	2913.4
412	9336.6	1878.6
5210	6464	4112.9
14	8986.5	7885.4
100	8752.7	599.6
159	9159.9	6979.4
2218	3681.7	3037.3
5525	4522.8	3614.6
2284	7500.3	5186.5
1298	5305.5	8669.9
438	5538.7	349.54
451	4139.9	2976.5
276	5107.1	4702.4
251	6292.3	4888.4
8316	8220.5	6351.4
259	9513.1	1591.6
1503	1663	8726.2
1288	827.61	2225.5
2541	1824.7	3.8308
4070	6460.2	1415.4
1145	934.61	1711.3
1067	1563.8	7374.4
3539	5510.3	5665.1
789	3485.1	903.85
84	8069.6	8591.9
3525	8299.6	6789
77	2170.4	1457.8
70	204.06	6284.2
1252	2173.2	7408.1
14	8859.4	5245.8
843	1796.7	4180.6
3308	4087.4	3662.3
1300	3148.3	2686.8
34	6507.6	2394.4
5280	2688.6	9456.5
1555	5193.6	878.2
1557	8989.2	1969.4
1950	3351.5	3110.8
1058	4992.7	7709.1
1349	2277.3	1287.8
4804	5803.2	3750
436	6844.6	5604.3
639	4104.6	3621.5
1044	4205.8	4716.1
107	8812	4814.4
157	3118.4	3647.7
3535	6066	6789.2
3542	5457.8	5687.2
481	7483.6	1285.8
9	8004	6627.3
1163	8148.2	4696.7
[truncated: 11,292 more rows]
