# Supplementary material for: Verifying molecular clusters by 2-color localization microscopy and significance testing
Source: Sci Rep. 2020 Mar 6;10:4230. doi: 10.1038/s41598-020-60976-6 (PMC7060173; doi:10.1038/s41598-020-60976-6)
Supplement: Supplementary file 2 — Supplementary Information2. [file 41598_2020_60976_MOESM2_ESM.zip › 2-CLASTA-master/Simulations_testdata/oligomers_tetramers/locs_labelA/tetramers_results_sim_1_locsA.csv]

frame	x	y
2207	4229.7	557.04
661	2933.2	4391.6
101	9344.1	6783.2
401	1346.2	8120.6
1208	9097.8	1347.8
772	2035.7	2185.9
3717	5689.2	8400.5
1539	4915.9	9443.5
57	6208.6	3916.6
85	2117	1732.4
2189	3996.7	6687.7
6	5754.7	5744.6
98	9153.5	9145.8
3087	1339.2	9572
2542	1574.7	7765.7
628	2387.8	9259.5
5174	1735.3	512.74
56	9341.9	6400.2
458	6469.2	793.84
1196	6572.1	4642.6
8026	2823.8	2081.5
610	5580	4613.6
1463	4845.4	7450.9
1678	3320.4	990.9
242	6337	1951.9
3324	9391.4	2799.5
20	839.51	2354.4
4790	609.08	1927.2
97	7877	2397.7
881	1573.4	8246.6
102	4473	1218.3
600	4288.7	666.27
703	9657	7629.2
2903	7572.3	1061.1
754	1176.3	8930
446	819.74	6301.5
552	7662.7	4782.2
1955	4845.9	3774.3
1093	1317	119.36
1743	1345.1	122.98
4003	7172.3	1572.8
2375	2614	7491.3
1	3680	8178.4
3210	8979	554.52
135	8707.1	6650
267	3678.4	7353.9
2313	112.18	6305.7
624	2418.1	5536.2
377	7699.7	8812.6
3384	4578.3	1937.5
971	5479.4	2723.1
1300	6832.2	8545.6
6733	7953.1	3927.8
1829	5110.6	2215.3
356	2050	6139.5
296	6377.9	8596
6987	234.87	4910.5
137	5538.3	1419.6
1163	6471.3	5272.7
6788	5984.4	1701.3
105	5066.6	2229
69	7153.6	5847.6
260	564.74	147.92
5161	6558	2013.3
3310	6892.2	8477.4
134	6178.5	7736.2
283	7829.9	2445.3
5195	6588.6	9266.3
1679	5301.1	2669.8
86	7685.3	9969.2
1575	4524.8	9788.2
243	7696.8	2288.7
4729	2433.8	9287.3
9640	5659.4	7559.1
342	6826.5	7482.6
827	9154.5	338.7
2555	7066.8	9857.4
274	9894.9	3003
947	2462.5	460.65
27	1205	9384.1
1332	2082.3	8486.6
922	3616.9	423.88
785	327.97	5944.6
2033	1875.3	1202.6
515	8014	976.2
579	4032.3	74.63
1955	2133.7	3809.8
1327	6575.2	4311.7
3532	7513.2	7940.5
312	6613.7	5300.2
124	4396	29.225
1306	2797.4	2878.6
194	932.28	3840.8
1312	601.07	4449.1
773	2067.2	2184
61	7479.9	1733.8
1793	962.33	430
438	785.95	1846.8
8248	9318.3	6430.5
1564	658.74	9509.1
2473	2051.6	8910.8
355	1981.7	4274.3
4914	7149	2729
920	4620.1	1461.9
597	6677.5	6871.2
3382	2811.8	676.72
914	7666.3	1155.9
2287	6907.5	8508.3
776	9720.9	7605
2738	5957.2	4218.2
1241	876.13	1765.5
151	5824.4	4474.3
389	8616.8	9108.4
7077	6328.1	8818.5
2119	2389.8	9603.2
76	6996.9	9882.1
5831	7516	6525.1
2352	987.29	5757.8
495	6077.1	9844.4
681	8964.2	9255.6
1904	1074.3	6834.5
633	7922.5	276.44
1984	5805.2	3591.4
2844	6991.4	7757.6
4500	5967.9	3533.4
1831	7252.2	5401.5
1385	3320.8	6430
859	9752.7	9919.9
6897	4464.4	1230.5
4232	4364.9	43.45
1162	1293.8	8462.8
5583	8470.6	3475.6
312	4076.8	1660.2
298	127.53	9977.6
42	5223.6	6609.7
3753	6448.8	1948.4
1341	4653.2	7479.1
1007	9838	6187.6
206	992.15	9244.9
259	7652.1	7740.4
407	3923.7	8910.3
207	5492.5	4653
254	7665	7710.1
883	8964.6	8782.7
3377	3111	6557.7
3541	8470.5	5158.2
842	3585.1	986.22
5465	697.01	2408.9
1002	7170.6	1620.6
87	3911.4	2289.2
9040	724.63	2473.8
526	6768.2	7326.3
5934	2701.2	1831.8
2796	7406.8	8010.5
621	9975	307.7
211	9193.2	6063.2
608	9844	8762.1
2118	7081.2	627.33
990	1748.1	7012.5
54	6592.6	9140.2
5659	8064.9	7753.2
2052	6715.3	1581.9
221	4120.9	8429.7
1314	6780.2	7269.1
5308	450.08	9454.9
578	1781.3	8954
33	8389.7	9239.7
1025	9413.8	6446.5
3477	8002.8	9414.8
1859	4002.2	6670.7
113	6206.8	3043
3128	451.69	9696.8
465	5758.2	5903.4
1568	5072.3	4619.2
35	4148.7	5456.7
1218	8898.9	1733.9
1310	6611.8	2930.2
1532	3399.8	6373.1
2870	2872.8	4380.5
1411	1037.3	5515.7
914	689.62	9688.4
1922	9174.1	7936.2
455	9096.1	392.42
3512	5234.4	5370.7
1115	7856.8	5577.5
6217	505.41	6910.9
50	3074.6	9519.9
416	8269	2552.8
1517	179.66	3209.8
9542	8613.6	9594.7
31	6346.5	3068.4
7337	8684.6	7562.6
61	8424.8	9278.5
2735	1.1714	4097.5
4622	8776.8	8365.4
9658	22.838	5368.6
6783	5502.3	4660.4
1752	9205.3	6818.2
134	1419.8	2056.3
308	852.66	9611.2
3909	4470.2	1259.1
462	9591	5902.4
657	4120	2706.2
893	7960.2	2877.3
1660	4115.2	8267.1
206	5260.1	6350.7
431	733.19	7791.1
96	2096.4	3960.1
2589	967.97	7678
996	8336.9	265.24
1022	1845.3	8903.8
5282	9893.9	3009.1
4693	8054.4	6949.6
7698	726.77	2365.5
1174	9442.6	791.6
46	351.87	7843.8
249	7679.9	3646.9
1105	9516.3	5964.4
1453	7118.8	2752.5
9093	3687.6	7012.8
621	668.17	2360.4
119	6319	1114.3
3961	8643	3393.6
2466	3132.4	9368.6
1771	1542.4	2678.1
737	1137	6217.2
7685	9983.8	2614.4
4978	8001.5	8633
1	3848.2	5097.7
415	8108.2	6104.5
25	2796.4	426.9
476	420.33	5308.3
772	2121.5	3836.5
267	8275.1	5044.2
3854	8376.5	6210.7
2378	3669.6	642.63
95	412.25	7165.2
188	5882.2	4413.3
3517	2939.5	6081.4
3323	3580.6	2874.9
465	7917.3	4882.2
8457	1621.5	7614.2
3221	5825.3	3657.4
3334	803.76	1908.4
723	4857.3	3821.2
49	6310	8292.5
7056	9309.2	6386.3
6670	5420.9	8235.3
1353	2628.8	3272.3
1701	1942	7268.4
565	8980.3	7501.1
5747	6567.6	352.06
858	728.89	8704.1
6707	2308.1	6101.9
343	1210.7	8959
4218	3352	9734.9
1220	962.56	1783
2187	2165.9	1731.4
352	3686.8	7354.8
348	5892	4370.9
1067	892.35	141.41
577	9527.4	9611.4
93	8372.6	8392.5
2839	2846.1	7905.1
1002	5832.8	4370
267	5058.4	8030.6
2612	6166.6	3247.8
817	9690.9	7109.5
8340	9584.4	3171.8
41	3729.1	9795.7
114	9429.5	7697
745	5438.2	2747.9
110	9274	1522.6
1346	6491.4	2133.9
253	9001.5	302.22
591	1725.5	4007.4
994	1031.7	6379.7
1517	5948.9	5727.5
2030	2557.4	9019
675	2008.8	574.39
411	324.67	7836.7
79	6444.6	8296.2
751	7507	1934.9
3430	124.05	2020.9
32	7182.5	8349.5
2992	2577.3	6433.1
338	7022.9	596.97
1854	6311.3	1972.4
885	7063.4	6888.2
1237	8739.9	1944
643	6517.3	3020.5
144	5985.1	5644.4
1023	2025.4	4852.8
647	6105.1	7564.2
1080	8237.3	4685
1207	5689.6	2614.2
966	943.04	6790.4
2510	5168.6	4388.2
2884	7453.9	4182.7
778	957.42	1944.4
248	3392.1	1021.6
412	6443.9	2247.3
2079	5518.8	1263.6
28	6589.8	9166.8
571	2429.9	5551.6
1259	6484.6	5539
7040	3078.9	7571.6
5133	1100.5	8206.8
6551	3786.5	3296.1
127	8313.8	9473.9
6040	8659.9	7537.6
6780	4641.3	1882.3
874	7072.2	6906.5
314	7778.2	9435.5
157	2556.7	5509.6
8	4473.1	765.69
9884	4487	2339.4
1966	486.14	6430.7
7568	5096.1	6864.2
2344	2658.3	2123.7
857	6177.3	3883.6
5347	29.103	2542.5
9744	556.63	3986.6
818	7182.1	556.69
1303	7244.1	8362.9
144	7847.7	5340.2
6092	187.13	7664.8
5987	2836.1	9361.8
2148	2802.6	2883.1
6423	6100.1	9368.7
86	7568.2	6979.4
136	6605.2	8906
1940	6410.7	4871.3
22	5619.8	1464.7
201	8418.8	9255.1
172	8970.8	7495.7
1217	4027.8	7868.4
2262	7239	1645.5
219	5036	7998.2
494	4309.2	1782.3
9	330.8	6667.3
4510	5765.1	8394.9
1316	1192.2	7941.1
276	6408.4	3258.5
733	8652	5701.5
7038	9648.8	5927.6
81	4686.1	3933.8
1011	468.4	1834.8
4853	2333.5	1941.3
176	2871.4	8747.7
3010	3646.9	6260.8
8	6519.1	4122.1
473	2495.7	4431.2
222	3930.9	2412.9
4984	1935.6	9049.5
2822	3136.4	4247.1
378	2614.6	5452
110	4015.6	9424.3
2399	6199.3	6880.5
42	1219.2	111.42
2560	8922.6	3027.6
336	9131.3	2025.7
231	3683.7	7415.2
747	9507.4	9414.3
6552	3803.4	3361.1
4167	1212.2	9486.5
8445	8552.5	875.55
4220	9229.5	1454.2
40	302.53	7855.1
90	2555.9	5652.9
2381	3631.1	613.74
857	8527.3	7553.8
8946	7980.7	4004.9
4	8090.8	293.43
2188	2154	1748.1
2263	7153.3	1581.1
1602	1680.5	2570.3
59	6577.7	7151.2
2092	2283.6	1926.6
3184	2288.6	4998
309	5481.3	2751.1
840	474.89	9646.7
1764	2041.8	8886.8
148	6577.4	3821.2
461	1040.6	6614.5
340	3118.3	1844.9
2648	2293.8	1899
3583	7780.3	4276.4
1087	9528.3	7668.2
639	8762.7	3003.1
2472	992.65	9182.1
465	8645.6	9147.2
199	3457.4	8453.4
4557	8578.8	2749.7
1933	4240.9	636.66
57	9331.4	3820.1
81	6518.9	3411.1
6471	8458	3435.6
78	4315.4	8652.5
2016	2410.4	6726.1
9065	5234	2043
1458	4853	7433.6
663	8757.9	6386.1
1366	9101.3	1374.2
619	4256.6	6700
821	1951.6	6701.5
532	8045	5582
812	3775.6	9298.1
1061	3878.1	4181.3
192	4656.4	4270.9
2533	9678.9	5881.8
4729	3656.9	6352
6351	4842.3	7392.7
629	2417	9251.7
4319	7447.2	7457.1
1535	2260.3	4892.5
519	5167.6	6152.8
650	6075.5	7605
2799	3365.5	9738.1
1448	1283.1	654.5
209	3655.5	7123.9
830	3213.7	9345.2
8097	7253.7	1615.2
500	5429.6	7415.1
985	3606.8	6581.9
249	6842	7700.8
168	2595.7	4731.2
811	4288.1	8229
4308	6501.9	8110.6
125	5017.1	6286
128	4298.6	5772.6
6377	2678.9	6715.5
8535	511.93	3976.2
788	3345.7	8602.8
9384	6463.2	2269.5
321	9750	4473.3
187	9085.6	918.14
173	7964.2	2698.4
74	6988.4	9825.1
39	1314.4	259.86
50	9481	4235.7
66	6406	9984.7
635	9988.3	290.89
5571	4357.9	7295.9
8243	3364	1961.1
737	5133.4	1781.3
1147	6008.1	5162.4
1479	7434.1	8231.7
3554	734.82	8749
6455	5463.7	8209.4
26	7721.8	2272.6
1945	1842.7	4539
542	1018.7	1519.9
3181	6291.7	9516.5
1338	7182.9	556.45
9492	502.74	8885.5
75	3438.4	524.28
4854	980.55	1558.9
1309	352.96	4436.9
1325	7814.6	5456.6
2139	4100.2	6829.7
70	1919.3	7006.7
678	1300	3040.2
1252	4326.1	4143.3
365	9292	9262.4
3144	4490.2	673.02
130	4723.1	7926.1
193	5535.6	9100.1
32	9098.3	9125.7
4378	4746.7	9092
4430	1063.2	1306.8
8053	3782.2	3348.4
1189	641.1	338.91
406	4110.3	6793.7
4297	8322.1	2633
2267	7300.5	8895.4
1314	1156.9	7959.2
234	3903.9	9982.6
228	3322.1	8058.7
42	4644	8121.9
352	6336.2	1087
1079	3290.8	322.91
447	6431.9	7771.4
4663	8460.5	3053.8
391	8031	8980.6
1108	7639.3	1673.9
2080	9921.5	1035.9
2624	6635.3	7800.9
47	4872.1	9459.5
2257	1465.2	8742.6
244	7841.1	2394.8
289	4470.2	586.55
2782	2409.7	6238.6
2587	2690.6	9109.1
6445	2266.9	383.62
1863	993.52	6845.8
1813	8459.2	1687.4
99	1211.3	137.61
166	5661.9	5916.4
35	7136.5	2728.1
1792	7555.6	1190.3
2991	9678.2	6482.1
2195	4427.3	2545.7
1941	9827.9	2174.7
1994	6646.7	1030.2
355	2698	849.69
7097	8281.9	2549
18	7990	440.29
7872	2005.2	2217.7
1940	7205	1579.8
1176	6952.4	4602.7
5085	1330.2	9572.1
5550	6564.3	373
1165	503.07	8812.4
276	1131.5	1892.5
232	3057.6	8205
7	8046.1	2324.8
2993	8362.2	5609.6
2196	6475.8	2120.7
6310	3864.5	3413.5
1069	492.04	3298.3
192	4799.4	717.16
2187	651.97	9429
74	9071.8	3694.8
1028	4891.1	7465.2
1594	922.06	9170.7
728	8294.6	6645.7
2331	8341	2621.7
1411	8852.1	9135.3
246	3891.5	7876.2
1106	9532.5	5936.6
6245	5214.5	8093.2
554	2818.3	2966.5
2506	5815.9	1448.9
5160	2799.7	644.26
5569	8553.6	9913.4
331	28.588	2497.9
360	7585.2	990.11
1656	4182.6	8300.6
1847	5543.7	5970.2
4459	6863.2	4853.9
2082	7272.9	9023.9
280	5810.8	3583.7
3590	5683.1	5674.1
777	9695.1	7627.5
906	8994.8	1888.7
7877	1475.3	2208.4
812	4249.4	4616.8
40	2839.5	7180.9
800	8102.3	6124
254	570.26	2086
122	3388.4	6424.7
9427	1276.9	9370.3
8054	1327.8	939.28
264	9180.5	8369.1
3786	708.44	4517.2
2300	746.07	2324.3
2496	1220.7	1976
1971	8330.2	315.15
1364	3505.7	9542.6
2289	6946	5327.8
30	6749.9	8601.7
892	1851.1	1703
1488	8552.7	1126.3
8961	9151.6	6921.6
5837	3820	3345.7
441	5833.8	7454.1
17	9481.3	2852.4
1954	6450	4858.9
2273	9446.5	6509
66	3472.3	6535
55	8105.2	2147.2
1948	1372.5	130.03
330	5750.6	9320.1
12	6021.6	3067
7489	2604.7	8782.5
383	5915.8	8316.9
553	2838.7	2950
3857	6596	5901.2
246	8597.3	4190
2372	578.2	2025.1
5072	9838.1	8364.3
2438	8430.8	1667.5
5	598.42	2059.9
5665	2440.7	9233.1
13	2685.7	5210.4
233	5196.7	8051.1
665	893.56	9783.8
5625	9407.2	3479.4
44	3471.9	4170
2234	1532.3	5547.6
2304	2080.3	3774.4
1159	678.07	9734.5
248	1452.3	6966.3
718	9318.2	6425.2
2159	9005.7	3185.6
856	8582.7	7646.9
614	4229.1	653.14
4077	8378.3	6238.2
7075	1604.7	3668
1902	1070.2	6790.5
2471	4397.9	8695.5
453	132.51	7459.8
1282	7532	2252.1
8611	8172.6	8423.2
689	5797	5675.9
695	9982.1	6516.3
1015	8114.6	2142.2
1077	6527.9	8251.5
2716	8979.6	7244.3
1287	120.36	2016.2
6920	5558.8	9052.4
1955	5642.1	5997.8
1795	3998.3	6454.8
8415	1570.2	314.42
283	4423.7	5434.7
285	2998	6120
73	5112.8	5694
3079	991.16	9194.5
9	2006.9	4099.2
7293	3305.4	5912.2
7560	8557.9	7565.1
62	2919.4	1542.2
9578	7952.7	8180.6
2701	855.9	181.36
7972	6649.1	6922.2
5221	396.18	2763.1
4431	7148.3	1595.4
232	3494.5	6726.4
1802	464.29	1980.4
448	8138.4	9063
995	4549.3	5924.1
3005	7433.7	8010.2
128	622.38	639.58
767	9046.6	3173.7
1494	1031.2	5507.8
705	8082.5	5525.1
19	598.29	564.26
625	408.73	7430.4
1242	4684.6	5047.8
145	5873.1	5854
1404	3827.1	6150.2
241	7118.7	3487
3182	7143.9	5033.7
196	3269	3281.9
499	7995.4	3753.8
925	2761.1	6038.8
523	4234.2	2350.6
298	1679	6738.8
349	264.52	3210.2
214	9126	6049.9
748	9485.5	9453.5
665	6848.7	8469.5
185	6571.2	4320.2
536	5324.6	3935.3
365	4800.4	4034.6
12	4196.1	9228.1
638	4731.2	2092.1
882	7032.1	6923.9
7610	8383.1	4987.9
505	7158.1	8868.9
62	6280.1	3267.5
4346	7037.8	8297.9
3421	2581.5	4206.6
1759	2044.7	8871
156	4054.5	9208.2
484	2304.2	164.59
1482	850.61	2131.8
7185	1296.4	9643.9
3259	4357.2	8651.5
1637	7336.5	6318.2
5822	884.64	3720.3
1051	639.73	537.38
424	6026	2113.8
206	1153.7	7037.5
103	147.74	1809.1
817	8265.7	9588.1
265	2126.8	3503.9
742	4651	4224.3
8459	4190.9	6802.8
3094	2128.6	3483.7
722	4892.5	3824.7
1212	630.76	349.74
238	171.75	9949.5
1458	7689.4	8341.1
413	1030	124.36
1651	6390.5	799.67
224	5038.9	8046
226	653.22	4630.3
2421	1182.5	6198.2
56	2838.3	9277.5
2907	1443	3945.8
442	6407.2	1145.8
274	2150.4	3522.1
282	340.38	4461.7
945	9891.8	2969.3
3892	3364.9	9710.1
263	1319.1	2417.3
1849	707.12	2901.7
7742	8184.3	6071.9
9530	8096.1	1622.9
247	3316	1040
2134	7308.2	4464.8
276	2659.7	7481
2330	3351.7	8634.5
62	9564.8	8051.3
7	1889.6	8826.9
3639	42.03	4141.4
743	6571.6	361.98
2012	4404.3	1249.6
3564	1702.9	1423.9
1206	1456.8	3278.3
125	5667.2	6251.9
2469	3389	9358.9
165	2462.5	8845.3
3263	4364.5	9431.1
2349	5840.2	1380.8
1531	2475.7	815.73
4253	7407	6453.3
1990	4991.4	522.66
837	8736.3	1985
9054	5275	2083.3
83	77.556	1842.2
33	5220.8	6563.5
249	6702.2	4776.9
2266	2563.3	5463
1555	7535.2	7231.6
172	5193.5	6192.8
1258	6778.2	5982.8
238	1606.3	4666.8
179	1239.4	8457.3
228	9781.4	1191.9
1061	882.14	8342
1337	8892.8	3018
4483	3749	3518.4
521	8993.9	6551.5
234	2974.8	1969.6
957	3435.7	9414.9
211	7495.1	7458.8
92	2113.4	3633.8
6	913.03	8295
4064	9897.2	2188.4
6592	714.29	4099.7
3149	3153.2	4011.4
5551	854.92	7857.1
984	3599.1	6654.9
967	1023.5	6856.3
1222	6075.1	4275.6
1394	2039.8	7448.1
2573	7524.6	8379.5
2450	9178.7	2316.2
712	3758.4	578.08
11	2431.5	5583.3
1064	4441.9	1230.5
441	6072.6	3858.9
2622	6677	7776.1
7752	7707.6	1122.8
14	5643.1	8973.4
619	4787.1	7827.3
6211	8658.7	3394.2
114	5305.4	6641.5
8428	5692.4	8377.7
467	5981.2	8080.5
2792	6722.2	8583.6
2	29.849	5289.3
1384	228.46	6741
526	6658.5	9737.5
69	2162.2	3468.2
26	1181.6	8950.9
2379	7165.9	3231.8
2025	7754.6	217.17
7980	8511.4	7584.2
71	8194.2	9995.5
1010	7750	1136.9
89	8490.3	1603.8
416	9257.7	1353.7
86	1612.8	9744.6
1615	5167.7	8780.4
1398	6024.7	706.69
637	267.82	461.21
1122	1874.4	9853.9
720	4843.5	7784
937	1644.8	5885.6
2813	8662.3	847.7
30	1881.9	8995.6
7486	6741.5	8628
924	9036	7188.3
1075	6519.3	8298.9
1944	7409.9	6130.3
34	8157.1	1347.7
7608	8783.4	6465.3
42	321.96	7885.8
2824	3112.7	4178.3
270	9708.3	5178.3
591	7756.1	9515.2
1472	8221.4	5340.7
272	4542	2428.8
32	3938.1	2356.2
5192	7756.5	1341.3
1256	1736.7	4345.9
256	6609.5	1965.5
48	5431.9	9814
2517	7359.7	2879.7
809	3146.2	8814.3
1361	4099.6	208.08
5209	5655.8	6943
151	1182.7	9434.9
291	3680.7	4967.8
97	2117.7	4164
5172	5712.4	6987.4
3520	8421.1	5264.1
342	6713.3	8840.6
2534	6568	5878.1
155	5505.3	1261.2
4002	7210.4	1628.8
262	9656.9	7608.1
5840	7494.5	6455.6
6420	6116.8	9376.5
136	3472.4	6617.6
105	3126.2	4049.6
880	2996.1	4984.6
3509	6360.4	4529.2
2217	9543.9	9467.7
211	5703.7	6961.7
1407	1488.8	3318.3
751	4666.8	4334.8
803	1800.7	2418.5
32	8066.8	5369.2
2090	2986.8	6066.6
54	9344	3618.5
869	8412.7	2596.4
237	9584.7	3846.2
1551	7034.6	5143.6
611	9874.2	8732.9
12	834.85	1874.2
379	3598.7	6591.3
1078	3416.7	327.31
4355	9180.6	8354.8
2418	2755.3	8711.4
134	2196.7	5815
1617	1253.4	3023.7
4749	1605.7	6998.4
3	82.247	4109.6
2538	6591.9	5872.9
166	513.63	7528.2
668	2930.3	7716.1
3415	5392.2	2095
2105	3798.1	1395.2
126	3850.3	2603.9
269	8268.2	4719.3
1323	7819.2	5406.6
4844	882.36	5770.4
3930	6864.6	8499.1
592	1078.8	9796.5
2969	9335.3	950.36
280	478.14	6442.6
762	7916.2	5017.2
5301	1513.4	3730.3
64	5225.9	4443.4
23	5277	6557.6
7838	6916.6	7802.7
762	5502.3	8029.1
116	9050.7	9100.6
203	8310	9620.5
8452	3238.1	1639.7
2599	6926.7	7018.1
6189	1919.9	9873.6
4	4088.5	9630.2
3429	8439.7	3077
146	7380.7	9373.9
2802	6874	7300.9
5766	2694.6	1809
1461	5957.7	4.13
987	3627.1	2876.1
73	9922	2121.2
295	3182.4	1261.6
21	717.14	8796.1
6228	1475	8699.1
316	6833.5	8117.9
4967	1257.7	6348.2
1799	2957.2	6099.6
1491	9918	2188.8
3978	7882.8	9659.2
862	5009.2	4687.8
329	6702.7	7340.6
714	5127.2	5754.8
6471	2836.2	6616.8
199	8934.1	8758.5
1919	983.74	530.05
1223	879.14	1771.8
1820	2020.9	8875.2
3714	9824.1	3040
67	7949.2	4030.5
6855	4625	5025.7
241	1076.9	1819.1
3665	8188	8451.6
1883	1317.8	1477.1
3513	443.76	8063.7
2942	370.1	2830.2
2167	7989.7	7836.7
1255	14.882	1222.8
177	8892.2	7495.4
3273	2265.9	8080.5
15	6519.2	8237.7
359	6286.4	9709.6
1565	1161.5	8173.6
2634	6151.7	3345.9
4	1335	9484.2
301	7979.5	3170.4
4176	2705.4	1792.8
2344	8919	7904.8
34	2147	3806.1
1752	1363.9	9600.9
270	2094.1	3864.1
4071	5112.9	1604.8
3897	9112.1	7576.2
1295	667.61	4472.2
7371	2595.2	8730.5
719	3757.6	2033.2
266	6362.9	980.23
309	2150.4	4109.1
2749	2699.8	7446.1
374	5513.1	5121.6
436	2759.6	6028.8
1665	7667.4	7689.7
7879	2570.6	8801.2
5898	2335.5	1592.9
159	5657.8	8337
471	3720.9	1617.8
939	8300.4	5898
962	1351	253.43
1789	2547.2	9034.9
3906	4388.8	1249.9
767	1415.4	8310.3
1730	2415.6	3555.4
1524	8787.2	3435.3
3788	6611	2889.6
400	1090	2978.7
1573	4471	9814.6
3477	7596.3	863.89
2047	4210.9	4550.7
111	9908.4	2164.6
820	2184.8	517.22
202	3446.3	6519.2
2042	3138.9	4943.5
46	8091.9	2125.3
64	8281.8	6598.6
5135	6111.2	2316.4
6387	7505.5	1891.6
982	8510.3	2693.9
5721	4471.7	4108.3
100	3109.7	9569.8
224	6664.8	5627.4
3810	1984.6	1267.9
6078	2419.8	1222.3
573	595.35	4438.2
8900	9338.8	6364.7
204	8104.4	4882.8
154	196.08	5603.8
627	7547.9	6829.9
623	7842.6	8041.8
4796	9966.2	5354.2
1499	6196.9	6495.2
99	9939.4	97.4
39	4346.1	9262.4
9888	4519.2	2304.9
271	8041.2	2151
1543	5005.7	419.62
9240	4880.6	3705.3
1294	665.01	4395.8
8111	9486.9	6001.6
400	9211.6	2829.7
106	9386.3	9121.1
1028	7702.8	1661.4
1873	1523.3	9233.3
265	3206.7	4197.4
533	4122.3	157.8
989	1955.1	9848.7
527	454.74	7128.3
49	9772	4047.8
21	2680.6	3304.4
1707	1112.4	5610.6
3733	2215.8	553.84
274	7179	558.72
1112	9484.6	9586.3
357	8973	5048.7
426	7035.2	9726.2
893	8871.3	9402.6
140	3030.2	9526
111	4947	7877.6
2473	1117.9	9185.3
1477	2335.1	5816.5
96	46.544	8864.5
65	3419.1	1818.4
1115	5699.4	2581.3
2527	4940	1162
318	2058.4	3674.5
1309	2299.9	8793.7
8368	1605.1	321.07
74	2644.8	6971
258	8442.2	5858
7539	5636	9006.1
2483	2078	17.279
4674	3477.5	8563.1
1953	6389.1	4818.9
162	7082.8	5107.3
566	8976.3	7483.4
179	5881	5929
3617	8461.8	5205.3
1997	5144.6	2210.2
160	9714.2	5190.4
1473	3802.4	9920.7
595	9444.7	2827.3
2470	3468.6	1815
4654	889.62	6199.4
105	7489	7444.9
1233	8750.8	5353.7
2305	678.32	2409.8
256	5130.2	1782.1
325	8279.8	91.366
147	8335.6	7815.1
2836	946.73	7930
217	4724.5	3915.4
193	4612.6	4312
34	4368.1	4218.7
6268	8243.7	2581
561	2761.1	6011.5
1521	1639.5	6810.9
3416	5413.9	2077.3
352	2967	3912.4
2557	4715.1	7461
2220	8281.2	5878.3
104	3110.3	4043.6
397	8395.2	5130.2
145	6978.5	8191.5
6344	1217.9	1196.3
8541	7350.2	4475.4
742	910.78	3777.5
1406	7064.5	5119.5
3706	8652.8	3408.7
144	5800.7	3570
655	6423.8	3264.9
69	8129.7	8408.9
111	9369.5	2882.9
4298	8281.6	2533.5
79	9298.6	1595.6
164	2959.5	9596.4
3807	1099.4	7027.1
258	72.185	2403
40	2767.3	6052.1
1903	7531.7	4873.3
900	5575.9	7137.5
5493	1544.5	3668.4
1613	4219	574.76
626	6843	8431.5
222	4518.7	2321.5
631	7958.7	227.63
188	8408.5	3972.1
889	8914.7	8761.8
3107	1254.7	8776
262	121.72	2426.6
7751	7711.4	1131.4
6439	5488.5	8190.7
137	1154	2287.7
1396	5979.2	719.01
2	2748.3	123.61
870	996.27	6419.7
859	6192.5	1469
3710	8318.2	2585.7
2721	9060.5	461.91
1935	2034.5	578.39
66	1490.7	5537.2
842	2675.4	5087.3
86	5460.2	9975.5
6525	9592.5	3102.5
4550	8623.6	2743.6
106	8007.2	204.64
7075	4200.9	2667.4
1169	7966.1	5608.2
5211	5584.6	6908.4
205	208.97	6728.3
1782	8261.3	6609.6
815	1422.3	3330
1025	2096.7	4843.7
70	780.42	2749.3
1866	3895.9	2618.9
175	5210.6	8024.1
7839	1299.4	9275.5
3358	8260.2	1277.9
54	4178.8	5439.1
1306	4896.5	275.64
5358	1025.3	3242.9
1933	9374.3	7727.2
1183	4161.3	5739.6
692	8751	2041.2
804	2427.1	4601.9
283	5258.9	1909.5
7067	3284.4	5867.1
2081	9910.6	981.87
6324	6986.8	7880.1
97	3196.1	7547.9
268	2292.4	2935.1
47	6717.3	4641.2
4583	6471.4	2022
733	6576.4	375.2
745	3213.3	564.9
541	7669.5	9604.9
7884	1502.5	9529.4
344	2882	2532.3
2449	9181.5	2307.7
271	469.89	1772.9
112	4546	2352.4
572	5201.6	8772
644	8093.8	8981.6
2785	6680.7	8536.3
1253	9837.4	3051.5
6280	9554.2	5512.7
2103	3824.3	1426.8
637	3844.3	6112.6
1618	2478	8817.4
765	4533.2	7811.4
2321	797.74	1866.4
4993	2170.7	1716.9
255	5779.9	5675.9
1169	6427.9	9911.4
1499	8270.3	5107.6
23	852.73	150.88
803	3051.5	9517.9
5992	2562.1	977.39
263	3038.2	9532.8
420	9083.9	3233.4
3903	3665.7	7118.6
992	5874.8	5223
4890	9902.9	2180.7
1963	2133.7	4996.2
2351	4159.6	4296.1
5724	7947.3	8331.9
4837	2674.7	8944.2
165	6163.4	2323.4
47	2907.5	6508.7
446	4923.3	6962.2
6425	8543.2	9893.3
645	1395.6	111.63
7	2297.4	8084.9
61	8646.5	9430.4
1178	1129.7	6231.4
929	6711.7	4603
1529	490.27	6977.1
700	413.64	7123.5
735	8664.3	824.59
286	9976.5	661.32
8155	3797.2	9005.9
200	1300.3	9536.7
2117	7092	704.13
1019	7560.1	6861.4
2043	6678.6	1469
186	0.59824	3032.3
8602	2792.8	2060.6
525	7646.6	9661.8
819	8939.4	7222.1
4840	6934.1	7824.9
2351	981.18	5786.5
433	3132	3723.3
4718	9096.3	9982.5
366	9918.5	6177.9
74	9871.1	2155.9
130	4491.2	9740.1
228	5537.2	8869.2
2453	8101.4	6683.5
684	9933	632.6
1577	9492.6	8334.3
9265	3037.4	1398.1
380	1719.4	4375.4
346	6346.8	1026.6
1516	9330	912.61
1266	7509.7	8235.5
574	7103.8	3766.1
6383	7513.2	1928.1
701	420.88	7161
358	3743.1	6889.9
1007	825.18	9773.5
949	1635.9	4732.3
1534	8439.7	9264.9
189	450.16	6906.5
9660	9199.2	2810.4
1496	8027	3807.5
4956	2333.6	1955.4
2288	6974.3	5280.2
6301	6731.2	7301.4
6188	1910.9	9818.8
224	9180	4331.8
3543	458.07	8102.3
476	3154.2	6464.1
3258	4389.5	9374.4
746	6440.9	4473
2924	5325.7	969.1
501	7806.5	4299.2
1213	856.08	7364.1
991	3224.8	1659
1290	4610.6	5562.6
693	3818.4	1397.5
272	7167.4	583.54
523	3703.7	388.3
2141	3604.4	9331.9
1271	312.1	5010.9
3473	7909.8	3974.2
91	7190.7	574.01
309	3840.2	5100.5
4	8735.2	6808.7
3443	1738.1	553.43
2972	9412.2	985.17
956	8031	3070.8
114	6806.3	1618.7
65	5846.1	4535.1
1050	7011.1	3947.3
1052	6997.2	3945.7
1559	904.95	5813.9
2306	2094.8	3842.9
3	1292.8	9471.7
2056	2166.6	1188.2
1308	2292.5	8783.4
963	1361.9	251.62
483	4266.6	9992.7
164	7632.6	6610.6
76	1111.1	1726.3
137	1.2929	2572.5
2043	2891.1	2922
77	7980.6	8013.9
8605	4773.2	3788.1
726	8300.1	6477.5
311	3889.4	8863.5
687	1261.6	3034.2
5771	8024.7	9367
1	8702.6	5343.6
7876	566.22	7638.3
6	6310.5	5583.4
3998	8469.7	1597.9
224	7333.7	4468.7
315	9744.9	7088.7
2229	6800.9	6864.2
1008	6309.6	77.858
1081	7561.6	9014.3
2808	3761.4	8323.5
190	7557.7	7297.1
278	890.2	2127.3
55	9518.3	4222.9
194	6833	1677
3166	174.64	2135.3
1085	7093.5	3753.3
310	6492.6	2719.4
123	5647.7	6203.5
9075	8456.9	1589.5
307	2783.9	5958.9
4869	7539.1	2882.6
4301	1781.4	7861.7
4953	3648.6	3950.8
1605	7321.2	8059.1
1006	9574.1	5162.6
992	8461.6	5275.6
7	4383.5	1146.7
550	6581.6	4267
1490	2106.3	3168.6
83	8377.8	8841.1
3026	7467	7508.9
2307	1618.4	3634.8
277	9691	6578.3
78	7135.8	2743.7
9243	4841.3	3720
44	312.13	7842.6
640	6730.3	5544.8
1173	8028.3	5548.4
162	5726	2405.3
2198	1521.6	5555.6
4014	3168	7621
7372	2544.1	8761.3
1375	5865.8	2767.8
730	2648.3	3294.1
763	5486.5	1284.2
1328	5764	3631.4
1069	9378.9	2846.2
779	5710.5	3880.7
5151	9630.6	5935.4
797	1944.1	4068.5
1184	9059.2	7560.8
3560	9493.2	9643.3
100	7801.1	2366.4
2744	7357.4	3912.4
590	4149.1	3425.4
111	5047.9	2213.8
178	7845.4	5317.6
228	5866.4	7050.8
178	9658	5921.2
381	7526.8	1955.7
439	4495.2	4593.3
324	8213.1	4323.9
5391	5082.2	8040.1
276	8949.5	8760.5
25	102.43	1857.9
3148	2459.2	7105.5
8605	2907.4	2050.2
350	256.16	3213.3
5229	9109.9	4155.2
204	94.837	8770.6
500	9194.8	8389.3
8423	4591.4	5490.5
60	9586	8034.2
39	2487	5486.7
54	9548.7	4216.4
6381	7461.2	1877.1
8786	79.182	2402.5
1519	1535.3	9510.4
3630	8326.3	8452.1
313	3958.7	1724
5146	6372.6	1902.6
178	2308.3	5965.3
817	7965.7	158.65
27	5334.9	2597.8
1217	5724.2	3960.5
1094	4230.2	5696.6
101	1496.2	6968.2
126	2634.5	4940.7
2646	2821.1	7790.1
314	8999.7	8762
4124	8487.8	1558.1
10	508.57	180.56
3115	8226.3	1287.9
6281	2460.2	4883.9
2133	816.36	6159.4
1385	5782.4	3600.2
196	8491.3	603.72
392	1045.8	85.572
100	120.58	5889.5
114	2206.6	6150.9
317	2305.5	3279.5
378	1811	4220.7
760	2091	3893.5
667	2935.8	7687.6
5389	4216.6	9208.3
499	1284.5	3004.4
501	2533.9	5576.6
441	5362.8	7263.9
3479	7345.3	825.97
359	46.552	7420
3458	5763.9	5634.5
2495	4453.8	8703.6
345	1929.2	4257
991	4924.8	1230
663	6467.7	932
355	7065.8	1396.1
181	4801.6	5086.1
1008	3260.3	999.75
14	8261.9	1747.1
173	2609.2	4879.6
90	58.795	8695.9
3042	2588.7	3259.5
1347	1712.4	1410.8
1470	8685.5	7557.2
2603	5716.1	2673.7
2884	5552.6	9378.6
713	1914.9	1690
1439	3207.7	7972.2
944	98.16	7456.2
50	7950.6	4493.5
3230	2106.1	1757.8
644	2724.4	4364.4
859	8656.7	1144.2
9092	3703.6	7041.1
391	3671.3	7392
2930	586.42	7542
2311	3111.9	7521.2
789	645.79	7742.9
420	5324.9	7205.2
9012	6370.9	1965.3
77	7052.6	1465.4
309	5563	5913
9	5249.4	921.85
138	1090.5	7923.3
1773	2628.1	3244.3
60	7890	6485
1094	4841.1	3767.5
353	1575.3	3018.6
6049	7450.9	6112.2
2606	8011.7	7839.5
89	6431	662.71
752	9016.2	7108.2
201	869.98	8081.5
3707	9998.2	2682.4
1089	5816	2784.2
735	6544.5	363.93
534	1946.2	9461.8
1823	9644.3	227.46
1084	9518.9	7719.6
24	87.446	1890.9
411	9369.6	3585.3
6850	1499.8	6965.9
462	5285.1	5342
5293	7962.5	9622.6
7087	8324.3	1393.8
348	4440.5	752.23
456	5533	7129
1981	7106.4	2764.8
7397	1392.2	3019.3
1154	4330.2	8683
122	1396.2	701.77
57	9290	1590.7
726	8377.4	6617.6
120	5450.8	9830.8
141	1280.9	1871.8
576	8467.8	3062.5
70	1067.3	1457.1
580	3876.6	5425
4286	8963.9	8772.4
3649	647.62	21.397
3590	5098.5	1207.7
194	4715.2	7524.1
3892	9906.7	6493.7
1259	3397.7	9451.2
40	1222.9	95.653
206	4894.4	262.46
706	2341.9	7576.9
580	7610.6	550.67
266	9172.2	8359.3
6902	1539.4	5046.1
955	8078.2	3116.3
5856	3484.2	4109.1
844	1235.9	8983.1
2643	4453.9	532.02
381	1695.1	4354.1
1572	1145.7	8159.8
5829	8467.7	3453.3
401	5460.4	8574.4
2468	3413.2	9384.1
9516	2839.3	8496
148	8351.9	7829
66	4898.1	66.018
1937	7624.8	609.53
1072	7832.8	8998.4
3185	2276.9	4955.2
7962	8788.3	6390.8
1236	8986.9	3680.4
60	2469.8	4867.8
35	8674.8	6806.1
380	9450.5	9353.4
681	5663.3	2591.1
36	6901.6	1622.8
4523	8499.4	3052
472	638.47	490.08
3542	401.07	8019.3
36	3353.5	8667.7
658	2893.8	4393.1
484	1772	1466.4
194	7334	4795.5
29	7035.4	5109.8
2256	814.35	8428.9
76	7102.9	3532.8
135	5482.5	7559.3
687	7534.5	2193.6
1172	5762.2	1.8732
702	4747.3	7425.6
477	7795.9	2383.8
99	7430.8	7872.5
2407	1454.6	7009.1
365	7630.1	1032.9
167	1366.3	2533.5
507	9161	8022.1
1083	8721.5	9326.1
3414	6642.7	4985.3
3006	3171.9	6479.4
3811	4648.6	3887.3
1271	1284.8	8785.1
3423	2432.3	3716.2
9000	393.65	5278.8
469	5835.1	7297.1
8891	2013.7	8853.4
176	9720.7	8945.9
2016	2876.4	9326.8
621	9306.3	6211.9
5685	8360.7	2558.4
364	9574.6	7210.4
5510	4779.8	8672
541	1768.6	7932.8
2281	4971.9	6490.1
2225	3338.8	8308.7
7441	7140	1670.9
7740	8386.5	746.37
1923	7155.7	1599.2
2846	7942	9670.3
2092	7603.5	911.33
269	8255.5	5120.4
3891	1115.1	4094
5860	3737.1	1631.6
95	2426.3	9557.5
6403	8978.8	3687.6
412	6449.3	719.34
1006	4128.4	5480.9
4430	7175.4	1588.3
6646	1668.5	7605
1857	6595.5	8925.1
2393	1475.5	2166.1
59	8119.8	4942.2
242	4455.7	500.75
3354	9967.3	1846.6
8117	8320.5	5624.5
203	1019	8386.8
636	5348.2	954.85
2943	2419.6	9561.6
2457	8049.1	1449
743	5136.8	1776
156	6988.1	5150.1
1007	6103.2	1316.2
572	967.5	3917.8
328	7925.1	3992.7
1021	3250	6825.2
220	5018.9	8054.6
234	6659.2	1060.6
237	7352.1	8040.4
1646	1993	6672.3
3296	3074.2	5445.1
1177	8896.1	9034.7
3966	6474.9	8234.8
2210	111.63	4094.5
3454	8804.5	5244.3
28	2628.7	3267.1
682	9938.4	694.89
232	3908.4	9970.3
1240	525.52	1959.2
4338	175.29	3180.5
177	510.34	9659.7
6183	1727.3	4964.6
168	2281.1	7088.6
1952	8406.6	3204.7
3127	8594.7	9608.9
4196	7632.5	7730.4
572	9876.7	5748.4
820	5702.8	6248.4
2755	9503.5	8365.8
587	1278.3	78.341
1267	7856.2	5258.7
276	4721	1628.5
68	2737.8	5206.4
224	650.48	2924
3832	1191.8	164.58
2047	5797	3588.5
429	3261	9364
245	3955.9	9046.2
559	7820.2	192.1
644	6345.4	1960.6
851	3374.8	4212
4950	3668.8	3921.3
2680	6997.8	9815.4
1672	3245	914.27
4230	4395	40.789
337	130.14	2390.5
341	4651.1	2497.3
1799	1620.6	7213.3
534	2196.1	3038.2
2001	2909.3	5021.4
6230	9917	8250.7
4880	4552.1	2393.2
3182	4831.7	7421.3
559	8165.7	917.96
988	9099.1	9119.7
7256	2480.5	814.94
839	2063.7	8325.6
66	3308.6	6443.8
798	9124.6	363.31
4503	2997.2	8182.1
1220	8387.9	4000.5
7	440.47	9427.1
549	2102.3	4121.4
409	5671.7	6025.8
2095	1839	2452.4
24	2075.1	8411.9
1609	2824.4	7711.9
2545	5997.8	1146
301	6038.4	8478.3
1014	9615.9	7250.4
5031	6202.3	4282.4
97	5305.6	977.28
245	3391.8	4284.8
6	8084	2322.7
623	9816.2	5277.8
260	3143.7	516.13
23	5712.1	1410.3
7187	572.92	6380.1
9589	6462.8	6088.6
100	1453.1	6922.6
50	6389.6	790.28
3116	4723.7	7458.4
266	1212.6	1965.4
439	7496.4	1421.7
3788	2110.9	7423.1
8479	8464.3	5183.3
77	4048.5	6188.1
392	5736.4	7758
49	2900.8	8717.1
264	5294.5	5250.7
652	2893.8	4445.2
904	6003.4	3828.5
138	5224.8	1917.7
6826	5201.4	8119.4
8845	9342	6400.5
378	1444.1	7948.1
132	1418.6	2042.8
2678	7313.4	2144.4
1533	698.41	9672.2
4432	9298.1	1248
447	5571.9	9062.7
477	5440	7470.5
1350	4360.2	244.52
6083	8933.4	525.95
308	2132.8	4116.4
3238	8384.7	9087.1
787	3407.6	8602.1
258	4367.5	270.03
160	7839.2	5470
3226	5787.9	3547.2
92	7365.6	8076.8
665	5766	5703
355	851.1	6656.8
367	9348.2	9224.3
350	2069.6	4689.4
582	6516.2	5728.1
355	4836.7	9749
1061	5742.4	5712.9
763	4866.5	7454.2
2331	8050.9	7876
164	3989.2	8266.4
2001	8725.1	3034.5
84	5994	7226.1
664	8066.8	1478.1
39	7475.5	3112.2
195	515.54	6988.7
2210	9297.7	9752.8
1228	922.4	1774.8
1457	3722.4	7016.6
509	9901.8	8278
661	6517.4	882.34
1017	8118.9	2125.2
860	6164.4	3868.9
1828	5050.6	2210.8
2922	2595	947.97
79	7879.8	1730.9
507	5205.6	8814.7
511	7776.1	2485
474	600.06	566.64
144	6241.9	9409.5
643	2975.4	9503.1
49	1830.7	6.5155
274	2630.7	2130.1
1928	3551.9	3008.7
164	3609.7	3339.1
52	7887.1	9886.8
1448	4399.5	9320.5
10	9175.4	7963
1858	8018.6	3107.9
115	1008.6	0.46902
4332	7029.3	8260.3
529	2973.4	7242.3
996	4542.9	5870.4
130	5969.7	801.05
200	8500	526.26
254	2682.8	4322.6
513	7985.7	5701.8
2850	1376.5	227.28
392	9943.2	5336.2
3221	2166.9	1726.4
902	8490.6	1567.8
111	244.59	9202.7
2226	5590.1	2163.5
37	5660.5	2532.9
41	1242.4	125.24
812	4202.7	8205.4
1801	5578.4	6021.4
6409	3278.1	5922.2
3	4944.8	9969.3
114	5328.3	7042.4
117	9631.1	3849.3
3027	2802.2	688.57
1085	7109	1435.4
685	9041	467.48
236	8676.3	5752.9
357	1280.6	658.2
68	5540.5	3692.2
849	8680.8	3406.7
3699	3772.9	3323.7
356	1174.4	3820.9
7537	4023.8	1087.1
14	6496.9	6038.1
32	8558.2	8155.1
2111	6965.9	4534.1
465	1511	9526.1
759	8809.5	3598.1
139	873.39	423.43
2244	1074.8	3225.5
6645	1680.7	7544.7
1070	7874.4	1775.1
86	815.17	9566.8
18	1036.6	5559.3
1811	3856.1	6736.2
3	1918.6	5241.1
44	1008.4	61.156
588	8034	4283.7
2911	1375.1	965.6
1859	8025.8	3043.1
945	6242.2	6496.5
5	7427.1	7902.6
1022	9353.6	7734.7
6050	4400.6	7312.9
1918	978.27	490
449	5775.3	7786.7
81	1300.9	616.76
2444	9132.7	2366.3
7452	7356.4	4497.7
62	5229	4318.3
266	4887.1	7778.2
9378	6495.7	2295.9
660	4626.1	5480.8
54	6871.4	4927.4
393	5781.4	7759.6
4850	776.74	6138.7
1832	3853.3	6701.2
5387	5057.2	4688.5
3399	9012.8	712.8
2965	8745.2	1775.9
7712	4188.3	1735.1
2529	818.27	6116.6
1864	5889.3	4433.1
1799	7518.9	8961.7
810	625.34	4431.2
611	4154.5	8251
254	6144.3	3340
855	443.82	8040.8
60	6210.8	4777
1243	4602.2	5028
1080	2075.1	2782.6
5785	1945.5	6687
1446	2442.2	9904.4
379	7292.8	8863.9
471	675.02	528.75
80	8142.4	8512.5
2329	9675	3778
1164	6828.4	5977.5
22	4876.7	3745.1
73	2784.8	5185.2
138	1212.7	1846.8
1802	2960.5	5340.2
1952	2178.7	6362.6
560	6715.6	6453.3
557	1536.2	9549.3
693	4905	6510.5
2550	3775.8	7236.9
1190	4960	2355.2
8844	9313.1	6415
2418	3790.1	9265.3
2808	5974	3518.6
481	5142.2	6610
8527	507.34	8818.7
304	9343.2	3897.6
1459	3786.9	3013.3
741	1205.3	6247.1
2128	1359.5	2448.9
3717	293.38	6491.3
94	1659.2	9160.2
2121	1301.5	2384.1
124	3473	6367.3
1799	3087.8	9367.3
727	804.23	139.91
1759	2956.5	6034
942	1350.7	9263.2
944	1638.3	6028.5
69	7895.5	3986.8
94	9995.7	8215.8
1309	660.33	4452.9
2029	8976.7	7532.1
3781	2577.9	8793.3
1358	2769.6	752.92
316	7438.8	1423
212	7161.2	3624
1441	7602.3	5150.4
253	7851.4	8634.4
351	5219.4	8044.1
704	1993	1693.5
880	8975.9	8755.8
481	6374.1	9957.1
5030	6246.7	4244
833	2223.1	1856.8
676	3892.8	8823.6
451	6480.1	5563.3
2097	301	5888.8
6214	5950.5	3289.5
2231	341.86	2586.1
1267	2836.6	7744.1
6246	5215.1	5375.1
20	216.31	6722
1259	177.17	6343.4
5241	2450.4	9238.1
106	7541.4	7001.7
5798	2706.7	1761.1
58	5255.9	2701
119	3938.4	9992.4
9516	1325.4	9267.9
26	6000.3	1639.7
392	993.25	1585
3	5837.6	6158.9
114	1120.6	2929.3
551	1059.9	1559.4
131	8644.9	2985.1
202	8481.5	8007
2765	5333.2	9832.1
40	681.82	9346.4
2563	8333.3	6608.6
897	8507.8	6570.2
1810	3797.8	6727.5
452	9384	9181
125	2060	881.37
137	5447.1	4213.8
96	4972.1	499.27
6020	6344.8	93.859
7516	8345.8	5067.1
955	1948.7	7305.4
8884	7895.3	3947.9
3732	6927.7	7501.9
2	8866.7	3013.7
13	1342.6	9474
1062	8081.3	2317.4
245	3989.7	9364.3
18	619.81	551.12
1584	2845.6	3108.7
7160	8633.6	4862.8
367	7453.3	7531.9
36	6785.2	896.22
5004	6290.9	1530.6
84	6623.6	5321.8
849	7836.9	9060.1
2050	131.79	6349.1
103	4427.6	1287.5
322	9314.7	6136.6
145	5800.6	3592.6
2233	8524.8	1085.6
7081	6375.5	8854.6
1231	2151.3	7053.8
52	4095.7	2842.2
1515	9387.6	888.91
423	1723.5	5442.4
267	583.43	2116.9
744	7556.4	599.41
1911	1597.9	6990.9
752	6462.5	5535.6
1571	6468.9	6132.1
2740	9619.6	5904.1
218	9383.8	7782.7
7811	8467.8	1598.8
205	1050.4	514.86
281	5773	3603.3
118	6475	4884.7
574	2834.4	8699.2
1207	4924.7	132.19
154	5772.4	3621.9
1143	995.58	9218.1
637	8061.9	2325.6
742	6872.9	3684.4
40	4825.6	3748.3
75	7008.6	3799.1
572	2052.8	882.12
13	8091.7	11.29
1439	4081.7	2821.1
862	7457.8	8218.5
2564	673.39	7748.1
440	3487.2	9550.9
803	4626.4	1511.7
315	2291.7	3263.2
602	9904.6	6571.2
903	9041.1	1905.6
268	8244.7	5127.5
25	6952.7	8439.5
721	3246.5	1645.1
9601	788.07	7725.3
1283	5230.4	3555.6
2970	9361	921.49
4356	3705.5	1585.9
3259	4466.6	9392.4
1032	2890.6	8986.1
2536	5563.4	1369.7
67	5323.1	2065
4582	6523.7	2011.3
2950	5975.9	4659.6
3210	8030.3	439.12
2623	6648.3	7900.5
215	4468.5	1247.3
235	6556.3	5840.2
41	1049.4	4426.3
554	2796.1	6050.8
562	7895	5111.5
1449	7854.8	9978.3
7821	1372.1	9298.4
9757	6364.2	1932.1
3307	6816.1	8504.4
816	7951.6	167.45
6933	7555.4	1866.1
430	8282.3	2623.7
357	505.63	3981.4
3922	4397.7	1264.4
1291	6757.7	7954
688	9859.6	8763.6
8968	2628.7	971.84
2376	7155.7	3165.2
1471	3806.5	9948
126	8973.7	4370.7
340	9950.6	2608
475	8640	824.21
751	2266.1	9375.3
1669	895.09	6686.2
41	7810.9	497.13
1333	5603.5	7143.8
6847	1449.2	6953.3
243	9442.1	2794.2
179	7362.7	9370.8
326	2891	8004.7
6	5277.9	928.02
236	3000.3	1884.8
7983	9985.3	1854.4
2777	9593.7	5943.1
11	8010.4	5543.6
2215	682.77	7743.9
1873	3796.5	7226.4
980	8430.6	3033.4
1307	8716.7	3413.1
2125	710.78	4432
6447	596.27	2443.8
68	3314.5	8029.9
133	4667.2	7942.4
3665	3206.7	1126
104	5584.7	8605.6
8779	8544.9	4215.9
2534	5294.3	4356.4
730	9601.3	7230.2
1614	5172.5	8777.5
351	6392.2	1122.8
71	1939.8	6942.1
5812	8902.7	8732.5
522	7614.3	3098.6
1186	8516.8	7897.3
225	2795.1	741.43
5039	4249.1	1809.5
2043	1075.9	6766.2
902	8773.1	5185.8
4784	3675.2	6330
1203	4596.4	6768.2
4	1870.4	5204.1
224	2878.5	8798
1470	351.83	9282.3
157	9376.6	1697.5
2157	8313.5	5880.8
138	1692	8949.7
262	9180.4	8379.2
1027	597.53	280.01
3722	8776.1	3408.2
204	4357.8	3655.4
1535	7700.6	7088.5
69	2633.6	4384.2
258	7935.7	8681.6
776	904.25	1963.9
773	9655.8	7134.1
1482	835.32	5343.5
1218	7472.3	2531.9
5081	9920.2	8352.8
69	7957.3	5089
4	1341.7	349.87
1522	871.86	2137.4
139	5132.8	494.35
1766	1493.2	8618.3
6091	144.12	7642.7
6229	9934.6	8240.5
3529	1710.3	1396.9
1429	7314.6	8805.9
3420	2599.7	4130
9797	2894	2041.8
6053	426.55	2315.3
6548	3825.1	3365.9
113	8805.2	8343
2563	41.25	2396.4
94	2827.7	626.68
1311	4606.5	5519.8
522	3758.2	344.34
719	8263.7	6484.2
219	1874.9	1661
9	2298	1952.6
7058	5339.3	5836.8
2352	7458.5	8222.7
870	1485.8	3281
641	2632.6	6948.7
6978	6844.8	6920.8
440	7493.9	2076.1
2056	8214.7	4210.3
1683	2617	4753.4
498	6014.8	6234.7
4507	479.23	7188.1
33	7098	2724.3
[truncated: 11,559 more rows]
