# Supplementary material for: Verifying molecular clusters by 2-color localization microscopy and significance testing
Source: Sci Rep. 2020 Mar 6;10:4230. doi: 10.1038/s41598-020-60976-6 (PMC7060173; doi:10.1038/s41598-020-60976-6)
Supplement: Supplementary file 2 — Supplementary Information2. [file 41598_2020_60976_MOESM2_ESM.zip › 2-CLASTA-master/Simulations_testdata/oligomers_tetramers/locs_labelA/tetramers_results_sim_2_locsA.csv]

frame	x	y
6383	7442.2	163.04
56	354.91	9753.5
1126	3984.5	8410.4
1585	8581.5	4121.5
3196	4746.8	2965.8
284	7236.1	3630.8
3031	2742.9	4535.7
1863	7229	6292.2
3988	2031.1	6684.5
140	5529	6234.4
296	3020.3	6137.3
1032	566.85	116.62
2671	2259.3	3832.5
149	2101	7762.5
43	1243.2	6455.6
1538	3488	3008.1
266	2116.2	6057.2
2982	5401.5	6838.4
7613	9422.6	3867.3
1538	6604.4	6883.8
1690	8399.4	9515
3204	1802.1	2940.6
2854	9178.7	1683.9
2967	7332.6	6376.9
466	2854.7	9205
204	7280.1	6910.4
1562	3097.1	488.6
2608	3063.3	5783.8
2639	6555.3	4599.8
2524	9329.1	836.59
7357	5074	4120.4
4623	1537.5	2694.2
8622	4658.1	8318.8
982	3758.8	577.05
1489	3733	6023.3
5038	289.75	2420
3675	6153.6	6178.8
3069	2879.9	5744.8
1077	2013.1	8776.2
216	3410.8	3499.9
64	4274.1	8863.1
378	6325.6	3532.2
987	1554.4	168.06
1681	2924.8	8847.3
3681	3898.1	4667.5
258	7074	7905.7
8404	1242.4	6337.3
90	7025.1	2088.9
1948	4522	9073.5
209	1836	4072.9
111	6355.1	5270.6
164	3059.5	1682.3
1590	7490.3	4919.5
5962	541.31	3193.9
1985	5723	200.01
4551	4386	5888.7
5577	8259.7	9690.4
9346	2411.5	6667.7
423	6226.1	4139.5
18	7142.4	5670
1776	2828.3	3332.7
1768	2685.9	6041.1
135	3491.1	2918.8
1594	3595.3	4483.5
933	4656.8	6891.9
938	7173.2	2309.1
36	6267.9	8121.7
6230	2901.7	150.12
141	6768.5	4292.1
722	6804.2	435.65
5	3500.3	656.84
2117	2326.8	5985.9
3124	5605.6	5352.9
1634	212.34	9229.9
615	9692.8	3214.6
335	91.214	5880.5
2038	8147.1	307.24
583	6760.4	8069.2
64	3964.9	9770.3
193	9555.7	3260.1
7038	3634.4	2824
224	2648.8	7132.5
2886	6868.1	9923.4
1571	6278	9844.7
3797	4413.3	8047.5
2770	8709.5	4182.4
351	4144	7942.4
769	5380	9482.8
304	7889	2544.8
3568	710.42	4671.7
2587	2785.9	6914.7
3498	1739.8	7370.3
5612	7495.1	9110.4
975	6240.2	8086.9
149	3798.6	7387.1
4594	4013.8	6151.1
475	2657.7	1944.7
2535	9167.2	146.83
123	8597.8	3037.9
1774	5847.7	6866.1
849	3150.2	1916.3
2640	6542.8	4525
1301	4860.9	843.35
974	5198.6	2151.7
9404	2433.5	3324.2
7746	7660.9	2112
591	5263	2536.3
4751	6424.6	4700.1
273	7161.4	5674.3
1992	1614.9	4158.9
267	2157.8	6042.1
31	2928.9	5118.6
2448	2812.8	7734.3
1895	8129.1	226.16
5011	1999.5	5524
702	9556.2	4441.1
180	514.98	7454.6
1186	5717	3282.8
3824	7514	2638.9
92	6732.6	5372.3
45	4538.6	3223.5
1005	8099.1	1230.7
123	4594.5	4159
1459	6211.3	4967.9
587	5114.9	4077.2
740	6097.4	5796.9
74	7122.5	972.54
6553	9853.4	1356.6
9328	1828.6	2273.7
59	8859.4	5051.5
1341	4633.5	9726.4
41	3181.4	1974
65	2430.8	1264.7
127	3223.8	5527
973	2238.9	2055.7
1033	2474.6	7544
5841	5128.9	2172.3
233	4484.5	8779
443	4077.8	5269.1
1607	7959.6	442.56
1912	874.82	875.08
2091	4446.2	119.85
37	7105.5	6222.1
1604	6461.1	2370.1
5109	7273.2	6923.2
6004	1821.8	2205.9
4591	4373.7	710.24
1832	4033.1	4279.8
5352	3162.3	590.68
270	566.32	3538.3
2069	5723.8	738.47
1502	456.06	475.98
1862	131.44	8475
1027	5144.2	7699.9
9240	8829.9	7334.2
974	4160.3	6459
1115	167.87	2500.8
196	2443.5	1214.9
216	4838.6	899.04
61	2413.3	9866.1
8318	9931	3722.4
4600	4037.5	7371
847	791.65	4681.7
8548	318.86	6728.4
1378	2859	998.83
2994	3079.2	9762.2
3334	5118.8	2232.9
150	5738.8	1715.6
8664	3624.4	2763.9
3566	786.97	4682.9
2768	2391.3	9802.5
2736	2191.3	2007.6
1030	8812.8	8652.6
23	6416.6	9790.3
39	8057	3864.7
2042	4838	1809.9
1840	4907.4	9191.9
1703	2938.9	1042
4185	7469.4	1409.8
6693	2887.7	5822.8
8	5433.9	7337.7
3453	4671.8	1914.2
3523	1290.6	6216.9
341	6414.6	4431.6
128	3364.6	4065.1
68	6200.9	5577.4
130	4318.9	4264.9
3110	3809.3	466.39
1259	61.291	4691.8
1744	9275.6	141.8
1962	3019.8	8766.2
532	5017.3	2825.7
8720	4607.6	4181.7
407	495.57	2461.9
643	9406.2	1276.9
855	8319.3	9692.2
3883	3677.6	8511.3
838	5862.2	4795.6
3327	7518.8	9115.6
63	1053.9	2790.5
2584	2679.1	6871.7
1510	3875.5	7043.6
17	7481.2	5820
222	2904.6	8506.6
98	960.34	797.83
1554	4869	1846.1
189	734	882.87
1294	3243	8928.1
673	2272.7	1173.3
561	557.89	4673.8
343	8490.5	4725.4
223	6720.5	382.47
166	4580.2	891.64
622	3036.1	1812
55	329.6	5077.1
330	7141.8	966.09
6981	9811.3	1349.8
9725	2015.2	728.2
5281	932.88	1333.2
1129	4187	5419.3
1229	5762.4	2295.9
3264	8896.6	1961.6
1272	9447	6026.7
1774	465.52	2390.7
8590	2223	1162.7
3039	1396.3	2507.9
28	8863	4655.7
49	5074.2	3663.2
2379	7665.8	440.65
939	6254.3	885.66
30	7034.8	1927
4179	1599.2	4193.9
165	7424	8952.8
181	329.2	539.82
1008	8869.5	8785.6
220	6733.2	7766.6
2448	4776.8	6126.3
276	9302.3	9162.4
2066	7435.4	8198.2
2269	2016.1	3278.7
328	2929.9	8484.6
1030	1401	6979.4
406	7803.4	3707.9
5299	8303.7	3529.9
6245	4128.6	9147.5
1065	4569.1	1276.6
3234	6786.6	4207.4
38	6364.2	4730.7
245	7445.2	4757.4
781	1989.5	4387.6
7174	3534.8	4647.8
2087	6777.2	2988.3
1154	5834.6	5488.8
55	8183.3	1870.9
1277	859.62	1972.6
6919	3129	6002.1
2044	2622.9	2317.1
1309	4802.3	6205.6
931	8676.8	8101
1005	7954.4	459.25
2143	8490.9	9733.8
2813	2023.3	6887.1
325	8042.7	2798.6
269	4448.5	5524.2
321	432.9	8763.8
114	9707.6	3892.6
1252	8325.8	3900
2248	7117.8	2830.8
10	651.05	8962
590	7935.1	6228.2
4780	6498.2	5868.2
7797	9159.5	1690.6
7300	9378.7	4215.2
296	8835.3	6617.8
2221	3214.6	4415.5
2691	7900.1	8400.2
1949	6665	377.55
995	4768.2	6487.8
69	8751.3	3169.4
1830	681.66	6169.2
3816	8750.4	2685.7
2836	5858.5	6615.5
320	4144.4	4512.6
5039	260.67	2397.6
2878	8880.5	8750.7
7	3195.5	5777.9
357	7206.6	2562.7
1208	4531.5	9425.4
2728	2539	1113.1
1193	2742.1	5628.9
536	7406.1	8341.4
3095	9621.6	3612.1
3679	4836.3	3217.5
121	9148.4	8098.9
2651	9831.9	9045.5
3024	4115.3	7529.3
3166	4442.1	7994.2
210	1854.8	4105.6
1269	7279.6	1460.6
381	7314.1	6363.3
163	7973.4	7537.6
658	435.68	4785.3
4361	3777.4	6662.8
611	9916.3	4113.9
1298	9406.3	9834.6
5907	2873.9	9783.4
1527	8590	9575.1
1194	9913	9030.9
2530	3931.8	7112.2
1076	7884.9	2966.8
148	8469	1961.2
35	8821.4	4670.1
8670	820.69	6583.4
4313	5987.3	8439.6
7128	7991.3	9031.3
2961	9844.2	1400.5
367	8390.4	7327.7
6316	8690.8	3034.9
849	7222.3	7073.3
1491	2118.7	9894.8
1144	4199.3	5460.2
658	8444	3498.1
191	9999.5	4352.2
356	4817.1	6125.8
1590	4421.3	5916.9
609	8757	9994
107	2997.8	5219.2
217	8882.7	1804.8
2452	1928.7	406.73
76	9685.2	955.64
265	3621.6	3682.6
621	4253.4	8173.7
594	1675.4	6557.5
470	8868.1	7860.1
3791	9832.4	9886.5
1490	682.25	9733.2
192	3182.6	567.32
5480	6714.8	3710.2
4585	1759.2	2508.3
288	9643.3	5037.4
844	5555.7	1536
676	9250.2	2468.9
193	4663.1	4192.4
8817	224.11	4631.4
39	8323.9	7938.5
254	3815.6	5438.3
990	8460.4	6296
138	2094	3959.5
1927	2289	453.85
1365	5970.8	4615.9
1743	3650.1	1829
628	368.53	7166.1
926	5882.4	9134.7
8039	7864.2	7265.6
1047	6445.9	5802.5
488	9075.6	9144.5
78	8822.9	3038.4
5094	6791.3	3020
3157	5882.3	6648.2
628	1514.3	4998.2
377	5459	559.33
223	2661.7	7132.6
351	7961.3	1974.6
2700	457.98	9770.3
121	240.24	6049.8
6386	2632.1	697.83
570	9499.6	1897.1
832	6648.1	4400.3
9901	8436.9	4185.9
3642	1185.7	3445.2
434	806.7	1153.6
58	5046.3	6044
138	9900.6	5176.8
1293	5772	4964.3
177	8312.1	2892.4
35	762.13	8498.6
3729	2189.9	682.25
1829	4030.6	4316.9
4920	1908.8	8667.9
1991	1582.6	4176.9
3607	9609	6228.1
534	6787.7	4228.5
1018	1272.7	493.36
566	2084.3	4083.9
4315	5993.7	8481.9
152	1252.8	1084.9
7	9074.2	9149.8
151	9569.2	204.21
470	6748.3	9341.6
3507	4598.6	1234.9
1556	5435.3	1784.1
134	1600	8011.1
2502	5928.5	631.43
374	5057.1	7457.5
5355	4391.4	615.97
536	6005.4	8551.9
5638	4632.7	4800.4
2724	8551.2	9364.1
3995	4910.7	7834.4
686	1566.4	4914.9
214	6359.2	8057.3
136	4749.5	6468.7
3945	3663.1	1822.6
841	7684.7	3937.9
955	9093.5	3479.5
1910	4328.5	5336.1
77	1690.4	6517.6
845	9620.5	1708.2
162	2371.5	9136.7
152	9493.3	274.72
15	2745.8	7005.4
257	55.774	5921.1
9906	4376.4	136.64
499	5290.6	5268.5
784	1978.9	4375.2
1555	4855.7	1779.3
53	3446.5	1383.9
671	254.1	2394.6
1608	6031.9	4667.7
167	1226.6	507.36
146	216.02	1413.6
2204	2027.4	5020.2
64	4556.2	3249.4
2230	472.85	1139.5
3074	6184	9972.2
376	4241	8825.9
875	8524.8	8208.7
977	2215.6	1989.2
40	3208.8	1964
5955	3039.3	9699.4
2055	7375.4	888.26
3240	2833.3	4968.3
477	7538.9	6820.8
563	5945.9	5806.4
7445	9055.8	9335.1
48	8509.4	3604
248	2185	9622
1007	2186	8998.7
2	3172.8	1860.7
1843	8230.7	7528.7
1159	1298.3	2570.2
1915	2343.3	6024.3
1438	4668.3	883.2
49	4422.8	9406.7
2633	2820.3	8850
174	5442.4	1797.6
4	7032.9	2705.4
1449	3948.9	9699.9
15	5277.6	2916
7876	8908.7	8525.1
39	8056.6	1537.8
76	3825.6	5457.9
378	6760.5	8765.9
4098	2937.5	783.88
279	3146.9	911.61
1541	2800.6	8818.6
735	9367.7	2974.7
4263	2182.6	1687.3
1010	7392.9	8181.2
530	1931.7	8548.4
2767	8708.5	4205.4
253	4726.1	2940.3
266	2993.2	4240.8
191	7446.6	671.9
2657	5615.3	5361.3
1228	1975	1185.5
38	8161.8	8645.7
391	1469.7	6167.6
123	7037.5	7044.3
1024	8754	8711.7
720	4804.1	4437.6
2480	5713.5	2508.7
141	1677.1	120.63
13	4245.5	809.84
156	6415.1	3922.8
335	1805.4	318.28
365	2644	2626
57	1793.9	4129.8
215	5808	2270.2
6203	3484.6	2949.1
628	3444.5	9040.6
905	4879.2	362.06
5061	4324.8	3841.3
154	1029.2	2801.7
145	6785.6	7539.4
2653	8676.2	5752.6
4081	2734.5	9627.9
3138	8599.3	9867.6
1462	52.831	5672.9
5413	7704	1247
95	4105.1	7351.2
451	1874.3	4077.6
1156	8944.7	8536.1
5456	3638.1	2802.7
5940	4773.8	6586.5
1538	4199.8	3402.8
4016	4836.1	5934.3
771	6359.7	7760.3
4220	4037.6	3231.1
5054	189.17	8705
94	6154	6211.4
1505	2052.6	5554.6
4040	810.33	9386.3
557	1646.3	334.35
5019	9336.5	2606.5
6048	8832.8	3997.1
9000	1204.4	3420.3
1907	2556.7	893.17
79	614.18	9709.4
448	3392.4	3478.1
7509	3118.4	9834.3
1864	7213.3	6274.4
721	2887.6	2197.9
172	5629.6	9351.1
1184	5252	3573.7
329	6065.1	2765.4
5587	2493.5	1695.8
306	7456.7	1641.8
116	9834.8	1106.9
2062	3141.3	6119.6
450	3354.4	3494.6
1186	2614.4	7479
6993	9793.1	1436.5
226	5109.7	6014.3
1033	1918.3	3075.3
155	6517.9	4856.2
101	8224.2	8628.9
1517	5679.6	1001.4
2270	536.22	1694.2
4497	3397.8	217.35
1120	8788.4	7345.3
5782	3129.2	1490.4
959	8162.9	247.86
1631	6795.3	3397.4
242	9448.9	6118.5
2458	3358.2	7520.2
2837	5549.1	2658
1730	3245.9	4395.8
1232	4612.3	8370.4
1190	5091.1	4193.2
3948	7293.1	4603.5
840	851.73	9277.1
185	4598.8	3469.7
5003	6436	5774.8
1750	4627.8	6854.5
2889	5813.4	5329.3
161	8193	4669.3
311	1469.9	6994.2
497	1677.2	6111.9
1250	291.82	4643.1
6676	11.348	2596.6
3	2551.2	9199.4
1888	6163.3	7671.7
701	9146.9	5431.6
3670	3986.7	8364.3
3163	4446.9	8012.8
389	8448.4	9340.6
5452	24.31	8913
493	9623.3	7533.9
2418	8937.1	8946.1
4840	1678	6538.1
6373	4788.9	1787.2
8382	7941.7	3445.5
724	5085	5621.2
42	9894.6	1048.3
1153	2423.5	9885.2
666	902.1	313.54
80	7297.6	4534.4
7001	6814.5	5430
1638	6714.6	3351.4
392	7939.5	4912.8
190	5980.5	8444.2
75	1465.9	7875
6921	6927.3	6086
54	8713.9	4532.7
929	7163.5	903.66
9371	9692.7	3173
174	2128.4	8765.3
2	2354.8	9290.7
2780	4647.2	900.59
100	7135.7	8803.6
1762	4533.6	720.16
2740	1328.2	3512.2
8150	440.37	4692.7
110	7576.1	5362
60	1046.9	2777.5
296	1272.7	482.01
1319	6405.5	4466.8
216	4184.9	6550.7
3806	9111.6	5044.6
1395	8919.6	312.94
758	3422.7	9027.6
3852	3137.5	2102
1098	7066.6	3033.9
1487	5780	4931.4
2783	6078.7	861.83
4406	1952	4347
682	3142.4	851.61
640	3696.9	8516.1
3545	2111.7	4612.7
203	7732.6	558.77
2267	4418.5	8023.8
527	4761.2	9737.8
334	1881.4	8225.6
5594	2038.9	5087
567	1440	471.15
3509	36.536	2021.9
1952	1181.3	1029.6
730	6063.7	915.9
1123	1386.1	2776
1945	2895.9	2613.6
312	2662.6	9641.6
66	6468.7	8477.1
2496	3571.8	7790.9
346	4277.5	8013.9
447	7676	545.2
97	7900.5	8571.2
733	4654.4	630.38
106	3592.1	4673.3
379	8275.7	9474.2
2711	4850.4	1836
8100	6076.3	3531.9
6661	5073.8	3685.3
3665	8763.8	616.7
1317	1764.4	292.64
156	3878.7	4694.8
162	9431.5	1789.9
913	6053.1	3548.8
2243	4815.8	748.13
1041	8571.1	7621.7
353	6770.2	7807.7
2087	3683	6983.3
1249	7509.9	1099.9
530	4541.7	725.48
1187	9531	8695
1625	455.23	474.02
7472	1593.3	3910.8
1539	542.15	2461.7
14	4765.4	931.73
111	6415.2	9799.8
218	6159.9	4487.9
117	2396.4	525.42
2370	1583.4	4234.1
436	535.54	8445
36	2485.5	7556.4
1147	8256	9546.2
2130	2609.2	2017.1
1771	2687.7	699.24
3227	6246.2	4315.5
1293	1053.8	2781.1
2535	3473.8	3001.9
551	4515.7	8813.7
7613	8734.5	2677.2
2740	2050.4	5112.3
6382	5255.5	2920.5
7275	6151.8	5412.2
2451	9573.1	251.63
3435	1523.5	4804.5
2421	8888.1	8875.8
1946	493	7758.9
320	720.83	4235.3
4271	6194.6	865.46
244	1581	9493.6
101	1268.6	2956.5
187	9091.8	8005.9
1920	7929.1	4239.4
160	209.66	3140.5
32	2227.7	6400.5
7141	5052	3662.2
110	2236.3	8154.5
587	2508.4	8133.2
5886	2921.8	5784.6
397	3254.2	2022.5
1677	2732	6323.3
1747	7219.9	909.93
320	426.93	8751.2
130	3742.2	3233.5
93	3054	3952.7
621	1433	2857
2055	1863.6	2228.3
389	5214.9	6976.6
1310	8085.8	9344.4
168	2430.5	9867.5
942	726.52	8957.2
1137	4581.2	9753.4
222	9489.1	6664.7
5479	6711.5	3713
521	5692	2652.1
2039	7436.3	3878
8015	2613.3	1704.3
998	1779.8	6969.4
23	9363.3	3003.1
3192	8731.8	676.63
9060	5941	8531
1574	4999.6	7387.1
719	4096.9	3533.9
61	4886.9	949.17
1246	8013.8	5366.8
3143	4607.6	3416.9
1645	6097.4	4995.1
2223	1745.1	7354.3
2424	5506.6	7096.2
4578	6057.3	5795
783	3421.8	1265
5582	2797.3	6834.1
3184	3072	5990
928	8648.8	8133.7
5128	6014.8	4600.2
9079	5958.1	8506.9
3060	6698	2598.6
410	5258.1	5415.2
5285	6497.1	5740.1
2217	2254.8	6025.9
4380	3342.2	8431.7
664	6294.5	2061.3
9939	2222	1196
293	5035.7	8641.9
444	5091.1	996.71
1617	4753.8	4358.7
1736	9296.6	6506.3
2272	6120.2	6190.7
604	5869.8	9589
62	7995.5	8695
481	9047.4	9341.4
1622	1474.9	6180.2
663	1771.3	6547.1
591	8349.7	7069.1
737	9393.1	2907.7
3100	4454.5	5178
634	5581	7108.8
465	7725.4	3959.3
6530	2966	5805.3
4223	4892.6	9715
548	4991.7	5084.4
39	1804.3	6354.7
5081	7260.2	6927.3
5452	6101.4	4378.3
939	8106.3	4168.4
282	8134.7	8241.6
143	6473.6	988.55
43	1087.1	2488.7
1514	5622.7	1028.6
3	5223.1	6392.5
33	6020.6	8459.7
1493	538.07	4634.3
8821	4395.9	2559.3
330	6862	5059.9
1143	8930.1	4534
120	206.38	6009.6
1439	5472.5	9396.3
3731	4859.6	853.37
667	3393	6014.6
65	4280.3	8887.4
95	8615.6	5802.8
9676	5996.3	1237.5
1050	4685.9	4279.3
1997	9002.6	7491
2644	1089.8	3597.8
3444	2921.8	3348.5
629	6447.1	5142.1
999	8088.6	477.62
436	6797	2973.9
957	7381.3	8240.4
1473	4294.5	3821.5
7	4244	1834.2
513	7110	9941.1
3716	9999.8	7654
483	8715.7	8850.3
212	219.79	2323.9
4449	9996.6	3349.6
1845	9093.8	2425.2
2	7129.8	7403
659	8446.2	3507.4
650	8825	3028.3
4961	3812.2	6710.3
31	8095.2	4115.9
1920	7145.4	2305.5
398	8764.6	2246.4
737	4233	826.83
3923	2008.7	6703.3
336	5979.1	1233.5
1035	2266.7	9112.5
1045	1138.5	8673.6
2803	7151.7	8874.5
167	4984.3	8464.2
2087	7956.7	1024.7
13	8547.2	5844.8
4474	9149.9	328.31
453	2119.7	6165.8
145	2632.9	818.53
276	3660.6	290.95
248	5685.4	1006.5
496	1623.2	6082.7
934	5557	7069.3
292	1238.8	480.75
348	4256.9	8833.1
3208	4803.6	771.16
416	8535.8	9318.8
274	9630.3	6225.2
256	5247	5362.7
152	3252.9	8846
1213	6770.6	1819.4
935	1010	9916.8
5224	6830.8	9951.8
3211	2737.9	720.67
2179	3045.6	5269.3
2077	139.95	8583.6
495	601.39	4617.1
3562	889.4	9240.5
1047	1586.8	4209.7
832	2074.6	1573.6
118	5036.3	3641.7
1166	7983.5	4891.4
14	2400.9	536.49
2079	5678.5	720.77
2168	1793.9	7426.9
1816	1013.2	5745.9
2789	1879.4	8190.4
5372	522.45	8469.6
4124	5750.9	949.11
1194	9190.8	1691.9
129	915.43	218.11
4955	5344.4	6095.4
400	2633.8	9167.1
1218	7500.7	9155.6
604	4862.2	3441.4
1486	5822.8	4966.9
2243	2305.8	6079.8
7432	6057.5	3557.6
1519	2107.8	9998.2
29	946.27	6974.2
6497	579.52	1969.1
2898	4616.7	925.09
1359	7215.7	552.59
8038	7826.7	7252.7
333	3897.5	9277.1
1	6229.2	172.17
1437	3075.4	2427.7
113	9229.5	159.41
953	8198	8265.5
2769	4855.8	9009.7
125	8531.1	1291.9
2072	3467.8	5689.5
1037	7455.1	9223.5
2399	8712.1	191.09
9876	7938.8	7791.9
3897	7222.1	2499.1
6120	3693.3	1863.5
2016	665.99	6129.5
1796	6882.8	1852.2
3733	4788	835.64
595	1416.4	6170.4
873	4797.5	1309.4
7981	6919.2	2929.1
904	4809.7	322.44
42	9320.9	9593
4580	5245.2	9138.7
277	6290.7	7257.6
1053	8338	2791.8
126	9275.6	9572
2912	4201.8	9122
726	2124.3	5449.4
4290	4921.7	4878.6
230	707.05	4587.6
346	7468.6	6800
160	253.43	6283.9
2101	5218.2	4206.8
2928	3192.7	4332
38	3141.1	1958.2
2728	2694.8	4503.2
263	5590.5	5666.9
2649	8506.6	9231.2
20	4953.8	1683
4263	9255.8	4048.7
783	7298.5	6263.8
45	3657.7	4123
358	7196.2	2555
22	4193	5398.8
150	8793.1	6670.5
3876	8208.3	8642
5059	7686.8	4031.1
1040	7236.1	6358.8
6	5120.7	9358
160	8467.4	3502.1
1097	6319	4949.9
9	3152.1	5793.3
276	6288.5	7224.2
4549	2054.8	5997.6
39	3132.5	1953.3
5617	2915.5	5812.1
33	5053.3	6066.6
375	5479.7	523.35
709	9781.5	1254.7
21	2923.5	6926
708	3056	1780.6
490	2082.7	5431.5
1194	839.1	7645.1
723	7158.3	7094.4
3103	6730.2	9087.1
2319	5435.6	1800.7
3486	5551.8	6303.1
664	2645.5	7299.4
6501	3993.1	4290.6
64	970.82	802.57
1971	7063	2742.6
2	8853	3574.9
4910	2066.9	6694.2
1312	8041.7	4236.2
617	9105.4	1379.7
225	3456.8	1405.8
2673	6102.1	913.97
6840	1109.9	9514.2
1120	1290.6	4359.9
1428	4267.3	3850.3
1514	2070.7	4545.4
1320	2609.9	1992.1
747	2148.3	3983.2
1769	8890.1	1365.9
539	7656.6	436.68
522	545.8	9919.9
37	8020.4	3855
389	8633.7	8894
3456	6102.8	7457.1
2095	4881	3379.3
5005	6423.8	5752
212	239.5	6257.4
1787	8124.8	1296
2912	5213.1	9157.9
1771	4088.6	4013.3
3001	5860	5381.2
1654	5970.9	4602.3
3815	9566.2	3642
708	8730.5	4178.2
4403	4039.6	6075.8
647	5860.2	9592.5
42	879.88	4396.7
16	719.18	5743.4
2291	8986.8	336.02
972	8654.5	8083.7
496	9531.9	8724
323	5278.9	7409.7
969	7384.1	706.16
959	3303.4	8976.3
250	9748.1	1726.1
4278	6268.8	819.91
2901	2561.3	8174.5
174	3075.1	515.98
164	4647.2	6854.2
2166	1695.4	7331
161	8039.9	7552.5
6064	3488.9	8250.2
159	5076.6	1169.3
1955	6807.8	3802.4
2290	4678.9	2530.3
42	9810.8	1139.3
538	7365.4	8271.6
1439	3119.1	2463.9
6538	8665.6	5678.1
1354	1506.4	4979
1406	2588.3	3293
3283	3014.4	9760.6
349	8846.9	5952.9
102	944.99	6962.7
4555	7263.3	6916.8
451	2632.4	7922.7
553	8283.2	317.51
2992	3696.8	7258.9
819	2039.8	5143.4
540	6257.6	2020.3
1883	8822.8	3993.3
409	6563.9	391.3
7599	4847.5	3445
325	6573.7	3990.3
1317	1840.4	2254.8
2962	6993.7	2092.3
2216	4335.2	3858.7
293	7083.8	6199.4
392	8686.4	8807
139	5222.8	4134.5
3117	1856.5	245.67
689	4089.3	9060.3
636	8285.3	9691
464	896.55	270.15
15	990.44	4513.7
835	3978.6	9765
1416	546.95	8487.9
2543	8262.4	7530.9
182	558.58	5873.2
1060	603.91	136.64
6852	3961	9781.3
598	2231.1	5825.3
2205	3774.4	515.19
5454	9946.1	7677.8
3016	8353.5	283.61
3420	6275.7	4372.5
7856	2023.1	3238
493	2692.9	6052.1
624	6842.5	3170.8
30	9114.3	2082
2732	4641.5	4253.3
1063	983.27	2869.5
4607	4165.3	9630.3
545	4173	7151.1
2665	5918.9	578.97
318	1756.3	6829.5
9712	2007.7	717.03
1735	2768.3	6191.6
320	9144.1	9869.5
4479	3323.6	2691
2261	9793.4	3801.3
3273	1441.2	2655.9
158	6131.4	5163.4
34	2517.9	7577.9
4589	665.18	988.89
788	798.5	9453.1
5634	3925.7	7080.3
3264	1038	7900.4
4238	1204.1	8120.5
1248	854.92	28.322
1087	607.84	3133.1
208	8903.8	3148.9
15	9264.4	747.97
534	3979.3	4272.2
3209	2322.8	6007.8
569	6428.1	9142.2
55	9558	318.24
6844	1125.6	9552.4
2180	3021	5248.4
3806	4379.2	3897.6
364	1271.1	7903.4
568	6567.3	9919.1
5035	2609.2	981.29
8314	5905.4	2381.2
1990	4395.2	4232.8
593	3195.1	693.18
8472	4379.2	577.9
47	9947.2	1200.7
222	9673.3	3236.5
62	7177.9	6312.6
1034	1347.1	2776.9
91	1464.1	8256.7
3489	1718.4	7428.3
170	3125.1	9852.7
6229	2892.7	148.88
78	8429.5	3502.5
66	2483.2	1189.5
5390	5575	1275.1
226	2779.6	1010.9
1621	5577.3	4847.7
109	9292.5	9160
3811	8751.4	3695.5
317	3896	7253.1
872	8917.5	4705.9
296	1134.9	5909.9
917	3903.7	316.57
1036	8623.8	4129.4
2557	3934.8	7079
2548	436.01	9999
2608	8714.5	5744.8
3487	5523.5	6265
8531	2158.7	3052.8
53	4430.4	9405.2
1629	1951.7	4168
463	3932.3	9644.7
54	9564.4	227.65
1077	48.507	4782.4
88	9065	3559.9
752	8157.3	1747.7
1307	9636	7556.2
649	5560.9	8454.2
778	9995.4	8684.6
2046	8688.9	3725.4
8804	8828.4	6715.8
3347	8546.1	4128.3
9330	1858.2	2242.2
447	4285.1	975.21
363	3056.3	2838.5
4697	4923.6	8454.6
18	4555.5	908.89
253	2763.5	8871
1790	8409.2	4345.4
620	3797.1	7297
3510	7363.9	681.45
339	8933	1982.7
8187	6731.5	429.85
194	5536.9	6205.1
175	1798.1	7434.7
2	2239.2	899.95
617	3747	3310.8
1558	5487.1	1860.2
1592	3029.3	4511.1
2271	7696.5	468.33
66	8440.1	3232.2
3447	2715	9688.5
585	2024	3263.9
4250	2879.8	9207.6
4203	1039.4	2835.7
3049	7168.3	4003.5
1510	5617.9	1015.5
1184	9205.3	8996.3
1316	6196.2	5560.5
3933	6528.7	412.63
1177	4985.5	8613.6
1391	9428.3	6109.5
83	8125.2	1778.1
1802	4937.6	9144.3
491	4464.6	3700
6097	1952	9558.9
29	4107.8	6589.9
561	2182.8	4138.2
143	7917	5605
59	4431.4	3337.1
6174	6783.5	8755.8
281	7183.3	3649.4
2273	403.38	9354.8
1976	7031.8	2720.8
2476	4943.3	8493.5
2534	436.23	9985.8
453	5073.5	2157.8
122	3672.9	6044
1494	4746.1	1352.7
163	3916.1	1061.9
2980	1638.7	4185.9
73	1052.1	4557.5
362	2633	7873.4
460	2105.8	6156.8
136	3060.3	6456
2054	5442.5	2215.2
35	9147.8	3564.3
3796	7968.9	3500.6
196	8730.8	8162.1
3419	8179.7	8650.1
6586	4820.1	1133
783	9355.9	4232.2
3115	7650.1	4016.3
191	7468.7	9202
1235	7919.2	4305.4
153	2860.5	900.1
5108	8235.5	7552.9
1290	5032.8	5013.6
2372	1403.4	1212.2
4158	6955.7	6971.4
551	8284.8	253
79	9024.8	9160.1
388	8617.3	8858
2611	2866.7	8869.1
3274	4756.5	8170.6
163	8100.7	8975.9
1123	8312.1	4024.8
1726	7371.7	9631.5
637	3639.6	2505
158	9638.5	1741.8
121	6506.2	4327.9
442	3338.9	3487.9
182	9248.5	4564.9
222	7467	9236
2317	7733	6773.5
173	4576	3135.5
540	7668.2	512.07
220	7188.6	7034.3
155	9492.4	7905
7209	3592.7	3135.1
2425	87.641	8608.8
2462	1388.3	8318.4
1887	925.87	3611.3
736	6494.6	5798.1
39	1474	3106.5
1141	4931.3	7899.6
258	3419.8	9544.2
3	8898.2	9685
5	6920.1	5699.8
1158	8858.9	4005.7
1145	9452.4	8672.2
923	1926.4	9529.1
2736	3497	2892.7
267	1921.3	3052.6
7828	6979.4	1487.7
19	6678.3	8846.2
548	586.25	2515.5
1119	4572.8	1291.3
432	77.127	6105.8
1963	8122	228.66
1438	2038.8	5134.2
39	6054.4	9667.2
2373	5158.7	2671.3
2620	4937	8462.6
4041	5179.9	2502.7
2380	7356.2	8359.5
5769	3886.9	7058.1
170	1916.3	8680.2
1818	4935.2	7838.5
78	1234.4	84.569
219	9256.3	4614.4
1969	6013.3	9770.7
8	1033.5	5677.2
17	3155.7	5952.2
2823	6130.3	6244.9
4632	5633.8	330.18
2717	4669.6	844.01
98	163.51	2454.2
2037	7286.5	709.59
109	8280.6	9849.7
1034	5891.7	9175.5
3111	903.75	8101.3
213	9210.7	9898.3
631	7656.7	1866.1
1281	755.37	6321.4
2696	8729.5	638.37
528	7948.3	7487.4
4323	3143.2	614.69
8451	7797.1	648.45
312	1497.7	6983.5
62	8252.9	7437.4
758	4917.4	4912.7
2808	9588.3	240.46
221	9043.1	2435.4
88	5486.4	545.99
41	7145.9	3899.1
681	6919.7	6236.6
2861	5865	5406.7
200	8903.8	3185.5
303	8321.1	4990.9
311	8286	9794.8
3009	4827.2	3699.6
1435	8697.2	3119.8
6226	2863.7	137.74
324	7630.2	1289.5
1195	7404.2	9628.6
81	3289.9	3561.3
1881	7439.8	6843.7
9878	7949.6	7829.8
309	5141.3	6241.8
100	2715.7	673.41
1944	2888.6	2549.7
3191	8736	614.5
1844	2163.4	1959.9
209	7696.8	561.2
24	9030.1	2009.5
192	567.69	4632.7
1063	7797.9	3545.7
1320	5126.3	9382
14	1514.2	7512.6
4020	5104	6023
78	9082.5	9201.7
35	8686.6	4118.1
265	2877.6	4183.1
5763	9090.8	4462.8
264	2122.6	6034.3
222	2880.6	2161.5
6836	5835.3	9152.2
4649	8531.9	4792.8
374	8968.8	1511.7
894	3013.2	1684.3
8681	5634.6	5346.8
218	3834.6	7792.9
732	682.54	3500.2
5843	1059	28.074
93	1290.4	36.755
6572	7036.5	6976.1
343	9503.6	7613.7
166	4369.3	6498.7
4240	1765.2	7373.1
3463	207.15	6326.9
1252	4738.6	2199.5
192	730.85	905.48
1078	8569	3077.2
628	4374.9	107.6
5435	2990.7	1018.2
155	7709.2	6269.4
232	7385.8	9584.2
287	5047.9	8622.6
876	8523.1	478.6
3886	5621.5	5358.6
17	1527.3	7597.5
2960	322.68	6705.5
32	5150.7	6194.1
8818	8781.2	6723.9
857	2199.8	5799
157	2311.2	4970.1
329	8637.3	7801.1
69	4472.4	9836.1
519	9610.1	2934.4
1678	2725.6	6332.3
466	4985	5282.3
6663	9832.7	1395.7
1018	9955.5	5384.6
65	2585.9	9207.6
161	2005.2	8808.4
790	3410.2	6288.8
501	3241.1	4356.2
26	6074.7	3008.7
45	1224.8	6443.7
13	8082.8	9567.1
338	9929.6	7649.3
7998	2126.7	2962
9241	8128.8	6032.9
6921	3102.1	6027.8
1471	3345.2	3468
1794	4263.9	4004.2
178	2933.5	1446.2
439	512.73	8462.1
5938	4790.4	6528.1
9201	5037.9	8487.4
2	2987.3	4002.2
1635	858.6	4383.1
2533	397.09	9656.6
7830	7524.5	24.646
2467	2635.6	947.08
735	704.62	3533.2
3685	4735.9	3261.3
6841	6931.9	1183.2
708	4464.6	3134.9
1121	5656	2371.4
1323	7373.9	4414.6
253	7896.4	8571.5
975	6449.4	8461.4
814	4668.4	628.7
5444	9974.4	7645.5
422	237.79	3981.9
3597	5595.5	8485.8
5967	4790.4	1863
2885	9637.4	1684.7
254	4727.2	2908.9
2993	327.96	7118.8
1799	8965.7	4360.9
657	8436.6	3515.8
1252	9318.5	4950.8
867	3542.8	4551.8
6111	5556	2453.1
3542	393.91	6544.5
1217	3401.9	3904
8013	1961.3	3050.2
153	6654.2	9540.2
2004	1244.1	4091.8
9088	1796.9	6314.1
4909	2151	3024.3
114	9412.6	4434.2
7628	5179.9	9313.7
929	5854.1	8989.8
1418	5219.4	2855.6
647	5567.6	8478.1
131	6879.2	6326.7
957	4349.7	2548.6
2479	2230.8	1948.6
6110	5530.3	2433.4
935	4732	8399.3
1865	7235.8	6234.4
6608	1943.3	9580.9
525	6804.6	4256.7
1808	1881.9	8705.2
979	2279	2005.5
3033	8584.4	4162.6
1088	2152.1	6632.1
883	386.07	6782.2
568	2262.3	1992.3
3818	8731.3	2730.7
462	584.9	8454.6
173	1115	196.61
1076	8564.6	3046.8
107	2896.3	7693.5
822	7476.9	8718.9
2727	9326.9	394.31
148	3789.9	8137.2
1712	320.98	7990.4
84	3884.7	238.82
1081	1128	66.993
719	2853.7	2233.6
1	471.6	5315.1
102	6497.2	4272.7
38	8585.9	7612
121	5519.2	6232.6
1197	1654.3	2847.2
22	4116.2	1987.3
641	4757.8	1317.3
36	3586.5	4074
618	2894.6	5732.8
722	2884.8	2621.1
1687	8309.7	7485.2
581	3762.8	5478.6
5	9427.2	1275.9
5029	3491.5	8315.5
524	9178.9	4131
949	5767.6	5477.6
328	4832.4	4119.7
144	4424.1	2828
280	3188	6308.4
138	5282.1	4077.5
4605	6524.9	5761.8
69	8099.5	9443.9
17	3106.8	2103.1
2647	1322	8467.1
75	3791.5	5429.4
262	2086	6089.5
201	8948.3	3150.3
689	6155.6	628.62
1225	5149.3	4619.2
861	8962.5	328.39
4886	8807.3	9693.5
424	786.52	2548.2
220	7522.4	9207.3
9815	593.11	5954.6
344	7934.3	5980.8
6141	2764.4	1263.1
119	21.086	6654.9
377	588.22	969.11
1565	4209.8	7644.2
3796	4418.1	7991.3
1176	8605	9985.2
1199	2221.7	7572.3
209	7524.7	9205.7
299	6210.2	1026
3351	5133.7	2201.2
3561	4046.2	7355.1
1266	1279.3	6234.6
338	6037.9	1278.3
2918	9297.3	818.61
530	9842.2	833.21
1330	4104.5	5315.9
2371	5167	2656
3670	6164.2	6211.1
5470	8441.4	4172.3
208	487.04	7328.4
3045	4145.1	7544.1
12	8159	8965.4
1945	9074.5	1361.1
282	7210	3635.8
10	5166.8	2911.6
2390	8336.4	6857.7
3280	4721.7	2928.7
5093	126.16	5087.8
104	6943.2	6340.9
2878	2154.2	9898.2
1202	8695	8924.3
3206	4677	4766.3
38	9371.2	4465.8
1464	1075.5	5909.2
2023	3830.9	2636
77	3383.5	8610.8
4701	3532.3	8252.4
191	3342.6	4696
1315	8501.4	9244.4
7196	7726.6	1276.2
3577	9210.1	4067.1
508	4942.2	901.36
14	7566	8519.9
37	1257.7	6476.9
3239	5576.3	9142.2
544	5837.8	6847.1
399	3617.7	5517.8
1188	945.85	1304.4
40	5464.6	5619.1
1261	8573.6	8164.5
466	8270.8	7251.8
141	2884.9	117.76
645	6313.3	4113.2
323	1503	2633.7
35	9132.2	2049.1
1024	5110.6	7681.1
106	2584.1	6611
1126	2410.3	6704.8
374	5145	5552.7
1883	323.69	9642
7397	5264	5410.7
2842	5707.9	2627
1074	253.01	7984.5
3062	4640.5	889.28
4342	6294.1	1531.5
1193	3217.3	644.23
858	3884.1	7263.2
3635	4811.2	4858.4
6552	9905.2	1312.4
2103	6773.6	2943.1
5	5999.2	2279.9
51	6841.5	6423
1286	1003.1	6451.5
8722	4631.1	4154.9
547	2705.6	5339.5
2141	6382.6	8125.2
348	5104.1	4625.5
332	5.4939	5931
2081	540.29	4090.3
5484	6707.8	3700.7
8934	4187.1	9156.5
44	9968.8	8673.1
636	7925.6	4306.3
102	3178.4	1394.9
18	6986.7	1885
716	1336.9	9229.6
1553	1018.3	5749.2
4712	5402.9	6845.1
1166	7391.1	6715.4
63	8683.6	8892.1
6488	3986.6	4274.7
2292	9418.9	4434.8
28	9419.5	2417.3
2218	7576.7	6697.9
1094	6230.5	838.36
290	4870.7	341.07
2095	2070.3	3438.3
234	3173.8	840.44
1895	2337.7	4978.7
8245	2016.8	3276.4
5775	3973.9	7125.1
669	8720.6	4617.3
394	6428.5	6546.8
241	8476.5	2830.9
6221	1845.7	6367.4
725	5401.5	7200
747	7470.3	6082
3641	5259.8	4154.1
1051	7783.8	6816.3
1531	3241.2	650.31
3250	3889.5	2690.3
2627	4292.2	8196.2
149	5460.4	7129.9
3777	3214.8	155.43
1536	3513.6	2910.1
744	5478.2	5324.3
612	6073	945.51
366	2239.9	6428.5
148	6800.4	9454.8
1680	8231.8	7524.6
2072	1761.6	9646.4
1032	8774.2	8631.5
1120	8849.6	3981.2
473	5177.6	9295.5
231	7412.2	9570.2
8656	8196.9	8589
341	9891.3	2032
3664	7113.3	2835.9
948	4580.4	9321.8
837	7719.2	4074.9
2950	4757.6	8953.1
598	3514	2920.7
363	1222.2	1085.7
758	9774.8	285.88
1496	8813.5	7312.1
1439	8088.9	229.76
4232	4975.1	9730.6
714	3629.6	298.46
1701	3756.1	521
6470	1658.6	6529.4
106	9375.4	2451.8
6407	1903.2	9510.9
3468	1532.3	9831.4
1858	6343.8	7704.2
1364	9569.5	8753.1
266	6695.2	9653.8
2701	463.93	9723.5
2539	3458.5	2957.5
1885	2901.7	8892.4
26	9824.5	2063.1
1013	4355.6	2323.9
141	5564.8	6189.3
2150	6331.9	8123.9
772	5413.8	9534
1002	9391.8	5597.9
3393	8612.6	2999.8
8672	827.07	6587.7
175	6896.6	3154.9
196	8910.8	3134.7
71	6458.4	4211.9
159	3754.5	4356.8
971	5830.5	9164.6
2949	4843.1	8990.7
72	9829.4	349.71
6	9293.7	2509.4
767	7860.1	7904.4
6190	46.144	2573.4
37	1109.2	3424.2
1847	6830.1	9922.4
192	4720.7	7538
3	2040.3	5043.2
633	5341.7	7558.3
187	1468.9	8239.4
3472	3051.9	5914.1
138	229.25	1454.6
174	832.34	4624.9
234	1523	2667.6
226	7169.8	1834.1
184	3438.1	4700.3
69	8152	1879.7
4499	2467.6	6768.7
316	1507.1	2282.9
514	3262.2	3562.2
3375	818.99	3348.1
150	8541	1329.2
4459	2805.4	6881.3
323	1277.4	8130.6
1376	2923.7	987.64
3046	4188.6	7569.2
7885	1453	2641.6
4202	76.538	390.53
4295	1847.6	7365.3
2867	2136.3	9853.7
1533	8646.8	2835.5
753	8184.7	1738.6
1080	2389.5	6691.5
390	3262.5	1992.7
4760	2407.7	6799.2
291	7561.6	5441.6
929	4591.8	9794.5
517	383.45	4896.8
316	8143.1	9599.4
641	9385.4	1289.1
725	7297	3022.9
259	7119.9	7858.9
132	4645.6	9763.9
58	8871.2	5079.3
7280	9960.3	7714.8
9777	8139.5	8263.1
3325	7461	8978.4
4088	7011.1	3098.8
700	836.79	235.36
1409	4141.7	4031.4
593	8361.2	7127.7
3935	5230.6	5094.6
803	2928	1070.1
2529	3933.2	7115.2
303	552.73	4071.7
1090	8636.5	168.06
2147	3847.6	4742.5
275	7139	5611.3
79	6162.5	7694.2
2425	9157.6	4957.8
183	8436.5	3487.1
232	5684.7	7977.7
4656	7236.4	6895.6
1025	8880.7	4651
1735	9409	6489.1
688	9663.3	3953
579	2769.7	984.45
123	4878.2	4678.7
167	4513.4	7804.3
2118	3043.4	6246.5
5523	2232.4	1178.6
1285	839.11	7638.6
162	7963.4	7502.7
737	834.1	4574.7
187	5090.3	5668.1
120	462.72	721.43
845	1324.5	8457.9
500	4372.7	661.78
385	2551.6	8620.9
1338	7536.5	5372.5
7307	6468.5	5762.4
2765	4360.2	2444.2
1971	4320.8	5434.9
789	7360.6	8048.8
3889	3701.1	8519.6
1057	9420.3	6313.2
461	6636.2	4068.7
830	6804.3	9292.3
158	3185.8	1944
1236	3806.4	1053.7
128	8461.6	6041.8
1110	7731.8	9974.5
3991	6528.4	5751.5
3099	8264.7	7465.5
16	9235.1	854.08
3802	5598.2	1303.3
2354	9351.1	814.19
3214	4403.3	8074.1
5	8722.1	5197.7
234	8731.8	8179.2
376	8293	6825.6
3240	5655.5	9197
489	9260.6	1518.4
475	2960.8	7649.2
946	9212	7196.7
1743	9266	189.93
1023	1584.7	4220.3
6320	3130	9713.8
1579	4329.1	1347.6
142	1695.6	163.72
131	5247.9	5080.7
45	9916.5	8735
923	5766	777.89
6361	7565.4	5423.9
612	1441.9	3554.2
17	4923.9	3399
397	439.25	508.28
4226	4949.3	9721.2
453	5711.5	4218.6
312	4049.4	6047.5
435	4947.2	3432.2
2260	9747.1	3794.5
1124	7932.7	4283.6
3126	8311.6	6820.2
141	2838.3	9233.1
67	631.41	2516.2
1429	4633.8	833.46
1535	3502.9	3025.6
7612	8756.5	2729.2
1592	3246.3	6501.8
1567	9292.6	9381.9
2339	4748.2	6551.2
1162	5774.2	4783
58	3326.2	7650.1
37	6405.1	6509.1
176	6843.5	6601.9
263	6348.4	6536.9
2136	8021.7	3693.7
576	6371.2	6501.3
1714	5909.8	646.65
2687	8004.7	4949.8
2459	1462	7448.5
691	9281.3	4204.2
542	1028.1	9323.8
26	2172	769.62
2131	7396.7	1410.4
52	2810.2	8890.6
4065	2841.5	8968.2
2523	9335.1	816.81
1535	7458.3	6699.2
210	8076.9	9609.9
233	7170.9	7387.2
2391	1463.1	3330
6087	2085.2	4592.5
2564	2979.6	3977.6
8753	7778.5	3538.7
1499	4798.4	1404.7
947	5837	4777.8
8715	7230	6922.8
3308	8519.5	9275.9
307	2813.1	1241.5
941	744.75	9039.9
5462	2466.2	9098.8
1065	604.89	158.36
107	3642.6	3740.5
3485	5553.4	6226.1
207	7240.6	6703.5
187	9297.6	488.18
5515	6114.9	4485.4
722	8120.9	260.9
1255	8907.6	4519.2
1531	6714.9	7758
911	4630.4	6844
793	7353.3	152
60	7417.9	8253.3
1890	8087.8	268.9
318	1568.1	2700.8
26	725.2	3022.7
434	575.68	8506.4
76	7467.7	8725.6
39	3004.6	947.54
303	4199.6	7797.6
2022	1560.2	9542.7
378	9095	9217.5
697	4786.9	8980
772	7851.9	7859.9
1692	9371.6	4222.9
162	6917.5	1474.4
4157	9893.1	1363.1
16	6408.2	1840.7
1378	7751.8	9968.6
6499	7052.5	3217.4
306	4366.1	6570.6
809	267.6	3460.2
9	1157.6	9760.7
1422	1872.3	8554
2540	5345.5	7071.1
55	4462.8	9482.3
93	8257.4	7242.5
789	757.1	9398.2
3265	7990.9	2829
1300	9379.8	9769.7
5511	1874.6	217.97
459	3637.3	6693.1
117	1424.2	2648.9
8	6403.3	7606.1
709	5201.9	3477.8
147	4108.7	3993.4
1062	542.62	123.39
227	1500	2668.1
258	8321.8	3474.5
305	7782.5	646.93
1652	2208.4	8400.5
269	3692.8	8580.2
1028	5160.9	7758
328	6763.4	3240.3
496	5302.2	5353
537	8798.2	3617.7
57	6508.1	2858.2
270	2125.5	6057.7
360	7663.9	6282.6
746	2182.7	8824.9
2999	2689.8	4572.3
1868	2198.3	6182.3
755	3123.1	1974.8
618	9064.6	1332
112	414.4	2128.6
466	803.01	7600
1040	1506.5	3161.5
253	8679.2	3121.1
105	6930.8	6335.2
333	2580.1	9539.5
778	2661	5614.8
1157	8932.3	8575.2
82	2412.9	3118.8
7135	159.68	6004.8
321	2021.9	3269.1
1608	637.75	2336.6
2858	5510.7	2661.5
5777	4715.5	3112.1
252	4739.3	2945.1
7356	1306.2	5976.5
349	2860.2	159.22
174	6096.9	5805.7
3789	4737	6463.2
3445	5462.6	2174.2
320	3660.6	8019.8
1193	9184.9	4173.5
3255	1011.4	8713.6
757	3158.5	1967.8
213	2976.9	5151.3
640	3619.8	2550.4
218	8725.1	8641.5
551	8339	9700.5
1582	4391.9	129.17
2767	1775.9	7379.9
1388	4842.8	1806.9
295	6732.3	7672.1
714	1342.2	9135.9
487	7407.2	9626.7
8	3124.4	2480.5
360	8293.3	6803.7
8703	9637.1	3223.7
9774	9984.6	8422.3
538	2615	7138.5
890	5487.6	4396.6
403	376.76	5970.9
77	9121.6	5500.9
4403	8707.7	174.01
4692	8012.9	3921.7
4706	9488.7	7653.4
238	521.91	8001
5647	132.63	5080.8
2777	4666.1	869.77
253	9030.8	3480.7
3476	3036.8	5926.1
1328	4109.1	5259
250	2307.4	3338.6
48	9228.9	9037.7
927	1067.8	9593.2
1458	4816.8	6116.5
523	6730.1	4193.7
31	1731.9	6224.8
56	78.663	6165.3
146	5450.6	7162.2
1133	4924.1	7846.1
3889	3853.7	7445.3
184	8114	1719.7
162	3036.7	2823.2
466	1464.6	8047
231	5506.6	7115.7
59	3709.7	7966.8
201	4048.9	6592.1
163	3012.8	2836.5
2788	1838.5	8198.1
6219	9783	1397
5374	5584.4	1183
667	2227.5	939.8
9580	1510.3	3299.9
1067	3272.2	4388.8
12	1216.6	334.48
623	1444	2910.5
1048	2644.5	8641.6
27	1059.5	3024
1956	8507.5	9360.9
89	1564.6	4974.8
2159	5676.2	9254
44	9525.9	4459.9
52	9936.1	7623.1
350	8543.7	9277.3
4	8184.1	262.96
380	3199.8	6966.2
1743	1694.7	7376.3
5613	7516.5	9198.1
5650	4631.8	4717
780	9877.7	7581.4
4538	2633.1	6934.6
5262	2640.5	7918.7
956	8578.3	9225.4
4923	7517.7	8489.2
26	9480.4	6076.3
458	8116.4	8981.5
266	455.82	768.4
63	8763	858
1301	2370.9	4944.2
285	2028	5199.7
740	6242.3	4968.5
344	5132.7	3981.8
252	9783.4	305.94
1267	506.8	6270.1
4237	248.83	8016.6
3786	9491.3	9101.1
944	5860	9095.1
155	6847.3	6532.3
2941	252.58	3451.1
4973	443.74	9951
3421	6222.3	4393.2
158	4616.9	2906.5
580	9374.2	6361.2
408	6231.9	4004.3
768	3996.7	3901.5
153	6496.7	4812.1
327	7629.1	6720.1
3102	8314.7	7527.9
642	190.64	6753.2
6216	2490.3	1637.5
675	9295	2491.4
7208	3643.8	3137.5
442	457.39	9761.2
129	6222.3	7438.4
5943	2932.3	5666.2
1880	7280.3	9390
627	4072.2	9108.9
7741	7124.7	8806.3
912	7812.6	2992.9
174	1590	462
3267	8880.2	9757.7
1227	5792.8	2286.7
4450	9980.8	3355.2
85	5574.9	4811.3
868	5770	9111.9
251	5816.2	5369.3
186	2688.7	4521.9
2144	8857	8567.5
28	3254.2	3542.4
217	3880.8	7722.7
5096	6741	2995.3
2135	4783	4457.9
565	5336.1	7339.7
5360	5548.4	1231.5
806	7420.4	8772.4
4158	7779.8	7040.4
3314	8853	3603.3
6563	4102.3	7343.4
7834	2363.9	6681
5430	2927.3	1031
4887	5897.9	1244.1
128	5744	5369.8
1489	5772.3	1248.6
10	2880.1	9456
1073	3695.5	1837.6
25	2194.7	745.86
545	4873.4	7864.7
3882	4777.8	4145.6
3186	7495.2	3651.6
4040	6141.1	5426.8
3862	3925.7	3922.6
432	6729.3	5683.5
5575	6154.6	5156
4025	3667.4	2802.9
1461	7660.3	1884.2
1767	8897.2	1411.5
7098	611.92	135.96
1823	2049	5170.8
2	8373.9	3474.2
361	7161.9	7117.4
39	6807.1	5296.9
56	8349.6	9548.3
402	9013	7543.9
2317	4818.2	761.73
1841	5658.4	3742
1006	8795.2	1416.3
1068	3259.2	2067.6
266	3892.7	7267
170	2461.7	9809.9
843	6728.1	3769.5
5828	5091.2	2143.8
714	779.86	3944.1
3919	5568.3	282.88
848	1755.3	6523.7
629	592.89	9692.6
2387	2820.6	4497.7
1328	3235.2	4381.8
318	1212.4	8803.2
4638	6588.5	4535.6
346	7156.6	5650.5
6	3178.9	5780.8
235	1573.9	9509.3
330	7987.6	1693.7
8751	8910.8	8276.2
265	6205.6	5373.4
3644	5277.7	5082.9
35	8066.2	3758.2
201	6748	4263.6
39	3844.1	6293.7
974	5761.7	937.88
474	6522.6	1786.5
2027	3833	2669.5
904	3205.3	4303.2
1592	4566.8	2260.3
2138	6657.5	9632.5
1036	7745.3	5452.8
437	540.75	8503.4
277	5139.5	4343.7
[truncated: 11,766 more rows]
