# Supplementary material for: Verifying molecular clusters by 2-color localization microscopy and significance testing
Source: Sci Rep. 2020 Mar 6;10:4230. doi: 10.1038/s41598-020-60976-6 (PMC7060173; doi:10.1038/s41598-020-60976-6)
Supplement: Supplementary file 2 — Supplementary Information2. [file 41598_2020_60976_MOESM2_ESM.zip › 2-CLASTA-master/Simulations_testdata/oligomers_tetramers/locs_labelA/tetramers_results_sim_3_locsA.csv]

frame	x	y
916	5720	5678.2
4681	6055.2	7130
891	7902.2	1442.7
191	9061.5	1591.8
3353	5379.7	558.84
714	9625.3	3473.9
43	468.14	4666.7
2245	5750.7	4692.5
2070	4888.1	5835.9
1918	97.601	1357.8
664	7806.9	3211.5
310	9234.7	8846.5
2868	3674.4	7081.6
252	8976.4	3842.8
4422	4531.2	7397.1
1358	9612.6	3888.1
2586	7272.7	3957.3
1135	6747.7	9083.8
65	9438.6	584.75
4201	4479.6	3308.1
981	4539.3	6456
195	4762.4	5809.1
4598	8900.4	4798.4
1078	626.92	1930.5
209	9468.7	7722
1452	6513.5	6706.7
350	7615.9	3244.5
1557	7243.3	1000.7
2497	5509.1	2644.1
102	1586.7	7307.8
485	2279.5	6463
2152	77.696	9001.7
4214	2132.4	2443.3
3118	5022.6	3549.3
93	8134.9	722.02
3555	1111.8	4305.6
1002	7438.3	5214.5
500	5236.6	82.764
1193	5637.9	7856.5
33	6128.3	3127.2
2797	3294.9	9193
292	2786.6	1932.1
737	352.64	9767.8
50	1092.9	2871.4
1671	5992.4	7800.5
266	2470.2	7601.5
3596	2882.1	4939
1119	3560.7	4768.4
453	3210.4	6950.2
593	5631.1	3176.4
333	414.92	3640.5
225	5298.9	5020.6
2791	7763.1	7094.1
1227	8561.7	8485.2
565	287.07	9800.9
1399	5707.6	9533.6
143	7349.5	5688.8
502	613.38	9512.7
287	5308.9	7353.9
3348	9666.2	9103.5
1882	6573.1	5628.6
1596	4802.3	7001.8
511	6940.2	8003.4
388	4513.4	497.37
916	2291.5	4420.7
282	8284.4	1840.6
1959	4845.5	1611.4
2587	2261.7	6946.7
127	7904	6231.2
5623	2416.5	9294.1
5567	2918.2	2446.2
2940	4458.1	3264.9
494	1875.5	8229.8
2295	4472.4	8702.3
2257	8066	6855.4
6652	5901.4	8500.5
58	2029.4	6525.5
6723	3912.8	2115.6
1535	5667.8	7892.1
3585	5616.8	8843.6
3567	1857.9	4977.6
7576	5620.4	8987.6
820	5682.4	8922.4
304	5964.2	7949.7
2220	9533.5	7722.8
9109	4589.6	508.79
2317	1095.7	4409.5
1414	2674.4	5165.4
719	9686.3	136.03
7718	7677.9	3792.3
22	1343.9	7297.6
8076	5536.1	5230.9
2881	7993.4	1058.5
3492	1048.8	4892.8
2323	6144.8	3041.9
599	4417.6	5929.4
166	2455.2	7134.3
469	6411.3	9105.1
456	14.621	9784.5
1602	459.09	6826.6
90	3992.6	3960.6
3721	7292.9	6734.1
2208	3613.8	7253.8
1481	132.6	1322.8
21	237.47	2765.3
484	534.05	5175.1
1797	656.07	9502.1
1479	104.93	1406.5
391	8850	3145.3
3187	4570.5	4395.9
767	3854.3	7411.4
112	8968.9	7327.1
1294	6580.8	3416
33	7961.4	7662.7
65	5393.4	4012.4
7845	6523.9	170.59
124	8820.3	555.74
689	4274.2	4912.9
5057	9223.9	4701.1
20	3602.2	5034.6
3989	4013.9	8059.6
113	5308.6	7289.2
485	5542.5	9396
309	1465.8	2353.6
483	7290.5	1592.6
121	4945	9976.1
2103	6468.6	3549.3
793	4061.1	5685.6
40	8037.5	3444.3
7389	5526.7	6794.6
281	3365.4	7913.2
1547	6209.2	2504.7
144	5570.5	8777.5
55	9515.1	8966.2
472	1816.3	1652.1
1310	1333.9	2506.6
285	5316	3174.8
523	6657.6	3112.3
76	192.6	9434.8
6990	939.09	2890.3
230	4469.2	9815.9
204	2968.6	3401.3
403	8288.3	2755.4
294	7396	2557.7
329	6370.1	3060.4
272	9862.7	4877.6
2326	3655.8	7046.8
3180	210.45	121.86
407	6421.5	9768.4
154	2888.5	7977.1
502	1477.7	508.03
291	4776.9	5180.7
7826	5736.3	255.33
228	5932.6	9292.5
6428	2814.7	9584.4
1904	3491	5571.3
1632	2161.3	2378.3
1709	1362.5	1763.6
1295	3311.5	7760.9
290	2820	1887.3
971	7327.4	1615
2462	7414.4	1396.8
917	5377.6	7353.5
264	2806.7	6469.6
410	8653.7	6240
192	6456.1	2116.5
390	4208.9	374.35
2162	5929.5	633.5
3245	4459.1	4104.7
4218	2183.3	2437.9
504	2238.4	3158.1
36	8873.4	7304.7
865	7580.5	6804.4
2706	693.96	9513.8
2042	4281.5	7117.9
2364	6783.9	1905.6
1349	6701.4	867.91
83	3196.9	3980.8
675	7023.5	7504.3
32	871.77	3505.8
2559	5543.7	2586.8
621	6599.8	2361.6
52	1484.2	1769.6
1148	8567.5	9519
216	4140.8	2252.6
29	228.25	8829.5
1484	7669.8	386.32
250	149.23	1124
534	5125.1	2830.1
416	5887.9	4048.2
3331	8881.9	4811.7
1213	8024.4	9458.6
2259	4310.4	2032.1
5098	1959.8	8099.2
44	5717.8	5346.8
3952	4831.7	3226.6
6131	1167.2	8147.1
547	377.01	5059.8
2657	9299.7	5645.9
593	3982.6	9680.3
242	3381	4993.6
1304	6135.8	9587.2
370	5878.2	7740.1
83	736.47	9848.1
1379	9019.2	5675.8
2401	1885.1	6949
1165	523.47	8358
314	8227.8	3291.1
394	1705.1	1094.9
2154	4733	8807.8
503	2204.8	3162.8
80	2434.1	9436.2
849	9614.9	1459.4
9709	5041.3	6496.2
2605	1268.5	5655.3
485	421.64	5086.6
9307	6307.6	1942.2
2680	2794	9196.2
1767	3861.4	103.41
206	8837.3	3089.6
2032	3995.7	3028.5
62	8178.7	6750.5
22	8895	5274
56	3586.4	345.62
2618	4367.4	2078
257	7225	8093.3
5902	3251.9	646.34
62	9595.3	1485.5
608	2824.4	9964.3
1221	9229.4	5499
827	1406.3	107.76
38	3645.8	9637.8
7244	3644	5073.9
4393	1469.6	6451.8
65	8123.1	3070.4
1244	6956.1	4196
339	3989.7	7622.8
482	7096.7	344.83
822	9499.1	8966.1
1140	6043.7	3053.3
1629	9586.8	203.27
341	3801.1	4207
1611	4834.4	1336.8
32	2551.5	341.73
6	9882.9	3621.7
229	5916.7	1267.4
846	484.42	3168.8
1089	9908.4	7179.8
282	4647.8	2003.9
290	4818.8	5162.5
4050	6630.7	163.75
7355	1590.3	6391.7
34	7184.6	4780.4
9732	309.21	7639.9
275	7695.6	5903.5
7972	8970.6	5641.7
459	323.67	5311
241	6607.7	2526.9
8169	9040.6	6747.4
105	7656.2	4195.2
1195	5671.3	9710.7
5108	1976.5	8113.3
1992	5455.5	4449.7
865	1847.8	9664.9
5164	6064	7109.6
3443	3819.1	8113.6
143	4587.3	6803
1506	9534.8	3080.5
1915	3656.5	6680
3540	9839.9	8743.5
182	3520.1	1545.7
3141	5551.8	8815.9
1	3306	348.4
1816	1092.3	5380.2
4292	1056.9	8674.2
9309	6309.8	1910.2
2737	5831.2	2943.5
4	707.17	4874.7
1207	56.643	8315.5
111	2183.8	2401.3
53	7902.4	1489.8
435	6641.4	5613.2
3679	3478.5	5616.8
2438	9852.7	3780.2
1238	7227.5	5135.4
339	6454.7	1201
5613	1434.2	1900.4
279	5368.6	6859.9
33	8197.6	8881.4
7051	3343	9234.1
111	8910.6	446.09
452	747.87	8478.9
483	7125.5	377.12
19	2007	8913.1
23	3866.4	8422.7
5337	6719.5	1313
145	1459.4	5482.9
723	9639.4	86.806
9726	271.74	7675.5
2872	8905.3	4777.8
83	5588.7	3642.1
75	4895.8	9964.2
216	9189.8	2769.7
397	5738.5	5547.7
442	7479.1	9966.1
119	9059.6	8377.1
684	171.46	7202.1
60	6924.4	2093.3
409	8637.3	6251.1
1934	1822.1	3208.8
4574	1535.6	198.46
243	2756.6	4220.6
7897	4179.2	2866
14	6178.5	8499.1
17	5540.1	2389.1
4689	5657.6	9645
23	8635.9	4950.5
1309	8502.8	5031.5
1808	5564.2	8734.8
144	3784.6	2916.6
827	9096.8	4844.2
86	8164.2	778.81
583	766.56	6687.4
2290	9529.6	7732.7
129	2902.4	5972.8
82	587.24	7494.5
677	7700.3	228.97
850	7224.5	5133.2
1315	7574.5	3184.9
700	2343.3	7277.8
2854	6856.4	614.9
7984	8365.5	2559.8
316	704.87	2487.3
81	8406.1	2791.6
1798	9532.3	7689.8
134	3528.8	2662.7
78	28.926	5946
143	9559.5	6632.7
1414	7508	4895.1
1038	8366	2829
3894	274.3	9838
8946	7706.7	7183
909	4785.7	5814.4
294	4813.4	5215
2569	5520.2	5240.1
178	7895.9	8258.2
85	5051.6	6488.2
2	8324.9	900.57
778	7008.9	5660.1
2876	7680.2	7037.9
157	8223	9443.8
3493	5121.3	5339.6
4976	8499.7	2788.5
975	2676.4	1922.2
176	6578	3242.8
1199	4341.7	2327
243	8876.3	1183.6
228	5916.2	7267.2
28	912.53	630.84
126	4590.1	721.83
3304	7909.9	8976.3
146	6248.4	745.43
3927	9261.7	4625.6
4319	8381	201.56
354	4129.9	150.65
2741	4016	4238.5
75	1193.8	2.6309
4414	7267.8	5101.5
1399	7203.2	2436
232	4570.3	4330.3
1911	1744.3	8525.3
4465	9763.8	1352.6
244	3711.5	5750.9
2066	2169.6	2499.3
108	8287.8	705.91
667	6591.6	708.59
804	8068.6	3621.8
516	1769.3	8900.7
1903	1946	8085.6
1031	402.94	498.44
1374	6411.7	8857
3477	3156.2	5826.6
827	5491.7	1578.4
214	7029.1	6281.3
903	9402.4	6534
250	7340.8	732.11
23	1373.7	7310.7
262	7679.4	1403.4
127	3452	7943.9
162	4821.3	5794.8
4392	9503	7714.2
8109	2471.3	4624.8
3510	5729.9	5625.8
3019	2163.2	546.65
1336	8127.6	5692.7
8375	4068	3094.4
609	1174.5	8913.6
6220	1543.4	249.01
2142	4806.5	8291.2
20	1011.6	2247.9
2889	8031.2	4821.3
5626	4567.7	4096
983	2761.2	5875.6
2059	7700	3868.2
376	6389.1	3166.7
33	2411.6	9511.6
101	1660.7	8826.7
20	1984.8	8905.5
5747	5194.6	7973.7
2844	3306	9169.1
1092	9812.8	7133.8
4972	3858.3	8140.3
3494	3829.4	8120.2
362	9463.7	8875.4
226	5150.4	4277
149	1932.6	1394.9
3651	5702.1	9683.8
1923	9739.9	6588
2561	866.46	4121.6
883	3850.5	8174.6
910	1913.1	3271.5
1110	6265.4	8865.1
1037	983.52	9888.7
126	8200.6	5807.5
1203	3336	7747.5
5040	9203.3	4689.2
2107	8411	6299.8
2413	8854.8	9760.8
1656	1305.1	5658.2
7100	9608.8	9676.5
1692	8057.1	2507
387	7030.3	9855.5
1597	6321.8	6087.6
9497	8414.2	7956.4
344	8176.5	1649.8
132	1717.7	5210.1
1034	5151	6702.6
7586	1416.9	703.9
859	5294.6	2460.1
916	5407.2	7380
2188	5373	3234.4
2385	6558.2	6772.4
4686	2310.3	4506.5
485	5631.8	2355.8
2609	688.76	8760.9
353	7403.7	755.75
867	9001.5	3120.9
1046	604.79	3083.7
3720	7262.9	6756.5
2272	7423.7	9615.1
307	475.41	5184.3
9720	9499.1	6159.9
91	9433.1	5975.3
812	7518.8	4764
1394	5054.9	5347.5
455	8786.9	2877.4
3560	5162.9	7083.3
1092	6705.9	817.33
1425	7496.5	4813.6
5169	3959.6	2087.2
5887	3177.6	563.23
295	4814.4	5182.1
2245	8810.5	9248.5
1904	1949.8	4663.6
385	9584.1	6557.3
3941	6498.1	9424.1
1718	1803.4	296.62
147	2288.9	7866.5
5752	334.02	871.66
572	5293.5	6530.8
204	597.06	3030.5
1357	6115.1	7658.8
197	5153.8	6736.4
74	3602.1	366.39
767	3204.2	1216.6
3227	4421.9	4056.8
49	8054.3	3385
40	794.64	2356.1
1406	3847.6	3198.8
395	402.97	5165.1
687	3869.9	6889.7
4844	5512.4	8653.7
870	5321.3	2615.9
1795	1473.9	5994.6
80	4512.5	1296
314	886.19	6236.2
9542	251.64	7676.7
1189	1966.8	9826.2
502	3816.3	8562.6
26	5481.8	4014.1
265	6698.3	5957.3
612	4770.4	5298.7
134	183.34	811.72
3456	6526.7	2567
7776	8198.1	5867.5
9006	362.46	5051.4
66	9688	7536.5
667	7013.9	3052.5
382	3353	1400.9
2804	6859.1	9073
866	7059	5347.4
619	1254.1	5610.4
292	2770.8	2269
164	5939.4	8566
802	8061.8	3654.3
5198	3057.1	8325.2
732	904.01	4088.3
4285	5320	8970.5
5147	8135.9	586.85
9543	291.83	7645.9
14	6852.7	972.47
2461	5064.1	7057.3
8234	9593.6	9631.2
6582	2230.5	6830.7
376	1378.2	6939.1
445	6356.9	9871.3
56	3795.7	9466.7
6755	6289.9	9386.8
1063	2452.9	2275.8
4434	2154.5	922.87
915	1965.1	2327
35	7007.5	6861.8
4727	8639	8470
176	442.59	2964.6
175	8127.2	1161.3
149	2357.4	7085.1
693	531.33	8771.4
1315	6121.6	5565.8
1257	9161.1	3838.1
249	8695.7	3726.1
148	9025.4	8386.7
137	7964.2	5775.8
1262	7220.8	1637.8
987	6265.2	1148.7
317	475.88	5172.9
1922	9742.8	6516.1
178	1582.4	6984.4
59	5679.8	6319.9
409	7479.5	9050.4
799	6317	2146.8
30	7657.7	9652.1
936	1131.3	3779.7
9164	5708.6	6326.3
1302	6134.2	9514.3
1149	4366.7	8168.3
5365	5535.8	9365.3
393	7300.6	6801.1
1351	1282	3928.1
618	2691.4	3495.4
6774	8081.2	7012.7
909	7880.4	4572.9
1236	7404.9	1276.9
2054	3342.9	7912.2
5441	1447.6	496.17
912	4978.2	8804.3
2398	1713	5159.1
172	443.09	6909.9
4542	9423.1	8776.9
3121	9313.3	1500.8
1293	5317.8	4691
249	139.07	1107.3
163	1127.4	4948.5
207	8625	5296.1
17	1020.1	2267
267	4908.7	8341
226	2030.6	531.23
878	7522.7	3859
5635	3812.7	8090.8
1919	9121.8	5215.9
85	410.45	490.91
1055	7697.2	313.28
974	2677.3	1976.1
1490	9817.9	7416.5
6555	8220.9	138.94
1664	317.58	5679.4
2407	8705.6	1098.3
298	5200.2	62.304
1437	8074.2	1205.8
2611	3464.3	1437.2
1523	9196.9	8869.1
105	2880.7	9947.1
894	3633.4	362.79
908	94.447	1412.1
3056	4757.1	1014.3
3693	1120.7	8696.3
5231	3253.6	591.63
323	9489.2	102.68
443	9201.8	8921.3
382	5570	3702.8
333	9549.6	1402
289	9803.4	16.307
8761	591.6	8511.4
4	1157.7	9128.4
79	6483.5	1643.7
66	5249.1	1102.7
3210	6527.6	7514.3
1607	9809.3	740.67
808	4091.1	2111.6
5397	4173.6	7530.4
135	6768.3	1286.8
185	4163.6	6034
73	2684	3815.8
2795	3663.1	5128
175	6124.1	6428.6
666	8900.2	3863.4
7599	1537.5	1751.7
3444	3841.7	8095.3
555	1345.1	3356.3
2161	9048.7	8308.4
5292	9513.4	3016.3
4977	8235.9	6009.4
1900	1826.7	9554.3
1095	5978.1	7894.6
919	4908.4	533.25
3819	2238.5	6811.6
1102	1906.9	3336.4
40	733.73	6293.3
18	3884.3	7830.5
1789	5245.5	1795.5
4261	8070	1114.6
8490	2854.7	9015.6
39	9568.7	934.73
382	7644.8	312.94
103	1761.8	3039.5
2565	4217.5	2251.5
581	9391.2	6458.3
2819	3589	371.99
342	5571.8	7852.6
128	7117	362.53
7899	6060.4	1765.8
3415	165.51	5364.4
232	6469.5	5501.8
1654	3237.6	294.18
320	9453.7	8832.3
4543	1872.3	1667.4
88	1663.4	6630.2
2282	1173.3	3933.1
2574	2588.6	8005.3
68	7795.5	3241.2
2419	3497.8	3414.4
1128	1078.3	4957.3
2053	9488.7	2971.6
242	2774.7	4216.6
352	337.5	874.25
16	4404.7	4060.4
1072	8798	3550.9
5220	6142.6	588.53
27	290.45	8603.2
459	3471.6	9759.1
976	1233.7	8147.9
167	7375.3	1613.9
1719	4212.5	693.48
1533	5191.7	9975.3
381	2479.7	773.24
961	5629	2365.4
71	9360.3	656.22
394	117.73	1113.6
8469	584.34	8491.4
617	2847.2	5857.1
40	7570.4	2215.8
9533	3189.4	6663.9
1320	103.22	9040.6
5830	5272.7	8026.9
3570	4447.4	3327.6
113	6390.2	2134.1
193	7861.3	3227.7
964	8090.2	6930.7
677	2146.8	2404.5
2	6174.8	8712.4
756	8976	7279.6
1344	1144	4634.6
13	2166.6	7104.7
7302	8861.7	3149.8
909	3916.4	4916.9
101	9495.3	480.35
5921	5883.9	9950
4320	1754.1	5054.5
244	5526.1	3852.1
114	1710.5	8207.7
348	1794.7	2181
378	4866.3	5943.5
3420	3906.7	3223.9
4577	1398.5	6884.9
701	4273.5	2331
97	1210.1	6385
2810	5681.3	9684.2
352	3876.9	3209.4
365	896.62	655.02
35	8514.9	2456.1
839	7142.3	2403.7
2281	6586.9	2793.4
75	6887.9	6967.9
5845	9965.9	5881.4
814	5890.1	2178.1
1559	9251.4	8228.8
4457	6910.8	4202.5
307	6412.8	2163.9
3414	8747	9718.9
3770	2195.6	6841.9
368	5116.3	9215.4
2828	4382	1632.5
1265	1194.6	4781.1
182	9341.9	3793.8
6401	6309.6	1929.4
306	5039.1	1469.3
2233	9733.2	9453.7
1708	5877.9	4341
304	9218.1	8233.9
624	976.47	1600.9
3507	9555.5	3017.6
1415	4455.1	2682.2
8321	2224.5	2436.7
1660	1238.9	5637.8
1331	1070.6	4922
2610	7184.7	301.18
5553	6768	1290.1
80	4222.6	2932.8
102	2818.2	2212.9
3705	811.1	2298.5
273	8344.3	2450.3
79	5739	6293.8
1620	4292.7	1062.9
835	1396.1	3649.4
441	1637.7	7765.8
8617	9004.6	3429.3
8544	5402.4	5475
4108	1213.6	6397.6
1536	5696.1	7936.2
1337	9926.2	3790.2
2736	5904.8	2925.7
2124	2713.5	752.6
4479	549.44	1749.7
1480	74.758	1338.3
79	181.3	9493.7
884	3033.4	9036
1084	1184.4	8915
5599	3593.8	350.62
97	6445.4	8836.3
1071	4606.8	4354.6
3518	6879.5	3658.9
2526	9681.5	9075.2
517	367.63	2808.5
4511	5678.2	8298.5
1662	9390.7	6537.3
3794	7842	8213.2
2890	8791	8309
33	4067.5	2136.1
977	8964.5	2412.8
8333	2083.5	536.2
1320	5631.2	9581.6
37	8067.2	3366
448	2118.2	3844.6
3751	48.847	2989.2
935	9559.4	6556.9
923	4546	8157.6
294	7226.8	7927.1
2017	3339.8	7701
839	736.86	8876.3
1916	409.05	3772.7
1262	9321.6	4358.8
1727	1015.1	7491.3
2338	4400.4	8143.1
5076	706.29	8742.4
751	2757.1	9607.5
282	7298.3	3971.8
2678	6907.5	7489.4
1198	2017.8	1096.6
2218	6005.3	9234.3
8548	5427.3	5462.8
1767	6585.3	3371.7
1248	8188.2	744.2
869	9946.9	8900.6
6504	6223	7969.5
694	5638.2	3093.1
3951	9997.4	9459.2
154	4805.8	3979.2
2251	1761.8	218.29
1801	5079.1	6480.3
2641	2283.6	2316.2
2581	7603.9	2175
350	3.1933	5883.6
5947	1353	3917.6
5978	2500.3	4128.3
8492	2940.6	9023.4
4105	1201.2	6407.4
3048	8347.1	2505.9
987	8312.6	2216.6
1737	5050.1	6461.2
5	4030.8	3915.3
3336	4442.6	3296.5
1343	1319.7	3939.9
4291	809.29	4407.7
762	1712.4	7502.6
68	6009.2	7548.6
119	2366.4	1424.3
28	6540.4	2577
3301	1069	2229.7
1136	8664.1	6223
2494	2478.5	8171.4
320	2215.5	3128.4
131	566.59	5224.6
2621	4439	2054.3
1597	5419.6	8545.8
3	9356.3	2130
167	2246	9408
354	4045.9	2983.8
1189	9821.7	75.856
1120	4223	2799.1
3080	7056	7859.9
332	1425.2	6964.3
40	1543.3	8682
2186	1490.5	5598.1
2363	4049.2	1497.6
2315	475.68	6443
1307	7589.8	6960.3
9436	35.477	5256.9
1275	7138.1	370.17
1450	2251.6	137.65
136	5466.7	1426.4
1278	2639	9339.6
56	6083.4	5528.2
1129	6496.2	4331.4
5655	2007.8	7865.7
2293	358.03	8627
1253	8136.3	2357.2
214	1103.3	4258.8
104	9121.6	2786.1
511	397.94	3551
497	3546.1	2373.2
176	7008.7	8379.8
621	6396.9	8834.7
172	8367.2	6832.9
2362	4035.3	1518.2
1323	1853.5	8222.9
1464	9063.5	459.01
116	2639.3	9364.7
3314	6664.1	9093.8
25	7198.1	3966.1
4084	8440.8	6650.3
119	6360.8	7738.7
354	9254.9	8188.9
357	4093.9	71.357
338	3556.7	2671.2
1364	11.588	4912.1
1683	8547.1	9486.4
6506	2120.6	9265.3
13	5019.1	7436
2210	1058.7	9985.7
3412	8712.2	9704.7
6479	3550.1	5537.1
18	4703.3	3706.7
723	198.95	1165.4
3167	2158.1	5975.8
2193	8780.4	3142.6
2266	3243.6	1070.6
8768	740.43	8205.3
4017	7865.1	4809.8
1085	3459.1	9342.9
470	5012.3	7457.4
6648	5926.9	8551.5
939	6837.4	3035.7
3062	6131.7	540.01
7134	3190.4	4154.4
8920	3634.7	8021.4
72	4788.3	9794.1
113	2439.2	1380.5
557	5859.1	973.48
555	4271.6	5194.7
34	202.37	8894.8
7404	9928.3	8962.1
1230	7871.6	4557.7
1842	8461	9464.9
7099	9731.7	9626.8
1426	6574.6	2558.1
793	1302.3	7269.9
7987	4869.8	3571.6
245	2348.4	8539.2
2295	9742.8	2013.9
1536	4108.2	2146
747	2786.6	9481.5
660	2631.1	6069.7
33	8472.6	6784.9
258	5699.2	5687.7
49	1494.4	1773.3
662	747.3	4821.1
280	7428	902.71
101	9723.5	6834.6
1281	8600.2	3879.7
2369	2832.9	2468.4
23	2920	1583.4
7754	890.53	9544.8
312	2906.6	1086.5
99	9138.8	8697.2
2954	8785.5	3985.5
4353	6487.3	1473.1
5035	9149.5	3119.3
7735	1917.7	6956.3
294	2827.9	1853.1
1159	6146.9	3694.1
846	565.88	8481.4
5787	2772.4	814.51
1470	3602.8	6518.3
258	8751.6	5895.4
6996	616.26	3051.3
839	5821.3	7328.2
471	5628.9	3660.3
1071	8850.3	3523.7
2675	6924.9	7479.6
3324	3406.3	7252.9
3154	9007.4	2434.6
24	4092.4	2908.8
126	8786.2	9985.9
5533	9061.7	1549.4
107	8324.9	760.2
1834	6912.3	4235.2
4953	1208.9	348.17
1283	8962.2	5554.6
2649	2823.3	2443.3
1041	6386.7	2560.5
1538	7622.7	3202.5
43	9407.5	5978.3
1570	7961.7	2869.1
2011	7640.4	5128.9
31	1660.4	8801.6
1536	6580	6199.4
2928	3655.8	6539.8
2716	9275.1	4671.4
7354	2145.5	468.18
270	7845.4	272.62
3064	6786.2	9725.1
4557	8020.2	6898.8
6836	8638.7	914.05
1592	9505.8	6665.9
252	671.35	3586.9
244	2432.4	7002.9
4452	7777.7	175.97
650	8573.4	7093
1132	8926.1	5602.4
9734	271.07	7620.3
150	299.58	5131.7
20	5064.2	3710.2
9004	1859.5	2512.6
8492	569.99	1744
169	4442.9	6758.3
4488	8081.5	6859
238	7115.2	9661.7
372	540.28	23.011
122	4928.4	9943
260	2586	1395.5
176	2848.9	7796.5
165	4744.4	1027.6
2928	8199.7	8923.7
821	3425.6	9333.9
2394	1805	7526.2
2048	8221.7	6090.4
454	7224.2	7317
83	2763.8	8019.9
135	8872.7	1849.2
1515	9077.9	6764.1
1082	1188	8878.9
6500	2063.3	9208.9
1820	1126.1	4435.1
3142	6925.2	7434.7
2716	6296.2	6103.7
3	4433.7	3322.7
2752	9287.2	8706.3
1929	4553.5	3452.5
612	2096.6	9282
1233	7544.7	6369.3
1240	9094.8	4621.1
347	2461.4	4048.4
117	4791.1	3178.7
304	2613	343.74
23	9356.1	1614.5
1971	6863.8	1440.1
1435	3105.2	2987.1
600	1626.2	2143.9
1329	2681.6	6124.4
2558	2688.7	5135.7
190	6127.4	3153
1619	3518.4	3436.3
1710	9602.2	9497.6
124	5959.9	4268.2
19	5243.4	1835
688	6932.7	6299.3
5308	3177.5	6630.7
2782	1789.6	9554.8
4327	1751.4	5104
752	3255.2	296.63
1998	744.02	8835.1
265	4788.2	5180.3
453	780.27	8445
411	7390.8	880.93
297	4784.3	5229.9
1081	3441.2	9310.3
3479	1097.9	3868.7
245	2545	6076.6
179	3050.6	3578.3
3804	1907.2	3284.3
2789	706.17	8427
109	7711.7	3888.5
2130	2224.5	6783.7
109	2879.5	3553.8
3302	1707.9	5176.8
6324	5719	8243.1
2199	915.71	6182.3
91	1822.5	7078
553	1775.7	9605.7
2348	7819.9	4619.7
108	3876.5	6467.2
406	9138.7	2763.1
326	8778	1438.6
1495	1361.1	5921.4
976	2638.3	1894.9
103	5424.9	7497.4
2698	7096.3	9278.5
2215	2923.8	3814.6
1513	8672.1	626.54
17	4478.6	4089
17	4851.9	3412.2
1545	251.86	191.18
124	8244.6	140.37
24	5288	4953.2
105	9859.9	318.8
2615	1070.9	8840.7
57	2031	6589.3
250	403.85	5645.1
698	6322.1	1209.2
167	2891.3	3620.1
2204	202.25	1159.8
4058	8848.3	1168.7
614	4414.8	4957.5
820	620.01	3062.6
35	2350.5	2467.6
3904	7577.8	3199.4
94	9814.8	755.08
80	7111.6	9252.2
2098	9447.5	7912.9
1895	302.73	2285.8
1391	5092.2	5329.5
1384	6443.2	4496.4
63	5427.3	4008
804	4075	2125.8
2084	2105.3	7970.5
3	7651.7	5842.8
6944	5073.9	3574.6
125	4749.7	3200.8
655	6130.6	9923.3
6572	6564.4	183.55
164	2765	2841.7
107	7445.3	3855.4
1738	5023	6511
2316	543.67	6471.5
3863	6428.8	3580.4
398	2208.1	3823
1983	8189.4	3364.2
1392	1413.8	88.314
8769	708.69	8224.9
1040	9358.2	2136.6
2090	3666.6	9641.8
977	1260	8181
3188	9189.7	4604.5
2399	7246.9	2416
34	5324.3	4969.4
2741	2688.3	5085.7
1450	7138.8	3682.3
4104	1899.3	3260.6
624	7804	5409.8
2607	1228	5657.8
3818	2801	5743.1
142	642.09	1711.5
450	7822.4	4591.5
2422	2380.4	8520.5
1806	4392	5396.1
2976	4305.7	2376.6
596	8668.2	632.54
3863	3971	4921.5
8150	2358.9	4633.6
804	2583	2306.6
87	2312.1	2501.9
1637	1087.6	8724.8
267	6652.7	5984.9
335	6512.7	4546.2
728	310.59	9845.1
1625	768.94	2528.8
158	7387	610.08
2214	132.85	7062.4
1654	1908.7	75.487
365	3800.2	7324
3289	4783	5178.1
2732	7139.2	359.52
1452	7173.4	3646.7
938	2391.3	7275.6
1002	4961.3	2863.5
92	6383.3	9190.4
2185	6838.4	1474
77	1085.8	3260.4
292	7362.8	2519.8
313	744.14	2446.1
46	7000.5	4769.2
5899	1524.6	6438.7
1024	4613.4	3708
80	5922.6	8997.7
744	7149.9	7387
7807	9684.5	9719.7
466	8682.2	6940.5
7537	1084	4929.5
1961	8803.3	3165.2
235	1272	5512.2
294	7041	1169.2
8338	2150.7	467.67
3424	7219.7	2446.3
158	5245	581.96
3665	5653.1	3961.1
1232	1552.1	7648.3
224	9479.5	8843.8
8860	6106	3058.2
1924	9259	6231.1
30	0.25377	1077.5
140	5382.6	587.59
17	1928.3	13.98
5096	1098.2	4410.5
1586	5966.8	706.57
3417	3826.9	8128.3
126	5976.4	4299.1
2803	3472.1	5109.6
330	1986.1	8899.3
2	4048.4	3976.1
327	8525.6	6338.5
265	5890.7	4113.2
387	6709.3	1483.8
459	1018.4	9893.1
1116	8022.7	5768.6
327	5428.5	637.45
378	1562	184.49
113	5615.6	1611.4
54	131.77	1373.4
1177	8666.7	8473.6
827	8184	6046.6
2550	2133.2	493.9
3399	9462.2	8515.8
147	9062.2	8439.5
3	9183	9387
191	2949.7	3813.6
1700	9837.8	96.131
6276	5377.1	8344.7
192	7759.1	3260
1363	6142.3	7727.8
303	3242.4	6724.1
677	7164	482.85
463	372.31	9105.3
103	5665.4	3355
5840	6545.7	2522.3
544	5423	9984.5
23	1229.1	6438.4
858	3659	6651.9
65	7860.2	3273.2
675	4514.5	3058.6
160	4831.6	8164.2
9382	3313.9	7270.5
3129	2701.4	3780.1
987	1116.5	4494.2
366	5297.5	8407.5
1934	2553.5	375.61
2133	3382.4	7877.6
7397	5074.1	9226.9
5797	5503.8	8592.8
1273	679.73	6269.7
2771	6365.8	9192.4
8251	4.2608	9138.6
170	3268.6	5943.8
2291	7458.1	9675.2
257	4765	5296.7
2122	8446.1	959.69
3698	3857.7	6889.8
24	5837.8	1066.4
488	443.23	5170.9
3869	4698.9	6370.1
2229	7479.3	5290.9
86	7405.6	7565.6
1536	811.32	4424.5
71	8974.3	1283.2
426	9118.4	1686.8
402	1956.7	8922.3
452	7192.2	7360.3
2480	7177.9	8534.7
587	1020.2	5966.3
1233	9051.3	4567.3
4742	3542.1	2444.7
1726	5314.9	2801.8
35	9045.1	6681.6
2551	9518	2342.1
378	6429.6	3210
714	6488.4	2550.8
8	1213.4	990.41
1876	4592	4079.6
6799	4322.5	3253.4
6058	227.77	8787.9
29	7085.4	5603.8
2421	3445.6	3397.8
1476	4803.9	6657.3
4263	8016.3	1131.1
4575	9391	8855.4
925	3465.9	9285.5
1902	3438.3	5622
463	7818.1	3095.7
1527	6649.3	879.04
6476	8185.3	614.74
43	2297.6	9523
267	8090.2	9015.3
28	5395.5	8281.1
3688	9226	4663.1
923	2148.2	863.28
460	360.26	5350.4
340	6184.7	607.66
279	5538.7	9407.5
4861	8180.8	2777.5
844	6374.9	2102.1
5404	6296.5	6074.9
5994	2812.7	814.55
1001	4886	2836.5
4	8192.8	2778.8
4369	8390	6818.2
178	6924.5	8335.3
954	6756.1	4242.1
6635	4063.3	3.052
679	7956.1	4961
3721	4600.1	4365.5
272	8631.5	7122.9
238	8467.7	9524.9
4285	6181.9	51.098
25	2185.5	4223.6
5110	7007	3840.6
18	2176.6	5380.1
100	729.95	6484.5
36	234.23	9800.2
1532	1044.4	1670.2
314	271.69	146.51
2802	6367.3	3204.1
389	7063.5	1833.3
1585	5735.1	4724.7
43	2847.5	4699.6
1863	3950.1	5897.3
1909	4975	3236.6
1566	4094.3	357.25
2401	9255.7	8227.1
257	7439.9	1699.3
451	9422.4	2075.6
1715	8640.8	8463.8
1475	5924.3	7894.3
7353	9267.4	2827.1
3980	2450.5	7206.5
2175	9415.6	2160.3
148	5342	1807.7
368	2824.4	2243.6
518	7992.5	2448.1
8649	5470.4	8610.6
3339	1599.1	504.13
1184	3384.1	5032.5
1388	2836.9	2379.4
1941	5620.7	3939
4018	7883.7	4804.1
3118	638.29	5330
4962	1432.7	6893
1372	6378.7	8861.4
3561	3612.4	5145.5
5714	2081.6	8059.3
3752	664.01	1480.1
75	1284.5	7961.6
2426	120.65	6857.9
1705	5911	7789
127	5164.1	9747.1
483	3366	7291.9
2052	13.077	3161.5
855	2447.1	7422.2
507	390.32	1312.5
1596	6288.8	6084
420	2959.2	5935.6
2316	8887.1	6128.1
1784	8703.9	6952.9
314	7990.2	8946.9
94	4333.6	1049.3
4946	6110.5	739.27
1291	6603.2	3439.5
95	3226.8	7796.1
2042	6616.6	6751.7
861	4584	4355.9
2759	5455.3	6865.7
1705	1018.8	5996
329	8532.9	6358.8
579	4560.5	715.85
507	9935.6	5449.5
418	9429.7	3108.3
3628	5763.9	4294.5
261	7453.1	763.5
1089	1228.8	2606.5
193	6630.7	1436.6
3979	651.29	1962.9
3454	8809.2	1100.9
7529	9318.8	467.7
1822	5748.7	7.7494
2805	3026.1	8365.9
2882	9276.8	6220.7
671	443.57	6851.9
1573	7559.4	8697.8
1585	5941.4	730.13
780	1948	2292.6
7399	5142.9	9209.7
2769	2382.9	2328.8
264	8772	5836
5718	2745.5	9510.9
500	5341.1	6806.5
373	1350	1915.2
2695	750.97	6484.8
378	3654.6	9553.8
9454	6491.4	5520.3
7	2972.3	4121.7
380	9777.5	4887.9
2148	7877.4	1527.3
36	6050.3	1965.4
6903	6107	3035.4
2656	6639.8	6795.9
3781	8526.1	9477.8
616	7130.8	9240.1
9531	1895	2481.7
2859	4801.5	5050.7
170	5252.4	2774.5
12	8417.6	7926.7
410	4448.3	9863.1
99	9390.2	5989.5
5234	7499.5	1293.5
216	2416.2	7898.6
829	6981.7	4255
1774	5919.1	8534.6
2931	2145.4	3888.4
376	1741.1	6632.7
114	7684.9	1379.6
2584	4994.9	3233.3
1197	3308.9	8571.2
1284	8967.2	5605.5
481	6084	706.51
1130	8912.2	5623.6
350	4444.9	4957.9
2354	6641.1	4330
1596	1128.6	3198.8
464	331.35	9126.3
1278	3223.5	5973.2
2548	9255.1	5098.1
1574	5494.6	4427.3
216	4010.4	756.92
1064	3515.6	3481
3026	3195.2	4016.5
5464	2235.8	138.09
3138	960.9	5962.5
991	7178.2	2386
2913	710.15	2968.7
351	7568.9	3202.4
1408	9775.9	7379.9
942	6238.4	4141.2
1382	4385.2	2657.7
1539	8607.9	6717
284	3526.5	6544.6
208	3645.3	5119.4
164	9148.3	3892.5
2437	6732.9	901.32
196	5449.8	8352.9
60	9941.5	5798.6
294	4089.9	5204.3
395	8620.2	7059.8
1373	6399.1	8871.8
3645	7086.9	456.64
2360	4023.4	1532.5
669	167.31	8858.8
6184	3640.2	5073.9
97	8868.9	607.27
17	7504.1	9002.8
243	5530.6	5208.9
1046	2345.6	8629.5
533	6635.4	6738.4
4771	2098.6	496.75
440	2826.7	7878.4
264	4943.1	2283.5
1279	3256.4	5966.4
16	6895.2	4829.3
221	2639.2	1910.8
7583	8978.8	7284.6
1323	2885.5	9885
1140	9940.7	6873.6
4823	9990	2014.3
389	9613.5	9334.5
910	5655.8	7926
20	2130.4	5764.4
22	5465.2	9152.8
462	7805.3	3184.3
1007	6936.9	4064.2
2305	3797.7	3568.3
1182	3404	687.46
171	501.29	4367.2
2181	3933.4	720.08
4524	8946.2	3113.8
4595	6997.4	4689.7
2962	7493.9	5821.8
761	2040.6	2669.2
93	5841.1	5250.5
239	1363	6297.7
3569	4486.7	3351.6
436	3387.7	814.18
1222	1648.4	7638.1
2119	8600.8	6773.7
1271	6537.9	287.64
7320	8886.5	9315.6
2229	1098.5	7313.9
452	9815.6	6529.3
783	4362.4	2037.8
1385	8556.2	1686.7
116	6279.8	1732.3
135	5316.7	5399.6
7772	2391.6	4607.1
1648	1100.1	8687.1
49	6955.2	8351.2
44	7970.7	4008.7
3493	1085.2	4929.2
1662	7880.2	4575.9
154	4355	4287.7
1540	4603.1	122.14
437	863.55	645.99
4331	6089.1	699.96
1033	1011.6	7525.3
198	9055.6	8392.7
1449	342.17	3905.3
1504	3417	8532.4
9223	6536.8	2607.4
8426	5878.7	959.08
210	8153.2	5646.1
206	8560.3	5272.2
4369	843.27	2924.6
163	5294.3	442.22
1891	6284.3	7055.9
27	7531	9740.1
1546	526.21	5614.6
123	670.57	9852.5
1021	7091.3	8208.7
748	1021.8	1696.3
3319	5064.7	6476.7
1173	559.7	5317.6
1133	8956.4	612.14
66	7826.8	3270.9
2019	7525.9	4281.8
806	8383.6	3810.2
1183	2081.5	7944
213	6317.8	6592
3699	7982.9	6898.8
2054	7878.5	4619.5
966	7996.4	6927.1
60	9863.6	3598.8
352	4087.8	175.52
1096	3163.9	9718.4
4931	7152.5	5476.2
9138	89.856	1230.7
687	9303.6	2187.5
1017	1568	7007.5
1094	9829.4	7180.1
901	5525	2987.9
1531	9822.6	7415.5
6093	9395	5678.8
8796	3859.1	141.73
1129	2153.7	4760.1
363	8775.3	5217.3
687	7920.7	2566.2
2037	6617.7	6852.4
2170	8111.8	9849.7
478	7791.8	8791.2
1593	6287.2	6121.9
1728	1603.3	8403.1
39	3188.2	4063.4
9118	7713.5	7125.9
38	9392.5	5845.1
1513	466	9734.2
9442	6491.4	2941.8
3418	4499.1	5373
1969	7818.3	8735
60	867.04	701.59
42	6769	852.91
1296	3344.5	7796.8
344	6084.8	3127.9
75	6172.5	9482.8
756	8260.6	7246.4
9315	5682.5	3700
1220	9113.6	3754.2
106	1748.4	3029.5
3455	9643.1	7588
2	9160.3	3147.8
550	4025.4	2982.2
3560	9905.2	438.39
1181	3399.6	4985.3
146	4523.9	6488.9
1592	4194	282.24
903	5589.2	2933.1
8061	5550.3	3590.9
9530	5524.7	3643
8936	8845.4	5191.6
1005	8255.7	6063.8
84	5832.2	5368.3
4704	9578.4	2287.9
2314	86.924	1350.3
1213	7910.8	4600
7124	470.84	5199.6
146	4464.3	5900.4
2316	5415.7	7546.2
113	829.44	2406.7
25	2670.4	7469
792	900.63	6423.4
107	780.4	169.33
463	624.82	3592.7
2684	7076.7	2898.4
54	8791.2	6916.5
2095	9803.9	6554.5
2958	4805.4	6691.9
5527	3566.7	269.8
46	3251.2	7779
1070	3444.2	5108.2
9452	2654.6	1217.2
2253	7166.9	3711.3
2324	5136.4	4307.8
6039	5854.3	9961.4
4212	5472.5	4724.6
2746	117.42	9240.6
137	496.29	5191.6
1338	7334.4	3511.8
574	9852.8	8869.8
991	668.44	1610.7
891	5289.1	599.11
2350	935.22	5397.3
31	2263.2	164.15
130	6675.1	5924
1470	8534.1	2456.4
151	6949.9	7942.4
162	6348.2	2546
191	9649.4	908.07
20	7278.3	6068.5
2653	6554	6793.3
1054	7119.9	9583.9
1704	5966.2	7838.7
7	3958.9	5460.2
250	6573.1	2314.8
1323	4343	4292.6
130	7683	3331.8
2619	105.31	6912.1
621	7171.3	4201
39	9192.7	2885
2375	2821	2418
6942	267.88	7605.2
3018	2146.3	431.76
396	7005.2	9887.1
1051	2728.9	1966.2
901	577.95	9283.5
1639	5168.7	5362
4921	6680.7	2385.1
1645	1103.2	8752.4
2356	7884.5	4622.1
720	135.31	1205.9
488	8482.5	8822.7
1297	5425.3	1511.1
1507	3371.5	5578.9
383	3403.3	1404
1248	6411.2	9850.3
1081	5472.5	2627.2
1671	2129.6	2434.8
590	5414.4	4451.4
83	5808.8	6259.6
641	7183.9	2411.7
1178	8.898	9136.6
5864	2161.8	493.1
1150	8185.2	662.88
3515	2294.4	136.58
2042	9576.1	6544.6
228	4454.8	3062.3
1337	2837.6	9494.8
41	5732.8	5335
7901	4129.7	2841.1
427	5315	607.39
31	9364.3	4426.1
1348	1069.7	8682
5446	1078.8	3474.2
4356	6546.3	357.72
157	5247.3	563.05
55	9723.6	5553.1
1241	5024.5	566.6
107	1606.5	7261.5
6954	2658	5136.5
374	6047.8	1629.9
1470	6344	6557
2050	1936.3	2517.1
1660	1193	13.464
261	6526.1	4438.5
8841	8112.4	5847.3
190	7546.1	9065.8
1817	7162.2	3990
196	9007.8	8474
439	5924.8	976.9
172	5904.2	4364
46	7231.8	5358
4428	2103.9	876.36
5787	3589.9	4838.3
357	5299.2	3173.8
531	110.89	88.547
9479	3673.8	6299
199	6427.6	3091.4
1565	2668.7	2870.7
227	3220.4	127.16
22	7317.9	6095
53	5218.9	7203.2
6306	339.56	7636
1139	3309.8	1102.6
3508	5689.1	5626.9
266	6628.7	5996.8
4034	1900.1	6979.8
821	2670.4	6181.5
121	7390.2	1307.1
241	3596.8	9152.3
4774	5771	4351.3
3782	6727.3	1403.1
2216	6493.9	2037.4
1616	4107.7	1441
433	5943.7	8536.5
404	9432.3	615.78
7379	9950.1	8970.6
779	6970.3	5668.9
2219	6388.8	3161.9
515	9265.6	2749.6
416	9537.3	1359.5
311	3771.2	201.79
1635	4366.3	1032.1
1684	3675.7	7084.4
4444	9182.7	2898.1
501	7906.4	4796.8
1198	5914.5	2141.3
106	32.003	3246.7
1194	6988.4	6825.2
1925	9195.1	6255.3
1496	3917.2	1438.7
1388	8824.8	7947.1
8986	2046.5	6500.2
1733	5365.6	6975.7
2433	1088.2	3415.1
76	6295.2	2500.4
547	5895.4	2240.9
657	9069.3	8365.7
1773	5929.3	8550.7
2822	4344.2	4312.3
20	8827.1	6889.9
735	863.27	3059.9
920	2144.2	907.94
2577	8349.2	7974.7
93	6709.2	872.75
893	6150.9	9947
514	7935.5	1490.6
379	3571.2	9130
2415	9431.5	2470.5
559	493.45	6466.4
1201	3334.1	8500.1
329	6919.5	8730.2
106	9781.3	299.68
3269	6372.9	9825.7
3701	3836.3	6844.1
321	7217.1	8285.4
249	2898.8	1549
1996	8083.6	3318
438	2727.4	7966.7
209	3871.6	7356.8
1398	5052.7	5315.6
581	8758.4	3523.9
11	8914.2	4089.1
5540	2125.9	3809.3
968	4799.7	8857.2
307	5953	9365.5
734	5940.2	9260.5
257	8786.3	5903.1
1275	1851.5	8146.4
97	5305.5	8954.8
2099	1421.7	6874.7
9917	6010.3	5997.1
501	1477.5	492.61
908	7919.4	4595.9
38	6222.4	1724.2
1921	6541.6	2537.9
4930	3392.9	657.36
20	13.776	7218.3
2544	219.88	1139.3
1713	290.52	5675.1
1216	1063.4	9629.9
310	660.18	2532.9
1931	3437.2	7918.3
4586	671.43	7070.8
182	1043.5	1674.9
3891	454.29	3505.2
1915	7576.2	2221.5
6586	3613.1	5071.6
1761	5306.7	2973.6
182	9921.8	464.13
626	3370.5	5570.7
1253	2839	5800.8
341	7931	7559
1204	572.26	6394
665	8748.6	3571.2
275	756.37	6297.1
998	7645.4	9635.9
81	4475.4	1346.2
5875	6682.7	1398.1
1671	6561	3470.2
4799	2537.7	8252.9
2229	4608.8	6853.7
7008	4553.4	508.98
136	71.691	809.64
167	4414.9	6775.9
1902	6676.9	9042.9
114	2183.7	2469.2
3025	3137.8	4004.8
368	5257.4	8345.9
605	7556.6	6861.1
814	5420.7	53.659
210	8576.7	5278
1813	549.27	8472
111	7492.8	3816.8
3686	5954.4	774.05
203	6437	9191.2
116	1334.5	5836.3
16	9328.5	2500.3
112	2428.8	1387.8
33	5893.2	9045
401	2585.7	1556.9
5880	4153.7	469.22
745	1550.9	8541.9
2611	6323.4	2898.1
1200	1059.1	9957.9
1043	8224.9	7191.6
1037	368.83	515.23
1628	6617.9	1461.1
5985	2435.3	4094.8
515	129.03	5513.5
3099	6276.4	8041.1
918	2138.7	894.68
399	2313.5	7112.3
2427	109	6898
7368	9348.7	2469.4
1728	5301.4	6841.4
1807	5683.1	7890.4
4251	6718.7	4158.8
233	203	9505.8
61	2528.2	1332.5
13	4693.8	3798.3
2099	8192	6072.2
1952	2868.9	7944.7
276	3233.2	9222.3
84	3868	6850.1
1143	7339.2	6672.5
2214	6421.3	2078.7
471	8036.5	4974.4
5669	6982.3	5636.1
2286	1029.3	6042
1184	3393.8	687.95
443	4796.5	3224
1395	6222.7	9431.9
57	3306.6	61.19
59	4611.7	5373.3
1222	2694.2	4337
240	5674.2	1312.7
906	3944.8	4916.6
2514	5002.8	617.6
2999	5912.2	9002.7
2685	7061.3	2882.7
128	1642.6	5199
1067	853.87	6212.7
2127	3419.6	7918.4
2232	8640	5270.6
1023	7149.5	87.225
392	810.04	6397.4
8	630.01	6339.2
392	730.24	7044.9
642	4105.7	7055.6
3522	2251.8	7007.1
1053	7074	9568
1040	4968.4	2887.8
311	5485.1	5467.6
3330	3390.1	7267.8
311	1420.4	2336.9
713	9622.9	3496.2
4350	3477.6	5755.1
32	4535.8	4324.1
1087	1202.5	8978
19	4379.7	95.597
360	8208.5	8872.4
5488	646.75	3127.9
1874	6280	6093.2
2254	7196.1	3724.9
1010	2981.9	8607.8
1987	3200.3	9230.6
100	2192.6	2412.5
1664	9379.1	6507.4
9872	4799.7	3562.7
2275	1933.7	6970
36	3177.7	4026
211	3989.5	800.59
79	6097.8	763.63
132	3664.1	3228.6
589	5996.7	5942
90	8141.1	719.91
251	8750.4	3813.8
126	7930.8	3992.6
1018	3708.8	3642.5
2394	1721.4	13.058
92	5212.3	3155
3300	1658.9	5248
4293	785.22	4414.7
324	2175.6	3117.8
4461	6223.4	69.476
7308	9374.3	2471.6
487	9595.4	7543.2
118	7971	3036.2
102	3278.1	105.19
407	2829.5	9571
17	8109.7	3826.4
8958	157.02	1240.5
139	256.41	11.856
5819	4700.9	6353.2
947	9211.2	5513.1
185	699.81	6376.7
2736	2049.7	9219.4
3555	1399.3	6872.4
2913	8099	3345
6860	4656	7860
351	6899.7	9021.3
2143	7851.8	1455.4
3208	2232.1	7787.5
618	7299.7	6659.1
421	839.61	2979.3
1904	1030.9	9834.6
1321	5870.2	4323
2512	5109.3	7069.8
26	4478.7	4042
1303	9268.1	4647
184	3388	6923.7
40	880.68	3105.7
3658	7152.7	2384.3
59	7823	8975.3
4628	4357.5	1058.5
95	4898.8	1667
1665	7296.8	7401.1
707	79.218	6353.7
413	837.56	6449.6
8355	8397	7946.4
2276	8889.6	6153.3
83	8271.5	5190
2347	3286.9	6912.5
3429	9583	936.71
698	1075.1	9167.3
2727	5909.8	2939.1
2230	4591	6845.6
3662	90.95	6377.2
257	1448.3	746.22
126	6308.7	5172.8
111	2401.2	1348.2
4614	8263.6	127.66
573	6272	1710.3
214	2795	8092.2
2876	1600.4	9567.6
523	1003.9	9826.2
94	5227.5	2056
75	2750.9	8037.1
1175	8599.6	8462
4080	9177.2	9345.8
2233	5985.9	5992.8
673	1464.5	4396.1
473	302.54	2787.9
153	2926.3	7975.6
4343	1092.9	6470.5
5064	32.815	5014.9
2342	7886.2	4531.7
1717	1699.6	290.1
11	6636.8	6066
808	2489.3	6055
1300	3014.2	8541.8
19	1071.3	4669.4
548	4073.1	2922.9
61	1676.6	6174.2
6009	5601.5	7507.5
64	9389	622.14
63	4597.1	5404.8
4	1021.6	5977.8
196	4735.8	4176.9
1392	6447	5556.3
155	7581.4	3203.9
2464	3188.8	8153.8
7782	2430.1	4649.8
733	5153.9	2265.1
471	1813.3	1706.9
3655	3513.7	2643
556	9212.7	7437.2
590	390.82	5100.5
1935	5195.9	1478.5
2718	1251.8	3902.7
797	4092.2	5675.9
331	4060.4	2910.6
3228	4439.1	4116.4
1903	1036.1	9836.7
732	6867.8	993.65
2906	697.13	9570.1
2722	1113.4	3479.3
314	704.44	2539.7
1239	6980.3	8341.6
600	6217.1	5539.6
188	9461.6	3024.4
200	7833.3	3198.8
132	5539.1	7963.8
242	9049.8	403.7
622	7468.6	1689
3023	9128.2	3147.4
5705	7430.5	886.75
150	3675.9	9698.9
1276	7888.5	8238.3
35	9324.4	5861.5
2604	1210	4835.6
463	6605.8	4046.8
1779	7505.1	9063.8
2604	8122.1	602.75
7711	7669.7	5170.8
258	7449.8	1700
331	7295.6	3151.9
3875	4479.5	5121.6
8797	287.46	635.22
574	8647.9	4252.3
4449	1166.1	3854.9
1580	2961.8	3060.7
103	9441.4	6006.3
235	2827.1	5673
1432	5199.2	1468.4
269	4224.6	6030.2
733	7560.5	7444.1
4530	8208.7	213.76
946	5218.7	1818.2
371	8733.4	5217.9
400	9629.7	4658.6
8417	320.08	9148
26	2154.8	4195.3
29	2405.4	4596.8
606	9721.5	1971.2
741	7787.3	9074.3
2580	2698.4	8037.3
991	3608.7	7192.4
5125	1141.7	4403.8
853	26.902	5949.5
527	1188	3336
6553	6228.8	2454.2
2251	7184.9	3704.4
3312	6142.3	2002.1
5153	4787.4	1129.2
540	375.31	534.33
7889	564.46	6070.6
377	6428.2	7177.1
441	8924.6	8653.3
47	8015.3	9485.9
467	4632.6	4323.5
1611	7430.1	618.74
1552	227.89	162.72
2424	154.02	6883.3
1806	603.02	8493.7
5229	3584.2	362.27
9711	901.23	662.94
66	868.08	3132.7
179	8695.2	9619
5055	2146.1	2377.9
5150	9334.4	1700.8
1123	3417.3	5925
24	6615.7	2851.1
3621	8116.1	6804.4
4788	682.82	3525.9
17	2136	2446.5
132	971.8	1303.3
118	1297.8	5839
2651	2802.1	2424.7
738	8435.5	4928.5
2992	7283.2	6768.6
231	2994.6	7572.4
256	3193.9	2909.4
915	2954.1	8725.3
337	824.12	687.41
1007	8235.3	6060.9
191	8641.8	8445.7
5807	6061.3	1089
395	5737.9	6202.5
170	2427.1	7107.7
796	102.85	8790.9
2927	7619.3	1191.4
1875	200.19	1151.6
2274	6238.8	777.41
46	737.67	5410
2823	1161.4	4580
781	2047.4	2220.9
183	8382.6	8984.9
[truncated: 11,899 more rows]
