# Supplementary material for: Verifying molecular clusters by 2-color localization microscopy and significance testing
Source: Sci Rep. 2020 Mar 6;10:4230. doi: 10.1038/s41598-020-60976-6 (PMC7060173; doi:10.1038/s41598-020-60976-6)
Supplement: Supplementary file 2 — Supplementary Information2. [file 41598_2020_60976_MOESM2_ESM.zip › 2-CLASTA-master/Simulations_testdata/oligomers_tetramers/locs_labelA/tetramers_results_sim_4_locsA.csv]

frame	x	y
392	5026.9	9610
205	1508.6	3913.5
1034	9753.1	4896.3
2691	6899.8	7630.8
27	2422.9	14.44
6810	2291.9	1455.8
618	738.87	6847
449	7256.9	3030.4
84	7996.7	2874.5
6916	3052.3	65.799
298	1232	2934.3
152	2618.3	2939.4
71	3564.4	9103
4380	8401.6	3369.2
1640	8677.9	7181.1
9228	5572.6	6715.3
9466	7276.9	6226.5
215	336.3	3182.8
622	305.5	4425
1490	2687.2	4408.1
5493	1858.6	3532.1
3653	6872.2	7889.9
140	1979.3	8900.8
3749	4274.3	7059.7
915	8701.9	1792.3
2352	3565.7	9386.6
1110	6580.1	9941.8
1502	3597.8	9058
164	2087.7	1485.4
256	1561	9153.1
73	272.46	6090.1
282	9544.5	6275.6
2869	2904.8	5168
2493	6851	8340
1075	6961.5	792.27
2711	8701.7	8724.8
7581	7642.1	7526.4
6257	6635.3	8053
1506	1361.9	9819.2
547	7689.4	405.74
46	2105.3	8625.6
617	6267.2	2935.7
2060	9925.4	5147.3
635	1480.8	7147.1
66	9036.6	8027.2
760	945.66	1153.8
4152	2213.4	8773.3
459	5377.6	8728
2033	6228.8	8705.8
357	6770	7.4959
5026	907.2	1126.9
503	8693.7	4418.5
1113	8727.7	8662.1
3623	4305.1	9374.8
1435	3849.7	6570.8
6440	5909.6	6197.8
568	9876.9	5907.2
13	7950.6	7721.2
4082	9815.9	5449.8
46	1025.6	5569.3
1871	2601.7	831.61
55	934.26	1904.9
1938	6635.5	6307.2
2556	7822.4	1163.8
9340	8783.3	1030.9
57	1435.5	6862.2
21	1454.6	8501.9
1099	5837.6	2676.6
1220	9443.2	6056.4
536	9249.5	9923.4
8886	7662.2	7760
4375	3197.2	2326
465	7797.6	9684.5
9390	6172.7	9297.7
2233	7201	8704
198	9001.7	6412.1
942	5611.1	4630.7
6304	4619.9	497.45
9560	4811	4753.5
417	8990.2	3368.4
248	6587	8212.6
1734	7741.3	2752
1511	1402.1	9835.8
731	5045.8	9609
731	28.715	462.72
8061	7354.6	5641.7
3326	5084.4	1795.8
1851	3213	998.51
1494	8503.5	3318.1
2735	5592	3084.7
1870	6656.7	7991.9
414	5796.5	7484.3
482	8293.5	199.91
1800	3700	6734.6
120	1925.7	6444.3
2271	2144.7	9701
4276	8416.5	4770.2
51	3608.6	5440.5
1544	6233.7	6744.6
67	6058	3728.3
5251	1153.6	6664
1791	7895	3521.2
88	5967.3	1834.9
96	1636.9	6779.5
1747	9933	8410.6
118	775.17	3425.7
117	9660.8	2280.5
729	434.08	5748.6
2808	565.29	8036.5
740	1418.6	3122.9
57	9576.6	4658.1
1329	5473.7	5644.8
1569	968.88	4951.9
715	673.75	350.99
645	3195.9	5265.3
1012	7153.5	9328.3
341	9516.1	4668.5
475	239.03	1009.7
1002	3355.2	6531.6
7130	4059.9	5021.5
9092	7611.9	107.33
4553	8044	804.49
1992	1462.3	1254.5
1807	2350	7324.8
2189	7037.6	6113.4
9863	683.99	1553.7
1030	5194.4	7912.8
4589	5766.6	3473.3
1838	235.7	489.42
5133	7853.8	801.92
4107	6932.7	6334.1
114	881.82	3784.1
274	8410.9	4217.6
388	3711.6	2652.7
781	9671.4	5206.6
351	8583.6	2802.4
4294	3856.3	9462.1
1228	6852.8	2577.2
8374	9807.8	3688.2
351	7708.7	7434.9
237	1440.1	6402.6
168	2187.2	5393.1
476	261.41	6832.4
1555	7064.8	6042.5
358	5075	6404.7
2133	70.808	9071.1
177	6565.8	4358.2
5461	7429.1	8241
537	9042.6	3666.6
254	9513	112.17
36	8505.5	3732.8
2595	666.18	1967
199	2929.3	5151.1
1288	392.38	2103.5
1709	997.01	4971.4
612	2436.8	2651.7
8376	9868.8	3683.1
115	878.05	3809.4
1857	5368.8	5353.2
64	611.52	4383.5
90	4764.7	4945.8
761	8567.3	7407.3
121	6355.5	9008.7
355	2021.2	3157.4
1573	4307.5	5738.2
6155	6049.3	4430.6
916	7398.3	1324.3
3212	4938.2	7738.4
78	4173.5	4097.8
3	8168	2966.9
582	7477.3	2811.1
1406	4172.2	7407.5
2042	6820.9	2612.2
64	7203.9	3138.8
281	4555	9140.2
8563	595.35	4453.5
97	280.67	6113
579	1837	5015.4
328	8079.4	8079.8
462	5585.7	6348.5
203	2412.7	6041.2
3824	5151.6	1738.8
1457	971.81	4970.3
254	101.43	2377.4
2338	5772.5	8943.5
1942	4229	300.49
49	8644.5	8888.7
354	5904.8	5703.9
477	1500.6	6395.7
4081	2380.9	1073.3
94	8563.8	7452
148	8739.8	3153
44	5240.6	4201.1
889	8591.6	1396.4
859	8458.8	2737.8
564	1918.9	8782.5
2213	9751.9	5774.2
751	3534.6	23.709
141	2900	9442.5
3224	6651.6	900.68
388	893.92	4875.2
870	2678.6	2979.9
165	1615.9	9851.7
561	3493.6	8569.9
5196	5571.9	7644.8
67	4369.9	1875.7
4033	1653.2	6560.7
4171	1426.9	4631.4
559	2070.2	9163.8
59	3553.6	9332.5
588	4317.4	5728
510	9228.3	1369.2
1627	6257.2	4919.6
3959	5948.5	427.09
9781	882.78	3838.6
9040	4607.9	676.31
43	935.48	2213.1
4151	8613.9	8001
296	8460.2	3175.4
4739	6364.6	3342.9
728	4392.2	8445.5
157	1673.1	4816.7
575	8751.1	4417.7
386	3928.9	3038
618	2347.2	2667.7
2686	7756.7	9664
4254	7197.6	8067.1
660	1845.4	7719.9
208	4703.6	2790.8
2160	3598.5	8328.1
8628	7640.6	4711.3
570	405.77	7934.8
84	5380.2	3359.5
6339	219.64	900.13
1128	1089.5	6674.8
743	2210	699.08
2185	9843.9	6207.1
1520	735.07	3831.7
66	9471	7834.9
627	1724.4	4418.3
3075	7758.4	6010
885	1114.3	5236
128	1230.6	9003.5
513	1314.6	6997.3
59	8990	1317.2
60	5247.8	7014.7
154	1227.5	8960.3
1301	4745.3	1481.5
4273	3188.8	1944.4
224	6043	9886.3
573	4093.5	6483.4
668	1297.5	2965.6
58	5806	7978.3
1590	2385.5	9849.6
196	2579.5	8159.1
4348	963.34	8657.9
122	685.43	2479.6
5184	6187.9	8912.8
1577	9365.6	5673
1410	6939.6	6551.2
1408	3134	3252.2
42	850.72	8562.4
388	7655.5	4678.2
1199	6234	6592.1
1044	8401.4	1014.9
201	8742.6	1994.5
2448	1564.4	8977
3099	3495.3	72.421
654	3241.6	6438.6
2347	8600.9	7621.6
59	676.98	4412
4226	4871.9	648.94
925	1775.1	1415.2
718	7487.6	3633
181	163.85	8782.4
952	7010.1	4806.7
84	2148.3	7268.3
66	2492	1049.5
579	5928.2	2623.1
640	9689.3	5224.7
956	9062.7	3686.1
517	1930.2	1981.1
805	2569.6	3033
1906	4804.6	4620.7
257	6505.1	3855.4
172	3449.1	8550.5
490	1068.9	5233.2
833	3489.6	4085
10	9869.2	6915.3
730	4436.3	8039.4
343	201.9	1094.6
491	9804.2	3651.4
4601	8012	3352.2
2984	7699.5	5991
3856	4220.3	3904.9
734	4496.5	145.34
18	777.35	3733.6
2160	2764.6	3203.4
2436	9147.9	8070.2
591	3482.2	4238.9
109	7950.2	2896.7
692	9932.9	8436.4
754	717.79	3477.5
1976	7849.7	3538.2
2863	3976.8	629.7
3101	1414.8	9382.4
762	3809.8	7312.7
7670	2079.4	565.7
7966	6245.1	9285.6
1281	2426.8	6723.1
9239	971.64	3424.2
3116	8282.4	2111.1
2677	320.82	9764.2
444	7475.9	2812.8
1180	1762.2	4976.1
782	9719.2	5225.7
792	3778.7	7338.7
902	2050.4	7036.4
3291	8385.8	583.62
7727	4233.8	9051.9
1227	1891.2	7811.2
1203	6380.5	2508
4384	1687.7	2439.4
1435	7277.7	4220.2
264	4821.4	634.58
339	204.97	6133.3
2986	1467.3	9519.9
4833	3486	4994.4
350	3770.1	1731.2
1006	2456	2775.3
8089	8714.3	5582.3
1396	8575.2	8011.7
332	970.35	1938.7
193	2754.1	7110.1
48	8758.2	3056.4
116	6395.4	8245.4
1502	9006.8	8647
2614	8325.7	4890.9
354	3166.6	7624.8
1180	9915.9	8245.1
739	9617.2	5868.2
5167	8448.1	7341
19	4788.1	348.94
40	729.07	8695.8
423	2904.3	5202.7
782	1104.4	6859.3
1446	3377.1	773.42
4641	925.28	1124
270	266.15	4442
6730	6422.5	5650
3258	4514.5	6109.2
300	3637.1	5805
525	9160	8843
5101	3625.1	3394.2
184	1585.9	2161.1
622	4543.2	6993.6
2261	1186.7	831.22
5041	5740.8	1854.3
22	890.02	1691.3
2286	5201.1	9510.5
1793	1825.3	5592.3
120	7969.3	9209.5
248	2932.6	5929.1
583	1259.8	7020.3
121	4619	2417.8
60	3074.9	7341.2
477	9765.1	2300.1
1605	9886.7	6606.2
297	2174.2	5696.7
6303	4606.1	453.92
11	8698.7	7986.6
1943	5151.9	3045.5
675	158.54	7956.3
1881	1818	7765.3
227	6994.3	7789.9
9	5584.4	524.93
1200	2499	7149.5
3312	2033.4	5431.8
115	4712.7	2536.6
111	9628.8	5847
1964	7296.9	453.39
571	4147	6473.1
61	5959.8	5138
2535	9038.6	1147.2
327	6648.4	6373.6
1385	3401.8	6924.1
591	7000.2	6128.1
1	1860.2	7745.3
2699	4213.2	331.34
253	4176.8	993.04
9365	8232.5	4683.5
2962	2063.5	5380.9
91	7141	5431.3
157	4711.9	320.69
120	4867.7	4786.4
120	1512.5	5642.1
187	176.02	8788.8
214	7628.7	5862.5
82	3975.9	3016.9
269	3785.4	9491.8
3370	2709.4	4087.4
2187	1408.1	8251.7
2614	5410.8	7848.9
8585	8840.1	2907.6
4	730.98	2460.8
2610	8636.4	2744.1
2038	7524.9	847.33
1730	1371.8	4990.4
6809	2266	1413.2
476	1447.8	6412
7572	817.36	9963.3
1135	413.77	7943.8
1262	8403.9	510.31
4714	4040.9	9901
1551	1403.6	9815.9
2699	5383.1	5371
3698	7693.9	3685.4
2532	5874.6	9454.3
5176	8440.1	7370.5
5167	7507.4	8193.1
5015	7855.2	840.19
1374	7737.3	7573.4
3726	7713.8	3643.8
1660	1102.9	6588.2
887	4125.9	4094
7539	4317.4	1908.9
3005	5081.8	1831.1
1223	5832.9	4894.6
835	4794	5973.6
1198	6641.1	391.14
604	6427.1	4206.6
426	5815.3	2946.1
8010	9009.3	8488.3
309	3930	1316.4
515	2779	140.35
2703	6867.8	7566.7
343	2976.4	5833.1
3796	1757.5	5603.5
2095	1413.8	5794.8
326	3783.1	9413.7
135	6250.6	4715
290	3593.2	1743.7
1246	2749.7	9201.4
2548	8286.6	4650
5173	8412.7	7380.9
1579	6695	410.54
4835	664.97	6626
2397	8893.8	6755.6
158	1646	4771.5
3645	5786.2	5493.8
746	1490	3114.8
195	1510.6	175.24
2498	2106.1	5909.8
8469	9955.2	3686.6
1267	661.89	5351.7
242	7160.7	93.367
756	5894.2	5710.1
3550	9455.6	4416.8
2923	8431.5	3058.4
1834	1631.6	2460.2
133	4210.1	3452.1
43	3970.4	258.57
7499	2770.9	632.34
16	6240.4	6775.4
2225	7321.3	7441.8
2866	5239	5583.3
1177	4081.8	4022.2
7	8180.6	4884.3
9634	11.468	9148.9
1733	5060.7	2295.6
5866	656.75	1522.6
207	8147.1	890.29
1024	4143.2	5796
76	2842.6	5015.8
57	1045.4	5219
2990	8004.5	7753.5
3081	3491.1	3954.9
809	6630.8	6255.3
3723	1682.4	2280.1
226	2718.8	9025
214	1469.5	9517.4
741	8407.3	6383.3
731	71.173	6624.4
245	1490.6	8389.8
325	3769.6	3181.3
16	2100.3	6632.2
4552	8074.2	759.59
242	7630.5	7275.2
707	1618	8356.4
136	2752	9142.4
2178	6101	2282.5
113	7601.9	8567.8
3098	3515.7	87.191
4163	9863.5	5469.1
4730	8111	1012
768	6754.5	9151.7
172	7334.4	1776.1
1025	9314	8416.5
9211	2782.6	1010.1
2582	3907	6024.3
102	6785	495.6
203	8369	3854.5
795	5437.5	4389.1
2417	6327.5	9007.7
3876	5222.9	8781.1
2408	1497	718.31
3708	5872.6	463.15
37	2954.1	9901.2
2257	4213.2	3973.1
30	1403.1	1103.6
1381	4609.3	3283.8
334	5054.9	5453.6
253	3605.1	8342.6
9	8793.7	4394
206	1426.5	3498.2
17	3903.7	1746.1
5343	2278.8	1402.7
215	5344.2	4394.1
10	8391.7	5772.8
278	7664.5	3922.8
950	6954.5	4809.4
199	5789.9	7480.5
3899	7783.8	8350.7
600	9890.9	167.17
2058	9446.3	3090.4
3727	9815.8	5872.3
34	1736.2	6113.8
63	3198	115.16
940	4013.9	258.95
127	1371.8	7699.4
2322	8686	5564.2
233	6408.8	2782.1
1036	9712.1	4886.8
8186	4200.6	329.26
1878	996.6	3381
431	3119.2	1888.7
5269	4306	1907.4
1375	3541.9	1152.5
1156	8251.9	162.86
164	8457.6	4749.9
1918	5896.4	6297.5
6515	8006.5	8413.6
670	4709.1	7345.7
75	6339.9	9019.4
736	9597.9	5858.9
3914	8742.5	9234
814	134.87	2874.8
7478	3054.4	671.44
3848	4234.8	4007.2
1348	8215.5	8622.6
3700	9235.8	41.924
428	6501.8	4448.4
13	8371.5	5763.9
40	7452.4	4052.7
8179	4479.3	7784.6
123	7166.9	9343.4
29	3311.9	5586.6
1430	6415.3	6505.7
1253	9946.8	3641.9
1388	1137.8	6821.9
2000	9970	3698.9
8306	4986.2	9808.1
359	2758.1	9237.8
16	9771.6	3859.9
4730	4376.5	9494.8
166	3505.7	3987.9
167	4792.9	7289.4
531	440.62	3391.1
3696	7759.5	3703.8
3436	5049.3	9395.5
1820	8302.7	8680.4
250	812.66	1719.7
1288	8314.2	4627.9
1662	2606.8	8804.5
67	5908.7	7225.3
1859	3826.7	3891
511	7488.1	3624.3
22	2716.4	4096.7
100	3353.1	4241.9
1045	3812.9	3163.3
2285	6020.2	2244.2
13	6465.4	3427.6
408	3171.4	5275.7
1260	9970	3626.6
925	5697.1	6273.5
675	4683.2	7334.3
194	6345.8	9060.1
572	6102.9	4393.8
110	9136.7	9244
130	782.57	3805
1306	4952.2	895.39
1386	8938.4	5948.6
1314	7448.1	3985.5
1048	513.13	8127.9
3961	1454.1	7095.6
7058	6670.2	7206.6
163	6620.2	9933
129	1955.1	7805.1
3315	1325.3	5006.9
982	7033.9	3636.1
443	4815.6	7219.5
128	2401.4	179.37
8537	3862.6	4148.2
1919	5911.3	6238.3
2883	6230.5	1294.7
804	3531.6	7023.2
7615	8926.7	6463.7
56	5534.4	5696.8
217	2700.7	7626.4
3106	6940.1	6528.5
193	7734.1	3623.1
1129	1068.8	6629.3
4311	2856.2	8809.2
1794	7884.3	3520.3
1187	2965.7	7073.6
1903	6143.5	9899.9
5582	313.22	5152.7
265	9787.5	2501.3
2665	8080.8	8068.9
6706	7996.7	3913.4
8050	5039.5	4476.4
3105	8997.2	1237.6
7489	8004.6	307.08
1240	6039	2018.5
5177	8425.5	7352.6
151	4552.6	6545.1
64	4319.8	1882.7
24	7781	9671.6
230	2511.9	1475.9
234	8997.2	1962.2
6508	4597.3	3257.4
184	863.59	9945.7
535	1071.1	325.09
830	9586.5	6912.8
48	5210.6	1631.5
2600	1260.8	4578.3
162	684.34	7707.1
4869	8466.2	4570
8265	2463.7	3904.8
2654	604.29	2634
437	1249.7	4025.4
6189	5899.4	450.51
457	6590.5	6521.3
747	7966.5	5999.7
197	7926.7	4987.3
3454	4125.9	983.02
564	6007.9	1916.7
2047	9926.1	1266.8
3820	3528.1	3148.3
629	779.45	3801.9
4589	7384	5599.5
375	4030.7	1710
61	52.431	1448
46	4552.8	653.05
2143	5305.6	1673.6
273	9052	2885
6288	8747.6	3771.2
419	2467.7	5978.6
118	7929.9	287.26
1231	7113.2	5488
2252	4197.4	3134.7
331	526.35	9991.1
483	2979.8	7618.7
25	2491.5	3859.4
106	258.14	9722.4
1233	7627.9	7917.6
8267	2494.2	3926
119	9027.6	4927.5
1965	3093.4	8774.2
6137	7491.6	4987.1
321	5501.6	2694.8
6293	6174.5	8829.9
2936	2876.5	7976.4
1631	7245.8	9327.8
696	6013	500.64
2212	934.21	1365.2
6705	3698.9	8913.6
62	9032.6	3651.5
201	3335.2	9400.6
2127	1725.4	5202.8
360	7698.1	4704.3
132	1929.2	7723.6
1362	1716.8	6112.5
56	803.44	8773.5
4042	5650.8	6254.6
1758	2539.8	3080.9
206	3948.1	7973.2
72	9179.3	8219.3
1447	86.638	4951.8
5270	5694.2	3461.7
33	4422.7	2629.9
47	5169.9	1679.6
272	3185.4	3591.6
944	1163.1	8446.1
106	4030.8	3306.6
570	6881.4	1331
450	5107.4	1811.3
3887	532	9984.7
176	9296.7	8078.3
4594	7662.6	4688.6
6320	1840.6	7759
122	6719.5	221.03
471	8913.8	5279.6
7116	7349.6	3449.2
3435	5054.7	9386.7
1986	1584.5	5671.3
1426	5603.2	498.73
2597	8406.4	3297.8
690	3795.6	9315.4
1863	6639.1	8073.7
1695	2992.8	4399
330	21.292	6522
5018	3953.3	8490.1
76	4320.2	1981
1531	2088.5	6567.3
1718	2402.4	6718.3
102	3975.3	4781.9
1857	544.49	2787.4
486	8568.7	8942
257	8727.1	9432.5
79	7965.7	1091.8
261	9242.6	9290.4
5572	5575.6	7650.2
252	2906	1934.3
2597	3645.8	3587.6
1661	9901.2	1267.4
276	5924.6	3637.7
971	8641	4376.6
14	9062.6	2852.4
4855	8464.2	5212.7
3353	2143	3336.9
959	5527.3	3597.1
47	9022.2	8445.5
41	9485.2	7795.1
350	4975.3	1137.2
1175	6209.3	9352.3
8496	7759.4	2738.6
9757	3111.9	7387.3
260	3939.9	756.32
193	1109.5	1057.8
1855	5339.5	5357.6
6001	1354.3	1229.4
1221	5829.8	5004.4
1368	1029.9	6894.8
2200	4556.6	6167.5
133	4260.7	7082
932	4047.9	5757
4206	5226.1	8804
44	780.36	9778.4
5551	6471.4	8298.3
933	637.59	4402.6
1840	7277.6	9382.7
4351	6204.3	5003.5
3047	4118.5	4083.6
596	6057.2	5928.4
66	7104.5	5271.8
213	2385	5465.8
6029	184.01	885.05
249	7741.2	5160.3
602	9928.7	172.15
351	4772.4	9552.6
1045	8532.4	6704.6
84	3664.5	1504.6
3185	9828.2	290.45
1115	2570	3139.9
4024	3470.3	3988.2
203	2905.8	5179.7
5405	4395.7	5641
945	1768.4	7750.1
5639	8022.9	290.92
74	40.544	9623
1195	3425	9767.8
55	4196.4	8288.8
379	86.644	4964.6
4525	2559.7	8849.2
2337	5780.8	8905.9
702	7991.3	1439.8
373	6552.5	9218.2
620	5610.2	4649.3
306	289.96	503.98
330	4646.3	3300
905	1087.2	5218.5
109	9841.4	3888.5
2702	5781.4	8896
1675	9574	4033
16	2559.4	7224.9
796	8017.3	2894.7
294	4299.2	3827
1755	15.433	1579.3
900	7687.4	4722.2
4040	5665.2	6292.5
725	4687.3	2781.3
1278	303.13	7058.8
2886	6961.3	3511
1413	1607.2	2178.8
1361	4719.4	178.05
702	2513.7	1094.8
350	6902.5	1349.8
59	8889.1	469.97
743	6683.3	9600
635	664.19	6717.7
2066	2213.5	901.75
262	9076.2	1286
1247	1696.2	2349.1
210	2203.7	2920.9
8179	6059	9832.9
2195	4553.9	6184.1
2116	3382.3	8542.6
50	4553.4	600.71
466	4811.1	6491.5
1372	1423.8	4967.2
181	2585.5	7891.8
3438	4918.7	3137.8
4780	3355.8	4335.7
3151	5712.7	9546.2
138	7926.2	5946.2
5170	3616	9136.9
291	7611.6	7051.4
12	7039.3	3583.5
2322	6317.1	2501.8
5019	3929.4	8562.1
2878	7408.6	8956.2
496	9491.3	1423.2
181	533.38	2557
289	5937.9	7241.5
5089	4227.6	348.46
356	7843.4	9170.9
312	2557.3	7424.5
5555	2074.5	9687
8372	8140.8	324.94
234	3240.2	2598.9
335	2385.1	9149.6
642	419.73	3750.6
4482	9197.8	8244.6
171	9631.9	2935.1
497	7824.1	9722.7
183	1693.7	229.92
387	3905.7	3070.9
335	7946.4	5040.9
58	1361.5	6863.3
2417	7245.2	3025.6
200	3343	9507.8
1736	1300.5	5021
3792	7341.4	5676.4
3181	174.18	2929.7
171	3444.3	8550.4
1068	3685.5	133.57
25	7839.5	4946
233	9137.9	9507.8
2761	1541.3	9031.7
2826	3704.6	9543.8
1089	9142.3	3645.9
900	3915.8	5021.1
3886	4851.4	2199.8
581	3590.3	8394.1
815	7973.2	256.14
761	1819.8	3453.4
1645	2078.4	5259.9
5680	4141.2	3102
915	7327.5	7398.6
7300	8130.4	339.25
667	5223.1	1655.8
2318	3783	1751
3946	6332.3	4867
1126	4167.9	3900.1
3020	272.76	6081.4
353	7735.9	7481.5
8727	7962.7	300.94
3687	6179.6	8902.6
236	9687.3	5822.3
157	1877.1	5072.9
5058	7624.1	3556.4
625	4509.1	6913.7
1164	9922.2	5035.5
121	8176	3383.7
121	712.12	2487.7
1309	6993.3	6085.1
2789	9008.9	1210.3
1151	3583.3	1713
1876	1380.4	9983.9
263	9913	1320.7
8863	6449.7	5672.4
29	3950	7330.8
207	4772.5	5967.9
2721	2476.9	3100.4
4073	3612.3	2700.8
1536	1335	9837.3
416	677.36	7689
4456	5736.4	4624
1768	7954.6	1072.3
2385	9707.4	5404.4
1307	4982.1	908.24
7348	8189.3	5842.1
511	1904.7	6149.1
1558	8012.9	4823.1
2521	7985.2	3887.6
3202	4943	1924
5355	8487.3	5210.9
4076	3388.8	4329
9970	3903.8	9580.7
1674	9599	4022.7
3717	4715.1	1382.9
438	7600.8	6809.5
345	1373.3	6489.4
392	5769.5	7443.6
2316	8091.4	9830.1
402	399.83	5796.3
7850	2461.9	3115
2204	5629.2	5601.2
1558	9755.8	5092.9
236	1567.6	5440.8
332	6519.1	3863.5
1030	9164.6	8136.6
684	9915.4	8398
411	8749	8315.6
1815	3531.9	5456.8
239	4187.1	952.29
732	9972.2	3625.8
88	8689.4	6213.1
7319	9948.2	4003.3
1024	1867.8	6087.4
1899	527.23	2751.8
1063	5100.2	9884.1
513	8259.1	7738.3
1380	4540	3227.4
1867	6670.1	8073.4
324	8619.9	6516.2
690	9977.2	3701.7
8538	3793.6	4200.2
57	5906.9	8357.7
3895	9307.7	865.91
4142	8380.4	9520.9
989	1105.9	403.48
75	7846.1	817.12
1202	8410.7	3144.5
1202	6935.1	6462.8
252	3603.1	8369.3
3566	9077.4	5635.2
1150	3619.4	1715.7
2207	5421.7	8573.7
415	9991.5	7459
513	4253.9	276
7063	3891	5034.1
2001	4941.9	1909.5
1903	3514.1	3155.4
1840	9405.3	3544.5
363	3449.4	8563.1
4218	228.12	140.81
5109	4642.4	480.85
120	4992.1	781.32
631	802.48	3766.9
150	4531.8	6566.8
294	5227	8866.3
1877	7537.5	3794.2
5505	3924.5	1744.8
5812	8751.4	9165.4
1728	770.03	1774.5
737	9017.7	627.52
23	95.629	58.411
523	2742.6	116.99
7409	6116.7	929.98
6	8719.5	5895.6
332	7463.3	8196.7
2210	3921	1060.1
67	7060.7	5203.8
2623	2277	6742.1
3512	1424.2	1830.4
215	5898.2	6620.6
1472	8378.7	1072.8
8074	2444.5	3039.6
4937	6713.5	9135.1
4264	5959.1	1775.1
8003	9011.5	8427.3
1386	4210.5	8308.1
1146	8437.2	6327
3173	4009.6	6173.8
4786	8042.2	8383.5
3	7788.6	9664.7
142	1885.5	7793.9
1355	8596.8	8003.8
1981	9545.9	3843
1623	4864.5	668.96
513	843.22	3819.5
510	2144.5	2871.7
519	8277.9	8293.6
229	5554.3	3061.9
85	4259.4	1910.9
589	6979.5	7226.9
283	7751.2	3961.7
737	6681.9	9539.6
122	8304	608.96
9167	844.56	3816.2
67	3060.8	509.2
28	276.52	818.27
18	2602.1	7226.8
5353	5420.8	8343.2
372	1813.6	7045.2
337	6123.8	935.05
4893	7813.9	4992.4
731	2845.6	984.28
450	5238.6	6196.2
212	526.4	8520.8
545	9110.8	5616.7
4971	6401	3409.1
21	6945.8	1305.4
7243	6265.8	4797.2
1221	9511.6	6130
5	5060.2	3294.4
917	2827.7	6657.6
920	2141.1	650.98
1841	8013.9	830.57
680	566.11	9617.9
307	271.63	455.98
17	702.53	6972.7
1555	2340.4	7351
1462	7866.2	9667.2
2247	2621.6	4413.4
748	1450.8	2681.2
2666	8761.1	2516.3
578	2548.4	8251.9
7361	4333.4	7629.7
2213	7485.7	763.12
2262	8198.4	4524.8
1679	4288.1	9565.5
330	3466.4	5036
6188	5941.6	449.53
151	8448.8	7708.6
241	9384.8	2912.2
2197	2918.3	1918
488	4338.1	3427.6
2273	5061.6	8826.6
20	8904.5	4328
2189	9440.8	4937.4
1523	36.215	4153.3
5368	7246.4	6414.8
881	9699.9	4923.3
3144	521.94	8041.1
324	7236.4	6222.2
282	4347.5	3063.6
7716	6306	9074.3
35	8586	9917.5
14	2149.2	6601.1
113	3872.2	4593.1
227	8120.8	3571.8
1244	2760.5	9242.6
2414	6672.6	4347.4
231	2266.4	6079.4
166	2189.2	5292.4
454	7524.3	278.01
1780	2584.4	7434.5
343	8842.5	7049
667	5148.2	879.86
84	5553.9	4630.5
1009	9143.4	8192.8
534	9992	567.18
4349	2969.3	736.35
846	4831.9	3234.2
555	5787	7399.8
1835	5255.2	4208.2
568	7029.8	6135.8
957	7050.4	4794
4764	833.36	5540.3
1334	16.385	2861
7085	2422.3	3050.8
229	2320.9	6080.2
20	6437	5617
987	2426.3	5448.5
7608	3053.4	13.863
518	1662.3	6111.5
500	6082.7	965.96
621	1724.5	2298.8
31	8811.6	9250.9
344	480.42	2725.3
638	2209	6636.5
3956	5972.3	360.38
337	5949.2	8912.4
2070	5169.1	9160.2
409	2943.4	2272.7
2338	8003.8	2635
2232	4285.5	9414
2066	5559.9	6515.7
15	6443.5	3421.4
495	8727.4	4404.7
1108	8750.7	986.03
459	6891.9	1386.9
8497	274.25	899.68
98	3797.5	1292.6
184	8279.3	145.97
1671	6260.1	7760.4
2474	7201	5480.6
4133	7936.2	364.97
499	48.711	9031.7
1594	6921.9	5604.8
8	7933.7	425.92
3185	1667	5231.6
7306	9021.8	2504.8
236	1441.1	6348
71	2408.5	1029.9
1295	1981.6	2108.5
37	7192.4	1798.7
62	654.67	4406
2726	2470.2	3063.9
4480	7782.9	4410.1
5051	5050.2	9605.5
6854	4855.7	670.43
1377	2096.7	5930.1
6357	7983.2	287.11
60	8914	336.07
291	4780.5	4819
165	8438.5	4787.8
3620	4266.4	9361
771	3157.4	7972.3
2309	8570.2	7988.2
8828	7760.1	553.81
37	7662.4	5834.9
797	5245.2	6934.5
2620	1518.7	252.75
106	9620	3316.7
1293	2550.1	2747.6
2210	4352.1	1331.4
518	1525.3	236.53
53	759.61	3339.4
470	7006.5	6505.7
116	9628.5	8894.1
120	4615.8	2527.1
380	1629.6	2153.2
528	2132.3	5966.3
852	2034.8	3134
123	5401.8	8416.5
1063	120.08	6503.7
29	6325.4	1032.1
4637	4057.9	9854.8
228	2020.1	7985.4
1864	6923	600.94
103	1134.5	8469.8
62	6394.1	2540
3885	1709.4	2278.8
549	1014.1	7053.8
39	5129.9	9175.5
775	7568.6	3772.9
313	2592.9	7404
1197	6640.6	386.19
2134	8013	309.46
22	9287.1	7303.5
2454	3168.4	112.62
1264	3104.1	8156.6
65	1208.3	4534.1
5185	8223.4	4870
472	254.49	1080.6
134	939.95	1931.8
21	751.18	3803.8
1003	5708.5	9357.5
3214	5174.5	1695
2889	8450.9	3121.7
2725	2412.6	3057.6
9471	7852	3535
105	8932	2459.6
4350	2960.5	710.94
1930	1560.3	3779
1373	1932.3	7490.9
3385	4335.3	9508.6
3460	4476.8	6961.1
846	9590.9	4054.1
232	7355.3	5660
977	1154	2175.4
107	5455.1	4521.7
704	4028.4	4745.6
1098	4928.2	248.87
1794	2258.9	1006.5
1064	1317.4	5039.9
2099	8762	3887.9
2606	166.17	2881.1
1501	6863.2	6603.6
2843	3000.9	1073.7
820	3416.2	5246.4
1472	7286.4	9395
1383	5588.9	517.17
4009	6058.6	3154
2315	4335.4	9373.4
4972	4201.9	360.47
1520	7851.7	1750.4
381	7172.6	8674
669	7933.4	8584
501	1778.1	3646.7
7040	1544.5	9483.4
449	5107	1795.9
8907	4641.9	502
619	2759.7	9204.4
4859	661.9	1509.4
4407	5737.5	6254.4
99	2169.1	8414.2
750	7943	6024.3
289	4732.1	6470
209	192.04	2908.8
1821	8019.4	1393.9
232	3107.3	9644.8
456	2818.3	4572.8
2057	6067.7	3714.4
27	6402.7	5637.1
1002	8523.3	1531.7
245	7506.8	6298.4
539	9305.7	9854.7
2739	7743.5	5981.5
649	1888.9	6756.4
391	3929.5	3016.9
1628	7584.2	7055.1
628	1208.7	5732
175	7921.9	9226.7
5	8695.2	5830.9
3638	3831.1	4170.3
7652	709.47	7368.4
401	3947.6	5082.3
182	2241.4	5814.3
948	7022.6	4790
2615	5231	8804.8
3901	934.68	3438.8
60	1847.9	7773.6
2635	3911.4	6051.6
570	8160.1	5105.5
550	6346.1	3307.9
23	2850.8	8814.3
8734	7953.2	328.97
58	686.75	4378.7
6656	1426.4	7157.4
1904	6162.9	9876.3
423	4739.1	5959.7
3554	2158.7	9692.9
898	3797.9	4526.8
386	4232.1	1901.2
902	6775.3	9106.9
1978	7816	3530.6
570	2208.3	3193.3
5579	269.66	5220
69	3684.7	9545.9
63	7543.3	2694.7
2402	8565.1	8034.7
2649	1569.6	9002.5
618	6943	6450.5
361	3448.3	8595.1
7778	8169.5	342.63
870	1585.5	633.69
4990	4759.3	5533.9
110	2326	472.1
8672	3978.1	791.43
179	9818.1	5662.7
3919	3472.7	5064.2
7062	3901.2	5067.4
1247	8227	1892
422	1241	4003.1
1864	2646.4	884.17
397	9025.5	8689
768	1429.2	8334
341	2927.2	9982.9
847	4973.9	7795
1565	7259.5	2148.1
5262	5745.1	3948.1
2931	2417.8	1033.4
2647	7311.7	2097.4
1525	321.76	3143.9
39	9828.1	6083.9
2395	6174.1	3398
316	8994.4	1220.8
3790	323.53	5201.5
5814	8774.7	9133.8
621	278.44	4459.4
3993	2920.7	780.28
5671	3418.9	8482.9
463	9742.2	2336
2220	6111	3763.9
9674	9241.9	9293.6
2823	1014	6708.2
4	8315.2	2715.2
424	4864.5	1509.9
1175	1297.1	2862.7
165	6606.1	4458.2
5396	4002.8	1708.2
111	2120.8	8373.2
499	9033.1	347.22
1425	7244.7	4235.6
2215	8400.3	6315.5
252	2283.3	6974
427	4174.6	7076
262	4814	634.13
8062	8986.9	6023.8
2516	4802.1	7438.7
5917	6515.3	3121.9
3	5956.9	5166.4
4907	324.11	6811.5
5781	5563	523.31
1121	1037.1	6683.1
314	2609.1	7416.5
1478	7106.6	1474.1
1370	8515.3	2035
6791	373.15	48.539
3244	4452.1	6150.5
1069	9161.7	3285.3
3276	5298.7	3675.3
1941	4450	7681.8
691	3731.9	9306.2
33	9764.3	5798.1
436	1156.1	9563.6
2654	7966.9	1246.2
7604	5059.5	5392.6
3957	1491.6	7178.6
481	5126.7	1809.8
2497	6974.9	8333.8
6	8133.9	4868.4
2402	4677.9	216.41
196	1121.4	9430.7
101	9586.3	3369.2
3028	5904.4	5157.3
304	7634.4	4667.5
258	1521.5	2907.5
6937	7199.4	8725.2
1592	5274	8105.6
8209	4815.2	621.68
2357	5621.2	6428.5
2896	9693.1	5807.4
197	853.83	9992.7
1686	3494.4	4216.4
1936	8447.9	7364.6
84	7318	4250.5
4442	4671	513.3
1235	3382.7	9800.9
289	7460.2	3661.2
16	8758.3	9079.3
5024	5130.4	1801.2
389	6258.4	8773
924	6078.7	2450.8
355	275.39	6831.1
92	3982.4	8482.1
1687	936.32	4900.2
4114	5528.9	1472.8
353	165.6	2882.5
1125	658.72	6562.9
6397	1809.5	4409.8
117	598.92	1463.8
123	4857.6	9478.5
74	5027	2683.2
169	6253.4	8406.5
732	7305.3	7352.4
7710	8944.4	9895.2
2704	5780.1	8886
94	2043.2	9703.7
2960	9791.2	3879.3
264	7884.8	5078.8
122	9428.2	92.541
76	6504.7	7253.9
10	1846.9	7682.3
1026	9179.7	9121.9
46	8700.1	3819.5
1720	3064.5	7736.3
346	9480.2	7786.1
8156	7969	8362.4
240	2307.7	1431
1420	7612.9	4747.5
1402	6569.7	8002.8
5182	6206.8	8910.9
1501	8943	8648.9
206	5164.2	9159.3
1323	9877.2	8166.6
794	3770.9	7253.1
5759	5655.4	568.56
112	793.11	5542.7
2188	7631.6	131.9
618	5966.7	1654
696	6840.4	5327.4
1486	4000.8	5062.6
1207	7658.8	7517.9
3418	5066.1	1800.5
3809	2607.7	1096.4
122	3049.4	65.737
5727	4058.4	5924.6
6567	6636.1	7253.7
20	9824.6	3829.5
7796	1775.4	2295.9
3498	8298.8	2723.6
55	618.39	4330
882	1088.2	6076.3
2860	1424.1	5762.7
687	3917.4	6167.6
223	190.61	468.31
298	8474.3	3146.8
167	5978.2	4088.3
324	8924.3	4884.3
109	5313.3	3367.7
232	6370.5	2732.7
151	5531.8	9768.2
5638	4956.2	3155.7
154	769.48	3408
6834	4029.8	9860.5
4531	7349.6	5628.7
10	793.03	3852.6
111	2774.4	4787.8
296	8941.4	4095.9
888	4136.1	4095.6
2214	7527	786.31
238	6828	9880.5
1814	2426.6	7306.2
148	857.32	9774.4
3174	8902	341.71
1543	544.08	8418.2
1364	7487.4	4592
1096	1156.4	6591.7
675	3829.2	9124
813	4186.2	2689.4
9423	4231.8	162.09
600	7026.7	2487.7
311	2567.9	837.34
14	4381.1	8493.3
869	7613.6	469.32
4456	3173.2	2332
453	5272.5	6207.1
117	1561.2	3605.1
102	1722.3	5256.8
1303	667.08	362.74
6256	6620.8	7974
364	7789.5	8413.3
2705	2973.3	8948.8
6949	6660.5	8052.1
495	6428.4	3558.1
105	3999.8	4697.7
2543	5366.8	3378.6
955	3142.6	820.92
329	1655.4	355.79
12	5503.5	8913
1597	3728.1	6550.8
2603	5881.1	440.01
143	6875.9	7698
5789	485.49	8119.7
628	3372.7	1375.2
2654	1586.5	3217.6
500	477.45	1906.6
4805	2391.8	9037.1
2159	2327.6	9182.3
2485	7033.4	973.04
1396	4332.9	1341.8
2661	7046.8	4824.2
489	262.15	3848.8
1583	7716	5939.3
4486	2902.6	8854.5
1120	1378.1	6806.8
705	5133.9	675.91
392	6046.2	3750.5
4068	3636.9	3572.7
775	9823.9	302.78
1561	963.02	1094.7
467	3118.3	7398.9
53	4246.3	8271.3
4393	9175.6	8264.8
463	5536.5	6333.2
1623	8747.6	2425.6
5062	6576.3	781.73
1201	962.99	1130.4
1978	6932	8368
543	6754.6	9102.6
319	8200.6	1876.6
8338	3595.1	2235.8
171	7367.5	5606
9933	3859.5	9587.4
38	3512.9	3081.5
4483	7835.2	4329.3
1450	8173.3	2136.4
3857	9854	3691
7068	8062.6	8400.6
195	2811	7172.7
728	2666.6	7401.6
1502	6755.6	5883.3
1454	1128.7	6650.8
1376	4591.7	6547.6
5179	8434	7380.9
4293	2358.9	5607.1
194	8840	1436.7
444	6100.5	1017
804	8434.7	9479.8
337	701.58	5677
6681	8255.9	4878.3
110	835.54	5200.3
119	4884.6	9456.7
692	3704.9	9279.8
1499	6822	6624.7
158	1868.6	4988
430	7268.5	6504.5
2	660.89	9695.4
176	2069.8	7054.3
3967	3965.7	7954.2
391	1506.6	3909.2
1361	2670.3	1124.3
146	8757.3	3155.3
5	5593.1	544.61
1403	334.68	3150.2
936	7850.5	1122.1
9226	4002.2	4013
7069	2462.3	6877.5
1862	1946.4	7538.2
2849	5370	3575
59	3676.8	9538.5
2465	5101.7	9851.8
321	1847.1	5554.1
353	599.43	6885.7
2419	6313.7	8999.2
23	6421.3	4718.2
923	6107	2431.7
717	1527.7	9363.5
240	3276.2	9823.2
8467	3497	3080.7
1290	1233.4	8936.3
951	5739.7	3976.2
933	5956.7	337.63
6	128.69	4440.5
6185	9557.5	6318.3
183	1306.9	2398.4
57	6402.4	3291.7
6517	8041.3	8307.9
4079	3293.1	4300.8
3180	121.62	2877.7
4170	1437	4682.1
8721	4587.5	4285.1
56	2579.4	3770.4
1375	4575	6537.3
616	6311.3	2867.2
95	8560	7439.5
69	20.619	766.78
609	4278.9	1943.8
7222	5134.3	9239.7
1799	3665.9	6776.7
1190	2746.3	979.83
6586	2482.3	3009.6
3969	6000.4	379.14
102	4706	349.92
637	4642	7450.7
179	9137.3	8027.2
110	858.4	3799.3
1459	4141.1	5767.9
109	1749.2	2014.7
4	5508.1	562.61
133	8847.3	1417
456	6671.3	6488.3
151	4136.5	4088.3
2171	7976.6	1345.1
276	7651.2	3956.7
133	9247.5	296.4
22	4031.9	219.39
1683	8422.4	7992.8
628	5411.4	8286.8
758	932.53	4909.6
707	8710.7	8313
1490	5181	8833.7
1052	330.04	3926.2
1131	634.09	6890.5
5919	9907.6	6928.8
317	4012.1	9860.2
149	8495.5	7606.9
5462	2074	9729
3657	6535.7	8335.3
986	1292.6	3969.6
345	8161.7	965.54
7008	1930.8	5960
6607	8152.5	4810.6
1719	7348.6	1753.6
2444	571.68	2599.6
181	9825.9	6897.5
3688	2571	8846.1
435	1261	4015.5
3834	7526.1	5001.5
1453	9968	606.79
396	2523	2364.9
2063	6596.5	6287.4
1829	7252.9	3115.1
1950	657.59	4382.1
616	2173.8	3145.2
6352	9513.2	983.49
3318	5950.5	2585.2
1254	156.37	8991
37	2753.2	4728.7
393	5508.8	9739.3
488	5122.7	5101.5
2189	950.34	2189.1
7061	4631.4	3270.8
5642	8955.2	1514.8
112	8898.9	3347.8
967	793.96	2025.1
397	5406.1	9365
1845	3867.1	6517.2
1101	661.54	6551.3
100	2837.6	573.68
2290	6436.1	3506.1
520	9486.4	113.96
147	1271.4	458.71
260	7994.9	274.84
524	7793.8	4953.9
3153	4621	390.27
273	3050.6	7656
707	3527.2	2831.5
4022	9080	5657.5
922	7064.3	6132.4
169	9454.5	4901.2
77	6228.2	8859.4
4145	2280.8	4620.3
5338	7883.7	401.61
47	5170.2	4190.3
1226	5923.6	404.12
2115	6028.4	1968.2
6	7669.6	2793.4
55	5278.8	1675.2
814	7990.6	312.53
455	1739.2	9956.6
1818	3140.2	5347.8
9236	6719.7	9182.5
237	9039.2	1302.7
15	1807.6	1052
4377	8409	3247.8
7815	8868.9	6536.7
5401	1386.1	5251.3
216	9882.7	6848.4
1061	3226.9	920.6
1646	7868.4	3547.3
34	5381.8	8268
2171	1289.1	5328.5
7620	8967.7	6479.4
256	8463.1	7577.5
7305	8954.8	2473.5
206	4795	5663.6
866	4303.6	9588.5
2775	1394.9	3547.4
703	6307	3176.6
1517	7341.7	485.14
403	6485.7	7345.8
889	7182.9	5186.9
26	9831.2	2218.4
1733	5939	1624.2
2681	7971.4	7672.9
1805	7007.6	874.78
120	4500.2	4519.6
244	6712.9	9168.1
542	6787.2	9092.1
4866	7071.4	5453.1
455	9584.4	6198.4
91	279.32	3790.6
283	7908.8	5067.5
184	1339.8	2441.3
158	9598.8	4031.7
4615	753.13	1483.5
532	7777.7	3345.6
225	8889.7	6496.7
460	1402.5	5488.9
506	9309.9	7275.4
1537	9517	7935.7
2098	7542.6	3756.4
267	1054.8	5547.6
238	1886.6	7787
1088	4272.2	3457
732	1870.6	8818.6
45	4134.5	4089.8
2968	5991.3	374.15
946	1110.2	8481.6
1528	1530.4	3872
417	700.65	7611.5
920	7797.4	7484.6
2359	18.766	1616.4
646	3160.4	5226.8
280	485.75	1909.3
279	4641.2	513.74
2017	6834.4	9345.4
2962	4826	1597.7
1548	4027	1075.5
3547	1597	3147.3
395	7537.6	9088.4
75	7532.7	4252.4
405	4751.2	341.95
180	1748.3	4447.8
4249	426.58	72.231
23	9017.2	8434.7
1645	1803.3	7004.3
378	3972.2	6816.8
8500	3627.1	8883.7
1523	1034.6	336.19
3218	368.33	223.13
84	1098.6	5464.8
625	2355.4	9202.6
14	7942.8	3271.7
475	7794.7	1161
3606	4285.5	9371.8
5041	6725	7212.9
286	7466	3648.9
3786	9163.1	5743.5
59	865.49	8780.2
147	3891	6487.8
2968	5141.2	2974.4
5008	5729.9	1801.7
4090	8727.5	3033.2
1676	1480.8	2762.4
288	4436.2	1180
1212	4294.7	1281.1
924	8588.5	9998.6
3823	5022.8	9315.4
4111	1368.9	4599.3
1305	4514.3	7457.3
5178	5001.5	9642
195	7674.8	5193.2
7464	3188.8	5298.1
899	648.98	3216.3
5494	1155.1	7651.3
1951	618.42	4461.6
513	4556	7499.8
19	6977.7	8360.7
417	634.6	5436.3
836	6349.6	9080.1
110	1090.9	6867
5308	2957.3	3778.3
2454	7790.8	6004.6
1028	9188.7	9075.6
74	5335.7	2780.1
1120	9373.6	9158.7
4732	4352.4	9485.2
5580	300.62	5218.4
4598	7978.2	3356.4
552	9008.5	3721.6
3123	3802.8	6547.3
5522	3958.6	1729.6
1478	2278.7	7957.6
3029	3797.3	6493.1
999	7152	9376.5
3789	7306.7	5671.3
727	420.2	5778.1
582	4641.1	489.05
5501	7363.2	1230.2
457	5151.2	3036.5
107	5270.3	3381
626	5257.2	6565.1
7428	947.76	4024.9
5180	8460.5	7378
7092	419.29	2486.3
4074	3590.6	2724.1
2034	6328.5	7759
9397	7133	8957.8
4743	6427.9	3341.8
6489	7466.7	8219.8
2315	540.72	7885.7
730	20.099	6581.3
167	9585.1	1483.5
1218	7063.2	1043.4
8688	3965.9	803.13
145	4532.6	6532.1
180	3172.1	3010.2
1872	2603.6	798.86
1285	1227.8	8986.4
2492	3647.4	9076.9
151	7523.5	7417.5
1353	1848.2	3916.9
285	1492.5	8487.9
636	9121	8024.8
10	7065.6	953.65
30	8198.1	2735.8
152	7388.5	3514.6
5954	2285.6	9023.4
5028	5128.3	1840
5091	577.4	9960.6
122	5730.1	9588.6
2611	4620.6	467.8
367	5845.9	6161
572	5838.2	3794.3
966	8172.9	5848.9
16	8663.2	5629.7
70	3099.1	1999.7
5223	4099.4	2467.3
1999	4934.2	1963.4
3625	4245.1	9391.7
2042	4902.8	191.6
2496	2110.7	5929.6
3425	2945.2	5489
170	2465.9	8966
8392	8781.1	986.2
1678	6470.3	3738.6
1071	5184.4	1445.8
591	2204.2	6649.2
4717	9938.9	3703.6
87	2484.5	2790.6
98	682.48	8221.8
123	3121.3	8093.5
1905	4751.6	4660.2
2064	8692.3	5368.2
193	1574.6	633.41
272	9442.9	2964.3
30	7654.1	7472.5
62	847.64	8790.3
355	6053	9909.4
246	7615.2	7258.9
145	414.54	718.72
1530	7747.3	3259.5
401	5953.1	8969.4
3049	3956.2	6228.8
1232	9497.6	7665.9
1562	947.45	1094.5
343	9473.3	7811.3
1685	1288	4016.5
1576	9391.3	5613.4
801	5174.7	8840.6
137	463.24	1020.7
228	5554.3	3105.9
1522	1040.1	6843.1
499	2960.3	5774.2
469	8747.4	8287
1979	4320.2	1890.7
117	8704.6	2565.9
7590	6626.8	8347.7
957	720.06	5479.4
3082	3478.9	4026.7
5445	8034.8	5074.3
869	7064.2	7896.2
1839	2493.3	5431.9
33	5731.7	3756.5
413	8687.5	8299.3
6424	5700.3	3996.6
2611	8217	4846.2
793	6047.5	460.35
2466	5858.9	6182.2
4854	8516.2	5211.3
1258	2889.3	5084.8
39	812.03	3855.3
8627	7754.9	4682.6
1866	7096	992.92
40	3013.4	7761.8
938	2130.9	5606.7
7715	509.33	8173.6
8064	9200	8938.6
246	3119.1	4815.3
149	825.15	9693.7
684	3806.3	9299.3
3526	9415.5	2930.5
91	1108.9	8499.4
489	9425.5	2879.6
4336	3101.9	1230.4
2219	6031.4	3744
952	5962	5174.6
1	2511.7	7024
8504	8473.1	8764.2
4394	272.33	237.13
7580	7625.7	7542
2712	4242.8	370.95
2633	2948.6	4672.7
263	8310.4	668.94
8387	1885.5	931.11
1051	544.71	2720.7
6334	7156.7	8919.2
5950	3320.5	548.93
18	6071.4	5918
520	6498.1	7399.3
220	590.99	1412.1
480	8902.8	1358.6
1699	4581.7	5754.4
2294	7788.5	3045.8
6172	6392.8	3288.7
23	4293.7	8511.3
3660	9538.9	1121.6
875	9716.1	9420.5
3124	1192.7	8474.1
298	2392.6	17.338
2085	2911.7	7932.4
34	8430.7	3066.5
18	1519.2	2689.6
913	9120.1	732.48
1399	6571.3	7958
625	806.28	8796.1
4639	924.91	1090.6
1376	1075.3	357.29
6674	6618.4	6252.1
41	4352.9	1875.4
1386	3377.8	6867.7
9339	8771.2	1028.5
6446	5113.5	4494.5
45	5923.2	4078.7
3877	5221.8	8847.2
2138	9870.5	8367.2
51	518.16	2751.5
55	5733.4	7955.3
3213	5218.1	1702.2
124	7229.2	9251.7
253	7848	1787.8
303	7191.4	2972.3
8	8112.1	4895.5
1227	6251.9	4474.9
1327	6563.6	8008.9
52	2057.9	8624.6
659	6825.1	5641.8
2399	9918.6	1232.2
5545	1324.8	6718.8
378	5548.5	3079.7
191	9574.2	3349.6
1888	8772.4	6456.3
202	9424	2097.3
6080	1445.7	1827.2
6299	4631.6	499.91
9249	2790.8	3122.5
836	3223	9363.8
587	9031.1	9874
3861	8494	481.51
1595	7656.1	3886.4
220	1024.3	7598.5
30	346.5	1070
4970	4003.2	5968.3
4066	5793.8	4582
404	1100	5224.8
3422	2891.4	5480.9
137	7941.9	5996.4
3996	7785.5	8379.7
1405	4170	7441.8
170	463.51	8105.4
2010	9766.8	3686.1
1167	2146.7	6068.4
187	2950.8	4364.9
2316	2267.5	6982.7
1056	5088.2	3260.4
44	7532.5	7939.8
781	3754.2	4799.8
1681	2835.4	8645.6
517	9812.1	6860
4200	4837.1	6452.6
689	9931.8	8374.7
3641	8819.4	4892.9
7343	3363.4	4517.9
118	9686.5	2806
2470	7234.4	6199
157	4346.7	2944.3
2	3019	4933.7
2132	6045.6	2007.4
1886	153.14	3275.8
8730	7951.7	278.15
287	4372	1241.7
262	9279.8	9437.9
5725	1559.5	186.32
329	3553.4	9375.1
764	6309.6	9062.9
1270	3088.1	8139.4
2652	1601.1	3177.4
339	8924	7483.2
9046	4564.1	684.81
7220	7663.1	4747.5
2695	2593.9	5428.1
257	3598.5	2423.2
4530	7273.1	5659.9
1675	3966.1	6260.7
873	3123	2276.5
3940	2203.6	5381.6
451	4268	1337.9
182	151.09	8847.6
209	614.79	5352.1
732	2549.9	7465.7
1280	3960	788.04
2612	4556.9	520.8
136	9247.5	347.56
2	5415.2	8574.5
5392	1369.8	5181.1
1300	5988.3	1637.3
138	4954.8	7805.9
306	6079.2	9934
424	4704.7	2530.7
1063	2312.5	7035.7
4663	2977.6	5764.6
184	9720.2	2391.6
3882	1648.7	2435.1
111	8955.9	9448
1047	546.8	8072.6
549	7718.3	4442.3
44	5199.5	8848.8
7602	4454.8	5293.9
1826	3726.1	3906.4
520	1273.9	3005.9
58	4527.5	613.71
38	845.05	5251.4
29	6052.6	4392.4
6361	7967	298.52
648	1049.1	1431.8
128	4.4727	1594
1198	4763.8	4662.9
316	4025.5	9873.8
5357	596.69	6738.3
940	4792.9	9987.5
72	5997.7	6337.8
2783	3015.4	4664.2
182	3225.7	3068.9
187	6977.3	4787
3411	3753.3	3154.4
4793	5743.1	9896.9
26	7529.4	2776.8
2043	531.45	3330.1
170	5480.9	8367
1966	8688.3	7746.3
113	1649.4	5336.3
493	7618.4	4037.1
188	2446.3	8978.1
47	7866.5	2790.5
4351	2953.7	661.36
1633	387.07	7962.4
2192	1504.1	9335.3
1924	3667.5	6764.6
1400	8603.9	7981.6
2238	8825.2	4923.7
636	2143.8	5922.5
[truncated: 11,492 more rows]
