# Supplementary material for: Verifying molecular clusters by 2-color localization microscopy and significance testing
Source: Sci Rep. 2020 Mar 6;10:4230. doi: 10.1038/s41598-020-60976-6 (PMC7060173; doi:10.1038/s41598-020-60976-6)
Supplement: Supplementary file 2 — Supplementary Information2. [file 41598_2020_60976_MOESM2_ESM.zip › 2-CLASTA-master/Simulations_testdata/oligomers_tetramers/locs_labelA/tetramers_results_sim_5_locsA.csv]

frame	x	y
8848	8049.6	2189.3
149	3778.3	7312.1
2040	1615.1	7542.4
328	952.96	3595
3773	1516.6	8144.3
668	7979.6	641.59
8332	8254.1	5044.4
91	7073.7	8464
444	5467.6	520.71
366	9902.7	4816
290	9919.9	3783.9
8767	576.23	8202.1
268	5243.8	9543.8
388	90.429	5587.8
2394	8373.3	9871.5
2002	5939.5	3251.2
8250	9673.6	7702.2
7	1985.2	3431.5
1390	5175.9	3412
4761	6380.5	6446
3479	3898.8	1836.3
258	608.55	4899.2
1435	2739.6	835.43
1439	8551.3	1951
2250	3215	769.57
1686	7545.3	2836.9
58	5889.5	9116.4
1533	7739.8	771.17
1437	2698.1	814.57
3551	5511.5	7099.9
320	5282.9	7696
929	2306.6	5946.1
8934	658.98	9904.8
29	2407.9	3798.5
7093	5689.5	7590.2
39	2024.2	53.643
66	1879.9	6927.7
170	6509	2490.8
1271	1014	82.43
8670	8210.1	5367.1
165	3656.3	894.49
2787	6487.8	7136.8
692	2898.7	6331.8
1	3534.3	3928.6
9	7435.2	3445.7
3568	7479.8	8785.3
951	6605.5	2962
4131	6346.1	1073.7
3706	5716.9	6898.1
1785	6433	6419
9018	9304.5	7897.7
2028	8330.8	4828.7
1531	4945.2	9223.3
1314	2881.2	5149.2
131	4335.3	2298.1
890	3338.3	3910.2
5659	7456.6	5737.4
73	258.31	6401.5
4150	882.99	5212.2
567	4987.4	831.08
4956	3130.5	2130.6
162	7925.9	5995.3
484	5410.3	3138.5
29	4356.1	6620.1
3998	7593.7	3193.1
601	1697.7	6034.8
256	2674	8654.3
1413	7565.6	8036.5
3705	5749.8	6885.8
2357	3967.5	5907.9
2863	4657.9	7415.1
4	3264.4	1729.9
973	8427.3	5629.9
377	60.899	7747.6
226	2789.4	9752.3
49	1375.5	3317.1
358	8705.5	5042.4
92	930.63	7302.2
3489	8931.1	5909.8
1817	6753.5	7533.4
4512	4612.3	7198.1
448	206.81	1968.4
3189	3841.2	281.96
1566	7893.8	4500.8
560	1249.9	5314.6
2178	3326.1	8599.2
872	1490.8	7411.7
4989	2635.2	2488.5
7902	7664.4	7887
386	2146.9	6697.3
4752	9455.5	5357.8
110	4224.3	3231.6
1816	9115.7	6042.1
443	4698.3	830.68
3722	1288.7	3255.9
291	9913.5	7637.7
571	2970	2769
494	1228.9	2687.3
37	3507.5	9801.2
274	8358.2	1014.7
2538	7534.6	2215.1
2728	6267	3389.8
2443	0.83401	7295.7
152	8486.2	4369.9
774	7776.3	5758.3
197	1300.8	9188.6
2404	8270.7	5046.3
971	4442.7	9864.4
6464	7353.4	7956.7
1952	7947	4443
516	1404.8	9534.3
4147	4312.6	7007.1
213	8531.8	6236.9
687	8525.9	1991.7
1999	4247.8	948.19
1059	9175	6893.3
67	6356	9571.8
2126	5887.2	8828.2
1369	9467.7	8912.9
3266	1817	6022.2
3495	5065.2	6073.7
7459	920.2	1062.2
3110	8170.9	8025.9
174	3492.5	4170.9
404	4877.5	7288.2
1887	9227.8	4895.5
1365	7735.3	2290.9
944	3636.8	7220
392	2518.7	804.78
3029	6358	6457.9
2336	2342.6	5692
137	2566.3	2024.4
569	2996.2	250.53
2005	439.12	1918.4
151	1279.7	5414.3
4169	2198.1	3386.4
70	172.9	8431.1
1511	4271.8	2258.2
225	5712	5088.4
2145	5061.1	287.72
385	626.17	4663.9
273	980.75	133.7
488	4169	7627.9
1279	2962.3	1183.9
274	1830	2865.7
1371	1936.6	7669.2
1027	5417.5	843.88
4785	3600.9	6617.3
8291	8606.3	2041.4
3724	5482.4	877.47
528	104.95	8806
174	6828.1	8442.5
201	3759.6	4191.6
397	3554.3	7257.8
140	8508.5	7608.3
150	2221.8	2170.9
3194	9488	9950.9
988	2567.9	2165.8
13	7834.7	9708.7
5738	891.76	7034.7
3707	9741.5	5315.3
551	644.54	9092
1063	3040.1	2261.9
552	3734.2	4274.9
538	2708.2	6595.1
1370	1966.1	7688
1933	8108.8	7104.4
2460	4584	6556.1
35	707.6	2956
905	4587.6	3161.4
252	9197.4	2563.2
164	7904.5	4864
1941	8392.6	9678.5
2247	3090.7	9883.3
101	1455.3	2996
3211	2056.3	1235.6
39	4067.9	3073.1
1354	7095.6	5874.3
381	6703.1	2479.1
460	5028.9	101.05
935	1925	7757.4
524	1928	8637.3
734	2773.6	433.12
1643	7775.4	5766.1
2160	128	9588.1
616	1505.1	8988.3
4274	8484	7775.6
8976	7147	2817.6
810	4571.4	7164.8
840	5468.6	1996.8
710	6437.3	2287
1460	960.07	2838.5
5254	1164	4927.2
188	2684.7	8944.6
230	5458.4	2006.1
5402	8345.7	2834.5
1440	1877.3	1171.9
2758	66.409	7268.7
570	2957.3	2676.8
383	3946.6	796.88
6312	5366.7	808.54
171	8625.9	5025.9
624	1221.7	5338.4
601	4459.3	9429.4
446	9453.9	9959.3
438	5435.6	683.15
4258	1550.4	5598.1
197	9860.5	4120.4
795	4652.8	594.97
2754	6381.1	5260.6
4222	8095.7	379.21
4625	104.86	7065.6
790	4758.7	764
39	8587.2	438.67
1129	7976	3129.6
305	220.88	6706.9
364	1646.9	8567.9
1007	4318.5	7006.5
68	6398.6	9674.2
858	4047.2	1091.4
350	6592	4020.3
7257	2513.3	6311.1
4091	5661.6	469.63
927	4946.5	831.78
255	9055.8	2042.1
876	801.08	1638.4
737	9950.7	7654.4
2663	2570.5	2029.1
710	9786.2	8474.8
2083	8790.4	2193.2
935	9762.6	3282.6
129	6458.8	2320.7
272	1712.5	5775.5
76	8362.1	3911.9
2023	8207	5516.8
1710	1501.7	8229.3
708	4042.2	7900.3
1427	6603.8	2983.9
3898	7940.6	818.76
802	2250.3	8054.6
1022	2344.5	4708.9
366	9465.1	2324.5
3	389.43	5373.9
1332	8448.6	8917.7
1818	3077.9	2234.4
164	7886.2	7488.1
17	729.12	6681
9937	7848	7244.9
6198	7850.4	83.929
58	784.35	5686.7
64	9529.6	2680.9
41	6357.7	8751.2
89	671.2	5342.7
188	4318.1	1720.8
6954	804.25	1789.2
484	4333	5541.1
3189	978.76	1915.9
3407	7118.1	4192.8
607	3330.1	8570.4
2238	9759.8	2238.4
279	4474.5	7822.6
3139	7921.2	9791.8
2149	3695.8	5694.4
111	2545	5561.9
522	936.92	7434.6
2301	1886.6	1006.3
6712	1044.6	2754.6
344	4699.5	4834.9
1087	8896.1	3163.8
208	7393.9	6412.7
5102	975.39	2413.2
2714	8036.9	6378.6
3171	7117.6	8155.6
7639	4764.6	2598
639	8659.6	3913.6
3888	2569.6	5887
8	3914.1	3356.2
2866	1440.5	3542.6
124	7728.7	2799.7
2612	7387.9	515.43
1854	9441.5	6154
232	2176.4	945.04
1442	9967.6	8666.9
1533	1723.6	5930.7
3883	1324.1	6372.6
3501	5432.7	7305.7
2056	5373.1	808.55
226	5215.8	4257.7
2902	972.3	7478.2
412	5040.8	432.46
102	1720.4	5966.4
863	4512.7	2352.5
670	9050.5	720.06
5462	7336.3	7956.8
1703	4351.1	7265.1
2196	5765.2	274.67
1362	9830.6	5981.4
816	9816.2	2730
5850	893.78	7815.7
1810	7835.4	271.65
79	3696.7	4856.1
390	794.4	1556
810	2226.5	8027.8
37	8121.3	9909.3
2534	7544.2	7996.2
3063	1423.7	1850.7
89	7182.1	837
1690	2711.2	2194
7	8014.4	5531.8
937	278.76	8380.4
161	5317.2	6179.3
8587	86.23	2581.4
37	139.94	8085.1
596	2573.7	3767.7
1265	1698.7	1214.7
2442	8028.3	6409.5
378	6183.1	3900.6
6368	7753	2387.9
6832	7765.4	2406.9
4629	78.393	7062.1
9029	7196.7	3715.4
1004	429.68	1906.6
2006	5932.1	3345.9
113	9079.2	8525.7
3066	4255.9	2691.3
6855	8936	5094.6
836	349.5	3280.6
233	7869.8	5989.7
4135	4411.6	5524.6
155	1482.8	8675.5
182	7256.8	519.57
313	5742.2	1969.2
5203	6403.8	4730
69	4504.8	623.32
4262	2049.6	6703.6
2241	455.21	9865.7
1728	3921.5	7879.7
317	1866.8	8569.5
1192	846.89	7452.4
317	3539.5	2769.6
17	2695.8	7490.4
518	8043.4	9953.8
189	9493.1	9924.4
370	144.26	9273.4
3385	7041.2	7380.5
2410	9760.2	5695.1
1748	5560.4	194.73
1204	9597.6	1695
4	2438.1	8872.5
130	9753.2	5873.3
1428	536.98	2975.9
364	674.58	4691.9
5668	2725.1	6562.9
2853	3723.5	3393.3
171	0.62765	4197
8868	9327.9	5263.4
1274	4909.5	9137.7
974	853.21	5272.8
192	2676.7	9037.4
7	4266.8	4666.7
1463	3777.7	2177.9
20	7139.8	8139.3
4017	6394.7	1016.6
253	9208.7	2579.8
246	2948.2	341.65
70	7341.3	8948.7
1818	6732.6	7484.2
365	4727.4	8778.6
178	4297.8	529.99
31	9595.1	7210.5
4276	9555.8	2659.3
3711	4978.2	6440.3
203	9405	9352
431	924.74	8908.4
72	4250.4	5151.8
216	1544.5	3911.5
3009	2732.2	2196.6
3358	1523.4	4084.8
670	8485	9143.1
1044	2354.5	8873.6
341	3783.3	6948.1
4828	776.72	6061.3
530	6983	7387
2642	1813.9	7568.6
2082	9516.5	7963.2
101	2915.9	2947.5
2672	6115.1	579.01
8114	2807.4	1160.8
740	1050.7	8230.4
4106	7864.1	13.465
71	8082.2	937.16
4041	165.98	6482.7
5080	8460.8	8961.7
3606	4538.3	1796.7
9513	1509.8	7828.4
1584	6131.5	3137.4
1288	2573.8	9083.4
3953	9470.5	7981.2
5523	5008.9	6430.4
797	1529.7	7408.5
1117	1185.8	561.38
993	807.65	5614
6127	798.87	1786.3
14	7664.5	5045
3992	7617.8	3190.7
5668	6009.6	4302.9
730	8677.7	1933.9
5514	7643.5	3163.2
79	5282.9	7350.2
3148	5884.6	9392.9
206	1223	130.44
469	7874	2761
519	4060.9	7213.3
847	3677.3	3094.4
17	9326.6	217.58
210	2963.5	348.25
3442	8233.7	9196.2
1174	6159.8	5466.3
155	9550.4	5530.2
110	2574.4	3400.2
2234	3080.9	7130.8
266	692.24	5332.7
1061	1545.5	4744.7
893	7713.5	5033.4
4464	315.5	4258
986	7174.5	8151.4
173	2443	4810.4
839	1915.3	8107.4
982	8618.6	9807.8
2220	4523.4	8877.4
3106	9708	3181.6
2429	6279.2	6891.6
1962	2031.1	3171.2
834	2009.2	1035.3
2505	6283.6	6867.7
1830	3112.4	7133
901	4586	3083.6
295	8954.9	3140.4
1743	5003	3979.8
56	9572.9	3128
1214	5089.1	1317.2
6326	7487.5	2171.5
2439	4566.7	6539.3
895	9115.4	8554.3
1427	6857.8	8777.8
5190	2630.9	8989.9
1666	691.6	5261.8
1969	1830.7	3726.2
5068	121.28	8106.2
695	3260.1	8503.5
115	724.84	5725.4
55	7817.9	4888.4
535	6953.6	5160.4
3012	2637.2	2183.6
6687	961.29	5241.9
281	5739.6	1912.1
146	7775.2	3940.4
4546	3311.9	6725.3
1191	3744.1	4854.7
320	3327.7	4214.1
104	1339.8	6427.6
3567	2013.9	9795.6
663	7675.6	5752.8
3669	7118.9	9194.5
3510	1032.6	563.42
59	9571.8	4026.2
301	8017.7	6231.8
2438	6307.2	6900.4
466	9938.2	5808.3
48	4261.8	4721.3
2883	4490.4	7835.5
392	466.18	1909.2
996	9639.4	3601.7
2252	6064.1	3717.3
403	8633.2	3926.7
1023	2488.3	6311.9
6694	7095.7	2310.5
1125	8032.3	3065
2785	4599.8	9755.7
223	5091.9	6781.1
385	580.96	3014.6
9318	5790	1960.7
1054	6536.9	7200.8
602	153.99	5730.9
86	9312.8	682.6
2571	1564.1	7056.4
1186	3948.5	5221.5
267	5266.9	9545.4
196	9927.9	4097.8
4014	8337	3844.5
173	7558.7	2247.7
4093	2200.2	3379.5
594	8118.2	7940.2
7365	8825.3	1780.9
880	741.7	1660.7
2581	1254.4	1606.8
1816	5237.3	9587.6
191	7929.6	4526.3
5814	1601.1	1955.5
64	242.69	8431.4
5670	9276.2	2932.1
1604	1600.6	6582.7
439	9728	5733.1
2225	3069.3	9035.8
728	532.66	3835.2
343	8094.2	7869.5
74	186.96	6452.8
1149	7211.6	9188.8
8469	9521.1	9406.7
919	4617.4	4908.8
159	7411.3	2425.5
188	4734.8	718.97
4221	8062.4	391.79
69	3616.1	8367.3
3459	3062.2	3279.4
116	8226.9	2944.2
9154	9064.6	3303.7
722	1097.3	1668.3
164	9511.5	330.3
743	9069.7	7429
337	4010.8	6072.5
2225	602.38	9168.8
25	7489.9	2698.3
13	5321.7	8413.7
5067	7311.7	3958.6
1482	9254.4	3046.8
1027	9056	4723.1
69	3666.8	3015.2
219	2024.5	134.96
1360	1644.6	2764.4
1138	7508.6	1935.6
686	8539.7	2037.6
2028	8284.1	5469.7
4312	1263.2	1812.4
312	1051	9878.7
33	3493.3	2091.5
223	4071	9992.7
9153	9092.5	3273.8
8345	1938.9	4073.9
2345	4467.6	9193.3
7638	4756.5	2601.8
4452	1586.4	7022.2
1314	8032.3	9058.9
397	961.76	6538.1
2149	1842.1	9491.3
684	5064.6	338.77
1253	9129	5328
187	3174.9	3784.8
5031	5812.1	9364.8
41	9139.9	6922.5
5530	3764.7	8171.3
1066	2402.2	4690.2
40	482.13	4979.1
5268	3782.4	5589.5
1309	9696.6	9752.5
1539	6819.3	1077.2
601	8213.4	6359.3
1833	2427.8	6222.8
51	5086.1	8364.3
80	657.36	5430.6
619	1646.2	6090.7
405	4077.9	7830.9
1103	494.85	7884
4172	8277.2	1941.6
9167	1341.7	8555.3
5678	4488.9	8681.1
1144	3509.5	1720.3
377	1760.4	6054.7
186	6534.1	1285.6
3187	3811	265.85
113	5639.7	6300
3984	6809.5	9220.2
35	3492.5	2109.9
4454	5645.1	3811.5
476	7706.8	566.21
5703	5944.7	210.91
4184	760.82	1472.1
3984	1212.2	140.3
1295	1371.5	4583.7
8134	7995.9	7717.4
2268	3054.1	9009.6
1546	9865.9	9182.6
8370	3366.8	9888.9
987	1184.7	8799
3276	3386.1	3182.7
7611	5121.4	8163.5
894	4944.1	9020.5
1743	1557.9	2577.1
116	7402.5	6548
4092	5666.9	439.85
5522	1603.9	2830.4
5852	871.52	7805.1
1592	7896.8	9821.1
928	8631.3	5073.8
1093	7286.1	4566.7
7975	6011.3	2953.4
5805	1542.3	1926.6
1603	1574.3	6630.2
281	2645.3	9040.8
4777	8508.3	2947.5
2448	8381.2	2889
35	2814.4	8949.2
390	5550.7	853.18
939	3122.3	8597
128	9900.1	2595.1
26	6633.7	3362.6
5669	9304	2848.9
340	3604.8	6600.9
268	6116.6	3173.5
3104	1258.2	1899
561	4464.8	8178.6
7528	2191.5	8032.2
146	4413.7	2881.8
714	4376.8	9134.6
140	6792.1	8458.1
6314	5275.3	853.34
4940	4374.2	414.74
948	7768.7	2409.7
3107	9687.4	3117.4
289	4002	4179.6
5231	2304.4	4454.1
705	4450	9458.8
563	4400	2821.9
1206	5529.3	7086.8
23	7082.4	4138.1
4277	9599.1	2593.3
8975	1590.9	4229.2
72	3232	1798.9
297	8160.9	206.43
65	897.24	7307.1
1173	6108.3	5501.8
745	6631.8	1338.9
702	4336.2	4237.5
8458	1553.3	7824
53	5035.7	5321.8
1666	8361.1	1625.7
200	2523.7	7975.5
1510	6596.4	4079
44	9589.3	7700.9
1438	9951.4	8708.6
7438	3342.1	4593.1
128	9550.3	3996.7
1254	5350.9	6129.7
184	2085.4	8969.1
97	9211.9	2562.7
479	5620.4	534.83
182	4855.6	7263.2
415	2659	363.15
5611	9099.8	3269.6
4892	9923.9	8629.9
305	6417.4	801.8
67	9259.8	5324.6
77	1594.1	5772.8
579	1183.7	5671
2076	8088.4	6007.6
666	194.9	3725.5
7457	2362.1	8854.9
834	4592.2	7234.6
3051	7850	2601.5
265	3613.9	6610.5
34	3572.1	2125.9
4243	3491.8	3590.4
7804	7683.6	3541.4
493	6929.8	216.06
3147	5871.2	9385.2
6543	414.21	4623.3
1411	3134	770.87
103	377.01	1685.8
7457	9656	4726.5
3285	2626.7	5942.7
26	8562	4158.6
1358	2884.6	2158.3
5230	71.841	3308.2
447	6288	7350.5
6319	1814.4	1167
18	684.68	5491.8
1603	7307.3	9817.3
85	9788.1	4956.4
2635	9559.4	3784.6
311	849.7	512.79
2426	5538.4	7203.4
288	902.39	7279.1
1539	5000.3	9245.1
3671	7751.1	705.11
1804	2701	855.72
19	740.24	5369.9
383	5496.5	852.09
362	7593.8	3198.6
570	5905.3	4216.1
620	6331.8	1062.4
1348	7540.2	5317.4
1100	492.97	7839.7
9055	1312.9	8610.4
251	7892.6	2718.6
939	35.251	9071.2
117	2241	4950.1
245	7927.2	5936.1
7622	6223.7	6157
203	2772.4	9016.4
9015	3501.4	6712.1
4482	7812.1	8174.1
1823	3066.7	7130.6
297	3093.9	6045.7
4827	828.77	6095.7
847	9306.3	9871.5
418	9533.1	8540
2186	1615.9	6330.3
1759	2301.7	7051
2484	1045.6	8465.8
1012	4728.4	1677.5
2806	2735	5912.1
68	9539.1	9500.6
574	5813.2	1985.8
6235	3615.8	1278
744	9139.4	6381.6
8365	1262.3	5318.2
5424	5836.6	6823.9
1302	7507	1938.8
495	2010.1	2427.7
3385	4287.6	6037.4
3599	2683.3	1638.3
16	8086.5	1534.4
1532	6753.2	7249.3
6	6960.2	7800.3
334	9089	6100.6
2397	9481.2	5314.4
1974	1495.9	7377.2
8317	2143.5	6542.2
6103	472.55	7866
499	6210.6	1486.6
1483	9295.9	3016.9
5914	8674.5	3354.1
2178	1859.2	7670.6
1022	9267	7872.3
362	8653.3	9673.4
2317	8615.2	6436.3
848	4248.7	7045.1
176	124.45	7197
3886	9219.9	2598
467	6892.4	5859.7
1884	8431.3	8636.3
5833	2696	373.52
974	9064.6	4669.7
53	9815.4	4973.4
2815	51.753	7120.4
2461	5141.5	8130.8
376	6365.2	6447.7
3874	1270.1	6370.6
9052	7246.2	5212.1
1736	5071.6	9482.4
187	7902	2682.3
88	2935.9	6643.9
1460	6421.2	5259
739	7642.3	8252.6
4306	7333.6	5144.2
915	3840.5	8094.3
76	9803.5	9938.4
234	3200.6	5395
217	6875.9	7961.3
97	17.597	568.58
11	7348.2	6194.2
279	1891.3	2872
127	5214.4	4208.3
1267	5027.2	318
177	7971.2	4977.8
89	6883.1	9441.1
173	3513	3078.6
2081	786.92	2451.1
9213	7837.8	1365.9
926	5021.3	825.33
3796	7393.9	7942.3
55	8557.4	1956.2
148	7758.3	1721.9
247	5003.2	5456.9
3825	6301.8	3412.5
1460	3087.8	9832
3472	2118.1	5027
2572	1676.9	8517.5
56	7672.9	6432.5
3101	4578.8	863.45
4202	9146.3	646.38
1594	2958.5	4530.7
1018	4432.8	5515.2
171	5095.8	9535.8
112	7098.1	1766.1
478	924.12	2824.1
3956	9483.4	8016.9
2867	9608.1	4972.9
7968	1565.5	8144.2
1049	5532.7	258.71
351	6698.7	8529.7
1028	5791.2	2726
5595	1946.5	6104.8
6923	2557.8	3428.9
3745	1940.3	4114.2
5079	8381.3	8950.1
3361	8363.1	3931.7
3383	5740.8	6968.2
143	6822.7	1060.2
447	720.11	9833.3
5836	7351.9	7978.7
9412	6369.4	7478.2
366	2658.7	5864.6
153	5787.4	5794.2
4235	1881.3	1122.7
1599	1559.2	6599
1764	7303.4	7986.1
253	7709.9	7278.4
821	7648.9	985.76
4968	6830	8952.9
8790	1613.4	6079.1
345	3634.5	4536.1
475	659.68	6022.5
393	7072.8	5596.3
463	7117.4	9812.8
674	1055.6	2487.3
198	2495.4	8020.1
2736	8778.9	4676.4
158	3670.2	1147.6
24	8373.6	6453.7
7472	1626.5	2803
55	3085.8	9917.8
3269	4987.4	4153.1
495	5696.5	3816.8
3746	363.11	5418.4
7227	1566	1987.7
7187	7462.4	3978.4
1578	7460	6519.2
259	7510	5727.9
2648	1138.6	1681.3
927	8599.3	5045.1
846	3991.1	5916.7
5698	7333.7	8007.4
1804	6731	4095.7
6529	2231.8	241.2
209	3716.7	9294.2
181	6399.9	6871.3
2995	2802.3	1194.3
474	7911	9766.2
2409	8446.1	1573.1
302	3677.9	1471.8
2318	8576	6562.9
440	8018.8	9069.1
70	8406.5	3905.8
3997	7616.9	3185.9
4117	7442.6	5679.8
947	2063.2	1186
4461	329.67	4286.9
221	1179.4	9758.5
1713	7419	5435
347	5300.1	912.86
3	2278.7	8004.4
572	6085.5	5108.5
576	6563.2	3000
1533	2080.2	7758.5
817	974.67	3706.5
3720	8504.3	8557.3
4581	4452	7244.4
2211	5078.7	6727.6
6145	4146.5	1388.1
532	6105.1	687.21
389	5431.4	7997.8
568	4277	7056.9
984	7077	8182.1
515	5411.1	651.44
3750	6236.4	2626.5
114	1713	4230.3
432	1514.3	7755.6
69	3600.4	7709.6
4097	6928.3	6193
763	8069.3	3063.2
143	4281.6	7017.2
5791	3983.1	5920.9
2561	9804.4	3655.3
982	2558.8	2162.1
3491	5092.7	6200.2
622	2317.6	8775.5
3312	1872.1	4863.3
2768	5666.3	3772.7
1774	9237.5	1749.9
87	6613.9	3411
1258	2797.7	7870.8
5718	2260.6	6138
347	2991	6600
222	2954.6	360.77
1561	1466.2	6588.2
4256	6083.1	4643.2
180	3595.3	8513.1
160	9152.2	2283.7
4020	7369.3	534.02
5009	939.59	2460.9
1238	5071.3	6123.4
431	1792.9	6834.9
275	5863.1	1186.3
2473	3312.8	3485.7
2150	7122	5568.2
1485	9688.5	630.01
2625	1111.3	1664.2
1408	5616.2	8608.8
61	2303.8	6245.1
7307	2817	2194.4
1069	4608.6	2770.2
683	8176.4	3988.8
203	3026.8	4801.5
408	9818.9	6768.8
552	5561.3	5046.3
6106	897.64	526.83
1534	1722.6	5935
540	8793.9	4618.7
8638	1841	7679.1
388	3611	7150.9
1538	8769.4	2086.3
339	8839.3	3218.1
6963	917.45	1799.7
1817	7689	7273.8
849	551.61	2978.6
4497	4583.2	1874.3
406	8787.4	7332.2
129	4212.4	3185.1
313	6023.8	7705.2
751	3449.1	2915.9
873	2621.1	5945.9
239	3932	6282
186	8849.3	2546.1
1735	9298.6	6916
13	2150.8	1018.1
2187	1571.6	6556.9
1679	6931.9	5861.8
468	1831.3	9492.8
3017	389.53	4641.4
1533	6663.3	7265.4
308	9599.4	9380.7
12	6961.9	414.46
600	4332.6	9519.1
5700	2201	2209.5
560	5951	1970.7
2155	9017.7	4850.7
312	9703.4	582.95
3303	4296.8	1833.9
1837	6224	6803.7
355	3788.4	6966.6
3540	1921.8	4154.5
523	0.89103	9501.7
174	5414.5	835.27
701	6001.5	3503.6
1458	8532.3	5048.7
188	4381.9	7265.4
94	795.43	6094.7
2881	648.43	9140.1
683	3187.8	9588.9
122	6198.4	7818.6
1012	3879.7	5362
147	1465.3	2545.3
3186	3824.1	185.78
378	1075.3	1304.2
1464	222.57	1685.8
5358	6321.7	7530.6
35	2480.9	5179.5
1490	233.93	5723.3
77	9845.4	9976.7
5122	5190.7	3397.4
152	3441.6	2952.9
1839	3880.2	9349.2
8323	1780.6	2886.8
9579	3106.8	8147.1
5	9896	8147.6
2594	8646.6	5078.2
7648	2316	7226.8
916	7966.8	670.76
4080	3915	622.6
316	4829.8	7028.2
7621	6188.1	6167.7
5662	9289.5	2954.3
2711	3759.6	5664.8
6884	8415.6	6370.1
4007	9324.7	742.36
134	7887.5	2726.9
1903	3933.9	6074.6
75	2258.5	3947.3
4624	3207.3	3949.9
126	1271.4	9760.9
7311	2835.9	2229.4
175	3483.8	4124
4211	5751.7	5178.7
4103	4016.2	9406
99	9507.5	5067
2065	9252.3	1603.9
2005	5881.9	3287.2
966	3557.6	7180
38	6906.4	8958.7
344	8172.1	7870.4
8502	6687.4	158.08
6197	2760.2	6244.9
7920	461.63	1956
1690	2020.7	4073.3
3196	2979.2	1249.9
1986	4.2683	7699.5
1205	862.82	1458.8
4443	6110	5144.2
42	6574	3027.3
991	6722.8	7939
1848	3676.4	1161.1
732	9935.1	6228.6
7129	2300	8882.7
3883	7618.1	7874.9
592	9427.4	7407.4
118	2810.6	6232.4
3364	8340	3925.5
2564	7001.3	423.54
5153	1552.5	6970.7
14	803.24	5681.5
2503	3177	5829.8
3507	4921	6849.1
7062	3302.4	9963.6
2814	5367.8	822.01
1462	3100.2	9847.8
6366	7757.3	2372
3828	9637.2	7704
1390	9212.4	4986.2
2832	5780.7	1970.6
5639	1884	5705
4448	1626.7	5643
8062	386.94	5422.6
1774	1519.3	5236.4
1508	6565.4	4046.6
1487	1929.2	2169.2
574	1311	4789.3
3673	8134.6	8284.4
2909	4645.1	6580.4
1247	8052.9	1569.9
283	4514.5	3144.6
4954	8214.3	1535.2
594	2171.9	1956
6958	4605.3	1835.9
43	9088.6	899.24
3776	9726.9	2294.1
260	1350	5334.6
454	8764.5	8642
120	8577.6	4205.4
26	9836.7	9912.2
1765	9098.2	3290.6
3005	6729.3	6856.5
1311	3145	8143.3
167	6351.5	9703
1939	5902.4	2404.6
3766	7883.7	4926.6
1683	3863.2	6667.9
1128	977.51	5309.1
9267	4836.1	6998.9
4037	3159.6	8129.8
336	6881.9	1037.8
1703	2054.8	4053.9
677	1906.6	4912.1
1956	136.77	9066.9
4256	7644.7	5101.8
6104	879.35	533.91
104	7896.1	6524.5
2638	3709.5	5690.1
103	7171.2	2421
435	2960.5	5470.3
31	4365.4	6599.1
99	3876.8	5440.9
7991	7551	5311.6
40	1984.7	109.96
2359	4094.3	9719.1
630	4432.8	8632.5
1400	6367.8	6448.8
7645	2763.4	2201.5
234	3361.5	3463.1
5768	3790.9	5558.4
227	4082	9970.8
346	17.386	6299.9
154	3483	2065.3
5850	5112.5	8145.8
4945	7190.9	6584.6
5	3813.1	8154.9
1196	8347.2	4505.1
4513	1299.4	3220.9
1078	9290.9	811.83
143	7186.3	1627.5
3473	3938.3	1832.3
3086	3478.8	8411.4
158	7124	1042.7
622	4603.5	5015.9
915	9734.3	2776.4
70	6040.5	4876.6
4251	5823.1	2771
2354	9590.5	7692.3
1156	2750.2	7258
604	6545.2	7222.8
154	7031.1	879.9
1440	4780	8688.8
1501	5895.4	5241.2
1761	7306	7934.9
1234	6814.9	3917.7
492	1423.1	7331.8
663	5639.2	8553.9
545	2758.8	825.5
218	6240.6	8698.9
2464	4526.7	6541.7
149	7659.4	2231.4
273	3645	933.46
663	4631.8	12.172
4527	7737.8	7322.5
276	1821.6	2901.2
552	3458.2	3008.4
1776	7146	2883.8
320	2348.2	7148.6
1905	8592.5	9432.6
1539	7879.9	9785.5
3688	9524.9	7962
1766	144.86	5774.8
2072	7892.7	3059.3
151	7931.6	5995.2
1290	6784.6	8453.7
2120	3471.9	4126.3
4108	2686.2	5714.6
533	632.71	139.47
791	8584.5	6207.3
261	9609.9	4970.9
5862	3577.6	1273.3
37	8590.7	384.15
809	1308.9	4046.1
7184	7515.8	3982.9
108	4744.6	2983.2
896	1811.7	1143.8
337	1907.8	8625.7
731	9085.8	4204.8
746	9577.4	1700.7
1321	7593	3467.4
2649	1150.2	1678.1
1066	9162.9	4110
70	1290.6	415.77
3915	1259.9	3248.5
5	7296.2	3934.7
987	4873.8	7974.8
191	2650.3	8998.6
261	1154.8	1645.5
3718	5000.3	6402.4
1294	1344.7	4524.5
1001	3983.2	5937.8
563	5429.7	6088.5
1159	8929.4	736.56
130	2730	7495.8
1219	193.68	7618.3
4129	6339.9	984.57
1253	8015.7	1538.6
3165	7845.3	83.718
4019	7374.3	539.47
103	7884.4	6471.2
269	6541.3	4065
585	7239.1	3961.3
7306	1560.4	1947.2
8197	1614.7	2795.4
1105	4024	9418.7
4629	5747.6	2708.7
167	5491.6	8852.1
3137	7946.2	9829.1
1298	9255.9	543.68
2416	9784.6	5734.2
345	4696	3873.3
1066	4661	2695.6
792	2307.1	4660
429	6232	2605.1
8701	4587.7	7160
1073	9038.1	361.01
429	8484.9	2092.7
7076	8968.3	5100.4
577	9883.6	8226.2
3529	6969.2	4016.4
2932	571.54	3025.5
669	7914.9	614.09
423	7504.1	2603.6
9778	173.88	2620.5
1047	7086	8147.6
8392	2159.6	6579.5
269	6706.7	5181.8
7271	7070.1	5649.6
1265	7218.6	8781.9
130	3081.5	1895.3
3099	1018	3551.3
981	923.36	6863.6
3490	7176.2	1021
113	2832.1	1179.2
201	7988.1	7082.2
57	6402	6439.6
1711	1611.6	6941.8
1733	898.03	630.6
499	2564.5	3128.7
4847	9591.6	7635
39	3448.9	9871.6
68	69.858	6706.1
6255	8192.3	5313.4
242	3866.2	9334.8
5028	6604.2	7876.9
3377	4315.2	6064.3
368	3178	848.67
330	8272.2	1977.9
17	4520.2	8.9878
72	642.58	9959.1
4797	1015.6	3536.9
252	1826.7	2646
1742	9301.6	6967.7
5813	8799.9	6956.1
1351	2186.5	8072.9
660	1282.4	2302.4
198	739.06	7763.5
2161	7500.2	2199
73	3682.7	6033.8
239	8213	1511.5
9578	3164.1	8132.5
6137	4987.8	7501.1
904	929.41	7279.7
942	2533.1	3169.6
48	1640.9	5786.6
6049	7518.7	5347.9
2100	9499.4	7989.4
6626	972.85	5252.9
571	5057.3	5241.8
9353	4457.1	4829.8
90	882.72	4323.7
2598	19.013	3712.8
2246	3017.6	9868.7
1629	1632.7	6110.4
6245	8209.6	7843.1
579	8675.2	8601.1
840	6519.6	8188.1
1651	7491	2612.5
198	3081.9	9963.7
69	244.14	6373.9
458	8614.8	398.73
9308	2766.1	7164.6
186	4364.8	1737.8
1566	1989.5	3136.8
7	1287.7	2302.4
1084	2635.2	4065.7
6651	7422.7	3978.3
4230	9594.5	1633.2
4992	5827	514.48
1574	2827.2	1213
5664	7415.7	5739.7
8035	2511.8	6322.7
2135	7867	4903.6
2635	8170.3	1518.2
993	1538.3	3701.9
626	4438.4	8638.7
72	3647.3	3052.3
2050	9663.3	3567.4
8835	3323.1	8650.3
1872	9593.4	2639.3
6847	8984.3	5070.1
1491	239.44	5797.2
343	1536.4	7055.6
5302	9078.7	7084.8
4037	5649.4	3813.8
2011	233.25	8377.9
164	2135.8	8101.3
351	6037.2	1200.4
357	8557.3	5416.8
804	2674.2	6067.1
3915	8641.2	2130
4170	5774.4	1573.1
3720	1284.6	3282.9
36	6664.1	6850.4
378	8146.1	7991.2
49	8221.9	3685.3
1304	1083.5	1643
2330	1580.1	1423.7
813	9747.7	2737.2
340	7329.3	51.702
7223	18.656	2591.4
386	3807.2	9047.4
3520	8891.4	4066
1680	7282	5247.3
3195	8021.7	9467.2
104	5099.2	7215.1
6259	6265.5	126.32
2594	5459.8	1859.1
591	448.13	1884.4
104	6015.4	7896.1
6378	8449	1582.3
3662	5277	879.1
845	3621.5	1961.3
8140	7971	7669.1
815	9829.2	2703.8
686	1545.7	7059.8
1868	2873.8	7911.8
7157	5315.5	868.78
8483	3618.9	522.02
390	32.567	2252.2
175	9163.6	905.28
3817	5854.7	3366.1
179	5935.8	2922.9
318	9128.1	2605.5
2620	6282.3	8116.4
1580	994.42	2421.6
6931	9416.5	2300.2
12	6098.4	673.66
995	8271.9	1282.6
174	2406.9	8236
9840	4776.3	2608.5
2537	7515.7	2171
2788	6524.2	7147.7
9213	6350.2	7486.6
365	1196	2991.9
370	918.71	479.66
342	8598.9	6570.9
2561	3521.3	6579.1
1416	7586.1	9275.7
1360	3292	5122.8
6280	7090.5	5613.8
555	3762.9	4214.8
1429	6243.5	4565.5
34	1249.6	6190.5
1966	2318.9	7018.1
9580	3171.7	8153.3
688	2349.3	4442
4435	4608.7	7225.9
1711	8604.6	4202.3
122	9451.3	3323.8
1154	73.968	7019.3
404	529.46	625.77
249	4661.7	9617.5
22	8185.7	3468.5
553	3396.1	3001.6
1030	4875.3	2067.8
581	844.72	4184.6
1326	1827.4	5590.5
8870	9385.7	5288.4
498	3514.2	8357.8
692	3143.4	8635.5
4199	748.57	1133.3
1593	7737.5	8150.1
1838	3910.2	9324.7
7163	2014.3	4114.4
1654	2597.2	2450.7
1786	1005.4	70.889
733	1944.3	4854.5
15	773.44	5646.8
878	1079	8482.9
767	9716.4	5776.1
3460	7060.8	2237.5
702	3789.2	5800.2
5111	5046.7	6066.6
921	4691.8	4906.2
48	2724.3	5749.2
1534	69.133	2415.7
691	1971.2	9918.9
1023	6304.8	7651.2
1819	6166.6	3122.5
649	7925.7	8677.8
3191	9392	9860.4
451	470.35	1864.8
302	6509.7	4059.9
974	280.89	7805
996	8980	314.35
1735	5921.7	2433.5
204	7948.2	2246.9
257	8881.3	9809.7
442	8498.1	1523.3
3336	866.65	7877.8
568	8150.8	1021.6
985	8589.5	1938.9
1237	1672.1	5789.1
237	3881	6335.7
3856	3059.5	9878.8
170	7395.8	593.88
3239	8522.8	1601.9
11	5539.7	3555.7
596	9256.8	831.05
36	7708.5	8804.3
1221	1516.5	3974
152	6173.9	9196
3058	8035.9	2204.2
1378	9691.3	9612.2
52	7215.2	8341.4
192	8498.4	1539.8
32	6692.1	5614.6
74	2544.9	2153.3
256	6218.5	2642.9
235	5597	6327.2
1730	4758	2913.4
9271	9817.2	9904.5
34	801.18	4183.8
5867	73.083	8448.6
1276	2932.8	1206.6
427	2974.6	6968.3
160	156.73	6681.3
162	7441.7	603.57
2071	21.562	9052.3
624	1503.1	7414.2
2249	1854.4	1501.6
501	3100.9	6988.5
3731	1503.8	8782.4
1250	1142.1	9729
719	6502.6	7174
3346	1220.6	8462
120	1732	4249.7
338	1061.4	9949.4
2701	1873.9	8602.3
4918	523.47	7848.7
1225	3989.6	565.16
1695	2778.1	2140.3
935	8439	9126.4
991	5371.7	848.67
1932	8034.9	7057.9
2991	6832.6	3031.4
2542	4215	7762.9
5226	7229.8	3341.4
4711	5917.7	9394.4
368	7317.8	7987.5
452	2098.3	53.193
6	8510.8	5038.6
3105	2170.6	3412.1
972	4666.4	4931.2
47	2678.5	5736.5
91	2532.2	3210.9
2615	1906.8	3087.7
73	3675.9	3090.4
1862	5022.8	1654.7
2364	5607.5	125.98
744	9043.8	7394
3923	8549	2056.1
8604	4760.6	9505.7
3617	2491.6	6280.1
2165	4308.5	8469.9
8471	3631.3	5596
28	718.73	7886.2
54	1625.9	4220.1
568	3483.8	1303.7
1907	1038.8	9301.1
1197	9121.9	6951.2
1590	6296.5	6874.4
416	4671.1	4960.9
329	1185.8	9717.7
1074	4682.4	586.43
395	5451.2	1992.1
29	8899.8	3293.3
847	9535.2	9424.8
610	6855.2	5491.8
134	4536.8	8891
2418	5898.7	1236.1
1580	2309.1	3815.2
611	45.431	9470.7
619	9189.8	4989.2
1459	7611.2	9314.5
448	8501.6	8550.6
5582	3087.4	9879.2
336	171.79	6398.9
1227	6556.2	6815
2994	57.682	708
287	6973.9	3996.7
255	458.66	6940.6
835	1955.4	907.82
1867	3592.5	1934.9
378	4431.2	8239.8
3411	7790.1	921.53
382	860.03	509.73
1756	4938.5	9509.5
465	2427.5	9877.6
51	387.25	3854
4619	4325.5	1654.9
1474	1332.1	3928.1
11	6251.4	1492.4
160	7941	907.76
1284	7248.7	8731.1
735	7644	4086.8
12	4235.3	4679.5
2937	4927.7	1743.8
1220	5189.1	8256.6
694	3213.4	8504.5
6133	9164.1	9773.3
930	6793.5	1052.7
7226	4992.8	5464.5
621	7269.2	5308.5
3166	2845.1	961.49
72	4374.8	9447.8
2333	9758.9	3298.1
510	8274.8	9171.5
8602	4705.8	9501.2
93	9110.3	8540.1
8952	9763.6	2297.1
1104	7143.5	8545.9
7314	2903.9	2167.6
5792	3982	5948.9
339	2375.4	2579.7
775	4524.1	3168.1
1126	2411.6	6193.4
1422	8555	827.53
19	3806.1	8104.9
7828	7000.2	5883.3
582	455.21	6.9342
147	25.259	2490.5
43	59.594	673.05
1846	4662.4	5678.8
2621	9576.9	2637.4
9628	1643.1	5656.5
6647	7237.6	5207.5
92	4689.7	661.32
1368	8280.5	8616.1
525	1925.2	8664.4
1029	8269.3	5283.5
1030	8285.1	5291
320	2241.3	2992
181	2028.9	2410.2
932	8485.8	9143.3
1239	9182.3	9091
2584	5938.1	8255
2057	1970.3	124.45
1632	3107.5	9935.3
4822	5575.1	539.71
8482	3617.1	469.47
1842	7648.6	6468.7
282	2705.9	8985.7
521	8066.3	7073.5
38	1481.5	3680.7
90	63.247	712.33
426	5460.8	3104.5
604	9413	3070.1
2610	7997.5	6846.2
694	2956.2	6432.9
81	1091.9	9292.9
623	3866.7	301.17
815	1109.9	1618.8
806	9820.4	2683.9
775	5012.3	1619.2
534	1196	3758.7
3891	7841.6	38.846
113	4646.8	8701.6
1030	1134.9	9384.2
25	65.663	1024.7
4	7326.5	4612.1
2816	113.28	7052.5
2836	5785.2	1937.6
217	4022	2547.6
35	2688.4	2021
2142	2523.6	9067.3
62	3179.3	2569.7
739	4190.7	5011.8
445	5452.4	624.64
709	5514.2	3558.9
194	1254.7	2682.7
3331	3885.7	6339.4
1014	6267.5	9511.9
1101	2683.3	1606.7
1836	197.88	6319.9
93	3966.1	734.06
3959	1859	1126
436	5468.1	666.26
219	1029.7	8928.4
475	7748.3	598.32
3710	8528.6	1601.7
332	3598.9	7246
7303	195.96	6418.9
126	8461.9	8511
3822	1568.1	1913.7
69	4567.6	6556.9
1805	2683.4	822.88
54	3068.9	9950.4
969	9852.8	6019.2
1021	2384.4	4663
1398	3369.2	3023.1
444	7521.9	5965.7
1077	5694	8615.5
616	3653	6617.5
1498	6478.8	8196.4
1150	3545.1	7322.9
12	4899.1	8549.6
465	4047.2	931.74
778	2570.8	3767.3
2769	5608.1	3779
158	7184.5	6555.2
1116	262.51	637.48
656	2286	173.45
230	2224.6	1808.6
732	9129.9	5340.7
745	6990.7	5842.7
1999	445.08	1898.2
113	3133.7	8157.6
6372	1133.3	3754.6
101	3266.4	6717.5
9853	5566	5881.1
7529	5266.5	869.48
1032	8626.6	4205.4
783	5719.5	5164.4
27	2412.8	3767.7
1117	2050.8	1166.7
1767	9034.1	3330
2124	2045.9	4032.4
18	2566	4611.3
1329	4946.5	3761.6
2236	2756.8	7190.7
2717	5807.5	2066.7
3536	3223	1576.7
629	66.893	744.61
1377	28.868	5267.4
1674	8299.9	821.74
8591	126.43	2661.1
1609	1602.7	5613.6
3247	8627.7	9450
264	9935.2	6312.3
1157	7038.7	7267.5
3582	3183.1	5608.4
295	1367.7	9354.9
801	2992.2	3376.2
434	9063.8	3331
1689	5867.1	8840.2
1253	8015	4951.3
621	4012.9	5910.7
803	5015.5	415.9
4638	4504.1	5529.8
956	6208.5	3516.6
159	2624.8	1956.8
380	4071.3	7896.1
610	3752.6	5605.4
2025	6411.3	6845.1
2371	8004.1	9548.9
378	6150.7	3153.5
3	2204.9	4902.1
66	1150.5	1884.6
5269	3295.6	3921.8
28	6624	3421.4
1599	4755.3	7608.2
539	3549	1663.2
5857	3731.8	4889.6
241	6011.6	7734.2
240	5672.7	3781.3
1513	192.35	6492
2210	7173.3	7627.2
1391	5156.2	3379.5
621	5068.2	9406.7
229	3896.5	251.35
206	7248	7921.2
1289	2085.2	9759.2
86	5121.3	8389.3
1131	1583.1	6914.5
2011	5131.1	1314.2
1229	6560.5	6872.1
1823	855.56	1427.1
287	935.37	7351.1
6627	1178.6	3917.6
809	9580.2	1743.1
507	5650.4	945.53
7904	9078.7	1767.7
1855	6566.8	988.56
2814	3710.1	5094.9
1097	7703.4	7265.9
368	860	6894
314	5741.2	6263
207	7369.3	1948.4
192	7909	6003.3
2516	7817.6	7257
1847	3778.2	5626.5
5222	1600.3	2675.6
1867	5940.3	6815
1286	1183.3	1812.3
28	2302.6	9772.6
8285	4866	7016.3
4	9992.7	7568.1
273	5464.4	1838.1
1198	4636.5	3057.4
1226	1828.9	2627.1
4391	9618.1	4736.1
413	4760	966.94
8556	5621.3	3126.1
6295	2366.7	7185.9
286	3264.9	4631.6
121	2058.6	9042.7
310	1168.6	769.87
4680	5835.2	2641.3
148	988.74	8898.8
2479	4973.4	1761
322	5263.1	7639.3
533	4577.7	4785.5
782	8186.6	9745.5
1593	9331.8	7815.1
964	6197.9	3551.5
448	8182.9	3009.6
3799	9614.1	9609.9
246	9606.2	596.67
244	8188.3	6774.8
981	1707.1	5787.6
25	9758.4	2752.3
9512	1488.9	7817.4
948	9871.3	5984.1
453	6034.6	5096.5
464	7382.5	6415.1
6541	385.85	4646.8
1746	2983.3	7973.1
51	9552.5	2046.1
523	965.1	6498.3
1542	3555.4	5235.4
160	9877	6924.1
494	480.49	5023.3
4421	7803.6	4112
242	2987.8	350.05
6688	4711.4	6230.8
1715	5130.3	9781.1
624	4618.1	3042.2
54	9872.6	4929.5
1	1612.7	3980.7
86	2653.4	3279.4
189	246.14	7615.3
6899	1794.6	2892.5
42	1349.3	587.72
2819	4996.4	91.989
489	149.02	2584.1
141	4888.7	3365.7
1591	7838.1	903.04
196	3025.2	9877.9
7241	970.35	2747.2
1236	6970.9	4073.8
1183	4991.2	424.03
380	6693.9	2416.7
179	5021.2	446.34
5103	8497.7	5046.7
4536	2573.8	2487.8
86	7492.3	3150.2
289	1681	5761.6
281	2201.3	3080.5
1886	9243.1	5084.1
7788	4168.1	1385.1
4585	4357.2	7274.4
851	9549.3	9423.7
4419	2920.9	5593.8
1367	879.44	496.92
362	3409.4	4324.1
4127	365.3	5400.9
8973	7183.5	2874.8
1	2191.3	6546.5
4630	139.52	4059.4
155	5717.6	8261.1
379	2578.9	2138.3
3011	2824.9	1191.6
2330	7410.5	26.767
3726	7121.4	4175.1
154	402.83	7012.2
64	1335.2	3283.4
2023	8385.7	4814
173	5583.7	6248.7
737	4502	322.93
2358	2206.6	8024.7
405	3748.5	7253.7
3450	5175.7	8238.3
122	9113.5	603.93
33	7844	4951.7
3765	6512.8	3432.1
6924	6987.1	5449.7
162	9710.6	4558
1108	4649.6	4934.8
377	8374.7	2887.4
501	8292.1	3619.4
1121	2402.1	771.24
262	1379.6	1884.3
161	6615.7	4620
4528	7708	7290.9
2169	5264.7	8288.5
3379	2501.4	3450.2
2144	1667	8548.6
652	7929.9	1420.2
1798	1242.3	2581.9
1608	3238.5	6154.2
2492	9553.2	1699.5
3461	7856.6	7214.9
359	625.41	2978.3
30	1483.6	3648.3
1570	7767.2	9434.7
506	5693	980.05
8220	3393.3	1257.5
2646	1163.5	1888
1827	7128.9	1855.9
1562	3506.5	6561.5
221	6139.3	4112.3
2134	6322.8	3741.1
772	5372.6	2259
2189	7026.3	9881
323	5031.1	766.92
2330	5040.4	7220.7
143	68.397	7009.4
497	6316.8	4519
4642	4417	5491.6
258	6166.4	1583.3
1097	6957.4	4061.1
1690	631.76	9112.3
2146	3650.7	5712.9
768	7459	630.32
157	6866.3	2909.9
55	6999.6	7746.9
430	2675.8	9007.5
2171	579.98	6960.5
1710	8623	4216.5
4500	8387.8	6419.4
2514	7808.1	7253.7
4439	6165.2	8755.8
51	2584.8	2562.8
84	3086.1	7086.8
1511	6464.1	4119.9
2020	5500	1863.6
2070	9213.4	1625.7
1817	6211.3	3160.3
493	8455.3	1610
1365	7375.9	538.35
436	7605.2	9306.3
3863	4336.2	7017.3
502	1299.7	2681.7
734	1582.2	9393.7
1801	2302.3	4436.4
2985	8784.1	2224.2
2167	5204.8	8277.4
6717	3266.2	3962
2362	3269.8	5928.1
5361	8817.3	6910.2
2323	9312.2	3012.5
1498	9275.9	251.64
1358	6064.8	576.8
1237	5600.1	6194.4
8501	4696.6	4792.5
67	7659.9	9318
9553	7534.3	5291
137	9553	257.5
2313	8179.2	3476.9
88	7320.4	8959.1
1924	1523.9	4309.1
3362	7348	3932.2
1669	8279.1	5012.5
623	2107.4	9777.2
9566	5501.7	7111.8
560	3270.9	3925.5
3477	3933.8	1837
2045	6058.3	3716.6
208	5739.6	9325.8
1017	5331.6	7339.9
9372	8000.7	7684.9
7527	2199.2	8027.9
687	6960.3	9959.4
4584	4378.1	7264.4
269	5635.9	8554.5
8920	8321.7	8623.5
2870	9144.3	717.45
4102	3826.2	3444
133	3120.9	1887.9
139	3177	5876.2
177	7358.7	6289.8
2297	1207	5645.3
908	6673.3	1100.3
5675	7362.9	7964.1
1688	8632.1	9703.2
8497	1818.5	7769.4
545	1355.6	601.4
2753	2967.6	300.24
918	3879.6	8102
1968	9203.2	5453.1
3304	3542.5	2864
449	9883	1128
6761	1446.5	874.65
2173	9923.2	4819.6
2068	9588.5	1655.6
75	8377.1	3951.9
893	109.26	5624.8
1379	4619.1	982.48
110	5922.7	1803.2
144	1972.7	6158.6
5715	2292.7	6103
171	8875.2	9796.5
2399	4521.1	4754.3
721	6210	1475
2170	5216.3	8296.1
103	8803.5	3280.8
373	7567.7	1272.2
6266	7634.4	7859.6
3355	1559.8	4084.4
8381	7894.8	681.75
19	957.52	1886.8
442	310.08	4257.3
1596	2606	3170.3
9760	5351.7	8549.7
565	4953	814.86
446	1221.1	3265.9
177	2364.5	4441.3
1280	135.12	6392.2
3453	5347.9	7308.6
5430	89.089	8527.5
980	1215.7	4763.2
2852	7173.2	1578.8
6930	9467	2316.2
735	8205.3	5324.1
20	8663.6	2708.3
1036	8465.2	7228.5
75	3659	3037.8
1268	9590	7686.3
45	87.316	7830.2
23	6269.9	461.62
272	195.74	6326.8
3281	6295.2	6922.9
3021	5070.7	6128.7
1342	7061.2	8391.3
4175	8290.5	1921
583	8164.1	8218.4
1936	2205.6	8016.4
884	5854.9	1992.4
18	13.033	2870.4
59	5878.9	9027.1
974	5759.8	6422.4
6736	2396.2	5597.1
211	8191.5	9375.8
989	4329.4	5606.7
463	3125.3	8419.2
731	9959.9	6261.8
235	3144.1	5342.3
3508	7408.1	5441.3
206	692.93	5374.2
239	5859.6	1915.9
783	325.67	8096.2
33	1979.6	187.22
6354	2554.1	6340
3955	9414.8	7961.4
153	9242.1	2626.1
3092	7381.6	7977.8
378	8805.6	2255.8
109	2531.5	5527.5
307	3068.9	119.85
942	9850.1	2601.7
6110	7537.2	3567.1
433	2042.5	107.86
138	1043.3	5294.8
270	2018.6	6729.4
947	8140.3	248.39
2787	283.35	8207.7
329	2384.5	8867.5
3519	1283.8	6739.8
4786	92.975	7043.5
1603	7905	1542
393	5442.6	1993.9
311	4741.2	6232.8
231	5481	2015
77	854.69	616.39
170	3474.1	5357.2
4225	8559.6	1576.7
9587	8397.6	2852.3
5952	9129.9	3974.1
2057	2814	8951.8
77	695.81	5432.3
57	8404.1	3771.4
3284	2660	5972.8
1635	1552.6	4899.2
616	4604.1	6941.9
76	185.22	8302
2416	5921.9	1288
205	1540.4	1687
486	6866.5	1372
1209	1718.8	4983.6
48	5268.1	4264.2
3461	8678.8	9859.5
1816	6144.8	3065.5
334	7890.2	6489.7
7744	6786.9	5890.8
793	2372.9	4696.2
8998	1552.6	4216.6
776	3589.1	4738
4434	8720.9	1886.9
2442	1517.4	6287.6
1017	3195.9	759.19
396	1952	6990.5
436	2629.3	6144.8
240	6035.7	7734.4
8	7980.2	5525.4
1512	3253.1	7947.5
434	9236.7	4968.7
777	3555.8	4701.9
42	4992.1	91.158
265	530.49	6101.9
3343	1222.9	8385.6
806	8381.8	1200.3
3678	5079.4	8159.1
2840	5769.1	1974
115	2725.5	2223.6
108	5665.2	8574.3
1064	4568.4	7364.7
2132	2931.5	1559.7
3847	4342.6	1720.6
3016	2787.1	1186.1
452	1280.1	5395.5
5135	6361.3	6411.8
1623	5393.5	7248.2
4653	5977.3	159.94
1625	5390.7	660.01
4328	5258.4	3882.9
442	4681.6	472.72
188	2028.1	2405.3
685	2358.4	5491.1
851	3641.5	1947.7
108	7735.5	2427.3
3784	9038.2	4896.8
343	7383.8	33.786
2552	7443.5	2261.3
5261	4590.2	7998.6
5364	8539.7	1592
66	5468.7	8848.5
994	3790.3	2349.6
[truncated: 11,548 more rows]
