# Supplementary material for: Verifying molecular clusters by 2-color localization microscopy and significance testing
Source: Sci Rep. 2020 Mar 6;10:4230. doi: 10.1038/s41598-020-60976-6 (PMC7060173; doi:10.1038/s41598-020-60976-6)
Supplement: Supplementary file 2 — Supplementary Information2. [file 41598_2020_60976_MOESM2_ESM.zip › 2-CLASTA-master/Simulations_testdata/oligomers_tetramers/locs_labelA/tetramers_results_sim_6_locsA.csv]

frame	x	y
1536	6362.7	1174.5
8192	4023.6	4938.6
1074	7483.8	2497.4
221	1316.3	1716.4
2002	4727.5	2509.2
1252	1423.6	723.32
8865	4021.1	6059.1
4860	9340.8	8670.3
692	8155.8	2351.4
1660	1761	3859.3
1394	9232.1	5696.2
607	8354.3	7237.4
1761	8697.6	5927.4
827	7605.8	5691.5
427	5090.6	41.015
3506	6886.8	1971.9
744	4653.1	7100.9
6315	9244.5	1776.9
881	9870.5	9815.8
183	6810.9	2309.4
135	8181.6	1854.4
2	7978.7	5000.9
3901	8737	1494.3
1225	4929.3	956.04
2752	8366.8	6357.7
4263	942.9	3082.6
2244	8580.1	3715.1
9267	2117.7	7524.8
485	8642	6873.3
28	9502.8	9613
7962	9909.7	823.68
273	2104	7490.5
1071	6759.9	8750.6
4217	7316.3	9551
16	5514	3574.4
1815	1265.3	8984.9
867	1370.3	5484.3
99	1082.9	1570.5
422	264.4	3868.3
17	994.76	9599.2
5217	8528.7	8450.4
1062	403.16	8828.7
8579	5500.5	1682.2
296	583.78	707.26
2189	3255.5	981.69
501	2238.1	8604.8
1579	5411.3	107.66
3984	5780.1	2809.9
8154	1322.5	4390.6
723	2799.1	290.56
429	5876.5	2193.3
948	2755.9	1899.5
658	846.87	6086.1
6947	2996.4	7594.8
5417	6908.1	2288.4
4866	9503.5	9525.5
6869	3514.3	8769.5
147	2848.5	8986.5
21	4738.9	7162.3
1970	1197.7	3253.4
780	6961.9	6179.9
2987	2606.7	2279.2
4895	6896.6	8957.3
396	3502.4	7132.5
193	4504.1	6537.6
540	3392.7	4344.7
331	9046.6	5469.5
55	5573.6	6706.7
319	5998.1	3624.7
4717	3567.5	4767.5
3206	3613.3	4736.4
331	991.21	295.46
6901	4497.8	1342.7
5939	5804.5	8499.2
207	3113.8	8909.2
1874	2441.6	9207.6
443	6942	1197.8
4541	2375.7	8490.7
592	6425.2	8119.3
55	4502.4	4418.8
40	1698.6	3391.5
768	238.2	6073.3
5949	5084.6	56.832
1113	7827	6854.3
4801	3479.4	9930.2
62	6876.6	1937.9
396	2417.1	8470.7
1729	5733.6	4707
264	9322.2	947.87
1418	6606.9	568.72
1050	2604.9	4853.1
2497	2953.4	3053.6
449	9926.1	3582.2
137	1572	7690.1
638	2981.8	1891.3
4452	2219.1	8647.2
4191	119.95	2903.4
350	8434.3	6600.6
2709	9960.3	9911.1
1106	8176.8	5439.9
4528	9463.5	1564.6
279	6451.9	527.9
1346	7820.1	156.17
1097	3883.7	8903.2
61	9959.3	626.71
1148	5637.4	638.06
5751	3042.4	5942.1
5026	4622.6	6291.2
1377	2375.8	1859.8
580	211.14	3158
2022	1253	9860.2
8324	3174.7	4397
3034	5578.6	2137.4
1690	8108.1	4469.6
2844	1496.2	3715.7
2791	2548.9	4224.6
48	3155	6892.6
305	2361.2	2977.7
884	7075.4	4198.8
224	414.6	1796
2000	2481.7	2423
4784	2682.3	9151.3
9645	6845.1	8683.6
1347	4448.9	4763.8
1676	458.92	6685.1
211	8876.2	4516.4
459	5620.9	4213
282	5503.7	8428.9
940	9855.6	3702.3
844	537.18	4358.2
921	9175.1	2893.5
210	6701.8	1824.4
17	9681.8	6248.8
379	7280.1	833.28
1813	7736	3692.2
118	6512.7	1979.8
84	7513.9	6196.8
4376	5999.9	3696.5
8822	991.13	9531.1
789	9640.5	7723.5
656	3817.5	9811.7
2715	9478.4	1925.7
116	8392.2	5036.5
39	860.34	5667.5
1206	3484.1	7133.1
5521	1872.4	3102.8
2986	3133	8007.2
37	4568.8	8758.9
550	5969.9	500.11
672	6161.6	3196.8
3137	6476	699.77
2400	1629.8	8727.7
847	3679.3	7064.8
576	836.11	8085.9
1127	3960.4	8327.7
4591	4429.3	1353.8
2515	8388.7	9430.4
452	1031.5	1575.2
480	3229.1	4878.2
253	4739.3	6794.8
121	431.38	8784.7
173	3770.4	3626.2
60	3068.4	3365.2
68	6379.1	5385.3
3695	4486.7	8981.8
8856	4864.2	371.76
3180	3147.4	3231.6
3586	4073.9	3495.8
470	1012.1	1795.4
127	6335.1	9998
5025	6801.8	3815
1694	1737.4	3896
5925	6592.2	4912.5
143	2057	1418.6
480	8869.2	5885.4
564	5583.2	8763.4
177	6381.3	9717.3
31	1886.1	506.44
2298	2273.2	2567.6
7747	2071.4	5678.5
3320	6821.1	4547.5
3623	5506.7	1427
5546	4993.6	3906.6
2697	7048.4	8112.7
929	537.25	2530.7
871	7459.7	3477.5
6823	4534.9	7030.9
2664	8015.6	5512.6
238	6547.7	8631.5
1825	6810.8	2276.3
1456	6139	3045.9
1244	8916.5	5383
8625	8689.2	6230.1
5369	9111	6653
180	6515.1	7161.4
595	3102.7	8270.7
90	6295	8312.6
210	2310.1	8185.6
1551	1482.1	6993.6
2990	3354.8	6927
396	2409.9	9456.4
138	3916.1	1144.3
1239	9873.7	7095
96	9891.6	1222.8
18	4028.1	1764.4
4194	538.71	7400.8
4730	183.08	6067.4
2198	1805.1	356.43
1192	1407.1	5473.1
486	8600.8	6811.9
3811	8403.5	1954.9
1782	2176	3874.6
1040	3782.1	5294.9
617	1361	4291.2
656	5932.1	7998.9
230	702.82	5114
8885	3691.5	2957
151	3062.4	5955.4
1710	6895.6	8684.5
37	707.09	2302.4
1560	3936.3	1704
7629	7097.5	1470.3
22	2864.5	8844.8
118	2091.3	4129.2
1744	5486.1	2935.7
536	1359.6	1764.5
5428	6493.3	9250
157	14.79	8256.4
2311	2557	4870.5
1456	2251.7	2970
1903	2766	2459.2
2102	795.15	7318.3
2024	961.34	6289.9
3237	2232.5	2585.5
2023	9056.7	9780.5
906	8058.1	4754.4
455	4058	93.508
974	3993.4	8606.5
841	8579.3	6873.4
235	2026.3	9466.3
3591	2741.1	8778
1503	6521.5	9817.5
2831	56.103	7947.8
427	7271.5	6340.4
1448	5451.8	3551
104	2000.1	9860.9
613	1332.2	1686.3
1365	714.9	3356.3
2346	361.27	4890.9
959	5718.4	9907.2
2365	6792.5	8669.6
1198	2341.8	9507.9
6254	5165.6	7800.2
2059	9670.7	6576.5
4449	2885.1	8379.3
613	6231.8	6830.9
144	7471.8	4163.7
125	3783.8	9750.1
688	950.89	9165.6
886	1613.1	8718.8
2816	6323.3	5898.4
1558	7496.1	7167.4
630	4676.1	7124.4
2680	9307.5	5267.5
150	9658	3936.4
417	2108.6	4184.3
254	4545.9	6311.2
34	787.73	7548.7
295	4156	6600.7
2503	2952.7	3025.5
1151	1767.6	2806
203	2348.6	1590.7
5493	14.869	8321.9
1762	5893.5	939.67
1841	2561.4	8800.2
149	3599.4	3910.9
8833	2161.4	1377.9
3424	5334.9	8487.9
1602	7461.3	3438.5
122	7868.9	3742.8
8191	8149.1	8219.3
4996	220.21	2973.8
191	7671.9	2413.7
1463	2726.8	74.889
1245	5050.4	3946.2
409	3596.1	7601.7
1412	1921.2	873.25
3274	5231.9	1183.2
616	6967.4	3457
232	9591	2111
630	2125.3	3053.3
930	5710.4	2953.3
8587	2730.4	2465.3
1254	4549	2898.9
443	4082.1	7092.2
518	6482.9	2355.4
135	9479.4	764.8
1514	1964.3	8830.4
51	6400	1445
4381	5071.3	3920.8
620	9455.5	7849.5
6304	2273.5	5261.4
3520	494.72	6399.9
7069	4036.4	6079.7
47	246.54	3174.9
8388	2089.4	5667.5
174	966.25	9550.3
17	3975.6	2988.9
897	6702.9	5076.3
4981	3370.1	1402.1
650	250.05	6066.7
57	6464.5	6437.9
2289	5111.5	19.041
2652	2665.4	8772.1
935	8119	2300.8
442	6915.6	1232.8
2369	5124.3	4690.7
104	982.94	1594.3
7661	8462.6	548.49
5100	3034.5	4403.7
191	1476.9	4709.4
189	9837.8	309.27
2990	2799.8	288.07
7	1454.6	5480.2
1071	886.46	85.817
5143	4465.5	9734.4
3775	3323.6	6943.6
897	100.03	6200.4
745	2277.2	571.08
38	36.105	5141.7
1218	3220.4	5099
2079	344.23	6283.9
3899	6596.8	9242.2
3586	7815.1	8566.9
1293	4320	6229
82	5537	2010.1
80	1066.6	5510.9
2066	3505.8	3113.2
3447	2657.1	7670
2803	8195.8	7843.8
2175	8740.2	1473.8
394	125.21	6525.2
427	6503	4853.6
347	3152.4	2949.3
4573	5726	657.46
6389	1570.6	3392.9
60	9929.9	2348.1
676	1677.1	2780.8
380	2255.8	3109.1
2862	2427.4	5955
3891	3598.7	1456
1075	7517.7	2481.8
2287	5214.7	1023.7
3528	966.77	518.25
2717	9410.6	1959.7
374	1312.6	8337.6
335	3148	4331.7
102	891.98	62.491
4925	6993.5	7251.9
1054	6562.4	374.67
624	4498.9	4439.7
171	8872.6	2997.3
272	6492.4	517.92
653	7646.1	2445.9
2505	2743.3	8741
8179	6698.1	4326.7
740	1971.4	9080.6
885	8831.5	4699.9
263	4161.5	9611.8
2581	628.51	7272.5
514	2473.3	2067.6
440	4717.9	9615.3
150	7140.5	8155.4
154	4927.7	2540.8
115	3295.4	5856.8
208	3472	8042.2
5421	6501.4	9225.6
201	514.31	6679.6
23	390.86	8813.7
214	4345.1	6243.9
2143	2227.1	4180.1
1584	3810.8	9741.5
1257	544.13	1005.8
97	15.513	5180.2
1825	9527.7	9641.1
5701	676.2	3385.6
1556	8199.2	9812.6
821	6059	4544.2
496	4438.4	7299.6
3290	2900.9	6343.1
2199	1838.3	383.85
2513	2681.2	2899.3
325	8724.6	1830.5
326	8991.7	5506.9
83	5033.5	848.55
154	6906.6	8505.6
232	701.56	2323.1
1496	5600.4	2172.7
4	918.38	7659.6
654	9881.9	9827.3
3303	7499.3	3467.5
2662	6900	8956
140	5048.2	8726.1
81	2130.1	4043.8
210	9144.6	7712.5
998	7457.9	2823.7
4061	9023.3	2244.9
146	5820.2	7132.5
1408	2991.7	1540
304	4214.8	649.81
1977	6929.4	2295.9
905	8073.7	4701.4
1740	840.34	8117.9
255	6226.7	7296.9
308	4496.2	5194.2
6959	3939.5	4001.9
8202	2190.6	1958.8
4032	838.21	8988.2
2988	2668.8	2290.4
217	6542.1	1141.4
2111	2371.2	1210.7
72	5674	8528.2
1516	453.1	9806.1
70	1014.1	1660.6
2707	9740.1	300.65
1150	1756.7	2848.9
356	2272.3	2186.3
200	8873.9	8821.2
1105	1394.6	8913.5
1603	5047.4	1904.2
1112	7794.4	6891.9
66	9534.4	4745.2
506	6057.3	6022.3
1864	3755	635.92
1292	7611.3	3172.5
451	1750.1	1495.7
4185	4328.9	8397.8
942	6694.3	9205.8
13	6206.1	9909.7
8863	2194.4	1358.9
823	7023.6	4843.5
690	597.05	2924.3
109	8354.4	6743.9
692	9160.5	1298.2
3326	6762.2	4607.9
59	9947.5	665.16
3679	6632.1	6864.5
216	7239.8	1209.2
4316	2321.9	5392.9
5669	3959.2	2976.4
10	8094.2	5491.9
72	7891.5	3117.6
84	9671.6	5321.7
4699	9332.1	8699.8
145	2244.2	185.15
2085	223.38	9689
352	1163.2	6027.8
1552	7466.3	4074.7
7846	2489.4	2095.8
3929	180.02	3847.3
1270	9338.4	4592.2
95	4346.4	9564.2
548	6010.7	6045.1
2229	4604.4	6310.2
1154	738.39	2190.6
3	8630	2291.8
2947	570.4	1005.5
436	6110.3	6290.9
1493	8045.9	8362
55	1421.6	8671.8
83	6303.6	755.11
2385	4374.9	6187.4
170	4311.8	9101.3
129	7686	3772.2
2075	5144.8	2682.7
354	6276.1	3053.9
3275	8636.2	2518
2426	1760.1	4114.6
1026	7134.6	4899.1
354	7243.9	3226.9
2296	6055	9627.3
5826	8758.3	2080.3
2386	6202.5	2092.1
1113	4092.2	6044.4
3481	9148.1	7706.9
107	9455	13.499
96	5486.3	8150.6
161	834.43	7406.4
4874	9422.1	1455.9
828	7580.8	5721.1
191	7158.3	3108.5
179	8380.1	1704.2
2300	7322.3	9481
6952	5063.5	9671
129	817.24	7472
149	8432.6	1170.9
2232	3521.7	982.33
4735	227.59	6100.4
542	3562	7587.9
2478	8027.2	4475.6
1872	4359.8	6407.3
157	5779.3	9960.8
1845	1188.1	1621.4
9005	5031.1	9602.4
101	5918.3	9804.2
922	1447.3	4675.9
1254	1174.6	6180.9
1892	9444.9	7918.7
1955	8258.4	5216.5
169	4601.3	2230.7
533	216.26	3827.5
239	8138.1	2466.1
251	2771.7	1158.5
6199	7070.9	9504.9
924	8050.6	1888.3
636	5889.1	7640
468	9939.5	7023.8
2327	8965.1	9733.7
8357	9480.4	6518.6
6364	9818.6	4695.3
2450	8151.8	4373.5
241	7828.1	3103.7
8359	9461.2	6540.9
7628	7079	1467.8
2134	6596.8	567.67
2924	8912.8	2098.1
7	5873.5	1984.8
3028	2733.8	8967.7
1335	9104.9	5139.2
7310	4615.6	7008.6
252	4476.9	8986.7
641	4810.3	2964.2
4219	986.08	235.91
1145	1370.7	5601.9
450	5568	6663.5
2013	4455.1	4458.3
2019	6340.4	2268.2
1453	2095.6	6165.2
1071	2812.5	2671.8
41	4180.3	9514.6
204	8307.1	1399.8
23	675.6	3342.6
2067	7934.4	3166.9
697	8119.7	2348.9
483	4940.2	9929.6
867	1373.6	6408.3
176	1026.4	9524.1
5726	3744.1	3600.4
99	6585.1	1159.6
82	1048	5452.8
292	2279.6	550.72
17	8757.4	5239.3
702	7437	4057.9
6008	2058.6	2657.2
1596	8626.2	7917.8
430	8446.8	1962.6
2463	5028.6	2422.7
6356	5795.6	4703.6
493	3066.8	3361.6
84	3140	2195.5
737	3346.8	1837.3
136	5101.4	8437.8
391	3483	7182.5
7029	1874.5	7870.6
9477	3872.7	5753.2
2809	6657.1	5998.8
9066	9576.9	7310.2
688	5687.2	4413.3
3309	417.39	5883.8
149	1817.2	3101.1
6579	2379.8	1421.8
633	8583	481.36
3339	388.49	947.17
2365	8800.1	2702.3
4679	7499.4	5156.2
36	196.45	3182.6
289	1222.2	7579.8
209	7742.3	8688.5
5647	8703.6	3940.2
904	9018.1	2333.3
221	6607.4	4864.3
296	3801.4	9112.7
3	8635.2	5903.7
1872	9901.4	7497.8
521	7082.3	3919.1
17	6968.8	3424.5
92	3766.8	598.43
811	9486	5886.8
771	8650.6	330.39
6609	6996.2	9399.6
37	9221.4	3118.9
186	3544.3	7869.6
812	3158.7	4275.5
864	8131.6	2327.8
1157	3526	9433
242	9168.1	2502.5
3460	5322.3	8490.3
3681	8888.1	3706.7
1242	2433.4	5685.4
1307	2280.8	6253.4
283	4596.7	6552.3
1098	1758.9	3585.2
16	4067.4	1808
3700	1761.3	5601.2
3171	1752.8	8063.7
677	7437	4081.4
4503	241.74	9746.5
2191	1840.3	360.91
6564	3070.6	9972.8
3150	2703.2	7689.5
1004	6187.9	721.01
723	868.66	9970.1
2364	9160.6	9489.4
886	6761.5	8800.4
1622	1319.6	2347.7
6663	6777.2	1209.9
470	6648.2	4511.9
2105	3306.8	7826.5
804	4021.3	4962.5
78	6787.2	9319.2
5704	2817.2	277.76
4650	3433.8	614.89
2011	1002	5505.4
1176	8711.5	6269.4
376	474.53	4193.5
180	5187.7	4066.3
5669	9119	1569.3
4211	7302.8	9552.7
217	2724.3	2458.7
7247	5984.9	3666.6
3400	7479	1680.1
1159	8193.5	1250.6
2710	30.265	7876.7
22	7277.4	8490.2
288	9205.9	8282.3
8	213.08	4748.2
2074	4784.4	7213.2
171	9451.2	2649.9
1038	3505.1	7827.3
3821	7698.8	3647.2
397	2433.7	9439
2377	5194.4	1018.8
417	2361.2	1626.9
97	3542.7	7802.6
21	8898.9	4717.2
415	7938	4764.4
6853	6984.7	9372.3
4312	886.21	9936.6
6600	5705.9	9200.5
925	6026.1	4718.4
2213	8041.1	716.95
2743	1786.2	4506.9
747	274.99	4873.1
7963	9929.2	881.93
1528	1636.6	5152.9
46	4876.3	3719.9
272	4551.2	6637.3
2884	6060.9	9363.7
1875	1011.7	1613.1
340	856.97	5288.3
62	5613.3	8785.1
24	401.35	8789.9
8872	2410.3	9444.2
394	2150	8929.4
3562	9915.2	9925.3
991	163.92	2502.2
595	7884	8731.7
555	5855.6	5433
1477	4851.2	2974.4
257	2574.6	4932.7
1561	4526.5	8478.4
322	2319	1196.9
618	1726	9978.5
1853	6717.2	281.88
328	9797.2	5467.7
1620	2070.8	6219.2
3726	3482	989.87
449	203.17	8414.9
200	0.35744	6079
609	2587.8	1389.4
576	3155.7	8718
1319	6074.8	8344.6
232	4741.2	7190.2
163	741.77	1461.1
663	1018.6	3861.5
2501	9362	5239.1
7930	4239.2	8218.4
5694	8056.2	8368.1
117	7971.7	376.91
1763	32.32	5196.2
268	1766	1459.5
816	9490	5848.6
103	2136.1	2646.1
341	7568.8	1482.3
3792	2424.1	8427.5
172	7214.2	4432
7	1327.5	8358.3
1481	475.95	8756.4
417	7134.9	8139.4
803	5115	9577.6
1519	8298.4	6673.4
717	4985.1	2315.5
5	6219	9850.9
28	323.95	2222.5
37	1717.8	4168.9
366	4905.2	3646.7
8109	537.82	9251.4
407	7216.9	3807.3
146	359.36	4667
257	6277.2	8320.7
216	4336.1	6188
144	5756.7	7077.3
2225	8592.4	3724.7
670	5014	1884
474	5652.3	867.71
494	6946.3	5575.7
404	8036	6025.6
931	158.19	8488.9
1146	2891.6	8523.7
8719	6079.8	9365.4
525	1340.9	9863.4
270	8976.2	422.58
4175	9527.8	9688.6
378	8536.4	8322.8
469	8611.6	4197.7
1390	3087.2	4773.5
3505	6929.8	1922.5
194	6082.3	9547.4
495	2311.6	8166
128	3107.1	7080
190	1897.1	5130.8
5327	3952.2	4421.8
984	2948.8	1958.1
4998	146.15	2873.5
3476	7482	1439.4
1109	8755.2	8209.6
161	3875.1	7015.4
1917	5552.5	7353.7
6	4591	2896.7
425	8040.6	7637.6
2666	6934.3	8972.1
7634	3917.4	7742.5
113	2123.4	8700.6
7	6978.9	5802.4
3789	4942.2	5752.5
207	5115.5	7020
6661	6524.2	5294.7
729	8337.7	6620.1
36	802.67	1511.6
705	3285	9980.4
4	8400.5	4660.9
163	3644.7	7052.6
142	7645.4	2437.8
244	3434.1	632.91
4804	5965.6	2238.3
71	6839.1	3873.3
2411	7529.1	6066.8
2440	6674.2	71.995
78	6928.8	5827.5
2860	9670.7	2938.3
118	3264.8	5786.1
2460	2874.1	8579.9
1593	1093.8	450.83
171	5747.8	4348
968	9556.4	3011.1
9228	7302.6	9363.4
5	943.96	9155.7
139	2013.7	7125.9
8522	1881.4	8522
23	2126.8	2191.8
3287	3882.4	8489
414	1167.5	683.01
11	131.42	2823.5
812	1182.8	1665.8
435	7759.5	4859.1
978	5510.7	1473.9
2183	9900.5	8207.6
182	6764.6	2335.6
184	6096.1	6269.2
449	7211.3	6264.7
118	7718	2413.3
4559	2957.2	6184.9
1732	677.18	5048.6
937	2897.4	3061.2
1837	4002.3	7374.2
1978	789.01	1497.2
3938	174.05	3853.8
512	4892.3	2522.4
196	5911.9	8294.3
2017	5138.1	6195.7
2757	247.53	1169.3
621	8968.3	5584.4
305	9315.5	3922.5
877	7098.6	4211.5
161	2217.3	231.2
381	949.62	539.45
12	5386	8344.7
54	933.77	3086
1154	7537.7	1542.6
683	9743.5	6425.6
26	7076.4	1479.9
826	9865.4	9802.1
138	208.63	3814.7
2424	9466.1	7842
6	9994.3	9876.3
455	2741.7	8691.9
2855	1314.4	1090.1
424	4195.2	8911.4
472	198.84	8458.6
1667	1583.5	7536.9
1119	7123.9	3228.3
807	192.48	3829.4
376	4627.3	1322.9
317	9821.5	2910.4
99	5309.3	9559.3
9205	3916.6	7716.8
1544	2697	2480.8
386	9671.1	4403.6
762	8885	9645.3
921	8871.3	54.463
140	7994.3	4780.1
2751	963.43	252.37
5235	9011.1	7520.5
7742	5960.8	6056.8
1678	1325.2	5487.3
2312	1977.1	7730.6
836	7109.5	4268.9
359	7059.9	4751.4
530	5282.6	111.7
141	8518.5	8494.8
5707	2768.5	272.57
2386	4375.3	6163.5
709	5040.6	1955.5
184	6418.3	7488.7
29	6079.7	3032
1674	5747.7	8529.2
258	7709.8	9691.5
162	3704.4	7038.9
1331	616.71	6775.8
4516	4966.7	3996.3
1038	3898.5	8380.6
1151	8599.7	8482.4
497	3815.9	1057.1
3177	3846.6	8469.3
6410	1278.8	1621.5
430	2318.6	1203
661	7101.7	8093.5
360	5508.7	8075.1
381	5253.9	1254.9
174	3186	1052.1
680	653.65	5082
580	9378.2	3925.9
3106	7361.6	3537.6
3340	401.69	997.48
2098	863.97	6002.9
298	4237.9	4132.9
4720	39.83	8289.1
9700	1791.7	6515.5
372	7425.9	4102.5
2213	1815.1	3547.6
823	8940	939.3
1210	3928.8	8434.8
492	6976.8	442.02
3713	7418.3	3691.1
76	4279.2	8940.8
6549	7441.3	4885.1
1383	7871.3	4717.6
596	6121.7	3037.6
2919	1148.5	646.62
34	1422	734.94
438	5030	4656.1
2711	2885.7	6426.6
974	453.52	2690.1
342	6498.5	6880.8
197	1153.3	6133.7
124	395.11	8807.3
58	3154	6866.8
55	9626.8	3107.2
504	2158.6	6483.3
2821	6185.4	5367.4
7	3134.8	1057.5
8509	9026.4	5512.3
52	1662	5345.6
841	224.26	3855.3
739	4160.6	1553.8
589	160.2	8234.4
788	3318.2	2046.7
8909	618.72	6735.7
463	2412.6	9495.9
5103	7428.6	7214.1
3889	7435	2813
2665	8408.5	6431.7
17	478.27	5774.7
608	439.58	8694.4
40	5386.6	8509.2
473	1185.9	3308.2
765	3617	8511.8
170	4503	1402.5
5182	9285.3	8965
1506	9318.3	5207.5
140	2142.8	4543.8
12	6892.8	2716.3
2420	6168.2	6256
6365	9794.3	4728.4
9018	3495.2	8075.4
2817	4240.4	630.44
3734	6420.4	1388.8
1574	1048.5	9529.4
1222	196.4	3127.9
981	4993.1	8774
104	1774.5	1989.8
1044	9998.4	2221
65	6314.2	5211.2
3437	4903.1	3661.4
95	6864.5	1099.2
894	151.4	8225.1
3217	4178.6	2033.9
92	9157.8	3405
716	8441.6	6580.9
25	3682.2	735.28
506	9445.1	1446.1
324	8028.6	3710.8
5953	6340.4	1306.5
3434	1327.6	1079.8
2430	2150.9	9485
61	4035.5	8581.6
7544	2315.2	5256.6
244	4103.4	7823.6
3829	7501.6	3666.6
415	7242.7	7976.8
2710	9975	9973.3
2585	433.1	5925.1
2421	1626.6	8707.1
200	323.4	9627.3
9637	6466.2	7172.9
508	6074.9	6078.8
631	610.09	5851.2
4348	509.08	7409.5
1682	6092.1	905.89
4718	3592.5	4717.4
110	1740.1	9924.3
56	6117.4	8986.8
216	6997.5	9374.6
2273	2435.4	5590.7
243	7402.6	9125.4
6104	4430.1	6179.7
4175	3366.7	9633.7
3543	767.39	5072.2
2339	2726.6	6679.4
1698	4895.4	9957.7
5844	1846.1	7879.7
4083	4190	2019.3
530	4370	6220.7
256	9517.1	5220.7
444	8121.4	9830.4
4087	6872.3	8658.5
1264	4494.1	7430.2
2410	6702.3	3593.5
174	775.01	1503.5
9379	9472.2	6574.2
179	8352.9	9475.5
1349	2753.5	74.799
3396	9382.1	7945.8
2776	3115.2	8533.4
7743	6622.4	4511
6868	6718.3	5789.1
387	8216.9	5973.5
1024	4288.7	4217.9
8644	4711	5037.2
1634	8056.4	4469.8
359	9303.1	833.21
1177	1969	8244.1
406	7865.1	9948.9
352	4649.2	8725.9
856	513.61	6026
272	149.17	6433.4
22	389.22	8756.5
2416	805.58	2295.8
37	9864.5	2568.7
6942	2884.5	1148.6
131	803.2	7467.2
418	8042.2	4779.1
1529	9191	3154.3
272	8314.4	6776.8
694	5533.8	1492
1132	3894.8	1122.2
880	319.95	4903.7
2243	4271	4615.8
535	8051.1	937.4
628	10.641	1870.2
1344	8247.3	1463.9
151	8662.1	1513.2
6595	4972.6	8795.6
2882	8974.3	8351.7
406	5788.1	4681.5
1379	9979.6	6453.9
466	7343.3	7109.3
255	1794.6	3053.9
71	575.4	3298.6
124	5542.7	6692.4
1912	5564.4	7338.9
13	5858.5	7267.4
5095	9283.6	2241.3
173	2154.6	7100.7
5473	446.74	978.53
4903	2658.1	9099.2
1099	5490.3	6687.2
8	4025.8	4971.4
907	8099.2	3441.9
876	4939.4	3084.7
4195	504.68	7386
1651	8870.9	8801.7
2300	6829.3	290.38
98	5997.7	9745.6
39	1749.3	7568.3
488	5655.6	9479.4
5325	9178.2	1635
25	3748.8	7828.7
208	4326.8	6206.8
2540	5094.5	959.7
1405	6485.5	3982.7
1815	8831.9	420.34
4189	7920.5	9922.6
143	6607.6	3383.8
211	9936.5	7518.6
3416	6275.2	3140.8
53	3052.3	9932.7
1552	1809.1	2614.4
3040	7046.5	9454.4
54	4595.6	4661.4
6877	4987.9	622.29
1	3884	4174.9
5468	6507.3	5263
485	9993.5	5245.7
573	9912.1	2286.1
315	6140.8	7574.1
60	3353.2	9606
1145	5545.6	1454.5
4359	8992.8	9005.8
40	7414.5	8102.5
1195	2780.6	94.267
260	2591	4915.4
2	3509.7	9057
7695	9584	3009.8
873	4434.9	5135.4
354	6093.4	2607
2397	2296.3	9163.1
1955	4709.2	4769.2
154	4000.3	7997.9
1288	6120.5	5429.3
1271	6057	3172.3
4518	9215.6	1785.9
1128	809.27	8141.8
4520	8354.9	4773.3
41	177.55	74.898
2386	9339.8	5007.4
1277	9890.7	4427.3
874	5871.2	5415.7
56	3677.9	1084.2
352	6999.8	4776
6585	6620.8	4925.3
2835	2161.6	2907.8
861	3469.8	3259.2
402	5547.6	2015.4
1919	4682.5	4924.9
4767	120.86	9697.9
160	2204.1	211.46
388	2379.4	1965.5
6188	3984.9	4487.8
325	197.41	8497.4
116	1601.5	5241.3
34	9202.2	5862.6
1292	8719.8	9190.4
245	8210.1	1444.7
1247	7120	380.11
286	4783	6922.1
738	2148.3	4983
196	244.84	805.19
436	4586.7	6354.7
1178	2010.5	8197.2
1748	9745.1	7050.8
7293	3441.2	9612.7
1278	2185.2	8978.7
1055	7268	778.88
293	5085	5921.7
31	8852.8	6667.4
7843	2481.6	2045
652	8929.1	9641.7
127	7676.1	3824.8
188	3508.1	7985.4
641	317.06	1923.4
347	5729.7	4974
187	1359.7	2979.7
1587	6151.1	3082
143	580.69	3299.7
3392	9342.4	7900.3
5385	7488	1703.2
341	8305.2	9411.4
3109	7393.2	3508.1
199	5395.1	3522.2
7303	4589.1	6974
1356	2905.3	6016.5
692	8012.9	3463.4
1622	615.11	9910.1
957	8113.7	9791.5
1902	5143	7864.5
1635	256.38	841.2
685	5503.7	8162.1
678	7434	4081.2
163	7568.1	1327.7
606	4773.8	3230.6
9488	2937.1	6180.1
849	7049.4	6145.4
211	3452.6	8105.1
40	6905	1092.5
903	3039.9	3005.5
1120	3519.8	8124.1
3524	3408.7	9610.5
8868	2362	9463.2
285	4529.5	6529
1417	6462.7	4007.4
187	2452	4035.3
152	7024.6	3852.5
3644	6610.4	426.49
203	8401.4	7244.9
645	5950.1	7959.2
1605	3691.4	3609.3
179	4136.3	2087.8
3981	2940.2	8653.4
56	6556.5	9224.3
1980	4927	970.15
559	6552.6	1065.8
1915	495.46	7362.1
892	8073.7	3473.1
146	1619.8	5174.9
2149	7652.9	3320.9
2202	6804.6	8660.4
7624	2666.9	6901.7
1612	5645.2	1994.3
43	4210.1	5146.6
60	3111.3	6857.4
360	4532.6	6495.7
281	3651.7	1386.6
2687	6341.6	8337.5
2596	7212.8	2783.5
126	1349.5	1769.7
3762	9407.3	3414.3
686	6598.5	569.94
755	3906.9	7780.1
67	4894.4	984.9
21	2073.8	2183.3
8	8723.1	1511.3
3154	2690	7599.8
1151	5630.9	703.79
3768	5232.9	1020.3
5697	6394.1	2280.6
7827	4275	8167.4
269	6225.2	9888.1
214	9220.1	8328.6
22	3608.5	4375.4
1002	6472.6	7181.8
6307	2285.9	5383.8
1573	1042.9	9653.5
21	5841.8	9183.6
6778	5757	4714.2
170	6595	572.84
428	6223.5	162.89
4728	4347.5	8954.6
358	4894.2	5784
1176	2011.1	8209.3
4505	3242.4	5825.1
1149	1345.5	7373.1
153	1840.9	8568.1
4517	4990.8	3971.9
1597	8665	3659.4
70	6749.3	9328.8
786	6974.1	6119.4
347	7732.1	5119.4
186	9478.6	9561.4
2033	3305.9	7845.7
98	9483.6	9515.3
371	4934.7	917.19
447	5861.1	7490
33	5987.1	9365.8
2869	7286.8	9371.7
1323	3526.3	6269.6
1322	5816.6	1764.1
3837	7513.7	3630.3
2041	1876.2	2622.6
1082	8796.3	3229.4
415	2287.7	1667.7
929	5735.5	2911.3
8927	3877.3	5733.3
4363	9183.6	8539.6
1284	7171.8	8158.6
27	6315.1	2376.2
324	972.12	7700.2
95	6389.5	2380.4
1786	5000.6	1904.4
45	1076.8	8379.1
7800	5966.8	1850.2
930	5713.9	1420.5
68	9244.9	2242.8
80	9432.9	3596.1
3642	6612.1	411.29
170	8249.5	2794.6
69	7504.5	8033.5
14	686.54	7154.5
765	219.34	6134
28	430.67	8826.4
151	8358.4	4710.8
3212	4145.2	2047.8
503	917.98	1763.5
222	6877.1	3869.3
135	2547.3	4919.1
8615	1252.9	8201.1
5841	4929.2	8791.7
5765	6155.9	7242.5
2679	9327.7	5272.1
5365	7040.7	4248.1
1891	9370.6	7920.2
221	182.97	3795.5
630	2728.1	4874.2
689	5467.5	8103
119	7324.8	7000.4
993	2680.9	3910.7
540	2352.8	1951.8
204	6989.9	8642.7
441	1419.6	5610.6
505	6122.5	6108.5
403	7904	4988.3
21	8425	5009.5
59	8059.5	3670.3
2815	9359.5	9989.9
884	6739.2	8821
6589	7181.5	4850.5
7180	4332.8	9575
589	9775.5	953.45
2242	7392	7764.5
577	791.2	8115.8
189	6609.4	7580.5
1856	6494.1	9395.7
4875	9440.3	1492.1
77	6149.6	869.14
554	9040.3	9481.3
342	2220.3	535.77
397	1853.9	5226.4
140	3517.8	1112.4
86	6036.5	1193.9
63	4882.6	9956.8
534	761.57	3732.1
5518	4132.1	9563.8
24	1279.1	4803.1
775	7656	2285.7
602	5454.2	5146
3462	5352.9	8517.5
428	2821.7	5122.6
8	8567.2	981.72
4383	8709.3	8455.8
387	87.471	6327.4
1548	594.25	1026
130	257.15	312.44
1729	676.24	5095.1
147	1717.7	8831.7
131	1232.6	7579.7
2392	5023.2	9247.7
4385	3842.6	3311.9
12	6201.8	9854.6
186	7232.6	850.31
583	6287.8	5197.7
736	5008.1	8757.8
206	5182.6	7011.6
147	5963.5	8362.8
278	8795.8	1860.3
8932	1807.9	7712
696	9147.2	8556
1595	3211.9	3293.5
1180	6474.5	4014.1
926	9046.3	84.087
8499	6493.5	4946.9
31	1645.6	836.59
162	820	7403.4
196	4349.4	3687.2
5966	9176.8	765.7
620	161.05	8766.6
4382	8710	8442.8
6555	9867.2	8373.9
727	4599.5	6245.6
2429	2161	9516.9
277	8822.5	1760.9
4855	2145	1411.9
867	8433	6612.2
947	7001.7	7216.1
695	4135	7808.3
9716	4511.6	8495.1
1252	8145.2	7606.9
252	9157.2	3418
933	5611.1	8869.4
898	1230.4	543.68
2860	1705.4	2789.3
442	4579.3	6309
4337	5102.3	2650.8
81	2727.3	8697
425	5020.2	3097.8
3215	9290.5	4659.8
770	9124.4	8474.6
1027	3581.8	6268.7
140	8318.1	3736.1
279	2314	2162.7
2394	2351.4	460.09
36	9462.8	7857.3
6696	9865.7	3789.7
2384	9320.9	5045.3
2708	9915.5	9939.6
601	2858.1	1828.2
20	5067.5	3436.4
220	9482.1	3456.9
219	6433.2	1115.4
6639	489.88	9310.2
456	8357.7	6419.4
640	2771.3	8991.3
5177	9917.9	890.92
75	957.14	1797
782	2752.8	7481
2989	2749.8	281.69
187	2014	8640.6
62	2202.8	8804.8
3980	942.35	1586.4
146	7025.1	449.39
201	136.71	6087.4
154	1990.3	8255
2264	3357.9	1493.6
882	5103.9	8413.1
685	5738.1	4380.8
942	7029.8	7255.3
3273	6863.3	4053.7
190	2423	643.69
245	368.67	2325.1
1516	1171.9	6162.7
803	4034.5	4945.8
215	4349.5	6223.6
516	8114.8	4353.1
2977	7409.8	8881.2
5	1475.8	887.76
330	1396.4	6454
1103	2996.3	7654.4
914	5246.8	3401.2
8867	1292.9	7627.9
2839	1499	3761.4
3784	9517.5	4808.5
154	7424.9	5124
389	9423.1	413.84
918	1495.5	4799.9
5326	3944.1	4491.4
2240	1880	8801.5
1097	7143.4	8012.9
558	2303	5177.5
1654	4407.5	2005.2
304	9388.9	3594.8
313	380.19	2344.5
686	376.55	4650.4
110	49.736	8263.7
8527	1867.4	8578.4
62	7289.2	9557.4
2543	3840.4	7839.2
344	7329.8	6547.3
19	811.72	7501.2
43	3546.6	8510.1
63	9276.1	3885.9
2434	8110	8179.9
22	7244.8	2805.8
3426	2244.7	895.39
90	5077.9	1876
1017	706.66	9903.9
1979	1345.3	4822.5
3260	2176.3	4238.1
3129	3007.7	7600.2
81	9714.2	6355.8
37	2206.1	1360.4
14	4363.7	2349.3
997	5441	4207.5
621	8198.6	5451.9
2178	8051.7	4790.5
3531	3194.3	3316.2
2845	4715.9	870.62
3678	7331.7	5758.3
1741	4643.5	7073.1
218	2736.5	2445.9
2935	620.93	6865
572	5060.7	3963.1
26	2276.8	5395.4
959	9838.8	1184.1
4543	6142.8	890.98
1606	9339.7	9953.3
2904	6121.7	2335
3936	8676.1	1560.6
4703	2287.9	4953.5
491	9363.6	8298.8
204	4511.3	1356.7
1382	8195.1	2352.3
2110	6609.4	1307.3
1893	908.51	1624.7
3800	6716.1	6863.5
1399	6456.9	3983.2
699	8975.6	9774.7
781	9833.6	4619
7637	7294.5	9380.7
200	568.72	6740.3
209	4377.2	6235.5
138	1024.2	9123.9
3914	43.224	8302.2
8092	4090.2	5083.2
19	9010.7	9564.7
145	634.54	3337.5
55	925.4	3615.5
2107	3860.2	1349.3
175	1919.5	5977.7
19	9231.5	8225.4
1560	4016.4	7368.9
1144	6427.1	2221.8
331	408.44	2629.6
1411	3838.2	3330.4
67	2.234	81.173
2141	2248.3	4182.5
2090	484.94	9821.7
534	2899.1	9602.2
67	8745	2736.4
4727	1905.6	8784.4
142	1597.4	9426.6
6519	7197.5	7930.2
7489	8648.9	6239.8
3669	8870.6	3924.1
210	2060.3	5727.3
1300	3711.8	7073.8
549	2440.2	9049
6478	6911.5	6466
2382	125.22	3267.7
2099	3300.1	9994.5
3034	3881.1	256.92
91	2806.4	6109.9
112	2189.6	8718.3
2196	3173.7	960.09
1703	9715.6	948.35
25	8916.6	4730.9
6633	8643.9	2590.5
1901	4981.1	5712.2
5	8992.8	9528.4
1598	5217.8	1226.5
578	1394.3	8686.3
1078	5927.4	9768.5
198	3925.1	8915
5009	7243.6	5687.7
8114	460.64	9208.3
1909	4955.4	6407.8
684	5449.9	7621.4
2178	8681.4	3569.2
563	4914.9	383.12
451	5830.7	9192.2
76	1787.4	7516.2
2913	6662	9197
90	3736	603.49
6099	9453.7	3435.6
327	7962.4	3061.7
315	1744.7	1314.8
2398	4943.4	7946.7
557	1020	8330.3
1305	8221.1	2778.9
543	6553.3	6621.2
77	7511.7	8022
4738	1036.8	5520.3
3340	1858.1	8998.3
1095	3832.4	8942.1
197	242.98	837.99
1304	5688	2925.4
511	4277.3	2507.3
99	5087.4	8446.7
1642	5408.5	8324.3
319	1348.2	1108
79	4002.8	5169.2
577	4460.4	2212.8
1493	9739	7524.5
163	6520.1	4960.3
685	3879.7	4339.1
2237	184.71	9663.1
1060	5344.6	7077.9
113	6508.1	1532.1
1335	2124.3	4253.3
3876	704.8	3355.9
628	7059.7	6757
347	9833	4685.9
151	3609.9	3854.2
886	4773.2	7181.9
4585	6961.9	4276.8
148	9745.9	5432.5
4356	4027	5110.1
4	1070.9	8398.1
2258	6323.3	822.53
195	2773.3	1283
447	5592.1	3357.8
11	9185.3	5920.3
204	826.59	6458.9
6065	6717	5002.4
83	9887.1	1562.1
319	2318.5	1229.1
3522	3784.5	7421.9
1355	9728.7	7213.1
235	8294.1	1816.2
4797	1085	506.8
2791	7024	4339.9
1669	5699.3	8482.1
3	2273.5	5337.3
654	6062.9	8024.7
880	8590.9	3753.2
135	2321.4	310
32	9671.2	5328.5
8249	2041.9	5730.2
1358	5982.7	3733
2798	2944.5	1841
447	9785.8	5420.4
47	3522.4	8544.5
194	7295.3	850.89
221	9752.8	4636.8
1254	558.97	1039.3
5282	9656.1	6241.4
365	6125.8	9016.3
100	6636.6	1174.8
6483	7956.4	4400.9
3346	3367.9	655.92
788	423.3	6640.4
268	6481.9	525.05
1324	8922.2	9456.7
1225	797.41	2251.8
387	2450.1	8456
322	9808	2833.9
8206	799.53	5093.4
506	4962.3	4020.1
8122	3241.9	3259.3
1153	1737.6	2832.1
1620	5938.9	7641.8
3	8370.6	379.06
4071	863.08	6474.3
1548	985.75	1563.4
407	3766.4	2146.6
61	1179.3	815.07
2772	6591.7	397.32
1023	9704.1	2349.3
230	2177.5	873.2
295	3037.3	5932.3
2722	6485.3	9409
2957	9197	1756.2
3225	2814.7	1712.4
1285	6727	3503.3
1974	1126.1	3253.4
751	1973.6	3486.9
50	8015	8661.7
7337	6403	9180.7
9192	9727.5	1837.9
189	7693.3	2434.4
547	5972.5	6029.4
1698	8222.9	4457.5
596	8886.3	773.75
4705	1409.6	757.95
103	5198.8	1022.8
140	3462.8	7636.4
214	5699.6	1814.6
937	3542	5839.9
288	6332.7	735.34
487	7489.9	145.12
105	6685.6	7562.2
560	1296.5	8739.6
535	7430	2474.2
4677	1902.5	8806.8
1525	2338.8	1199.6
215	7617.3	8561.1
354	6346.9	954.73
165	810.06	3728
128	1262.7	1763.3
226	4823	9321.1
6127	1417.9	7020.9
1331	1614.6	1471.6
358	3871.7	8914.9
2992	3324.4	6949.9
469	9495.2	5891.3
5083	1933.7	9107.6
776	9111.9	8474.7
1846	1172.8	1620.5
4086	5666.7	9227.2
55	9431.8	2713
281	9867.5	5759.3
54	1656	5185.5
53	5621.9	2015
159	7897.8	6552
294	2204.2	602.97
361	2156.4	3923.8
321	2379.2	1186.9
6188	555.13	3419.8
147	1642.1	5181.9
516	8445.6	5016.5
4678	1886.2	8825.4
37	2222.1	6892.3
1744	9761.1	6962.6
55	5260.7	1334.6
916	5745.3	4744.7
39	7907.2	1462.4
54	5141.8	1205.2
76	3846.3	3288.2
8	2075.7	2655.8
491	6242.3	1020
5541	3580.3	1479.3
63	9872.5	1225.5
1765	9908.9	1175.4
685	1349.7	7978.3
373	4544.1	1356.5
194	2144.9	7549.9
1513	34.838	6359.1
306	2581.6	4109.8
2724	5523.8	5141.8
1947	9009.5	2406.9
549	3315.3	6940.4
3885	8438.2	4755.2
161	2168	213.5
845	7779.8	3674.3
3450	5152.3	9322.3
726	2259.1	5386.5
628	8365.7	374.41
8120	3250.2	3274
440	8133.7	4335.8
9699	1758.9	6485
181	1490.3	4788.2
560	1082.9	8320
284	4535.5	6516.8
5877	3305.4	6980.4
4405	4517.9	1392.6
6515	7060.1	9365.2
8178	6608.9	4343
139	4790.8	4750.7
3	4753.2	2543.2
846	587.23	4352.2
1267	7291.6	6316.4
267	356.11	6293.7
483	1330.8	2316.5
1238	4735.2	4857.5
5281	9694.9	6212.3
2925	8050.5	686.52
1425	4943.7	8651.9
927	9915.1	2259.7
67	2371.6	5949.6
107	2131.3	8727.2
2591	9475	4003.2
1154	8542.2	8410.2
8907	614.31	6739.3
476	9397.3	3512.3
1987	3807.6	8868.5
2124	6178.9	7553.9
1223	1335.3	8148.6
1257	107.99	6078.8
1950	8997.4	2367.3
717	4280.8	5288.8
5	8892.5	9850.5
5050	140.81	3156.4
1553	4735.2	1492.2
110	3081.7	1989.2
71	880.55	3036.9
113	1423.3	2390.4
755	6685.2	5051.4
251	9313.7	143.63
158	6848.3	8538.8
8868	1307.5	7606.3
15	5466.1	3535
101	4008.7	1815.9
5814	584.13	3422.7
1114	1645.7	7712.7
1169	9219.7	6238.7
56	690.04	7324.8
7700	9644.4	2432
6864	9487.8	9513.4
37	9806.8	3731.2
1261	1138.1	6163.5
710	8877.7	9600.4
39	5366.8	3152.2
1593	8529.5	3602.3
26	9824.2	1160.6
116	3656.2	3880.7
655	8393.3	9824
272	4574.1	1364.8
9475	3922.8	5738
1040	6815.7	7610.9
642	8716.4	8380.8
12	2677.4	3389.4
1293	6718.9	3571.6
101	7234.8	4389.6
228	1728.9	2853.8
4212	7372.7	9602.7
431	8550.4	255
379	2253.7	3091.2
1029	9886.5	9738.9
1774	4208.1	585.12
6272	8136.7	9421
104	9966.2	6416.2
7253	5696.7	9174.3
995	8935.5	2093.6
518	5888.7	6828.9
2192	1315.9	1764.3
9392	4821.8	3142
627	3969.8	8361.6
1327	850.07	6050.9
272	2152.5	7540.6
256	4820.5	7228.3
5097	3086.3	9944.6
67	6840.9	3085.5
1607	9353.9	9928.3
137	3950.9	1100.6
97	1235	3257.4
3059	2711.2	4953.4
1159	5557.6	7928.3
785	468.94	6621.5
6939	2881.8	1117.2
50	7349.8	9814.9
93	9409	6586.5
2426	8042.6	3685.7
1205	6594.1	6554.3
3096	4567.7	8971.3
915	4579.3	8750
32	1827.6	8276.9
3970	5811.7	1810.8
8750	1869.1	7728.4
3959	2901.6	8655.4
625	336.75	1890.8
2352	6514.1	9819.4
144	8176.8	9921.1
9394	9660.2	8592.8
1615	3837.6	7814.1
32	141.74	1541.6
10	6210.1	3122.3
1976	776.87	1538.2
63	5638.2	8822.9
4515	5020.6	4019.6
339	6458.7	6921.3
103	2117.8	4164.9
203	4304.3	7641.2
3279	4610.2	4188.4
270	2152.2	4967.9
318	6490	4607.5
1135	9375.3	3556.6
610	2531.4	1402.6
4075	8773.5	3300.7
459	8428.7	6408.7
147	6200.6	200.96
5362	7052.9	4178.2
11	602.93	2922.6
269	2967	1129.6
1447	4265.8	4671.6
238	3793.2	1342.8
35	1650.3	8665.4
333	8561.8	2515.5
153	7983.8	2325.2
8786	4169.1	1491.9
637	6169.7	834.36
5929	4941.6	1050
1416	5365.9	132.67
294	88.997	6583.9
66	8618.1	6842.8
2956	8178.7	7822.9
317	2405.4	1211.3
282	5820.2	5190.3
712	6857.8	8657.8
585	8267.3	9397.9
2475	2624.4	9103.3
498	6524.3	3633.8
602	4953	3060.8
3348	2994.2	8666.7
2542	5536.8	8399.6
217	9492.5	3469.2
235	9587.9	2083.6
3072	2095.6	5242.5
533	1100.7	6510.8
231	824.5	2228.4
559	4419.7	1762
51	4470.1	4467.5
239	4995.6	4590.1
237	8613.9	3583.7
654	2329.6	1682
1111	2501.6	4134.1
276	4376.5	7422.6
1458	2725.3	51.099
666	344	2332
3381	3472.8	9103.7
154	9949.4	1728.7
41	659.53	5064.8
1566	8720.1	2703.5
1360	7973.1	48.973
661	975.66	1876.5
3413	4192.3	6585.3
2209	1256.7	1599.1
247	2743.5	1113.1
110	9012.1	8297.4
148	9424.9	6910.5
718	4974.5	2325
154	7841	8673.7
4115	4626.9	3250.6
33	5593.7	8991.7
380	892.92	495.83
3475	8806.6	6495.3
37	9418.5	7922.7
907	8087.8	4734.2
32	2888	726.88
232	9884.1	3356.6
3239	3208.9	3715.3
3791	3330.8	1765.8
7640	3378.1	9606.4
204	4905.8	1009.6
271	6675.1	9217.7
310	6179.8	6842.9
316	8186.5	5549.8
2470	9939.9	1750
7233	2302.1	5309.7
3331	7281.8	843.61
1300	5975.4	9727.7
592	9859.6	9783.2
44	1904.1	9008.4
494	4429.1	7324.7
339	3673.5	3640.9
617	9951.5	3558.2
1477	8062.8	9776.1
149	3044	5444.4
1833	2431	2333.3
5238	1790.2	4100.7
3153	2693.1	7645.5
6411	2073.7	5705.6
2837	1487.2	3728
8937	6521.4	9678.7
114	7961.5	5707.7
1046	9879.3	2319.2
86	7748.3	5344.2
2191	1352.9	1719.7
212	8893.3	4633.6
1155	7401.1	9829.7
100	3995.8	1754
1878	8703.7	2071.9
7427	4983	4023.3
7055	9901.5	3755.7
4831	1332	4880.4
1330	7929.1	2962.3
4424	9569.2	4750.5
191	6458.6	2028.7
620	8206.8	5511.7
65	3409.7	9684.3
6586	6619	4895
57	3125.6	6863.2
135	7909.6	1501.5
5837	4902.3	8782.2
237	6543.8	8637.5
3810	4914	9933.3
330	7216.6	3272
79	9194.1	2939
54	7797.6	8679.3
314	9770.3	2831.5
57	6138.7	9015.2
382	5453.8	5215.8
2336	2732.3	6596.6
1326	8899.2	9512.1
2925	9948.5	9540.3
559	6056.2	9405.6
866	205.55	3869.8
4298	5052.8	857.51
181	2360.7	1655
775	4982.4	2493.6
2363	6777.8	8725.5
5348	5760.7	8532.3
746	1992.1	9082.8
2695	1739.6	8333.5
3155	8756.4	8437.4
122	3405.2	3535.7
1146	6377.6	2251.3
6858	7220.8	7725.4
4975	8179.4	8901.2
238	7083.9	7302.8
134	7652.7	9662.8
1842	2056	6768.6
1013	8569.8	3671.5
8878	8340.8	471.26
9617	418.02	9170.9
2	5086.2	61.168
105	2824.9	3023.6
3271	5443.4	1664.7
362	1933	9064.4
3	1893.8	7990.8
3850	9225.9	1977.6
3472	3494.6	7874.4
3456	5566.8	2934.4
4977	9144.7	8504.7
1280	2194.2	9542.4
344	8330.4	9401.3
1442	3467.4	7124.8
868	8475.6	9361.4
1230	4866.9	3458.8
2833	4983.5	3983.5
542	124.05	1497.8
192	8129.3	4971.1
4	1268.7	8377.3
776	3599.1	8547.9
3382	9170.2	3109.3
1587	4709.8	2520.1
2540	3628.9	9034.3
1084	8911.2	2112.7
185	2441	668.65
4397	9313.6	3895.4
651	222.97	4246.8
9294	4538.1	8483.3
1755	8436.1	4724.2
27	2910.8	756.86
188	8606.7	3657.9
119	4968.3	8839.6
3103	7453.8	3424.2
182	1921.7	904.27
70	6307.4	5248.3
12	1745.9	8381.4
4504	3319.5	5821
7284	8532	236.57
37	1775.6	3103.8
63	9485.4	2362.5
2070	8882.6	807.84
346	5702.8	4931.8
1321	9713.3	2966.9
2933	9928.2	9600.2
636	7346.1	5983.6
250	2992.9	1521.7
1197	4601.5	1339.5
1714	8057.4	6014.3
4567	5054.7	886.6
53	4864.4	3680
7478	7387	7241.4
2919	1634.7	1503.4
3105	7418.6	3533.4
155	3597	2975.3
7013	703.65	3433.8
763	2903.3	2920.6
533	1774.3	1907.3
1774	3605.5	7136.4
7257	3957.7	2981.4
1129	2935.2	8696.3
422	3512.3	5681.2
3920	6459.7	7185.1
1951	2197.4	3833.1
2143	9003.9	8382.8
37	9161.2	5860.5
2033	5114.2	2679
5284	111.17	3172.8
231	655.51	2244
251	1046.3	3750.8
45	3603.4	7199.5
1026	692.4	9885.1
2852	2430.9	2349.6
67	6815.6	3797.1
199	5995.3	8333.3
358	1584	8019.2
524	8449.5	5013.7
58	5839.2	4210.1
6132	2849.6	743.93
324	2351.1	1199.9
41	6159.2	7266.8
2584	2411.5	9529
2060	6848.1	5197.9
162	2256.7	213.52
616	1395.4	4304.1
157	1032.5	8988
9220	8843.6	421.88
9664	1297.2	4527.1
452	2123.4	2160.2
748	1700.1	2729.4
3855	3344	1765.5
42	143.13	5835.5
121	2190.6	544.86
23	150.46	6110.5
791	7444.5	8419.4
6010	7880.9	2021.5
607	496.77	8746
995	1115	3901
292	9205	5400.1
3587	4038.3	3484.7
399	2142.9	8917.6
1266	1086.1	8977.3
1725	5545.6	6649.1
250	7706.7	5107.6
66	125.66	77.844
3	3349.6	9997.1
118	3710.5	3913.2
4300	6287.5	768.05
276	9923	8114.7
443	4685.2	1567.1
40	3551.7	6298.7
2463	259.75	8648.9
270	6679.3	9121.6
83	264.23	4589.9
1802	5370.4	8486.9
6419	7015.7	9355.2
171	3721.3	1343.1
3081	2997.3	1867.4
4462	743.62	3394.4
[truncated: 11,751 more rows]
