# Supplementary material for: Verifying molecular clusters by 2-color localization microscopy and significance testing
Source: Sci Rep. 2020 Mar 6;10:4230. doi: 10.1038/s41598-020-60976-6 (PMC7060173; doi:10.1038/s41598-020-60976-6)
Supplement: Supplementary file 2 — Supplementary Information2. [file 41598_2020_60976_MOESM2_ESM.zip › 2-CLASTA-master/Simulations_testdata/oligomers_tetramers/locs_labelA/tetramers_results_sim_7_locsA.csv]

frame	x	y
332	2365.4	3540.8
2018	5231.8	2169.8
720	1488.2	5055.5
503	9778.2	4465.4
778	9155.2	9224.6
1181	2763.5	4411.6
756	5965.8	1118.2
192	361.88	6124
5924	5084.5	970.39
570	7223.3	5472.9
4981	9700.1	3874.4
5764	2620	9182.4
4	2672.2	9653.4
1710	4185	7838.6
2303	2931.8	4495
3243	7167.2	5773.6
1258	5998.8	9701.8
1198	5736.1	6511.8
227	4544.9	2890.4
9778	7182.7	9899
2542	4684.2	3534.6
4350	6140.5	7730.9
360	3169.2	2825
760	8680.8	3849.3
666	6330.4	9368.6
3377	2517.6	1426.3
19	2752.4	4921.4
1175	3955.5	9641.5
2769	9080.5	8674.9
1901	819.55	4178
2793	5670.2	6678.9
164	6332.2	7188
2155	6336.5	2356.3
3710	7188.5	7478.4
1880	3094.1	7246.2
1422	9954.3	5434.2
1012	6013.5	2495.9
56	615.64	4701.8
1438	1290.2	6429.8
71	6437	7096.8
481	3315.7	8873.1
1960	7319.1	6342.6
4329	5105.8	2381.1
6240	5142.9	926.61
192	9332.1	5358.6
2129	8350	6996.1
943	6346.1	4668.5
1414	2104.7	4924.8
5683	3725.1	2215.6
80	7138.6	3385.2
217	3916.7	1143.8
271	2473	3640.7
9295	3036.3	3184.4
191	86.973	8192.9
44	3783.4	9371.1
5868	9626.3	6183.1
3071	6287.8	2416.2
510	3714.7	1147.4
144	7748.4	6753.2
63	9404.1	2462.3
3	2984.2	5625.8
237	2366.1	5688.3
1760	5240.8	7733.3
2411	2890.8	5647.1
50	2412.2	934.28
6664	4864.9	9915.1
64	6089.4	592.69
2959	3090.4	7309.8
5909	6504.8	8589.2
2479	1374.4	3455.4
1770	7953.5	611.15
2288	3169.3	4737.5
1242	1023.8	1396.7
1082	6671.5	919.39
500	5207.9	9545.2
5620	6327.8	3528.8
503	8802.4	5307.1
2192	3868.3	9679.4
708	3895.7	3970.3
344	2536.8	9697
2902	5053.3	2096.1
5827	8898.1	9054.6
127	165.95	1632.7
297	6063.6	9248.7
9117	3362	6599.7
1623	9572.6	5569.9
16	1640.7	916.48
2822	5038.3	9059.9
200	5517.2	7872.7
95	7828.7	651.31
310	2572.5	8600.9
309	8361.6	2148.8
367	5192.1	687.12
1736	6763.9	1179.6
4974	1548.6	2978
423	2594.1	6246.5
161	26.127	1897.1
99	5290.9	9289
46	2035.4	4059.7
4289	1964.3	3724.1
3481	3847.7	9515.2
859	2218.1	1889.1
19	3807.2	265.21
153	8020.7	8415.6
2529	445.22	4483.4
15	5436.9	4055.9
3949	9562.3	3538.7
49	5321.7	2764.8
473	3251.3	717.27
286	5674.7	5281.4
4628	7302.2	3117.1
2674	3117.6	9679.3
6130	7889.7	2866.5
1492	9035	5598.7
379	7755.7	3123.1
64	1389.8	3171.3
376	8796.8	9583.4
219	4872.6	1597.6
9671	5857.1	5466.8
860	9999	3207.4
4773	8471.3	8787.6
8647	3001	1225.1
7305	214.15	4520.1
7503	7860.2	2244.5
6391	5130.4	9520
651	63.926	2019.9
4796	1438.4	2242.6
8066	564.93	4192.7
287	3673.1	3771.3
5678	4621.9	6374.6
2981	7164.8	7433.1
2630	389.56	2187.5
3672	4944.4	3186.5
7	7992.8	4927.5
183	3917	6132
2410	2727.3	2803
2363	9790.9	8912.7
1396	3957.1	1671
755	759.75	4423.5
9103	1279.4	7914.9
426	8978	828.88
86	5846.5	5439.4
132	7052.3	7283.1
2869	8008.6	1652.6
143	1479.4	7460
3506	8474.9	1869.5
1370	2791.9	2847.4
182	8789.9	2377
249	892.93	8459.5
745	3480.6	420.75
479	784.62	8266.4
8	9633.8	9010.4
680	1149.9	8470.9
371	1230.8	7644.7
286	4546.9	9838.3
4097	2087.2	2027.9
5093	4878.4	3800.1
844	9482.4	4207.1
161	4378.3	8279.3
374	3298.4	14.59
1498	7702.6	4290.7
724	9474.3	6396.6
290	7733.4	6897.1
93	752.27	1829.1
141	555.39	8207.3
3507	8464.8	1789.8
8383	395.91	4192.5
9608	1409.9	5213.1
36	8471.5	7138.2
3125	6207.7	1172.6
1775	6699.7	2334.9
3301	8688	2721.9
39	556.13	8120.8
6153	6719.3	2389
3282	7697.9	4279.1
6427	5357.2	1333.7
1869	284.5	9176.7
2096	856.69	3679
2673	3165.6	9661.9
339	6904.9	58.476
6003	8013.3	2401.1
1002	6042.7	3359.9
9016	9608.4	6135.1
1136	1136.6	4942.7
5184	1104.4	9136
1446	8403.9	9044.3
763	4791.9	3581.2
1527	3178	1712.1
682	1022.7	6156.7
3488	31.766	8764.1
702	3510.5	3998.9
4771	8489.9	8727.3
2569	1445.4	7456.8
185	3307.9	718.72
118	1521	2657.2
282	65.571	2004.6
470	2.8949	7735.9
2098	9539.6	2395.2
159	7969.7	2523.1
70	2587.5	7096.6
501	3857.2	3973.4
12	4540.5	8038.6
402	7304.2	3537.4
283	2504.6	1070.7
75	9445.1	9140.9
1326	5624.7	8579
1534	9466.3	4899.9
253	2463.4	213.97
3451	2077.8	1992.6
391	7853	636.33
3526	7190.2	7441.9
76	1348.4	8276.2
28	1110.5	2012.8
1371	2611.7	3779.5
718	6911.9	1.8481
326	2049	7618.9
2119	3727.4	9877.9
783	363.27	6093.7
2151	8457.5	8757.7
5302	8807.7	6640.1
285	3435.1	742.46
376	2185.3	1625.1
4627	1400.5	966
277	9805.6	9087.8
1544	2705.6	2858.3
1095	8915.5	6594
1237	1012.1	856.88
1836	1705.9	2686.8
221	2332.3	592.23
22	6362.7	8446.6
537	9093.4	4058.7
812	9176.8	8947.3
395	3510.1	6894
108	2447.4	4028.3
1426	4819.9	4187.3
615	6547.5	4772.1
447	6697.9	7230.3
3596	9155.6	4631
76	2770.1	1921.7
941	7773.7	2269.6
2911	2983.1	4346.9
642	7874.8	4242.1
31	7854.3	7651.5
146	8513.3	5529.6
2559	28.523	5053.9
1788	5364.2	1357.4
1409	2956.3	1730.9
8634	2495.1	2508.2
5646	3372.4	4439.3
2718	6384.4	1347.9
1928	799	3682.2
2162	6856	1423.5
699	2371.4	2561.8
1697	6812	1254.1
747	1022	7851.6
533	9971.2	6362.7
5515	1219.9	4133.1
2910	4794.2	1603.8
116	6010.9	5097.9
56	7835	9411.7
2033	9200.1	4682
2583	3898.4	3619.6
4461	2554.1	3850.2
351	7752.3	9827.8
841	4191.4	3274.1
2563	8559.1	6196.1
2296	9708.3	8574.1
186	2571.7	5772.2
2065	2731.3	3899.8
406	9985.1	1118.8
5396	2923.4	9204.2
851	9072.2	6608.6
3989	995.68	1996.3
3796	5083.6	2364.7
249	4414.5	7772.2
1535	9416	4904.1
1295	9431.8	3465.2
15	2137.1	8.915
1378	2693.7	3205.7
3608	2383.2	1551.9
7846	2508.7	4723.3
595	8306.3	5910.7
486	6592.1	5852.5
2940	3493.3	4533.3
16	4419.2	7836.6
959	7674.8	1336.7
108	3934.3	4058.8
974	7577.7	2495.7
1401	7031.2	781.18
4442	230.53	8025.8
104	939.5	3627.5
44	9726.1	6184.1
3751	2477.2	7438.1
308	4456.8	7050.8
8399	8230.1	3845.5
6189	9122.2	8651.2
134	9281.2	998.4
9333	7984	6663
590	1035.1	429.07
577	2650.5	9161.2
4564	3680.6	5478.6
2756	49.565	2835.4
9486	210.85	9211.4
3302	4045.2	9935.6
1173	377.11	8092.6
84	5512.3	8664.6
78	5047.3	2180.5
2231	5154.2	1299.4
561	5563.3	349.67
5537	6857.9	7612.8
1630	6616.1	5851.5
56	7809.2	2031.8
1893	6665.4	6589.2
117	2848.6	7289.5
309	3698.1	7230.9
2000	9105.8	8622.5
25	1175.3	1943.2
162	9531.2	1677.6
414	9346.3	2937.9
551	3343.9	3310.3
7312	160.26	4608.2
1232	1343.4	8346.6
142	9888.4	9345
134	4394.1	7790.2
472	9092.5	8663.7
2447	8487.9	7162.9
1307	4554.4	8232.1
1769	3060.9	8419.8
1590	6199.2	4962.7
465	5815.1	1181.7
3027	8177.8	722.66
475	2760.8	4000.5
1003	3143.6	2274.8
21	323.61	9805.5
354	3494.3	7493.7
32	9523.2	8243.1
152	5307	7690.6
6221	4605.7	4756.2
828	2459.7	5294.3
233	4415	5412.6
377	3131.2	2173.8
1363	6501.6	8561.3
3431	5378.9	1883.6
2150	3661.4	6089
21	4790.7	3929.7
3973	641.79	1737.1
239	6464.3	255.48
637	8727.9	913.24
1964	5134.5	1733.1
210	6196.6	5372
5439	1636.5	450.99
1553	1939.6	5825.4
670	7199.1	633.27
2090	2674.8	9459.7
617	2849.6	5021.3
2537	9717.9	3236.5
5063	9694.7	6891.5
2153	9671.3	5163.4
524	1939.1	3128.3
6859	1754.7	5999.6
2268	9483	4115.6
3527	9385.1	1993.9
37	6715.5	1709.2
1430	1996.8	4989.4
932	353.99	3182.5
2362	9784.2	8922.4
2710	9001.5	1349
98	6748.8	2040.8
4811	4288.6	9719.9
5395	2563.3	9673.5
1674	8673	6604.6
1003	6014.3	2493.1
236	3152.3	6481.5
1230	1329.7	8327.7
2785	7775	9632.9
368	988.02	6134.6
1271	7219.8	336.53
827	504.3	803.65
395	898.34	9547.7
2259	6885.6	1397.9
263	9277.2	8160.5
223	2457.8	1020.5
3548	4763.3	8111.2
27	6532.3	2669
2252	4725.8	3552.2
6208	1209.7	8501.2
5870	865.11	476.52
16	8352.5	7672.5
453	6599.5	6526
9644	2646.5	5413.6
386	4429	2561
136	2939.5	1294.9
2877	9523	7362.1
2800	3750.5	8445.2
635	4022.8	4654.7
6102	7896.4	2945.1
598	7681.7	9027.4
2420	5882.7	6091.8
700	5206.6	6420.2
355	7199.9	3833.9
199	449.44	441.09
84	1746.2	3834.3
26	5697	5065.3
45	7129	7574.3
3235	8991	9400.4
745	1182	4189.2
117	7964	598.36
200	2837.4	1420.9
3330	1944	4179
4535	9737.5	8543.2
499	4283.8	8521.6
8	9226.8	8965.7
345	1763.4	5329.3
244	9496.2	7867.6
8331	9684.9	8849
1536	7218.9	2239.5
2728	2127.6	691.54
1641	2709.7	8947.6
6324	8327.2	4245.5
287	3702.4	6851.5
334	7661.8	3460.6
4653	1180.5	8512
539	4280.5	9501.5
134	8101.3	9447.8
686	99.759	411.14
959	701.67	1864
3392	2009.5	1728.4
659	5230.4	1689
1195	9853.1	319.18
304	766.41	6524.7
9262	1901.5	3215.7
2403	2865.3	7331.7
1985	5382	5444.4
5	3751.6	3986.5
77	817.78	369.13
22	4024.7	5541.3
2077	6099.1	343.45
3261	6563.1	8009.4
6663	3827.6	2730.5
1830	3888.3	7082.1
4049	9355.8	952.54
1778	9503.5	7406.3
2209	2582.9	7099.1
83	608.4	4148.5
2182	638	5837.6
2300	6358.6	2461.7
986	4308.1	4183.9
305	6842.5	4314.5
3303	910.4	9480.3
3	9274.3	8966.2
2012	5858.6	1464.7
249	2653.2	6260.6
231	2411.7	3037.5
1492	2847.5	3421.8
5118	41.204	9565
2715	9675.8	6820.3
9943	2897.4	4437.5
417	6793.7	6.9817
787	6209.2	8160.8
973	5579.1	7898.9
136	9074.3	1045.6
336	532.99	4220.7
550	1718.6	2699.2
695	7252.5	3570.8
109	6051	324.77
2063	3297.4	5750.4
83	517.1	2213
2744	6601.6	5080.3
598	9385.5	2413.9
5128	7884.1	963.27
311	3767.1	5656.4
2351	9850.9	7820.6
1242	5903.8	3448.5
2688	4502.7	6682.4
3341	9077.9	397.69
4183	9981.1	9029.9
1538	2654.5	9180
37	8385.8	1126.2
2778	7737.9	9630.6
663	3850	3537.5
316	8579.7	3696.5
121	3793.1	8784.4
8267	4103.9	1320.7
175	9132.6	1743.7
6043	343.05	54.236
7	3882.1	4560.4
5	2009.7	5069
582	3270	33.091
565	7449.7	7366.7
2315	9239.4	6248.1
116	4082.8	3051.1
472	896.79	467.13
96	6522.7	5085.3
3924	533.92	4148.8
498	4391.2	4134.3
1002	5976.7	2544.1
705	4772.6	4974.9
2158	150.28	1843.3
401	7105.7	5481.4
11	1823.8	1206.5
200	4841.4	6733
1051	5719.4	8711.7
7156	5781.1	4327.6
9147	8434	3071.6
1734	2371.9	7147.2
102	8314.1	7054.2
2415	239.97	3859
2636	7091	9772.9
229	8993.3	2669.8
5660	3648.3	2205.7
835	1856.3	6831.6
16	2964	5724.6
133	9524.6	5947.6
2886	2211.2	1663.3
662	74.784	1418.7
8574	9627.7	6226.7
415	1732.1	303.32
1010	7998.5	1491.1
854	3964.6	2950.7
24	3962.2	6122.7
648	3141.3	9047.4
1045	7669.7	3411.6
755	5957.3	1188.9
18	9333.1	5680.7
4291	520.17	2829.9
1838	8782	7201.2
1263	5755.5	5071.2
298	4831.4	4253.7
7836	5341.8	7850.8
2060	6163.2	4547.1
188	7614.4	3437.3
75	7521.2	7393.9
1186	2278.4	2994.2
35	895.37	4166.6
1266	4590.6	2812.9
874	7819.4	6373.2
341	2292.3	6572.1
484	1062.4	2996.5
614	7558.9	3545.7
4178	5088.6	6963
1461	90.267	1403.1
1452	2509.8	647.22
1499	3325.1	43.092
244	2633	6232.2
1255	6676.6	3488.9
786	5161.2	3522.7
28	330.37	3153.9
33	5436.2	7496.5
418	6779.4	29.623
1998	6796.7	4713.9
994	3731.4	9233.1
648	7541.2	3947.5
3979	9025.2	9583
6345	7207.1	3837.4
5427	8364.4	2001.9
380	5418.3	1146.8
865	3720	5668.3
114	2525.8	552.36
1329	9667.2	3215.1
663	7055.5	7303.7
66	7984.4	7747.6
1099	9965.2	1089.6
104	3117.6	2226
2772	7775.9	9632.5
1706	4168.7	6704.1
2313	8602.1	1176
781	5753.7	6703.7
6672	3467.3	3299.4
1491	3779.6	9066.1
2010	2778.9	3916.7
3783	8198.6	5937.3
1199	1263.3	3115.1
1575	2088.8	321.46
243	2538.3	3707.2
1217	5545.9	9619.3
2438	6350.2	4253.2
7627	9361.5	6968.3
31	7410.5	178.91
541	9758.1	4451
5243	3831.1	201.75
163	2700.2	7999.9
2880	6013.4	3922.5
2694	2778.3	1473.3
7599	1978.1	3785.3
409	2551.1	9714.8
235	7374.1	6513.8
73	1383.5	8294.9
1048	9814.6	4811.9
82	1539.5	2939.8
960	1202	5787.6
205	2689.3	9169.7
592	9986.2	2522.6
88	11.794	2826.5
81	5328.1	6017.5
2190	6825	8796.3
1201	1263.1	3079.2
9955	3678.7	1194.3
111	5358.8	8465.6
168	6628.1	7315.1
9833	3845	9464.8
547	2919.6	5563.6
5417	3630.9	4682.2
2228	8715.3	6598.1
2946	9434.6	9175.4
1070	6550.8	5020.1
1783	9709.4	2674.3
87	9519	2334.6
1355	8892	6601.8
827	3051.8	3524.9
6406	5618.3	8571.1
6285	224.04	4584.8
179	2027.3	1680.2
2226	8558.9	581.09
1542	2483.8	6611.5
978	5155.8	1076.9
170	2993.3	9929.4
3742	9431.7	4874.2
3024	5860.3	3471.9
1435	2421.3	623.22
511	8011.1	598.75
481	3675.8	1126.5
5136	7867.8	1017.6
487	2331.1	7627.8
8	143.66	2402
922	3059.2	7245.3
4390	3430.6	3323.9
6392	1195.7	3236.2
9	1250.3	3267.5
21	1102.9	9199.4
77	30.19	1907
827	2403.8	3546
9121	2433.1	80.121
6125	8400.5	2696.3
1064	5324.8	2052.7
3315	5459.1	5358.8
1282	5924.1	9346.5
1170	2633.6	5307.7
180	8450.6	4205.9
16	215.74	2409.4
184	9631.6	1545.2
2527	359	4443.9
107	1480	3709
4556	5381.7	8673.7
20	1069.4	9262.5
36	8332.6	5460.7
34	8973.6	5771.7
1434	4159.8	3416.4
499	5161.8	9528.2
1246	9917.1	296.41
1300	8834.7	6713
12	859.27	453.82
3506	6868.8	5330.7
41	478.61	8871.1
77	5349.9	3612.8
2061	4812.2	4827.5
169	3665.6	3755.4
1002	3173.1	2283.8
123	3197.2	1699.2
373	2454.6	236.83
131	2451.7	283.86
2564	8588.5	6229.8
619	9891	8746.7
8737	7613.7	4671.7
6342	7187.1	3865
383	5133.7	2704.9
2463	1035.1	6155.3
37	1382.7	2258.9
403	7071.6	4310.5
98	3421.6	1725.4
1249	4337.5	4199.9
4921	4184.7	8593.9
189	2833.3	9163.2
161	4588.6	9844.4
565	392.46	6989
826	9550.5	7006.8
2933	3824.5	2736.2
165	8561.2	3642.2
315	6400.5	228.27
69	3218	2116.6
1930	5850.8	69.991
333	4263.2	9458.2
1811	6065	2854.1
4135	1789.4	3308.7
5229	8461.6	2228.4
251	7322.7	4869.5
276	8539.9	6209
154	3120.4	761.87
1574	2021.7	336.3
20	4804.3	3946
2762	5016.8	4147.2
64	6150.1	9386.3
960	6593	6487.5
4974	4340.7	3389.4
3710	3305.1	8943.6
273	9436.9	1682.3
2250	3845.3	3997.8
6119	2481.7	1367.8
4002	9877.5	306.18
704	4379.7	713.59
249	972.2	6949.8
2128	9948.3	4192.7
644	9664.3	632.77
7844	7323.4	8764.5
4662	9863.5	270.21
3532	337.89	3182.2
1965	7964.5	5656.7
6374	6992.2	9855.4
60	3067	7265.5
2707	26.49	7687.6
109	4533.7	6684.6
279	2500.5	1049
877	9110.4	8663.6
64	8713.7	9009.3
1885	3379.1	3292.9
528	3949.5	7645.6
1035	6987.6	7320.7
3626	4104.3	7422.3
721	2856.8	9129.8
787	2949.4	5744.4
210	6033.6	5392
2068	3898.9	5600.6
7198	3540.6	7005.9
3502	5693.8	6602.1
29	3966.4	2988.9
122	2376.3	7218.1
2137	2811.6	4961
1629	2611.3	6848.7
1162	1499.5	2207.6
1533	9672.2	3012
5628	7056.5	256.03
68	2334.6	3479.2
138	3218.3	8452.2
70	7011.5	8730.6
1864	444.76	2519.3
6323	8287.2	4259.6
3264	6683.3	508.88
6719	2918.1	5636.8
2154	6406	3581.8
1147	4206.1	7837.7
383	747.28	8259.5
1282	1066.3	375.29
18	3102.8	7237.2
9	5772.4	3524.3
24	2849.7	1860.5
8772	331.55	3161.7
2829	4317.9	9733.4
8671	8721.8	206.37
850	3221.1	8692.6
40	1845.4	3794.1
878	9121.2	8634.6
90	3903.2	1149.7
912	7896.8	4594.4
3232	3547.5	3547.7
2234	7515	6053.7
151	728.62	3857.8
10	4526.9	7985.5
9168	6227.7	8657.6
1423	6883.9	4324.3
295	6399.7	8303.9
5288	9489.6	6462.1
510	1895.6	3091.2
88	1435.3	7473.8
268	2029	3240.8
1252	5841	3447.7
1458	2492.9	581.15
5133	7928.3	1066.4
3105	6669	438.63
3157	3427.7	2628.6
141	4243.2	2905.4
607	3980.6	3840
802	3127.3	2243.7
3296	6183.1	5023.7
3119	3901.8	4481.3
877	4.2164	3841.6
1931	4724.6	339.1
560	487.23	7004.7
6067	9308.1	6210
1169	2672.1	5300.1
1518	6557.5	4734.5
8246	9485	7024
345	2495.5	9691.6
628	5600.2	6673.8
2098	9971.8	1459.2
1957	228.06	9163.4
9	4981.2	755.08
5185	1096.8	9157
2515	5372	5381.9
7228	9959.8	7497.9
192	6073.7	4776.8
727	7896.8	4047.3
390	4342.4	2636.2
36	2424.7	4870.1
69	6763.6	1159.6
26	7168.5	3025.5
523	6139.8	4542.2
269	2342.7	7147.4
604	5635.2	5681.2
92	237.35	9098.3
694	6199.2	1708.7
1955	9107.6	2791.7
4368	2992.9	6004.2
264	3085.4	7213.4
568	5818.9	7952.6
7731	6360.2	3580
1471	3714	7674.5
295	4114.6	7578.1
164	8527.2	3635.3
2515	6482.4	9150.8
474	9170	8577.7
1272	3711	4439.4
95	6554.5	4984.6
8541	6598.8	1631.3
1250	1422	82.207
8291	6501.2	5093.6
782	3546.3	1906.1
1123	7850.7	656.57
1605	984.95	879.35
608	2078.7	4027.8
103	5856.6	9244.6
9563	7179.7	9924.4
743	2656.3	4440.2
6594	4459	2914.4
11	9965.8	9491.2
309	6235.8	8773.6
66	8903.9	8150.5
837	219.45	4474.7
101	934.97	1382.3
4709	7330	3095.4
374	6281.1	8711.2
79	9919.4	1653.8
2023	5208.3	2160.9
186	4212.3	3468.3
309	3188.6	9269.4
167	6598.6	7379.4
7664	7177.7	7395
7663	7156.1	7456.1
92	2551.4	591.43
552	7831.9	522.72
664	9268.2	135.25
5013	105.15	7497
413	5754.3	455.51
2997	7677	5496.2
1944	8555.6	6645.3
1562	7658.7	5497.7
693	3330.7	3387.3
390	2175	1512.6
1860	5508.4	8589.1
3590	2729.6	4458.5
2318	9562.9	3501.4
116	6735.6	2388.4
159	5849.4	3483.2
123	8778.9	6491.5
1856	8353.3	7292.9
4420	6862.7	7594.2
228	353.51	7441
32	5797.8	9230.3
1985	404.24	2532.1
954	330.88	1437.1
3235	3492	3507.3
75	6835.1	511.35
2095	9987.9	1429.7
3818	3378.2	3300.2
210	3205.9	5793
1328	1010.6	853.41
5390	2856.7	9135.5
957	276.89	1128.9
605	9686.9	9081.9
4271	4938.3	719.53
8919	9873.3	9783.4
140	1487.4	7512
3	526.2	570.83
5757	9431.9	6982.7
302	976.92	6196.1
2176	568.97	5883.5
1207	5780.5	5082
711	1994.6	5045.5
2176	1124.6	3274.2
3284	7745.2	4277.2
394	6088.9	586.68
1514	4758.9	4815.2
446	826.78	685.26
270	5169.4	4700.2
4249	3768.3	2424.6
5587	9072.8	2718
876	2370.1	7435.4
3031	4569.6	4485.8
816	2033.7	1412
168	8442.5	7176.5
1011	2471.6	312.78
2726	4849.7	8599
552	1221.9	4182.5
225	1371.4	8885.9
6333	8525.9	7183.6
2617	5199.3	9621.1
627	130.41	2500.3
24	29.757	7761.4
228	975.74	6896.8
877	470.68	1216.7
1472	3713.7	7630.6
2990	7672.3	5479.6
1659	5098.7	1704.3
2736	4839.1	9902.1
268	2501.7	3656.8
1292	4560	9837.1
387	2129.8	1559.1
621	4542.4	9826.8
816	7229.9	3092.3
1441	2195.9	542.84
57	83.773	8455.7
281	4609.1	9032.7
13	7613.8	4640
2054	2832.6	5124
2589	8925.4	8170.6
4545	3206.4	2919.1
83	9477.6	9116.7
238	8532.9	6233
1425	3937.9	6138.8
620	5195.4	656
154	2806.7	7256.2
479	9185	2755.1
34	5837.8	9265.2
952	316.91	1480.7
3068	4358	721.73
414	5081.1	2375.3
16	9614.8	4449.3
1	184.96	3405.6
2163	5375.5	5989.3
2544	6845.6	4340.5
804	8594	6154.4
1667	5419.6	5427
1451	55.926	6943.3
71	9678	4909.4
4353	1700.7	457.12
1049	9847.6	4836.3
15	3141.3	8476.9
1200	7723.5	5154.8
80	2628.1	2953.9
499	2527.6	1418.3
114	6729.8	2380.2
241	9372.3	9552.9
1176	9223.1	6295
921	1726	374.28
119	5241.6	1741
9279	3803.5	9469.7
2058	5353.3	5989.3
69	5866.8	444.5
193	2209.9	7641.6
108	2870.3	8042.5
647	2446.4	4055.4
3745	1917.2	2092.3
3028	6230.6	1184.1
3233	84.977	7837.3
4516	553.11	9755.9
2	3696.2	5431.9
141	7218.1	2952
157	1636.1	5934.4
7801	3705.9	9264.2
18	2527.6	3609.5
2104	3487.3	5041.7
1155	1476.7	4656
2357	7253.8	3044.6
108	9710.8	3252.3
4413	5127.6	2326.8
3102	1764.1	340.17
943	306.55	1500.7
9950	764.79	1370.9
9075	2525.1	2482.2
3281	7132.9	3700.4
1662	3133.5	7212
76	7321.6	658.18
1763	5463.5	8652.5
84	1943.5	3211.9
1574	9908.7	6344
470	9978.1	1077.4
5468	8311.7	6518.3
821	3345.8	8618.1
268	8695.9	8646.6
1081	2159.3	677.14
2603	6151.2	2876.8
758	8720.2	3789.7
1264	3588.5	6170
425	9345.5	934.71
7683	2655.1	5456.3
3261	6728.4	446.89
537	9527.4	6208.2
4	2680.7	3212.7
2231	6274.2	2354
2904	1292.2	7927.4
241	45.831	8500.8
440	7705.5	72.619
108	6322.4	4368.4
32	7400	130.05
2161	5428.9	5969.2
3149	6563.3	4130
5755	9202.3	9865.7
1309	5860.3	3448.3
3651	5053.1	892.86
8906	3216.9	1668
1971	2228.9	3932.1
74	4719.4	6063.5
91	4490.8	2182.6
3424	6577.7	8082.9
6431	5387.5	1358.2
6706	2103.5	2151.3
6120	4556.2	1569.5
1536	2081.3	5079.8
282	1729.2	5331.1
748	7691.9	8926.1
581	2772.8	2417.3
206	2472.5	1055.4
1394	8109.5	2320.3
136	1176.4	8529.9
641	6183	3258
689	2945.9	4323.9
525	1136.6	1956.8
3001	508.47	8269.8
622	1299.1	8733.8
75	4246.2	9576.4
1597	1072.4	4743.1
6780	2015.2	1748.6
4813	5365.2	5424.5
240	64.84	9508.7
965	5843.5	7805.1
75	5291	3605.4
1391	8119.4	2287.7
77	7257.9	627.49
1355	4888.1	2777.4
3614	6281.8	9336.6
1683	7996	5723.8
5869	907.04	425.93
3734	9446.4	2987.5
276	7143.1	630.36
7020	5909.5	9340.6
355	1545.2	1539.8
99	8436.4	1132.2
15	1783.4	5116.7
3992	2228.7	2552.4
2053	5170.6	1743.6
746	7920.2	9361.7
504	2762.3	2871.2
5994	9630.6	6192.3
108	9700	3321
21	9321.7	8975
1498	7072	9769.2
4	8009.6	4866.3
1470	3755.5	7630.3
234	8058.9	6470.8
117	1628	4630
334	705.11	1714.3
370	1022.1	6114.2
4	5186.9	685.54
2590	4613.4	89.641
510	491.36	8129.2
1454	3584.6	3424.7
3434	5191.4	959.36
576	7816.5	6438
1044	8368.2	1128.9
2323	8437.7	4224.7
423	2529	9593.2
239	3265.6	3393
5516	7969.7	4932.6
227	7739.4	4834.6
7256	9506.6	4886.8
1939	9845.5	235.68
283	8770.2	8598.8
719	288.72	2435.1
216	6166.8	5469.5
1383	6518.1	4921.6
1653	5169	1650.8
3504	5679.4	6629.4
428	7080.8	212.52
441	749.74	1880.6
2635	6998	9755.4
7	2091.1	5910.4
2350	9907.1	7831.4
44	4127.3	3280.1
4859	9210.9	9812.6
249	7022.9	8693.8
3716	2462.2	7449.3
767	8473.9	9780.2
209	3241.2	5835
713	1955.9	5016.8
91	9978.3	7084.9
553	25.11	1980.7
90	380.32	7377.2
3820	3416.1	3316.2
3464	1555	3020.3
4304	7690.7	7338.3
3279	7070.3	3683.6
403	7107.5	5399.7
1680	2903.3	5647.1
2005	4475.8	1122.4
40	1405.1	2263.3
222	3240.3	825.9
197	2971.4	1180.1
1796	9718	5211.7
2760	1479.4	2150.6
1413	2149.4	5009.9
704	6942.2	860.37
868	6075.8	3892
1478	8803.5	2116.9
1626	2692.5	6807.9
1584	8020.2	5716.3
2581	8278.4	9096.9
163	58.711	1962.6
4812	5636.4	6627
1227	1301.8	8315.4
411	1791.1	899.61
13	9984.9	132.52
147	4164.9	3821.9
708	9383.5	4867.7
5719	3867.1	7092
8528	8152	4551.3
2327	6970	1821.6
2753	4392.6	8300.6
6977	1912.2	1120.2
46	3817.7	6317.4
551	1247.8	4189.8
5201	5613	8622.8
1133	2155.1	7650.1
2150	322.35	6085.1
374	2631.2	4037.3
1398	9354	2433.9
86	2400.5	9354.4
38	8469	4241.3
2059	2807.2	8103.6
294	840.95	6550.2
5549	2876.8	4428.1
5273	4165.2	22.218
230	9013.2	2595.1
4419	2601	1416.1
1457	8987.1	5594.2
77	368.35	102.48
3272	2347.7	3052.4
1041	3035.6	7231.7
860	5448.3	5315.4
311	2172.1	1702.8
4429	9522.8	5939.3
455	7786	4875.7
6021	9722.1	3603.7
83	2155.5	932.45
524	8427.7	5599.6
3478	3880.6	9468.4
691	2607.9	9739.2
144	4227.7	2837.4
85	3829.8	4551.3
72	1026.6	3581.6
5252	2512.3	9692.4
526	1188	1897.8
1389	8152.5	2240.1
2272	873.71	4394.7
3274	2266.9	2961.2
357	257.03	2405.1
1394	1190.7	7651.5
6193	9105.2	8605.7
7262	3357.5	9956.3
320	2809.9	2235.7
1596	1075.2	4762.6
354	1121.6	1285.6
5	2659.3	9690.7
2438	7919.8	5133.3
1716	5668.5	6669.6
449	4102.6	7452.1
4603	6527.8	379.44
500	6274.9	5359.6
826	12.771	7738.2
5262	3500.5	7284.8
8409	5048.6	881.09
343	3621.9	3007.2
67	8936.8	8061.2
624	7143.4	7585.7
553	3441	3284.8
2017	5177.3	2154.6
4544	4350.4	3381.3
504	1092.5	2151.8
1357	5412.7	5437.7
153	2446.4	2701.2
551	7784.3	505.35
820	1914	3056.5
8183	9529.3	7889.4
2	515.24	4859.6
1303	8038	8436.9
2926	317.82	3630.6
580	3731.3	9469.5
6025	6133	4642.6
362	3258.7	38.801
715	4309.2	9455
3946	9555.2	3532.7
407	7183.8	5460.8
859	4945.2	1900.1
319	403.92	6120.4
517	2258.3	8182.5
1972	8105.4	2693.4
2	6753.5	8214.7
1162	7038	8185.8
2042	2872.9	5123.6
3385	4563.9	337.76
154	3585.6	3815.7
7807	4163.6	8230.1
5253	2551	9660.3
2853	3280.4	9891.8
1806	542.74	4864.9
93	2554.2	606.9
733	673.88	7750.7
1764	5200.7	7652.3
4460	2759.4	1963.6
571	2398.2	2317.9
105	1340.6	9883
6319	6018.9	317.53
2827	4447.7	4129.5
955	997.65	8298.1
8084	9771.7	8564.7
121	29.751	9366.3
413	5183.1	6183.1
330	2477.3	4346.3
2182	7868.1	9332.1
281	9844.1	9034.1
1652	8007.4	597.84
3153	5504.2	7759.5
10	3891.4	4477.9
222	5667.6	8226.4
5712	3016.6	3067.6
211	9461.4	4906.9
278	4625	9057.5
83	9710.2	9118.4
3575	9896.6	4415.9
1444	8446.6	9138.5
778	2493.8	749.58
1449	8407.1	9115
335	1533.2	1544
1865	9297.1	4826
130	7180.6	3153.2
844	2912.4	623.37
106	304.31	6477.7
191	6228.1	8186.7
694	3870.1	9439.8
919	5175	4638.2
1484	40.105	4555.1
1271	2139.1	4978.8
119	2350.3	7177.9
368	8026.4	3116.2
373	5014.4	922.86
450	8449.7	7256.1
690	8113.2	3283
3305	5521.2	7763.8
57	2192.4	1542.1
524	7033.1	3660.6
914	4154.5	3347.1
8341	710.12	7761.3
810	6811.5	3407.7
2205	1283	8915.9
2068	308.77	1424.5
1456	8990.7	5536.7
686	2109	2516.1
1255	6355.6	7127.7
622	6224.6	9842.2
137	7240.3	3203.8
1297	736.86	5406.8
406	3735.9	4352.7
4107	4792.5	4809.9
359	3141.4	2798.5
23	6330.5	8365.5
2131	9940.5	4119.2
4256	6066.7	7680.4
1762	2201.7	9268.8
1268	2135.2	8548.8
1472	1248.4	3271.4
5054	3043.9	3074.3
2139	9678	4924.3
3101	1829.8	351.99
1835	3400.2	4375.1
246	7898	636.24
634	6148.6	3248
58	4456.3	7606.8
257	8488.5	6450.1
470	8655.1	1527.1
407	4049.7	5536.8
91	5078.7	6963.4
5021	6643.2	412.14
153	3070.5	737.96
67	7905.4	9391
4195	3296	8907.2
8007	2446.9	905.58
5618	3716.3	6867.1
6198	6590.8	3985.7
2265	8379.6	5863.4
45	2916	5143.8
340	7677.8	102.5
167	2170.5	5491.1
2435	4233.3	7827.7
1634	5856.7	9197.5
1150	4340.6	7690.8
6603	3019.3	6600.5
1674	1581.5	1515.4
14	8168.7	4612
7702	2501.3	2490.2
119	1743.2	3783.9
175	9272.4	553.34
873	705.45	5354.1
557	56.498	1982.5
25	1914.8	4193.3
333	1474.1	1514.3
111	1502.8	4691.6
2739	6066.4	4778.1
110	5285.3	4940.4
100	9381.7	2917.2
7021	5846.9	9305.1
5479	6833.8	1643.8
736	4593.2	93.171
4144	1898.3	2157.9
577	3853	7128.9
1035	8291.2	4301.4
2193	4007.3	5519.5
2082	8824.3	6680.1
200	6071.8	618.1
1189	2942.8	3133.9
580	3857.6	3980.6
3814	7096.7	1434.3
80	129.64	1320
21	4566.8	1651.7
741	1541.3	3059.4
1037	7061.6	7285.4
872	4185.2	5472
86	2060.7	1332.4
634	5060	2036.4
374	3201.5	2152.8
553	5161.7	6155.8
546	9795.6	4692.2
1432	5691.3	8261.5
274	5870.8	2542.7
1094	6990	4929.4
575	1940.7	4266.3
1175	2567.4	8071.7
183	6627.3	1725
164	8948.3	8164.7
1294	6775.1	4651.4
6387	5159.6	9578.6
2221	1460.7	7527.6
505	9308.9	6236.7
8918	6237.9	180.41
367	9797.7	6743.7
70	1066	2972.1
7161	3423.6	2569.2
555	146.62	4500.4
399	555.85	2794.7
1280	7217.8	3850.8
587	9004.3	2593.5
569	4879.3	9923.5
887	9159.3	2209.1
1426	1926	2163.3
39	2563.7	2348.6
8268	4078	1245.7
2570	8463.8	8721.8
8905	3139.9	1750.2
784	2948.6	5626.6
890	4962.7	1928.5
1015	9282.9	4777.4
3148	3963.2	5142.9
2316	8623	1231.7
762	6683.8	950.79
305	1443.2	7460.8
137	9612.6	7312.9
50	242.87	3862.1
956	688.7	8579.8
3752	5061.8	2969.3
208	6386.4	1379.7
4677	2108.7	1946.5
9203	7606.7	4652.9
1049	8698.3	7260.8
137	3978.5	9772.5
8799	3566.6	3442.3
456	9394.2	1012.9
739	1603.4	3033.6
5248	2912.9	5664
2310	2659.6	9872.5
447	170.07	2721.6
266	7542.2	5314.1
1834	1942	3967.3
146	2132	681.84
7502	7712.3	2232.4
274	635.41	1701.3
999	3084.1	688.89
881	3749	4048.2
164	1343.5	8346
508	2752.4	2790.9
3418	6457.3	4696.2
127	1720.3	3790.7
99	4979.7	5772
4180	9969.7	9076.8
122	1055.7	1284.4
100	9946.5	5874.7
2682	6898.4	7637.3
2286	4410.1	2581.9
8893	2825.2	2204.2
3545	9900.3	2864.9
2589	5153.4	5728.9
290	107.02	1710.9
137	6591.3	347.33
1968	9004.6	7473.6
1654	5937.9	9159
2439	4039.5	5135.2
602	5974.9	5419
816	6378.8	8281.8
328	9159.4	2761.2
1124	2047.5	1722.1
5861	2142.2	653.49
14	4632.7	8265.2
227	209.68	9205.8
521	1036.4	887.46
430	9725.7	5260.1
2901	5043.5	2186.3
94	2753.4	5675.9
5854	410.68	66.591
5407	5729.8	5316.8
164	4363	8287.6
710	3582	3634.7
1823	3817.6	9838.5
4010	1998.5	1013.1
289	8065.2	5622
6867	6334.7	3502
4270	9250.1	9848.1
2692	2917.3	5662.7
2794	5641.3	6652.3
59	9109.3	9580.6
187	2279	9824.7
1426	8845.1	6677.8
351	3212.7	9284.4
1112	8894.8	6569.6
5513	9677.3	8888.3
47	6696.1	2408.9
2013	5035.7	9535.2
1258	2079.7	8568.8
727	4987.1	3253.3
334	1535.9	1494.7
239	7964.1	6476.9
7186	2914.6	1793.9
2782	7032.9	8680.3
1862	5418.5	8677.6
3191	3785.2	4600.4
1774	7023.1	4380.3
1353	2578.7	5520
2030	2450.1	34.015
438	3128.6	8314.9
237	8021.2	3982.6
1596	2958.7	4560.5
8178	7184.5	7560.1
9532	152.95	4520.2
638	7599.2	7543.9
75	1404.1	8455.1
407	4787.1	3571
43	7602	5507.8
1872	6860	1405.6
216	7418.2	7347.8
953	1025.1	443.39
318	1130.4	8751.1
523	7953.1	4543.3
2021	6565.3	6478.9
122	2713.5	5033.9
787	3606.4	2960.1
2535	5647.1	2569.7
1557	2582	5708
1484	2189.7	9356.3
5979	844.84	4272.1
7276	9117.3	4016.3
291	612.99	2579.6
1817	4364.7	4197.9
24	9318.1	570.86
532	5982.7	5156.9
25	2050.8	4216.9
6029	5063.7	6937.9
3556	5585.9	7930.4
2976	2091.2	1059.6
578	6052.6	2523.4
3841	9453.2	4904.5
312	2006.3	3943.6
5017	1099.6	4713.1
1598	2048	6607.5
431	8961.4	820.29
161	4526.4	7030
236	3227.8	3363.8
6433	5431.5	1412.7
28	9234.4	563.05
1473	111.69	6232.3
1790	5385.8	1390.4
140	7687.8	1136
1298	2946.9	6509.1
66	8359.6	5890.5
43	7932.6	7024.1
841	1013.3	700.95
939	2808.3	7373
169	3912.7	1112.9
203	6120.6	8694.3
4839	7276.2	999.5
282	6752.6	4552.3
1036	7946.6	2670
1104	3122.4	742.44
173	6065.9	7882.9
511	7748.1	1516.3
7452	1980.6	3754.8
2600	5626.2	5643.8
110	247.18	6450.7
4972	4346	3419.7
311	884.93	6910
7907	4948.9	3312.6
2838	7995.4	1638.6
8	2971	5692.3
717	9050.5	42.308
759	7078.9	5300.6
917	7061.3	3682.7
1245	9917.7	223.07
1517	2657.1	5636.6
1013	5403.5	8681.4
6879	7870.2	9343.9
419	817.89	770.73
774	6635.1	8825.5
699	7409.8	4785
538	3158	2873.3
239	2872.4	3346.6
7583	962.12	7861.6
123	7700.3	3151.2
2139	2003	1713.8
109	9375.1	9184.3
5905	9184.7	4687.5
1639	2698.4	8896.1
1140	4590.7	4598.3
3908	927.02	7661.8
8554	2395.2	54.111
9630	8464.4	3094.7
494	8831.2	2239
828	6392.6	5207.6
215	8023.6	6457.8
146	3754.7	3649.9
9675	4014.1	7148.1
307	6214.8	8852.5
1591	4019	1431.9
31	8954.3	5748.2
104	8335.3	192.2
6884	5408	6028.2
552	2574.4	2066.5
1153	1538	4647.1
593	9448.3	9179.7
123	511.31	4195.6
9792	9578.8	5793.5
2314	5712.7	7769.1
540	991.65	1971.7
120	5204.5	1756.7
1012	2739.9	4464.7
6373	7007.3	9829.4
306	9749.7	5174.7
41	4130.8	8577.1
500	2689.5	4407.1
144	4641.6	661.81
14	9687.3	8350.4
508	1924	3031.4
2	9754.6	6128.5
4321	1977.6	3769.2
1283	8829.6	362.57
1832	3880.4	7145.7
2049	6530.3	4883.9
173	6956.8	6581.2
514	1935.2	3065.4
110	1626.7	4682.6
7962	4083.4	7422.2
415	6371.6	1018.9
710	3869.7	3880.6
208	1910.1	2163.2
8686	3041	3245.7
87	7818.2	473.06
6366	6850.2	1481.8
247	5375.8	2024.5
1206	9417	5361.4
55	3405.4	1746.6
4223	274.88	6479.8
538	8005.1	3138.1
1010	8481.2	7160.9
6519	9924.2	1660.4
2710	1024.6	6362.2
4838	6300.7	8704.5
25	2302.3	2977.5
2397	7913.8	7691.9
3711	7148	7445.5
1048	7188.4	7397.1
247	1906	3966.3
1603	3234.4	3307.2
2422	1792.1	3320.7
45	8842.2	5342
616	6710.2	902.53
1234	106.57	1842.5
23	2854.1	1930.6
1628	1207	9339.4
1637	5051.3	6946.3
62	2726.1	9679.9
76	8356.9	5871.4
1134	19.654	9538.9
1072	6567.9	5085.8
1470	1381.5	6334.8
2982	7172.4	7433.3
344	9553.2	6411.8
2118	1460.6	2148.7
390	4599.6	8983.9
156	3060	777.49
8153	1694.1	2725.2
244	4920.4	6819.2
1358	925.82	7896.4
3	6703.6	8163.4
217	7456	2640.8
2499	3476.8	444.45
61	9432.7	9179.9
1116	6584	5829.2
4172	1973.2	3299
1323	7965.6	7514.1
4638	7625.3	7404.2
35	8470.9	7139.8
27	3150.1	3924.4
7595	3644.6	9742.5
89	4081.4	9933.1
1042	2262.6	7317.9
229	5205.5	1088
995	397.03	8055
186	2243.3	1536.3
2978	5089.9	2982
103	8289.3	7054.2
344	472.95	4238.6
686	8579.1	6448.9
1071	9461.4	6374.7
299	1789.2	9704.8
566	340.01	8082.5
2035	8949.9	325.75
211	6791.8	1181.9
389	2524.1	7245.8
5692	5174.7	6427.4
110	4071.5	8207.1
2317	6363.3	4199.5
2409	4343	1500.5
9504	6679.9	1741.3
3388	2837.2	7279.7
824	5185.3	2137.2
3592	2956.7	1216.7
2270	1591.8	6661
1746	2094.8	1010.6
267	1973.1	6678.7
378	3181.2	3589
1359	8383.6	4255.1
34	4239.7	3501.4
4616	5617.9	6659.6
222	3232.2	6858.3
5267	5342.5	7814.2
39	6729.3	9817.7
1036	7069.7	7307.8
2263	2354.2	590.72
538	9753.6	4436.5
9834	3886.9	9472.7
8445	7982.2	2416.4
629	5598.4	6610.9
2009	6962	8114.6
4674	2104.9	2052.4
5995	9623.1	6156
1362	2904.4	8790.4
4153	2091.1	8581.2
4654	1167.3	8544.2
10	4756.5	3124.2
3074	366.4	3127.3
1708	2514.6	8649.9
5	1779.3	7346.8
291	2593.5	3737.8
8917	3181.8	9671
5791	9389.4	9171.2
4317	2477	3670.3
13	8198.3	4569.3
497	2488.7	1413
484	8851.7	7738.3
785	3519.6	1909.2
145	8506.5	5543.3
452	4136	3424.3
7564	1694.2	2710.4
141	3243.5	6805.6
1349	6659.6	3972.8
2414	211.1	3843.7
5728	1159.1	1962.4
2161	5796.5	447.42
1234	1321.6	8334
241	4116.8	7483.4
413	6581.5	867.9
939	2361	5755
518	2342.6	8178.1
827	9600.7	7082.1
243	4359	7693.2
1249	996.23	1415.4
178	445.2	4514.1
5	735.74	5795.8
257	1648.2	936.05
3588	2728.9	4493
156	3610.3	3764.1
571	2474.6	4300.7
1063	6371.2	3074.7
2017	372.58	2562.9
17	4465.4	636.3
403	7125.4	5627.8
4788	5692	6633.6
3803	9347	6964.3
617	2671.7	2650.7
12	8826.2	2369.3
995	802.24	8384.9
258	9449.5	8209.2
204	37.605	8405.6
889	183.11	2589.9
968	7955	3997.6
64	8740.8	8726.5
2826	2716.1	6598.3
636	4623.9	9072.4
682	3638.3	3741.1
170	2212.7	7082.2
3939	285.59	7929
3960	4421.2	4096.8
2491	4520.9	8267.2
953	357.5	1358.8
4294	2922.1	1803
753	49.248	4589.5
1140	1241.1	6434.9
2606	285.5	8546.5
820	7846	516.5
4254	7716.6	7366
202	8836.3	403.44
8395	6565.4	1661.1
1103	7622	4623.2
1653	6122.8	4707.6
2082	7965.3	8455.1
2754	5721.2	8683.2
4611	7975	1435.7
4793	38.26	4593
37	7794.6	9878.7
3114	284.93	1809.1
45	9717.6	2558.3
101	2825.4	1450.6
13	2535.8	2351.7
2092	3723.3	7660.9
655	1055.1	7822.5
413	9755.2	9498.4
1311	5187.5	9641.8
44	990.72	1982
178	8589.5	1560.6
192	5265.5	7835.1
1974	2677.9	5264.8
724	3209	9282.2
2446	2592.2	9759.3
7196	3084.7	7993.8
3668	5041.1	938.26
544	8010.6	3145.6
109	5233.9	912.22
1996	7715.8	6456.1
375	5365.6	1181.8
3627	3211.8	8701.2
320	4404.1	6374.5
1967	5168.2	1729.4
1110	5789.7	6473.9
696	5447.5	1832.6
1913	2131.3	7636.4
227	2045.2	7564.1
4534	1866.3	3964.3
13	2055.4	2183.4
466	2683.8	5392.3
3607	9104.7	4596.5
306	2539.9	8636.1
869	6048.1	3964.8
574	2175.8	2019.3
5	9329.7	1402.7
8184	7136.7	7575.6
2465	7899.5	6394
597	8281.3	5879.8
607	4560.9	9778.5
440	195.59	2558.4
1752	6368.9	4257.6
43	8330.4	4756
979	5218.9	1111.3
292	4234.7	3432.4
357	3129.6	7226.9
3479	3889	9467.3
1011	8005.9	1442.3
1470	3341.6	5833.8
339	3891.5	3934.7
14	3920.5	3951
86	1118.6	8774.8
392	7797.8	5163.3
4637	7542.7	7411.9
898	9703.9	4979.7
1331	50	9552.6
33	5809.5	9262.7
1264	2695.5	3244.9
57	6759.6	7950.3
3800	6973.5	8127.5
619	10.188	7703.4
2434	6355.2	4241.8
559	627.29	4185.6
844	9623.9	585.22
120	3634.9	3668.9
7300	7965.3	1015.2
5129	7961.8	1030
396	1033.1	3592.2
853	2523.6	2711.2
6306	749.85	3926.1
7161	3016.1	7990.3
9647	1122.6	3699.1
146	9514	6010.5
1654	6237.4	6558.8
1863	5569.2	8647.4
55	428.7	2489
2756	2732.4	8011.3
484	5382.5	4090.3
374	4402.1	641.35
4973	4299.8	3383.1
9527	8934.6	9360.8
2326	1950.9	2823.1
195	1684.9	6664.2
481	7755.3	6326
674	1013.3	7793.9
53	8853.4	2005.5
4545	2338.4	3555
2119	2067.6	1595.8
924	1019.5	171.37
225	9031.2	1186.6
177	9646	5181.1
8524	5369.8	6012.5
390	7770.8	5165.8
1445	8405.6	9100.5
1936	5892.4	11.674
1765	7848.9	3484.2
5898	3830.2	247.92
1512	2717.3	5544.1
2839	8040.5	1665.6
48	5305.6	9267.2
122	2431.4	69.071
72	8797.9	2195
1533	9589.7	5549.3
479	7652.1	5522.2
4827	4986.3	4139.6
368	2679.8	5214.6
2279	2553.1	8197.4
107	7537.5	3227.1
586	2566.4	8186.5
94	799.05	1809.7
355	7104.5	9191.7
159	9230.3	9491.5
1243	1809.7	8472
116	3821.9	143.02
4271	9233.2	9800.6
75	856.14	336.65
1752	2022.4	4028.4
396	8935.1	6427.7
2462	1012.6	6187.8
664	9721.7	8546.8
2302	7562.1	6002.4
2055	3904.1	4012.3
348	1088.2	2155.5
850	7600.6	2540.9
2014	392.83	2528.9
469	1507.2	4526.5
6528	6568.5	8093.7
2045	4135.5	7207.5
301	3622.3	4664.1
5394	3908	7087.6
269	7422.6	8733.7
2917	9136.4	4160.4
111	8074.7	3089.5
1968	8114.4	2658.4
780	5741.9	6664.8
51	8559.9	720.77
1186	6679	1747.9
746	9271.7	8184.6
2448	2350	613.42
8786	375.64	3115.5
7838	2512.9	4670.8
361	2775.3	1853.8
608	3895.8	3557.4
95	9923.5	4159.9
72	1040.1	7871.7
3393	6289.3	2366.9
376	2657	4030.8
726	7912.9	4058.9
1251	1417.9	114.96
41	5191.5	1336
1534	5869.2	1361.7
212	857.25	6301.4
8957	4591.3	8089.9
421	1219	71.039
2115	3395.4	6669.9
164	4055.5	9928
2772	4271.8	7882.5
4388	1425	2591.7
5299	8834.1	6672.1
248	9494.6	8200.8
422	5138.2	437.8
1170	4579.2	8015
1838	5879.8	4924.3
27	9930.3	7446.1
804	210.29	2769.5
6147	6429.9	9658.8
5	2931	5154.9
490	6773.7	6647.9
1939	8009.4	630.35
1888	4555.2	2869.6
490	708.02	8253.6
2153	6275.3	2342.7
8920	3154.5	9601.4
3552	2626.9	2113.1
322	4744	5513.6
1910	6662.7	6624.6
28	7922.4	150.61
660	7752.1	3114.9
1956	2774.5	1070.1
732	4601.1	67.133
4124	33.044	7733.5
620	6436.2	4698.7
6805	6110	7158.6
108	4061.9	8179.7
2740	6077.7	4712.5
2132	5189.6	9592.3
59	4458	7586.7
951	8701	7175.5
255	3073.3	7239.3
2230	4666.7	1661.4
1865	2530.9	2720.5
424	3807.9	9357.1
355	4141.7	7209.2
378	8735.7	8603.7
3036	4555.9	4522.3
1413	6187	3241.8
125	7463.7	7523.2
271	7692.2	7136.7
1745	7970.9	2671.7
1932	6103.2	4768.1
7442	9564.4	1411.4
213	2722.1	3206.7
54	5308.3	4932.6
694	9116.1	9178
1464	661.81	2558.3
30	7354.8	1347.3
169	3758.6	8479.5
49	7889.5	9407.9
320	1117.8	8806.8
1377	168.5	2593.9
706	4464.2	6713.3
2482	3654.6	9751.2
2444	2665.1	8761.1
265	3029.5	3110.1
5447	1266.9	2482.8
3950	9578.6	3546.1
272	4171.2	9565.2
5323	7100.5	239.16
726	7202.1	3069.8
352	3296.1	1255.1
455	2647.7	5214.9
4503	5222.5	1694.6
168	2867.4	6785.7
1945	212.73	9174.9
3388	2498.6	3723.6
1331	7806.1	5451.8
2930	3248	9961.6
440	1863	3284.3
2655	9841.7	3207.5
2856	9055.4	4054.1
280	9853.5	9050.9
2127	9989.3	4155.3
1275	2103	5013.1
425	1914.9	2358.3
264	6940.6	420.17
3301	6105.7	4951.2
2633	6089.6	6635.7
829	3053.6	9787.4
1563	3327	1444.3
223	6145.8	3260.6
21	3942.3	3193.9
2250	2036.4	369.88
2191	6687.2	4641.1
2020	5254.2	2154.5
5489	8128.9	5899.4
5618	6446	3571.1
114	9370.6	6779.3
140	5356.8	3419.6
7961	7021.3	9425.4
43	9605.9	6227.6
345	228.08	3607.4
850	3630.2	9200
855	1074.7	164.88
34	4561.7	2662.6
1603	2735.2	4447.9
1287	4598	9848.6
76	5872.3	7881.5
166	8562.2	3683.4
5085	9978.5	5933.3
13	1575.1	8284.5
5357	8970.6	9385.4
3166	4524.6	9109.1
7302	200.24	4581.2
2081	8038.8	8382.7
2473	293.42	9183.6
848	2222.7	2591.2
113	5430.2	5306.7
4946	2510.1	4696.7
122	3643.6	2237.3
[truncated: 11,348 more rows]
