# Supplementary material for: Verifying molecular clusters by 2-color localization microscopy and significance testing
Source: Sci Rep. 2020 Mar 6;10:4230. doi: 10.1038/s41598-020-60976-6 (PMC7060173; doi:10.1038/s41598-020-60976-6)
Supplement: Supplementary file 2 — Supplementary Information2. [file 41598_2020_60976_MOESM2_ESM.zip › 2-CLASTA-master/Simulations_testdata/oligomers_tetramers/locs_labelA/tetramers_results_sim_8_locsA.csv]

frame	x	y
409	2752.1	1032.1
4863	1940.7	4597.5
956	449.53	812.07
540	6122.5	4730.5
93	5643.8	5853.8
2029	4438.1	1351.4
176	7803.4	5358
3235	6861.4	8584.6
963	1477.5	3089.7
1238	4933.2	8950
5	2986.7	5668.5
1785	1517.1	5668.1
964	9392.7	71.161
806	8089.5	3133.5
2119	340.98	4072.1
5147	22.298	441.08
9419	8836	2459.3
1877	6357	5850.5
809	3683.4	3908.8
4631	679.69	2931.3
2439	3497.1	176
5013	1675	2075.9
1773	4811.9	878.2
134	7373.8	7302.9
194	5836.7	8249.9
4268	2267.9	8433
391	1931	1409.6
1097	2352.2	902.05
533	2579.1	7649.7
5184	765.77	2930.8
531	1151.6	8932
357	8888.8	1207.1
2717	9785.9	5793.2
717	7311.6	643.92
15	4453.5	995.78
2	8447.4	7406.3
159	6594	7840.8
90	4273.6	8988.3
304	6699.9	3560.5
1142	5454.9	357.48
1892	153.43	7259.4
6947	8501.9	316.8
1598	1055.8	5788.5
536	7635.9	3482.8
204	1973.7	4162.6
3060	4690.4	4227.3
72	664.45	4286.9
2596	8439.2	4512.7
7204	6712.6	1646.3
3540	975.39	9276.1
8250	4186.4	4656.1
153	6615.4	2557.1
8360	3557	7711.4
5833	9969.9	346.35
151	3893.6	2655.3
199	4426.5	3749.7
1839	6619.2	4643.7
6871	9950.4	4071.6
1153	1077.7	4287.2
5643	1026	9316.7
223	1665.3	1971.2
2657	9568.7	1373.2
578	7948.6	2830.5
873	2100	96.031
40	7816.5	7291.3
2263	4392.8	7505.5
453	4420.1	5504.9
1488	5450.9	9306.3
2667	473.86	4054.7
722	2842.9	8108.7
3410	5906.1	6341.6
1746	2678.3	3204.8
1249	4445.9	5944.9
773	9681.2	7839.3
2980	7003.9	4923.6
4	7588.8	4341.5
2904	4606.2	3008.4
441	2392.6	6169.3
1047	43.79	2256.3
2087	3200	215.61
1761	33.091	8859.2
1527	9890.6	8200.7
858	3527	5650.1
285	8379.7	2879.7
309	742.56	4905.4
5119	4778.9	1615
821	7959.8	4225.9
2960	4604.4	5968.2
1485	7953.1	7287.5
77	7728.5	3566.4
3385	2703.6	106.34
1434	8820.7	9981.7
157	270.87	5386.3
4451	903.98	3090.2
2363	326.05	4009.7
16	1501.2	3132.5
739	4161.1	2967.7
1910	1400.8	7015.7
14	4467.8	968.02
1184	7309.2	4082.9
1036	8945.5	5262.4
957	6016.3	7189.2
376	4447.7	4093.2
884	2115.1	4343.7
2732	5803.2	2530.2
3113	4281.6	8468.1
741	9598.6	8214.2
91	9256.8	5073.2
172	5933.6	3323.1
1158	6406.8	1483.8
5324	1813.8	7964.8
1102	2389.4	939.13
5468	8647.4	7761.5
672	9524	8566.3
549	9256.6	7936.6
40	3159.2	5857
1081	3962	9740.4
6522	9364.8	756.78
3291	4392.9	6695
1340	5756.7	5854.4
32	7364.7	1815.3
621	7327.9	6676.8
4861	5370.2	8443.4
49	6680.2	2183.6
3518	1030	9051.9
5460	9512.7	8185.5
2275	3055.2	9745.3
239	2913.3	5652.1
13	8795.2	1569.8
6316	3765.8	5294.7
1480	2711.6	1026
471	1933.7	6619
1839	1467	3918.3
18	2898.2	2621.9
3513	1468.2	8608.7
1196	7046.1	1312.8
164	3214.3	5800
303	913.89	7562.2
714	8432	8627.7
903	3918.3	8384.2
19	8106.7	3018.8
1181	9209	5645.3
472	8902.9	1730.8
43	4520.1	49.201
6935	6294.5	421.58
149	3422.3	2063.5
3225	4607	3008.9
348	9371.7	1333.1
961	5698.8	4914.3
4139	8257	2665.5
1329	7810.8	7381.2
122	2040.7	5693.9
195	5481	7178.4
483	2602.4	466.38
586	9379.1	803.85
630	3727.3	7987.7
5049	2459	3598.4
205	4619.3	7095.2
3006	7503.2	185.41
535	8182.1	2535.3
6580	7472	2723.1
388	4114.6	1718.9
9502	2540.1	5611.1
177	1620.1	2923.3
91	8553.8	9208.4
1186	5162.6	5180
6863	9883.3	8297.3
4529	9435	387.17
117	3439.7	1989.4
141	9552.6	4410.6
1478	2950.3	773.83
4401	3331	2938.9
2184	2103.4	155.33
1052	4850.9	1407.1
2516	9998.3	5537.3
326	8182	5038.5
6294	3002.2	8165
1155	5220.4	6268.4
829	917.51	7569
1620	2966.8	1470.6
91	8797.8	7870.5
6100	7796	783.11
3324	6551.8	4099.1
6637	6734.4	8734.1
75	6282.5	6452.7
2523	1705.3	8869.4
9011	667.21	2681.8
9	532.14	845.65
158	2988.3	8357.9
35	2895.5	1511.2
114	7079.4	2119
94	9110.6	4614.6
1499	8203.2	8939.6
32	8054.7	6127.5
2745	8252.2	7144.5
472	1160	2297.4
5338	8102.3	7023.4
72	5783.5	8502.1
246	9654.7	2337.6
4078	4168.2	4647.7
388	1279.8	5465.8
3291	9020.8	4830.2
36	646.35	121.82
951	7133.4	7039.4
93	9767.5	5842.4
5272	5005.8	31.878
14	1516.4	3143.8
268	9787.5	2287.7
112	1683.7	9947.2
49	2633.1	1022.5
30	7374.7	7249.3
6280	5226	2098.6
76	9658.8	2486.1
8841	9408.7	7157.3
5194	9154.9	5797
4114	9472.2	5795.8
915	4832.9	750.01
1585	8094.2	1769.5
624	8394	1519
2871	2303.4	4124.8
580	6862	3719.5
2860	4295.8	8304.2
5286	7255.5	8161.4
20	5790.4	6118.7
31	7360.6	7323.6
1770	4928.1	3476.6
29	782.35	4191.5
2	7644.7	1760
153	8731.9	4815.7
2	6163.8	5207.9
406	1684.6	2048.5
444	8912.6	3599.6
5759	2042.1	9845.3
137	4428.3	5780.5
447	2907.7	2493.7
166	1860.7	1913.4
3933	7044.8	4961.3
12	6055.3	6435.4
448	8966.1	8000.7
932	6905	1637.3
4085	5230.9	8487.3
1531	271.1	6880
3772	8394.2	9186.2
873	2702.4	1154.8
3306	6634.6	2681.2
6392	3765.4	5257.4
1010	5378	9362.1
49	9388.3	7171.1
1184	4390.7	68.759
187	4939	9220.5
792	4050	7289.5
787	3769.6	9279.4
102	1688.1	2055.9
4088	5265.9	8465.1
2277	6911	7115.3
789	2690	2126.1
1204	545.94	3746.9
58	638.18	7102.9
1092	377.52	1659.6
342	7294.8	6237
249	9711.3	2840.5
3541	1070.7	9301.3
65	2961.5	1217.8
1708	4301.7	6326.7
16	4015.6	5732.6
245	8683	9803.1
115	8852	8770
306	3500.1	8765.4
1059	592.25	9834.7
680	9318.4	5091.9
3001	3672.4	785.44
9219	459.19	3809.7
2831	8023.6	3951.2
5082	7612.4	445.01
2814	5907.3	6315
40	2975.5	1485
502	6739	2201.2
49	3789.9	350.59
2379	9959.7	2594
859	2762.3	9451.4
835	8240.8	9152.1
1352	8259.5	2657.9
403	3220.9	1177
535	6777.5	3697
446	2514.2	2063.4
2063	5930	4810.6
192	8721.9	3622
5331	8133.8	6751.7
585	7414.6	2750.1
9021	4197.2	8902.5
129	9471.6	9670.9
2310	551.99	445.79
2868	7879	3315.9
3206	2083.8	9797.1
249	2356	8376.5
183	506.27	3365.4
12	5003.9	9792.9
228	2696.4	1016.6
6234	1611.4	3988.4
387	59.639	7643.5
1161	6512.7	1489
2354	2177.1	4084.9
6718	4062.5	8963
845	659.8	286.53
4253	7669.8	1764.8
675	5991.6	2328.7
3682	2426.5	3632.7
1367	3974.3	533.7
515	6657.5	2198.6
333	9106.5	8518
282	1825.1	3387.9
460	3478	8726.6
4285	2289.1	4672.2
610	733.26	2812.9
7834	4611.7	5997.4
502	6821.8	5726.9
8850	5059.6	3002.8
5549	6229.9	6514.9
31	9211	3342.2
2823	9019.3	2768
3714	4855.9	2303.1
843	9159.6	276.18
155	6553.8	4629.6
301	5682.8	4896.3
75	9331.1	1322.1
704	1538.3	2180.2
167	7223.5	5950.4
178	4441.2	5809.4
584	7649.7	9610.4
660	503.26	559.8
153	7591.1	4369.4
26	5050.1	238.04
1158	2110.3	2678.2
461	5806.1	5455.7
370	1522.4	7252.8
95	1842.7	4005.4
4346	3694.8	1305.7
419	3792.5	9198.6
379	9059.2	2782.1
619	242.97	8269
200	5192.2	6032.3
9413	692.48	430
4722	243.21	5377.7
582	6839.8	4256.4
9415	652.37	410.72
215	5329.2	3560.2
4966	3036.1	894.56
944	9236.5	5022.5
254	7175.6	8257.3
10	9036.9	4795.2
230	6525.1	5211.6
3797	8063.2	1121.7
671	7546.7	9261.7
1369	7453.2	239.67
5268	2414.5	3643
1950	4459.8	6706.6
1388	8035.9	8992.4
781	4820.3	2504.8
48	3685	4881
586	4646.3	8552.9
261	9812	4920.9
2893	7654	9397.6
1626	6105	6052.5
379	9248.5	7014.1
2613	4668.6	6043
1245	9427.8	9776.8
1598	5045.1	9217.6
1693	9692.5	7657.4
6090	9579.5	3837.7
1201	79.849	1485.2
2045	998.54	9287.7
100	6041.5	1307.3
6403	9120.4	7317.9
190	3191.7	5533.9
1105	7156.6	2128.3
2487	4765.7	2601.1
8410	3615.5	1437.9
10	2486.9	5537.8
6773	3817.7	2454.3
1339	2234	202.02
239	1185.5	4741.1
4277	8743.9	3589.2
169	3500.5	1176.2
2428	7755.9	3899.3
188	1201.5	1223.2
345	6110	5981.1
137	1866.3	9249.4
1087	2018.7	5682.3
4712	299.44	6836.1
358	6428	1476.3
241	2969.1	5723.2
965	2635.5	2112.8
513	4341.7	9132.1
1	5855.9	3603.8
797	3112.3	9761.3
2425	2148.5	5693.6
9978	4432.7	7461.6
3032	844.79	1229.1
13	1422.4	1139.4
245	5281	4299.4
332	7954.2	6203
429	578.18	421.85
2420	7268	7099.6
760	3619.2	1503.6
3785	4353.5	470.85
1911	5670.2	5900.5
716	5661.3	161.66
846	560.85	365.37
383	3800.8	8142
108	3913.8	147.76
13	6084.1	6468.1
3271	1545.2	1595.2
79	1551.6	3973.9
66	1096.1	7940.3
3080	4185.9	6181.9
7078	1286.8	9564.9
1742	5711.7	6593.2
696	5.7266	6449.3
1758	1582.4	9282.7
1463	9405.6	7200.3
160	5641.9	5137.9
999	2804.1	5372.4
1293	8018.9	5520.5
577	7951.4	2820.7
1279	6064	8214.3
60	1.7065	409.89
396	9974.1	4010.5
5548	6244.7	6507
2735	9794.1	5831.2
2745	1901.7	5493.4
1056	8185.1	8879.9
2830	8027.3	3952.8
352	6962.2	2202.3
1638	1406.2	1201.8
7081	4232.4	3722.6
121	6669	2231.9
6458	1996.7	4722.4
119	6559.5	6719.1
1380	8282.9	5044.4
156	8307.6	816.67
2031	5324.2	8380.2
3176	5985.4	3586.2
514	5232.6	7537.2
1125	6974.3	230.32
639	1392.4	3081.9
65	5033.9	7183.4
1	3157.2	259.75
2508	5240.5	1312.7
2426	3805.8	3149.7
206	1569.2	9704.1
648	2807.4	6597
1099	3464.5	2374.3
333	3654.2	5949.5
2257	1914.1	4604.1
752	9133.1	3108.2
39	2806.2	4811.2
374	1861.7	1427.6
1511	9441.1	3233.4
2080	1126.3	9478.3
2863	8447	4522.6
2440	2994.5	9825.6
2131	9397.1	4250.4
1499	5428.6	2427.4
3454	1509.6	8602.4
152	8640.6	9851
1430	7240.4	2294
189	7497.9	9875.7
150	1969.8	4239
1214	3366.6	3840
521	5063.5	4711.1
35	301.35	7.5565
1521	9937.8	8230.7
569	5102.5	8228.4
2248	3144.8	229.97
1075	6607.4	4193.8
720	7337.4	611.62
4778	4126.4	6175.5
9062	1898.3	6174.1
627	1860.1	7651.2
1031	9103.5	9664.9
207	5766	712.56
4581	715.6	4828
3204	1721.7	321.27
2584	8261.9	2600.8
1366	4843.2	2560.7
963	9365.4	15.836
678	3481.8	153.26
268	3260.9	3667.8
2272	5687.9	5604.8
32	1132.9	1228.4
2155	293.22	2802
4037	6820.4	3219.4
124	4701	8460.3
4115	3787.8	9254.4
3140	5095.6	4928.9
4768	1413.1	489.86
1757	7787.7	3856.1
1085	6745.7	2193.2
44	3126.9	7834.3
16	9203.5	2347.6
1283	5987.2	3433.2
3522	1368.7	2999
27	8161.5	6742.7
4907	4232.6	4265.8
269	6726.8	5581.5
714	9766.3	6979.8
205	9262.1	13.109
622	4973	657
1603	5323.6	1451.4
73	4400	6777.3
895	8314.5	5802
7431	7873.5	4444.8
4413	1702.1	2034
7580	1726.6	4380.7
413	2666	3459
1234	3260	1198.7
172	7630.6	4470.3
2590	285.33	5376.2
158	8736.7	5841.3
2435	3078.5	9785.7
1087	6547.5	4212.9
445	115.02	1316.3
2511	3739.8	9238.6
81	6441.5	1514.4
2396	5468.3	941.17
1923	2343.4	9507.5
740	4137	2882.1
722	8076.5	2905.8
1083	3416.6	3825.1
443	9939.2	5381.5
344	7055.9	2198
3655	1328.3	4118.3
3208	6908.2	4029.8
2722	788.21	7846.1
5935	112.57	2898.4
403	7469.3	9863.8
980	3560.9	5081.7
1654	3078.5	6054.3
3854	3433.5	9436.5
6279	2707.5	6522.4
2209	7089.9	2415.1
6068	9791.3	7471.6
34	8157.3	7602.5
1495	6526.7	4742.5
96	5436.8	7109.4
2958	3765	8163.2
26	7650	8702.6
83	6261.8	6541.6
2291	2024.6	6938.4
1371	6629.4	5374.1
15	8851.1	2639.2
358	8835.9	7448.2
1391	6222.5	3805.9
1531	6884.1	4211.3
124	7252.5	1566.1
1676	232.65	2770
847	7465.7	9904.7
590	3878.4	1533
4944	6930.7	6897
2594	6723.1	8797.2
231	2677.2	6542.3
2408	6963.5	237.42
8834	4374.7	6712.2
48	2679.5	186.64
43	7270.1	2240.5
105	5468.5	1426.2
6368	9306.7	7268.9
3217	2409.2	1960.2
594	7753.4	7767.5
1459	2933.4	4421.5
534	4126	5305.9
84	6415.7	9062.2
180	6878.8	4263.8
545	2877.6	4730.1
6507	1132.2	7371.8
299	5510	3313.5
5	8031.3	5523.1
552	953.8	188.22
575	3030.3	1194.4
284	4697.1	8463.8
2001	7889.5	1798.3
374	1311.3	5448.2
41	7374.8	5687.3
1191	8861.5	1246.5
465	1458.1	7274.9
470	1391.5	507.89
6920	6075.7	8152.4
149	6259.1	2454.4
551	1223.9	9530.5
3528	2387.9	707.33
926	3791.2	1175.1
3313	1897.7	5482
4265	2164.3	8430.7
1856	336.96	5363
288	2726.6	6279.1
73	2706.1	2867.4
98	8857.1	7380
1819	5898.1	1195.3
1051	4053.1	3415.7
233	9883	9846.4
3790	7084.2	4744.6
1133	5391.9	5176.2
6258	5222.2	5146.4
671	1399.6	6124.2
637	3814.5	803.86
529	1120.7	8857.5
384	8274.6	7180.5
71	9764.7	6975.4
1781	7862.6	431.26
721	461.56	408.65
5835	8676.6	7495.4
2019	2477.6	5894.2
824	1855.9	3604.2
12	2681.6	2133.6
1425	2959.6	8647.7
2213	8200.2	3217
1983	2360.1	5914.2
9469	5038	8527.6
1773	1999.7	5523.4
139	9639.4	4440.2
407	2808.5	988.39
3706	6691	162.22
5862	9758.6	7832.6
3709	9755.3	4945.9
288	7506.1	9174.1
33	297.64	2739.1
292	9446.7	7804.8
158	2812.2	4809.5
2957	3881.8	4915
5839	3882.6	4946.5
592	3826.6	1575.1
234	1747	292.97
1129	6912.1	5285.5
4968	9154.7	5337.1
802	7924.2	8207.1
613	2620.9	544.13
2269	3124.9	184.87
463	715.62	9424
215	5819.4	1388.2
462	9659.6	9992.5
2872	4776.9	2542
1853	4325	5738.2
264	9775.1	9854.7
3932	9549.8	8116.3
18	2705.2	2076.2
12	3240.6	589.37
790	1280.9	2545.8
3771	8378.2	9212.9
6664	5167.2	8027
174	523.41	2267.9
4175	8910.5	3789.5
500	6812.3	5744
1090	5727.5	4193
71	7273.1	5838.2
355	3010.7	5022
9551	6411.3	9111.6
7629	3764.9	2438.1
4427	1680.3	2003.8
4634	685.06	2906.4
302	4215.7	2070.2
10	1118.2	350.24
651	3600.4	2223
2070	845.79	3728.2
109	9952.7	3972.7
1226	6430.4	7057
24	3558.1	5090.6
4583	1459.6	119.26
61	9212.8	2685.2
1801	472.59	5662.7
1368	7032.1	2187.8
81	4395.1	5710.1
4582	6715.1	3104.2
322	2645.8	6538.5
1100	4716.8	9050.3
1867	8754	3984.6
633	1723.1	9164
95	7654.5	2758.7
1655	2981.4	7773.8
158	1454.6	4795.8
1469	269.14	5683.8
4034	1128.4	7295.4
286	6974.3	1592.3
111	7248.3	1581.7
552	7152.7	6509.9
1243	7788.7	1236.9
268	4475.5	6839.1
1164	7464.7	8211.6
5133	6747.7	8755.8
843	8317.7	2158.6
2837	8084.1	5101
462	4369.3	6107.2
5906	1661.1	9934.3
788	2779	1222.5
1601	344.22	1711.2
633	4971.7	7643
4670	9653.1	7901.6
1630	2480.4	5880.3
421	1687.1	2986.2
3827	7193.8	3803.8
353	2652.2	6737.9
91	3802.7	3722.4
432	8735.4	5956.5
74	2943.8	3670.6
309	5462.2	7152.7
326	5047.1	9213.4
240	4328.9	2166.7
1841	8771	2452.4
563	8584.1	390.79
118	1304	3185.2
25	3583.6	5595.8
173	7948	7962
5112	920.55	5911.4
72	9778	2305.8
9417	8860.5	2488.5
794	1677.8	9937.4
39	1490.9	1253.1
9	6932.6	6962.6
1093	2373.7	906.33
2428	5628.3	1674.3
233	757.81	2917.9
520	4285.4	4205.2
747	107.02	2865.3
7192	8639.2	9815.1
2651	8126.8	2855.7
396	9764.1	2328.5
574	6988.2	2679.1
551	3674.8	4515.2
336	1223.8	1311.1
1624	1633.6	876.23
32	8546.1	4587.4
1004	7159.6	130.22
470	8818.4	2186.7
3216	4145.2	2930.5
111	4187.9	5698.4
326	4831.4	596.27
231	2347.2	1400.4
165	8696.2	5847.6
791	2839.4	1164.8
917	4810.7	848.56
3286	2051.2	6123
801	4830.9	8575.9
143	6762.4	7394.2
191	8384.7	8681.4
640	4346.1	5406.2
821	1899.9	3651.5
2464	3699.7	9207
2489	1905.6	4941.1
927	9665.5	7838.7
115	5118	2784.7
2822	7552.4	6895.4
110	4160.6	5764.3
350	499.1	6688.2
89	8174.6	6794.2
146	9669.1	7784.9
8891	5152.3	5174
22	856.02	4205.6
8082	1687.4	3572.2
428	7116.9	2035.2
712	4186.6	2987.7
4190	1974.3	4715.1
1731	2975.2	8105.4
2162	9602.4	8584.5
5329	3011.3	4958.4
2162	6394.9	7118.4
4845	1462.3	488.63
1998	3919.8	8849.3
3741	8560.7	9199.4
1291	2691.6	5116.1
637	8285.9	2586.7
4039	7432.2	9131.8
640	146.49	2910.5
807	3756.2	5977.9
733	8627.4	6298.8
2787	3005.2	8183.3
43	147.58	766.18
1594	6345.3	9734.5
2386	9765.7	2586.7
90	7464.5	6659.1
3902	5194	7495.7
1104	9200.9	9731.5
5840	3755.3	4927
2830	5620.2	5651.5
306	8803.9	6648.6
4872	2084.5	7184.8
405	2799.7	1135.2
708	4303.1	4892.3
150	9357.3	851.88
895	3737.7	8111.3
389	8014.1	3170.3
8296	4438.7	5788.1
745	9048	488.83
9652	3194.3	9193.2
146	4580.5	7042.1
4100	4342.1	9113.1
1104	2390.9	6441.2
4211	6043.8	3338.4
498	2281.3	9085.9
8469	4205.4	1666.1
4308	2270.7	444.86
4148	9935.5	3967.8
1158	1071.9	4326.7
2862	5195.7	8812.4
976	9278.6	5539.8
276	9267.8	7033
1444	4352.3	6989.4
324	8865.9	6634.6
2071	5070.1	8258.3
1326	6112.4	8232.3
3197	4400.1	7489.4
1086	2024	5682.2
116	6031	6919.7
2305	9158.3	4590.3
251	3176	5538
244	8945.5	8566.6
7948	4010.9	9629.3
208	7332.8	9209.2
5066	7965	2881.9
693	1718.4	9102.1
366	5369.1	1401
149	8129.7	9971.3
1675	5589.2	126.43
1970	9083	7265.7
214	7371.9	7335.7
709	420.81	806.5
355	8863.1	7430.1
2764	8233.1	5410.7
25	4940.7	9782.5
5511	2435.8	3599
1200	3719.1	4515.5
861	2025	2483.2
2443	2876.4	5368
225	790.27	1127.7
167	9299.4	18.306
250	7382.8	6254
20	217.03	1505.2
3232	9459.3	7681.1
1503	3765.5	3684.2
873	6481.6	111.59
22	5696.8	8488.7
7573	5973.9	4804.2
2555	8962.6	5422.3
5698	1587.9	8852.3
726	1244.2	2182.9
57	638.11	7154.1
305	5844.4	8297.7
51	4431	3932.9
364	9949.6	6112.3
7385	3479.5	5848.5
1056	8155.3	9267.5
199	5181.8	6060.8
807	4190.5	304.66
339	9391.5	1319
6596	5249.7	8446.4
79	2682.1	5054.4
1242	2668.1	5662.9
974	5298.6	4806.6
3321	5374.3	5155.7
93	7170.3	7988.2
8881	6036.6	7894.3
2820	2926.7	490.68
848	4206.3	4310.5
5090	4049.5	3822.4
3125	8111.5	2833
684	5422	2362
437	5816.3	5667.2
1188	7290.8	2273.8
9054	6563.7	7839.8
2783	1851	3669.5
653	9965.6	1084
256	1637.9	2873.7
2157	2797	8435.3
582	9336.2	6109.4
41	5383	7066.7
3138	5637.5	8753.3
3393	4163.3	270.4
1634	5790.7	6122.2
1479	2925.6	840.19
734	3961.6	4191.3
5378	826.37	317.25
2362	61.689	7668.4
916	8690.6	7007.5
283	5270.2	6281.5
2962	6740	3626.1
1109	1532.1	6290.3
5068	7971.1	2852.2
961	2284	2241.6
898	2862.6	4763
145	4410.6	4973.6
448	6822.2	2520.6
1424	4731.4	4202
390	6144	4768.6
1155	2049.4	6394.4
205	7135.7	8056.9
359	8822.5	1232.2
435	8256.6	3801
241	4906.5	6522.3
1062	2685.6	2108.6
1274	7958.2	5566.6
5183	2437.1	860.32
70	1200.2	2299
87	2975.9	8684.2
928	3861.7	7949
1215	6920	4248.1
721	9605.2	8216.8
816	7002.1	4472.4
814	9168.9	4647.5
676	3999.2	5750.4
783	9267.5	7122.8
2097	9586.2	2615.3
1343	784.28	6539.9
2106	4146.8	5641.7
621	2966.8	4401.8
348	7914.8	287.34
138	3563.9	4150.9
6422	2104.5	2632.8
269	2694.7	9778.9
2517	7684.4	9371.9
5146	7145.5	7857
2229	7905.8	4258.6
556	275.52	8318.1
2923	5077.7	8736.2
3565	8861.9	6662.4
114	3894.5	2664.8
211	6101.2	4023.1
2823	5599.7	1762.9
3521	1407.5	3035.8
1389	7985.4	9026.1
2781	5003.8	7120.3
1831	8977.1	7649.6
1950	6561.4	888.35
58	5693.2	5089
9009	576.95	2707.4
1776	117.65	1500.7
94	4807.1	1636.6
189	9219.5	2377.6
250	1955.8	6388.8
1408	5715	5830.5
716	8416.9	8659.9
634	2339.2	4706.2
439	2506.4	2005.8
624	4018.6	5674.7
774	1582.1	9793
2718	5754.7	762.83
701	5537.1	8822.6
12	4861.3	7080.9
7199	9671	7805.4
61	607.11	7116.9
1029	9112.8	9686.3
131	5058.6	2773
2844	845.55	9311.1
412	8585.1	4310.1
707	4226.8	2989.9
8384	140.12	8222.7
3034	4635	5967.8
295	113.08	6841.1
613	1990.2	4079.5
154	3757.7	8236.3
2427	3810.4	3169.1
2774	911.59	3164.9
4370	9386.6	7.8435
74	7169.9	152.05
147	4682.6	9631.4
1926	6027.3	3379.6
9700	9570.2	2855.1
129	4237.8	6241.3
9304	4467.3	185.23
3887	9760.2	7368.1
6668	9937	365.06
52	1633.8	8886.2
310	4142.2	5727.8
764	4444.7	5505
659	2367.4	8906.7
5848	7743.1	1226.3
397	5883.2	7029.4
729	3851.3	2387.7
516	6747.9	3646.8
2554	4160.8	1591.3
923	6047.6	4043.7
583	6806.6	3684.3
5298	8204.7	2624.9
762	5197.2	8271.3
572	652.77	6655.1
4130	7007.2	4525.4
88	8787.4	7791
2889	2570.8	793.72
1972	7152.2	8027.3
208	6757.6	5261
125	7543.5	9239.1
317	1054.5	8984.3
718	2780.3	8051.6
1564	7329	336.65
950	7336.6	636.87
179	6485.9	6472.5
588	7287	2777.2
2541	2191.6	7160.6
2108	7428.4	8227.5
3375	8710.3	7883.5
1330	7900.1	5595.9
21	5668.2	8448.3
3472	531.53	393.45
3601	5168.4	7989.6
496	3636.8	1290.5
6936	97.496	2925.1
1610	7430.9	9832.3
4632	2619.7	6581.5
756	3857.5	3397.3
4015	7232.6	8149.2
232	1956.7	9279.4
1105	618.36	8956.8
1429	8909.1	3837.2
1101	2413.4	881.32
1247	2962.5	1325.3
4450	5055.3	3045.1
4370	4267.3	8239.5
198	7497.1	9877.6
4827	9045.8	2408
298	4683.9	9736.9
5908	3472.7	5858.3
1834	5477.8	1347.5
827	4255.5	1556.1
4	7675.3	1734.4
160	4991.3	2493.2
3292	4367.8	6742.5
2835	2045.8	9757.4
7442	3681.2	2991
5879	2189.6	297.82
168	4756.7	765.64
1633	2243	1689.2
448	9993.3	5398.1
2182	6421.4	7142.9
2206	695.29	359.16
1076	6582.9	4207.5
380	2987.4	6775.9
5236	5509.8	984.51
47	4361.8	9410.3
198	6695	5577.8
280	2766.4	8878.4
1740	3443.6	8153.3
222	640.08	8982.7
162	8738.1	5872.2
205	8163.3	469.45
41	3088.9	7840.1
1044	7251.7	9765.9
23	501.1	574.3
90	7273.8	5832.5
1883	6003.8	7416.1
1190	8829.8	1240.4
2189	9320.1	5512.4
5065	4275.2	8218.5
289	7014.5	7116.5
3682	3838.8	7075.3
396	5884.8	7051.2
8698	6735	3663.8
1741	5526.4	3315.4
1123	9346.8	7706.4
827	2214.7	1773.6
3668	4928.3	9340
3995	1990.2	6923.7
204	6809.9	5320.7
992	3570.1	5047.5
968	2003.9	6396.6
115	5682.3	4927.7
464	9263.3	3400.3
7093	1036.5	9369.2
4162	467.85	6326.1
1632	6754.7	3180.1
246	2393.5	4900.9
272	160.45	8209.8
239	9161.4	2866.6
904	8594.6	2182.8
132	9424.9	9597.1
485	7006.2	4475.3
98	9179.9	4571.2
1800	1962.8	9404.4
148	373.08	3995.5
1104	2545	9586.2
199	2988	56.918
2315	455.88	429.53
1673	6610.9	4191
283	6815.4	6160.9
286	6061.1	6811.6
310	3100.5	7231.3
2597	2119.2	5675.6
953	6664.7	4697.8
9	2462.4	8414.1
4715	3857	1506.7
146	7234.4	8173.3
8569	8760.4	771.97
260	4064.9	155.12
2070	4385.6	4220.4
117	4808.9	1667
11	226.11	2837.6
398	4062.9	6059.2
2171	7290.3	2767
688	2709.9	2868.4
5803	2014.8	5229.9
34	413.45	8682.4
264	788.06	4421.6
8584	5129.6	5170
1734	6639.8	5353.4
11	1846.3	2772.8
2441	3019.5	9887.2
479	6719.6	8727.9
1516	185.93	7479.1
1359	4763.5	2612.8
1118	3797.3	2104.7
3697	4348.5	449.8
1048	7232.5	9785.3
1076	1025.2	8952.1
7204	9699.9	7801.2
600	1915.7	1936.8
1058	8200	8995.6
8495	1934.9	9958
5393	3759.5	5917.2
2850	3785.1	2500.9
152	1276.7	9590.7
104	5551.7	1420.7
8997	6516.1	4277.3
1004	6895.1	2217
650	798.11	4910
1630	6755.6	3188.5
6621	5697.9	6398.4
2785	1845.7	3689.6
4225	8730.7	3581.4
487	8751.7	1853.7
7090	1087.2	9443.1
537	1145.1	886.73
140	4394	413.88
5470	8675.9	7759.3
380	9518	5789.1
555	7147.7	6601.7
1976	241.5	8229.5
37	7271.6	2243.5
676	9712.9	5972.5
2176	5397.9	5352.8
1715	475.65	830.26
4743	6633	7836.5
6244	1859.4	1898.2
1544	7544.7	421.31
582	6096.8	7236.3
697	7145.8	3917.4
4496	7135.3	3916.7
159	1980.4	9557.3
587	3981.4	1951.8
17	3446.4	2420.7
849	3118.3	9782.1
2301	2034.6	6307.2
12	1397.6	1165.9
255	2845.7	6622.3
2700	5380.2	9685.3
202	9773.2	5955.3
201	3447	454.1
59	130.19	7986.1
7758	4224.3	4746.3
89	288.36	1484.5
6285	9282.5	6106.4
523	6767	8834.4
5877	259.14	5729.5
1787	7743.6	2163.5
3873	6338.3	9707.9
102	8430.3	1534.9
856	4436.1	984.53
200	5236.2	2094.5
2207	4826.7	2107
664	9155.8	3887.8
967	7239.3	5995.2
1923	5368.4	2881.1
81	9240.7	21.355
424	4234.8	4260.8
1593	7650.2	2542
155	7691.2	506.59
934	9256.2	5077.9
2571	4987.7	3307.8
1103	9183.9	9700.8
118	3484.7	2028.6
3123	9856.2	2750.8
5485	1771.4	323.44
1792	9003.5	456.5
4364	2055	6166.4
583	4808.1	807.04
8970	6542.7	4269.3
7401	7647.4	4470.7
1545	6235.7	6841.8
327	5476.2	3352.4
2118	5286.9	7386.8
24	6750.1	2172.2
2926	664.48	8990.4
949	3639.6	791.86
4823	2722.3	8910
730	3842.7	2379.3
170	4827.9	828.7
5496	3732.9	5938.5
995	3425.8	2390.7
1192	8160.8	2820.5
3093	5649.1	8762.5
2638	9537.2	2304.2
208	9508.2	177.22
934	9501.4	3183.2
2207	1543.1	3929
1007	8485.2	1500.7
1427	4293.8	8989.9
4591	119.89	7666.6
1972	9700.3	2537.8
339	5513.9	250.07
7995	7.4031	3254.6
715	1468	9557.5
144	1960.9	475.49
238	1477.4	7181.1
524	5069.8	4789.9
475	1572.5	1185.6
4475	7317.2	7159
946	9090.8	7976
791	7912.6	394.88
13	4608.1	7096.8
8411	3616.6	1529.7
1663	3669.8	554.08
191	6448.7	8985
120	3363.5	4753.6
2	3964.6	7096
1639	1163.4	2284.4
424	3700.7	9197.1
1595	986.42	5771.4
78	1894.6	6991.1
1555	8017.1	4025.7
2024	90.662	9005.1
107	1046.5	1386.9
31	6054.9	0.98684
1327	3447.2	9013
2416	4564.5	5612.9
2083	6706.1	6240.8
4536	9538.8	9292.5
3293	4461.6	6708.8
6104	1621.6	2983.8
775	3591.9	5571.5
99	8614.2	9250.3
2713	123.09	8001.4
1247	408.08	6281.1
591	4706.6	4208.7
1460	6713.9	9636.1
820	9702.8	7202
618	5839.4	4229.1
730	6433	3831.4
118	5126	1890.4
2258	1953.1	4602.4
2981	6979.5	4928.4
131	6489.5	4540.4
94	9038.9	5668.9
148	4083.8	1264.1
5244	8348.1	9216.5
1288	4731.6	7899.4
96	8799	9698.9
206	4690.2	8588.1
90	365.71	5324.1
39	3001.5	1084.6
822	7286.5	669.64
4465	1038.6	6398.8
279	3160	212.88
2826	2659.9	84.85
3105	8933.2	9642.2
337	4196.4	5713.6
177	8739.6	2840.1
3108	1579	2150.6
2472	2818.7	1727.9
343	4904.5	665.82
344	2270.1	8928.1
3423	8231.2	7429.6
129	5113.3	2812.1
942	1914.1	4772.1
370	824.09	3689.5
669	1385.6	6145.4
173	8099.9	4909.5
4722	5983.3	7.6199
2153	4183.5	5635.6
5243	5559.1	982.21
1552	5734.7	1371.6
3274	214.78	7982.1
5333	8039.7	7124.5
1661	2994.9	7256.5
182	6459.6	7960.3
37	6243.5	3807.4
721	1422	6090
383	6743.3	7402.9
112	7642.1	4665.1
2862	2733.7	8906.5
3358	2746.4	99.336
1157	2120.4	6410.9
5267	2429.4	3629.2
31	8479.5	4513.8
3	4935.7	1317.6
8	3457.7	4379.3
279	4112.2	1730.6
1269	8005.6	5626.5
606	6903	5751.1
2232	3222.3	583.48
2408	529.47	2248.7
4625	5170.2	8006.2
38	4865.3	2690.3
172	15.433	3307.9
602	6563.2	4072.2
616	4818.4	1407
119	5338.8	1433.7
1919	4843.3	4287.9
84	8628.4	4464.5
102	7781.8	1233.3
1151	4650.2	8580.3
1744	3186.8	5844.9
3753	9751.1	8853.6
123	898.2	4506.6
1915	4333.3	8438.9
1147	130.38	8228.6
3386	9237.6	5317.7
68	9092.5	3156.8
17	1439.8	7318.8
597	4701.5	4219.2
1122	4930.5	4909.3
192	5876.4	8258.8
3893	6650	1636.6
1525	9898.4	8243.9
4140	4490.3	3128.6
4022	1530.6	4286.1
75	2979.8	963.03
49	6878.9	7385.3
11	2563	8455.1
4669	2821.3	8472.6
737	9902.6	9463.8
2840	874.53	3659.5
4758	9652.3	3890.4
619	4309.3	5381
117	4199.8	2052.2
4739	6085.3	4798.6
311	200.22	55.027
495	9573.1	5576.6
21	6183.1	7391.3
11	6774.7	1329.5
281	1252.1	9631.4
69	2125.1	6393.9
376	6919.2	7135.2
3125	6432.4	8119.5
2315	9605.3	6976.9
1429	7961	3186.6
315	1731.8	408.55
154	6478	4608
3309	5766.3	8562.1
5430	6431.6	1488.4
5118	6248.6	6540.5
2409	6968	296.91
63	8777	4718
411	5072.9	9185.9
336	2023.2	5531.6
2140	4524.4	6908.2
332	574.52	4207.2
276	9857.3	2859.5
399	9797.6	6928.7
1551	4412.1	5734.7
1016	9899.4	6674.3
199	4105.8	5705.9
1538	8712.8	3964.1
47	3784.6	5086.5
452	2529.4	5278.1
6099	7806.1	746.59
2362	5052.1	9946.9
1536	247.35	6842.5
1418	8053.2	3935.3
399	1812	6859.5
804	2464.2	5886.9
5354	3187.2	273.49
1088	2742.7	1159.7
2611	1079.2	4971.7
1085	2010	5619.9
78	6714.4	3083
519	5051.3	4744.9
186	7342.8	5872.1
575	2977.1	39.538
1290	8976.8	3880.1
148	1542.1	8261.2
154	8699.8	6360.3
289	6751.8	5557.9
5137	8911.3	8854.3
603	741.33	6641.4
3755	8066	6720.7
595	5610.9	7666.7
1282	9568.3	6747
540	1513.8	4741.2
685	746.52	3620.2
684	1612.5	2926.1
3765	2405.1	1949.3
1919	4823.8	8985.3
587	1636.5	2908.9
3031	6385	7895.7
1966	9667.9	2569.2
1708	7336.3	7151.6
2747	8079.6	9723.7
4251	7441.1	7851
4293	2138.3	6121.6
7228	7496.4	2733
1231	774.19	1159.7
7662	5095.3	5312.4
8	3008.4	5664.9
862	3094.2	9315.1
3383	1246.2	2844.6
190	8681.8	4732.5
66	9831.8	2764.3
1820	8081.9	9715.2
3552	4897.7	2302.3
4020	5514.4	923.75
2534	9134.7	5372.6
18	1032.2	9433.7
398	9302	5054.1
1235	1676.5	2940.1
409	3776.7	3719.8
374	5179.1	5148.2
5211	2434.4	3600.6
1255	9532.1	6867
292	7498	9232.2
1759	7775.2	3861
3809	9766.1	5933.1
35	546.06	90.709
2576	5004.4	6270.7
494	1130.5	4264.8
782	7908.5	7273.7
1412	2417.8	3585.4
2415	1567.7	7216
1613	5793.8	5914.6
1946	2585.1	2823
1009	5429.6	9370.8
6311	237.6	6928.2
109	197.72	3661.5
1269	416.79	353.26
4829	2014.3	48.098
2201	8191.9	5334.1
175	1496.4	4777.8
203	9431.2	6365.7
3074	2540.4	5577.6
902	4342.1	6123.4
221	5233.4	6730
394	7184.4	862.17
9650	3186.7	9161.6
827	5193.4	1344
4965	3056.8	873.55
229	3635	1294.2
6308	3812.4	5336.5
454	8600.6	4780.4
4654	4156.6	8593.9
477	2942.1	6304
3142	8440.5	7417.3
867	3972.1	4169.9
776	9694.4	7901.3
3575	5660.4	4891.9
4038	6767.6	3144.2
428	820.7	1136.8
1031	3634.7	4013.5
347	7028.7	2180.4
350	7923.5	293.43
633	3478.3	138.63
2312	4599.1	5890.7
622	5924.4	2023.3
6316	3900.2	4879
3256	5224.2	6639.2
3232	1882.6	1921.2
580	9392.6	13.817
4915	1112.1	7370.6
427	6984.8	4991.8
1069	6085.6	5710.2
4686	1052	9293.1
874	8774.4	6416.6
6	8037.6	3209.9
1329	2441.8	6385
86	9040.9	9673.5
6619	288.89	6882.7
1656	2014.5	4780.4
1271	6981.3	8625.5
3625	8350.1	6400.4
131	173.03	2427.8
469	7578.2	5151.4
1250	431.84	6314.2
240	9396.2	391.68
3543	4780.5	8991.5
4018	7192.4	8170.4
81	1639.7	8733.9
1354	4856.2	8571.6
1525	6774.8	3136.4
487	1535.8	7166.4
197	5768.2	8537.2
129	5461.9	8059.4
1426	8013.7	6787.8
491	5379.8	5378.9
36	7785.7	7283.5
920	6064.5	4050.5
826	8763.2	5997.9
677	9690.4	5976.6
6030	4988.6	9429
72	3205.8	8467.1
820	7964.8	4252.6
1237	9228.2	774.89
484	8907.8	4975.1
4897	1149.8	3800.1
4216	4162.2	8936
8184	5402.4	9609.2
201	499.6	831.62
625	4005.2	5704.3
916	6343.7	9.4853
209	2663.4	821.8
1180	1989	415.72
1071	305.58	2922.9
5334	3165.1	239.13
3943	6734.8	8744.2
218	1568.2	5760.3
1279	4405.8	6942
8381	174.64	8168
997	630.22	420.96
7635	3793.4	2471.1
2765	4683.3	1828.8
355	5850.4	6116.7
1342	9572	9291.4
1611	9767.7	7436.7
395	511.34	6423.4
2776	9685.2	2908.6
4017	7223.4	8138
3107	8930.6	9580.8
2855	7088	4394.2
20	4949.9	7570.4
3209	6550.5	2559.7
8951	890	8771.6
1154	9893.5	354.18
5073	5496.4	1022.4
3602	7656.5	9375.8
1224	1786	7976.8
3926	7324.1	9135.7
4280	8703.8	3665.6
4744	6941.7	7265.7
2121	2491.7	5097.4
678	4521.4	6216.6
466	2461.6	5072.4
53	1113.3	7918.5
548	833.11	4146.6
2253	844.8	8451.2
7307	9765.1	7444.7
2348	211.74	5377.2
5912	739.06	9498.4
462	2865.9	4742
3124	1635	5645.8
452	6919.9	2031.4
56	4143.2	5389.4
468	246.79	232.03
275	6557.3	2399.8
1738	937.76	3605.6
4955	1131.7	7356.4
3310	5807.5	8517.9
1215	1654.2	8556.9
274	9312.1	7088
2748	8059.1	3227.9
5173	4554.4	3605.9
231	2039.7	7909.9
6612	3569.3	8809.9
4996	6290.2	9439.3
274	32.232	6849.1
966	4880.2	9348.9
7193	9663.5	7843.5
2365	4999.7	9964.9
63	5657.5	1408.7
46	2706.3	189.41
380	6219.9	6518.3
312	5863.5	1268.2
571	7054.3	2693.8
1916	4238.5	8892.5
1179	5027	84.788
213	4158.8	6196
483	5778.3	4172.7
3888	6651.7	1650
3354	1884.4	1965.1
1614	4315.2	2841.7
1987	4306.7	2234.7
1525	3922.5	519.95
115	5150	2807.3
1191	8879.2	7394.8
151	4694.6	9670.3
3202	6918.6	4052.7
2471	6659.9	4623.2
168	3806.4	1520.3
1116	3971.5	1906.8
1442	8097.8	1731.3
276	6877.4	6229.6
3012	9748.4	7430.5
2657	8958.9	3840.5
6020	9587	1907.7
258	2121	3023.1
253	3833.1	2438.7
278	8292.3	5740
385	2200.6	2074.5
1141	1709.8	7506.2
568	5128.4	8269.1
153	5784.8	8489.5
2045	4813.5	6342.6
466	9419.4	785.58
2775	830.97	3186.3
404	3477.4	8519.2
402	3361.4	8528.7
3991	9130.9	6521.7
440	2938.9	6315.5
513	8891.7	9933.9
187	1416.6	469.14
2738	612.84	8960
36	9519.2	6853.8
2126	9812.8	3188
349	7667.1	2729.7
1102	7925.7	5968
487	5917.4	2678
2147	2305.8	313.35
138	5144	5527.1
69	886.87	168.84
1069	5960.2	1967.9
755	9137.2	8538
221	858.78	6026.9
2977	1142.8	2706.3
3638	8982.2	4882.9
2526	4192.4	2327.5
36	4886.1	8976.4
3329	1132	4988
551	9703.7	5984.5
2064	5019.5	5358.8
31	627.07	8980.1
2055	7300	5126.1
115	5666.5	9157.7
1168	6429.9	1457.5
2749	8082.5	9712.8
185	7327.5	5863.3
767	435.9	660.51
666	5412.4	1294.4
1328	48.396	2913.1
225	9123.7	5770.1
8872	9432.8	7213.5
1138	1423.4	2192.2
792	1312.4	2561.1
522	4275.6	4224.5
256	1721.5	7308.5
154	9368.9	801.37
1302	8500.6	4554
380	9527.7	1432.1
693	342.59	3319.8
5332	8137.6	6732.5
1625	3129.1	5837.6
209	8936.8	9322.4
291	9536.6	7791.2
2287	7399.2	7322.5
2785	5039.3	7189.1
2766	4628.5	1817
1436	87.942	3296.9
1572	943.96	3620.8
15	1056	9455.3
572	6978.6	2683.1
190	9197.4	2377.5
4153	3174.6	1076.2
47	523.97	8219.6
607	2623.7	452.54
3764	4132.3	2902.6
3061	228.59	1451.5
2054	5239.6	2121.8
2674	9714.1	2848.9
544	6426.2	260.5
2569	4932.3	3338.4
463	2940	6904.9
1491	1834.6	5003
129	513.88	9128.9
936	1314.9	3207.2
28	3922.5	1791.8
677	803.35	3581
5669	8472.3	3767.6
622	243.94	8272.4
752	4205.1	2317
83	3966.8	1997.7
1427	2987.9	8697.3
61	5588.5	1390
2750	8029.9	9736.4
3210	4667.1	9179.8
99	4571.1	7053.9
6208	9122.9	3887.4
2513	644.03	4819.8
3116	275.45	5716.3
1985	4018.8	4709.3
1052	7137.4	6551.2
1065	9759.3	7443.8
6331	9795.4	4401.5
355	7057	2207.5
2510	5020.1	5305.9
2046	4772.4	6327.5
117	5051.3	2829.2
2709	9866.5	9583.1
1290	4667	7959.6
349	7929.1	301.35
2147	5350.9	5103
5880	617.54	8195.3
288	4272.3	2616.7
6	6929.2	5812.9
1088	2004.2	5691.4
86	3047.7	29.615
60	7239.8	7948.1
8238	2461.6	809.37
759	9334.4	806.92
1966	9323.3	5552.8
289	6135.2	1440.2
314	9230.4	7145.9
140	8760.8	2156.8
3462	9449.6	7852.7
4816	1692.6	3568.8
150	4744.6	9641.4
786	6667.2	4985.9
301	1697.1	332.94
1577	4819.4	2097.5
3798	8139.3	1063
1442	5173.2	859.58
470	4058.3	5330.5
78	113.17	3262.7
1342	8885.6	7244
17	4956.5	9768.5
1868	4675.8	8631.9
1144	9431.1	3699.3
104	9290.8	5353.9
608	276.1	3148.6
1496	8515.3	2560.9
146	6197.8	3775.7
882	3586.9	4052.8
1235	5006	5322.4
1189	9082.8	3100.2
1085	7296.5	5096.8
206	5961.9	2663.7
263	4486	5015.7
195	7930.5	3890.3
102	1380.4	758.7
2371	9634	8172.5
6	2982.3	9896.2
3290	8997.7	4838.8
681	5077.1	1904
1104	2349.4	924.95
2518	2599.1	435
1821	8050.8	7067.5
616	7824.6	748.46
5856	9203.1	2281.2
162	8930.5	9734.2
2422	4432.4	6634
536	5248.8	945.35
975	5308.2	4744.7
2269	9084.5	3128
4400	3301.1	2940.7
603	1031.6	1371.5
713	3434.7	556.9
5264	2480.4	3597.9
65	1230.7	9646.5
698	1277.7	6531.4
317	1041.2	4000.5
147	4146.7	288.68
1629	6088.7	6030.8
4051	7652.9	9467
2947	6408.8	1196.3
6175	9986.3	4039.3
118	4818.3	3366.7
1596	4723.7	9036.4
2858	6023.9	8137.1
731	5251.1	3474.9
275	4289.8	2649.8
679	908.46	1519.3
251	9709.9	2863.5
1767	5462.4	8056.3
200	4525.5	3775.1
314	849.01	2157.4
1693	4985.3	5299.6
2129	8571.7	1605.9
1180	8239.9	2812.5
2010	2852.9	1746.8
5471	8612.9	7775.7
253	1928.9	4584.7
1089	5750.3	4202
552	1244.9	9577
685	2463.3	4941.9
1243	2627.9	5615.9
457	9572.9	3989
176	4548.4	5502.9
461	3477.2	8568.4
78	6863.4	5824.9
1278	9532.8	684.22
109	2316.8	9559.2
1296	9513.9	9275.2
4465	3849.5	1544.6
3765	4180.6	2924.2
1198	6613.8	6727.7
404	6471.7	1090.3
156	4684.4	9119.2
552	2686.9	2130.3
1541	9972.6	4313.7
2082	1205.3	5504.6
1142	6829.1	5330.2
75	9138.7	7220.6
456	7307.2	6672.4
5333	8112.7	6670.7
173	8787.4	2879.8
3297	8187.4	3242.3
2387	6481.1	7918.6
351	663.49	8989.1
357	7258.3	9193.7
2975	9176	760.83
879	2190.9	9935
114	4504	3119.3
845	4227.6	6143.3
343	4895.7	3527.6
3895	6668.4	1695.8
44	4490.7	155.84
9946	9713.2	7886.6
3653	2058.7	139.51
544	184.61	8271.4
857	2594	1880.3
1824	1534.3	7244
1106	7318.8	640.34
245	2526.4	4147
482	8102.8	7644.9
4819	2371.4	2598.2
93	6145.3	1234.3
1796	1950	9391.4
219	9200.8	2383.5
655	9736.9	7838.9
5792	4562.6	7027
804	2906.1	3736.8
5855	4808.2	6495.9
119	11.095	3400.1
269	4470.6	1305.3
866	267.68	5359.3
1428	2995.1	8686.2
266	5787.9	4138.3
226	9155.2	5780
32	7952.4	1747.9
2594	8387.7	4482.6
680	2536	4174.7
187	9338.8	137.54
1390	2467.2	5269.3
2780	5028	7222.2
2983	7724.9	6870.6
3898	9837.7	7472.7
1383	7861.8	6248.4
687	3826.2	2485.7
17	2453.7	2091.7
3663	4116.6	7245.9
814	3781.9	5937.3
2526	4959.1	9301.2
1294	3651.9	3010
890	3066.4	9430.7
1230	2958.8	1222.9
857	5192.6	8222.5
6405	9093.4	7250.7
3446	8912.5	6645.7
3292	9834.3	6624.9
1119	3846.4	2052.2
337	3537.2	5630.2
3	3431.9	3850.8
455	6939.7	2054
475	5979	3103.2
844	4243.9	4251.6
64	1107	2941.2
40	1970.1	446.95
1067	9148	3863.5
621	5039.1	4764.8
4017	3238.9	5552.8
987	9617.1	3887.6
3733	1507.4	7173.4
1565	3824.9	2480.3
10	9606.5	7739.2
679	6524.3	4582.1
1646	488.51	3781.6
5333	1254.3	4652.9
443	5649.3	9966.8
781	694.76	6700.7
35	5774.6	8502.4
278	4037.3	5127.3
98	2470.1	3648
143	672.21	504.22
5014	7865.5	3356.8
6453	9720.1	8203.5
62	8971.9	9644.1
1469	1807.4	4708.5
23	5987.7	3392.1
328	4773.6	564.23
4	5334.5	190.87
57	6681.4	2182.4
18	7622.7	6619.8
2515	7671.9	9385.4
43	4370.5	2212.6
1594	8329.2	9283.3
404	5257.6	3458.1
1036	3700.1	4498.6
385	1763.2	467.75
1233	7113.7	918.63
859	197.21	2776.7
2593	9422.1	71.779
537	6846.8	3723.3
2235	802.33	2538.6
35	5794.8	786.88
211	9598.5	2859.8
5	2000.9	6232.3
3131	2536.2	2057.3
3653	1353.3	4175.6
2598	1571.3	1625.2
6221	1931.8	6139.9
138	9329	823.19
175	5997.7	3334.2
8620	6461	1077.6
1597	9699.6	7728.3
2896	9328.3	750.86
451	4343.7	6034.5
662	3024.1	8134.4
762	1069	854.29
5060	8146.5	6715.4
2759	9291	5070.6
2710	8197.7	3509.6
5951	7317.7	7159.7
276	8556.7	9917.8
103	1696.7	302.65
1534	8480.5	2518.9
157	1930.2	4220.5
1974	3822.2	1396.3
1287	3123.1	7211.5
592	8569.5	7476.1
81	6292.9	1090.5
8688	6696.8	3670.7
93	8801.2	9719.5
1524	6747.4	3171
1785	4960	4875.3
1788	4120.5	5330.3
2873	2353.3	4149.2
138	9600.2	4478.6
2736	9269.1	5710.3
2315	7897.2	3836.9
1017	5698.7	3571.5
1274	6641.7	6361.3
9829	2999.6	8166
535	2634.3	5708.4
3997	3366.2	8736.2
711	6604.5	5853.6
2119	5237.4	7331.8
497	639.5	7094.9
1547	3015	7785.7
44	1671.2	5748.1
1632	9145.8	2468.8
4223	8728.3	3587
2478	7349.4	7114
419	5243.3	2146.9
219	5725	846.67
290	2321.8	4160
4333	1142.4	4160.4
1656	6300.3	1377.4
2285	1683.7	4400.6
2939	5280.6	7494
460	6059.6	655.04
2816	5399.8	5092.5
1188	7991.6	5912.7
1775	129.57	1551.3
204	7252.1	5099
1077	7257.8	5206.9
5984	1733.6	7266.2
35	7853.1	2152.4
1787	7438.3	1582.5
63	8815.4	2478.9
816	4582.9	6886.4
1906	7638.6	1159.9
1322	7765.9	3624.6
6971	6858.9	5286.5
9087	9663.9	7841.1
18	6644.7	2180.9
592	1461	3074.4
3328	1048.3	4950.7
243	7634.2	9322.6
897	1678.9	7300.4
41	2740.7	6023
6616	287.1	6877.2
3545	1056.9	4995.6
686	8549.5	4279.6
109	2571.2	5297.8
4977	6179.8	1457.1
1033	1111.6	4755.3
3537	1615.9	5656.8
277	5212.4	5910.1
6	1381.5	6164.6
6404	6623.4	4144.5
2398	190.2	8216.1
332	8001.2	6312.8
561	9544.6	8651.4
7920	9548.2	2293.6
817	1905.6	3648.4
694	4528.3	5942.7
219	7364.8	7283
881	3656.3	4067.4
1627	2466.2	5898.9
232	1303.2	3180.7
3249	5187.1	6633.5
346	5263.8	844.67
2150	5357.9	5080.7
2771	1124	2959.9
40	7315.5	5682.3
2195	6560.8	5202.8
73	8253.7	5291.1
1989	4317	2219.4
1280	2790.9	4689.9
9364	1313	9308.1
[truncated: 11,450 more rows]
