# Supplementary material for: Verifying molecular clusters by 2-color localization microscopy and significance testing
Source: Sci Rep. 2020 Mar 6;10:4230. doi: 10.1038/s41598-020-60976-6 (PMC7060173; doi:10.1038/s41598-020-60976-6)
Supplement: Supplementary file 2 — Supplementary Information2. [file 41598_2020_60976_MOESM2_ESM.zip › 2-CLASTA-master/Simulations_testdata/oligomers_tetramers/locs_labelA/tetramers_results_sim_9_locsA.csv]

frame	x	y
220	5307.8	1791.9
290	3739.1	6238.4
2418	2263.4	8377.1
90	2405.9	9635.1
3178	8513.6	4670
2314	7702.3	8852.5
1665	9808.1	7601.7
4124	3887.6	6110.5
2454	1825.7	3125.8
2349	5431.7	5250.9
48	5464.1	9310.2
1142	3406.1	823.38
53	9207.1	8789.3
965	4662.1	1606.8
3034	8785.1	631.49
68	2341.1	9680.5
6112	5213.3	9545.5
2457	9716.2	1175.9
3268	3330.1	2872.5
6176	8772.8	8243
333	9478.1	2655.2
1894	5602.2	4511.4
3592	7361.9	6574.1
3182	6565.5	9048.3
310	200.98	8925.9
1359	210.14	5674.1
700	9637.7	9197.6
1873	6505.4	9258.3
78	360.56	1506.1
6101	2510.8	1439.2
1679	1060.7	8254.6
4555	9510.8	3202.5
333	1604.2	3940.5
3426	141.11	4329.5
2057	3538.9	4853.7
2144	5233.1	5189.2
3529	3390.2	863.02
1471	9033.1	9036.5
2023	216.25	2911
6884	4484.6	5731.3
9453	3021.2	613.04
92	1569.7	2162.9
661	9070.7	9625.9
366	5183.3	807
28	577.92	7179.3
1528	4089.6	3147.1
58	5287.1	639.24
2046	2328.4	5067.4
392	7708.9	7728.6
858	5967.6	9698.8
444	1709.2	3380.3
1272	3864.4	9297.8
267	4882.2	4271.8
454	3027.9	8015.8
1463	1474.7	307.32
4133	4217.8	3703.9
4148	5511.5	9326
3673	4876.8	1483.5
4365	3901.5	4800.6
5840	4391.5	6979.2
186	5413.9	1200.1
642	5684.5	5489.7
83	4868.3	3152.5
2387	8479.7	6576.6
172	22.407	858.3
4100	4301.5	2081.8
147	1013.8	2334.8
10	5110.4	8987.2
5884	5917.3	6753.2
1924	2295.1	5210.1
53	7334.5	3921.8
2754	4221.1	8590.2
819	8985.1	2944.3
219	8934	2579.9
4176	9601.6	3627.6
735	5704.6	4025.2
493	6503.5	8704
316	3841.3	9716.3
788	8594.5	4822.2
678	4349	4563.9
9	3117.6	8010.5
743	501.31	9342.4
348	6405.6	2512.8
624	5324.2	8949.2
184	3197.6	8640.7
4266	9050.1	9072.9
2656	6015.9	691.29
641	2989.3	9957.2
968	279.16	4885.8
3198	3138.6	1982.7
298	3836.7	5316.3
717	1330.5	6957.4
184	1730.1	5763.9
8281	2079.9	8034
789	699.29	988.87
2184	542.5	9639.6
514	2735.9	3768.2
26	9750.8	2338.7
3436	3565.9	4519
1493	988.14	6685.5
553	7396.2	4078.3
295	2595.1	8627.3
340	2464.8	8770.5
4703	5207.5	9974.3
290	9678.7	9497.6
952	5057.2	6382.2
387	1722.2	4163.4
2772	2361.2	8510.6
489	8604.9	4401
224	467.66	2265.9
4283	6435.4	4067.7
5619	241.03	4826.8
804	439.17	6412.3
187	1756.1	5709
680	5534.2	4523
1841	3231.4	7458.8
69	597.49	5482.2
801	420.06	6493.5
1340	8311.8	8471.1
1599	5002.8	4608
283	4196.3	8569.8
2318	3790.2	9463.3
425	8879.8	5474.5
2110	2854.9	4186.4
1789	2934.6	2892.3
262	7029.5	2952.8
163	5127.3	2775.6
117	4461.1	4612.1
4976	571.96	9650.7
77	6890.5	9928.1
5844	783.23	3250.2
1820	9958.6	1322.1
9833	863.24	714.37
7689	3016.8	7998.1
2145	608.33	9184
866	3711.4	8782.4
593	1542.9	1987.6
783	5423.7	2905.2
707	2177.7	2540.5
531	3857.7	3339.2
7045	9576.8	3528.7
7145	5463.7	9373.6
595	2963.1	523.35
3201	5543.1	4491.4
2775	5775.2	3158.7
156	5463.8	1166.3
156	2325	8366.7
653	9776.5	4750.7
555	1159.7	1351.4
9012	6502.2	4848.9
31	5456.2	8555
3247	16.943	3009.2
134	7269.3	3565.9
1489	8217.7	617.87
1247	7615.5	3392.4
1841	9978.6	1886.2
542	1216.5	755.33
270	3159.6	2041.4
1650	3237.9	1693.1
122	1750.1	3970.6
1196	7751.9	4083.1
6859	9946.5	1863.4
7207	9857.4	7687.2
2898	1811.4	349.21
7132	2428.5	1314.7
1857	8428.4	9823.9
3454	4606.9	1529.2
503	9953.5	8040.1
86	2340.1	9623.8
251	7506.9	7466.8
336	5085.2	2124
1519	9998.4	7699.5
4154	1838.3	9955.8
171	5368.6	2550.8
320	7729.8	9010.9
390	5156.5	5990.8
163	3635.8	2288.6
210	1630.5	5797.6
34	4163.3	5431.3
1127	5258.7	6668.9
776	8359.4	7243
240	5281	4209.7
2981	1231.9	6253.5
6427	9685.2	5467.6
7860	1333.7	6845.2
5211	1598.8	2543.7
2	5715.3	6419.6
705	6668.7	1586.8
262	4611.2	2890.3
1314	5720.2	2006.5
163	8794.7	8151.5
1851	6432.5	8837.3
159	2949.1	7814.6
2715	3545.8	1552.8
430	3030	7939.7
157	3456.8	6706.8
296	4716.5	7015.7
3730	847.3	709.4
881	1123.8	5070.8
3227	1592.2	9346.4
265	5344	6011.7
13	7022.9	8068.2
513	8560.1	1584.6
1494	5162.6	1115.7
3024	3031.2	1399.7
3649	3349.5	755.98
1508	6617.2	1230.1
3070	918.35	7900.7
220	5683.8	4035.7
61	5870.2	1240.4
2234	5549.2	6966
2565	7918.8	1124.4
2422	6659.7	9183.6
389	5078.2	5999
633	1231	8054.6
1116	5182.4	8946.4
645	773.06	8335.1
3271	977.74	3489.6
31	980.71	1567.9
2839	8842.7	5583.9
4144	5114.8	2691.4
594	2177.4	3785
1810	8949.1	1597.6
114	4477.8	4597.2
9558	2662.4	7808.6
386	5646	7187.6
2101	260.35	9988.2
111	8397.9	237.32
2974	8553.1	4345.4
1248	2605.6	8640.6
68	9339.3	7682.5
4954	7094.8	8106.9
1670	9740.8	7611.6
113	893.26	7857.8
932	3711.2	4820
1265	3965.1	3789.5
915	3263.4	2843
1260	3752.1	2686.3
437	9796.6	9484
4404	9138	5495.9
90	6295.4	2280.5
159	3616.7	5758.8
137	8892.9	2358
762	8045.1	4440
170	5130.1	8622.5
1255	4909.5	1767.2
453	7441.1	6134.6
990	8872.5	8612.8
77	5153.3	8884.5
97	1491.9	3607.5
2673	1999.9	2203.7
345	8065.8	1082.6
30	4412.7	5657
153	9007.9	5547
1275	6498.3	7315.2
3161	1932.4	6985.9
1788	6445.2	7289.8
922	7446.5	3029
2311	9954.2	5881.6
5370	8934	5845.5
3425	169.34	4320.3
589	7380.1	8548.8
13	988.16	7404.5
14	1038.5	2978.8
7581	6608.3	4364.4
1227	4094.3	1772.2
1651	8969.1	9040.1
530	7534.9	3319
1058	410.29	8349.7
342	6720	2536
332	1497.2	7752.2
897	3787.3	6239.7
432	8430.2	3020.1
1161	1599.5	8448.7
2661	1314.3	6819.9
118	590.71	5517.9
1402	8956.8	5852.9
5130	647.39	4679.8
298	3149.3	2064.5
1335	5241.8	953.23
328	1238.5	1002.1
3197	3119.9	2017.6
294	7328.9	5859.8
81	6186.7	7446.1
804	8909.2	9562.3
292	8880.4	6348.2
515	393.44	8716.7
1467	3652	4209.5
948	4958.7	5259.9
125	811.86	5238.5
25	1264.4	5493.5
23	2039.1	6449.7
2427	6014.7	429.15
200	5403	7564.2
1440	1965.1	277.46
1599	7792.9	3210
158	9038.1	4724.4
28	8162.3	3832.7
31	1910.8	4245.8
544	2101.7	8932
2653	3453.5	9619
113	5038.6	3221
121	4429.5	7511.1
1147	6487.4	9275.6
425	828.62	1417.9
2498	4409.1	9182.4
6097	7998.3	213.01
182	8879.9	2431.1
1972	7063.3	276.01
150	1922.4	3056.7
4161	2692.1	7071.1
1986	4660.2	1783.7
9013	2577	5422.5
172	5610.6	5016.5
407	9815.6	8459.5
190	7663	8022.2
1329	1494.2	288.23
7381	589.86	2479.6
1795	3907.6	3494.4
1687	578.89	7326.7
2630	5408.1	6094.8
97	5575.4	3679
9239	6347.1	5416.9
4140	188.57	5513.3
1401	1043.3	8194
20	1333.7	6712.3
243	1701.7	4808.4
7960	5060.1	4600
507	9410.8	9338
205	8317.7	8254.3
218	499.94	6992.7
2638	1574.3	3951.1
622	1160.6	2.4958
125	6555.7	8886.1
5300	9594.7	9702.1
260	6384.3	1031.8
1660	1495.6	8887.4
1407	817.86	6458.5
2089	265.43	5712.4
630	9672.4	3822.9
4066	3407.8	9324.3
3472	3767.8	9341.4
149	4029.2	6338.5
4019	3827.7	5933.7
530	8327.1	8820.1
3	821.37	575.16
101	133.33	1072.1
8924	4345.6	4513.5
241	4064.6	1249.2
5688	5544.2	3621.6
883	9545.6	8293.8
49	5334.4	6082.9
1575	498.37	1168.3
6291	5081.5	1091.3
103	45.316	1011.1
670	9543.3	6766.6
1332	1492.9	226.74
10	1733.4	1793.1
1755	9164.7	9496.3
562	7720.1	7121.8
417	6624.6	7833.5
2274	2204	6859.4
4379	770.02	4218.6
13	8896.7	3822.5
212	8882.2	5437.2
2897	7741.6	2731.1
2215	5774.1	2806
6021	857.5	2945.8
312	8083.4	8494.8
558	1085.8	1356.4
2956	1059.1	2332.4
3427	203.51	4348.9
2162	6553.4	1994.4
1739	3875.9	3419.2
1233	9608.9	1148
7031	335.2	141.27
2312	12.008	6537
336	1130.8	6864.8
1504	5751.1	9924.7
265	3355.2	7826.6
313	5202.9	1998.7
2537	5747.9	5448.4
5756	5067.6	2076.2
182	9489.9	7318.7
368	5209.9	1992.9
5134	657.69	4693.7
852	457.74	4050.5
1176	1223.6	5663.4
875	3900.4	3665.4
534	5918.5	77.966
8227	9741.5	8000.4
41	3850.9	3384.5
11	3620.3	920.68
2404	920.95	537.91
4387	5267.9	1338.9
761	2402.5	9918.2
6181	8801.4	8146.6
2764	9815.6	3880.1
28	4280.3	3613.4
4402	5786.7	4582.7
9463	5110.8	5928.4
193	1686.6	2931.2
145	5053.5	6363
3424	5271.5	9999.9
1600	5385.9	7571.4
995	8228.8	105.98
4037	9701.9	1139.5
1158	999.73	538.49
1871	1734.3	833.78
467	3032.4	8239.9
2515	7944.3	4338.5
166	2368.5	5163.7
129	8802.3	6150.3
1119	8851.7	7546.6
2621	4083.2	2916.3
1537	3587.9	4514
37	5295.3	1970.6
1959	7238.4	5727.2
5	202.22	6694.1
191	9162.1	8535
86	2195.8	8414.8
219	9018.6	449.16
1189	8961.7	7726.8
4137	1166.1	3538.7
5076	8098.3	8334.8
32	2685	7795.2
48	2000.1	733.41
98	1487.5	3590.1
2071	6023.1	9653.2
219	5783.5	5346.8
176	5621.8	5035
286	8467.6	227.89
1490	8204.1	648.92
273	9788.9	8362.4
2345	4104.1	7091.3
468	1342.9	6934.7
1546	7899.5	5745.7
7047	5270.1	633.05
232	8944.6	4069.6
1139	1108.5	3851.8
3829	5432.9	616.79
2203	3642.5	4738.6
2010	3095.6	4545.1
115	5377.4	2299.1
5879	3172.8	2804.8
1676	7341.6	5734.3
3740	5797.5	3208.8
704	9228.2	6170.9
404	2259.2	8354.6
8652	276.25	9896.7
2791	1053	2391.2
6350	360.44	75.155
196	9878	6726.7
135	6178.6	9481.8
591	855.93	4150.3
433	7301.3	5787.5
317	3212.8	4620.6
119	7484.1	8004.4
2205	8332.4	6806.3
1757	5004.5	2706.7
2378	662.87	2866.9
702	5755.4	4149.7
5112	2963.3	6006.4
17	9428	3827.8
1119	9324	7667.2
1655	802.68	9592.6
721	9977.7	3159.4
1141	1155.1	3856.5
9308	4615.8	8578.4
5012	9826.1	8382
385	6120.4	6998.5
770	1653.8	481.9
2543	7474.2	7412.5
212	3975.5	6285.4
759	5001.1	7086.7
997	809.51	8292.2
4399	5809.6	4549.8
2175	7933.6	1512.5
4704	9295.6	2317
392	6172.9	7127.3
1978	4255.5	5018.3
591	1588.4	1940.1
8151	1458.7	2293.3
494	4992.9	3073
8	4433	7933.6
1421	4080	530.1
1669	8175.2	7063.8
1265	6587.7	5420.2
604	9301.5	3947.3
36	3215.7	7440.7
4751	8852	8156.8
72	9679.2	3875.7
227	9108.3	4939.9
2993	3574.5	8327.6
1365	5131.6	397.55
3449	6021.7	203.44
7782	1369.2	6833.9
1078	6676.7	1553.4
4041	195.95	3027.3
643	1146.7	5571.8
10	6591.9	5488.1
2131	9128.6	3370.2
3168	4288.8	1226.5
286	8910.7	7440
38	7506.9	779.45
8431	6886.3	4866.4
2092	7053.9	8663.8
1515	5162.5	1128.2
232	4751.4	9142.8
1666	631.9	6088.3
1274	5331	1368.3
3105	6554	9070.4
6006	8325.5	8190.9
797	8995.1	9597.2
755	1641.2	9324.8
483	6497	4041.8
285	268.13	7201.9
1596	8629.2	9443.7
32	5479.2	5641.5
324	5265.2	8681.2
777	3403.8	4656.8
2213	8411.2	9766.4
5876	5917.9	6743.4
410	4315.4	8611.6
224	9052.5	4995.9
292	3439.6	129.47
322	4153.9	462.3
1621	5549	4430.9
2456	1958.8	6933.8
6516	9042.5	2972.5
385	8940.4	5890.1
5225	1608	2484.6
35	9172.3	7263.6
1940	2727.6	2143.7
519	3939.4	4802.1
99	7332.4	5860.6
251	4765.9	7857.7
242	8106.3	1249.9
245	1283.8	7422.4
141	7732.3	8445.7
4154	7920.3	4491.2
124	5893.1	6013.8
5590	7949.1	4579.5
7148	5471	9329.3
301	8898.2	3674.4
35	999.7	528.97
833	6543.6	4075.9
508	508.89	4050.2
2399	2630.7	3914.3
344	3253.6	4975
994	5809.8	6026.8
2573	5293.7	5227.6
3915	5655.8	1691.1
3336	6056.3	8634.2
116	3626.7	4192.1
1599	7242.7	3058.3
6090	4460.1	4599.8
4835	6945.2	3321.3
2968	5303.1	888.42
1258	7342.1	1426.2
47	7708.6	504.17
5217	6169.7	2116.8
3945	5048	8342.3
8432	6863.7	4878.9
753	5013.8	2709.3
7209	9892.3	7603
809	1156.9	3870.9
8930	4730.7	1119.7
310	8389.8	3112.9
1601	5335.2	7534.9
779	5692.6	8669.3
2238	606.1	2513.1
742	6373.3	7265.8
601	2355.6	5879
3625	4138.7	9902.1
537	9436.3	7268.3
4141	7464	5529
392	9986.3	7673.2
3280	9177.2	1822.9
32	179.91	3016.8
279	1889.5	5798.7
4470	2723	2074.4
172	1953.7	3887.8
9240	3291.3	5740.2
54	3448.2	6500.8
4128	1207.3	687.96
246	1570	1161.7
1247	4372.3	3891.6
1355	1997.7	3904.4
220	8908.1	2578.7
9656	4553.6	1112.4
716	8524.3	2247.3
6072	2030.5	6472.4
389	9148.8	8523.9
92	8461.2	9759.4
1993	4642.3	1722.5
695	6555.4	4037.3
2702	3553.4	4800.7
50	1120	1342.6
594	4248.1	3667.6
1108	1163	9984
3203	9033.3	6539.6
2311	3311.5	7343.8
636	8399.5	231.59
44	4197.8	1296.2
883	8109.5	4644.6
85	2372.8	9564.3
1245	2388	5863.3
1035	5949	930.32
250	4334.8	4516.8
468	6634.1	7892.2
78	2603.2	3947.9
709	2705.6	2084.3
1040	301.21	3893.7
1208	3786.2	9457.6
2159	4311.4	4571.2
687	6222	8414.2
768	1483.8	6985.4
63	2291.1	1111.4
1614	5206.5	6683.7
6631	7960	4591.7
4056	1147.2	6513.2
4350	6185.3	6523.4
593	4291.5	3650.5
3322	6574.7	3035.2
184	748.41	6144.4
3202	9019.2	6535.7
1112	4169.1	9240.1
1819	5377.7	1057.8
2696	3294	722.22
130	4453.2	4578.4
17	1524.1	4489.1
4218	1636	8455.4
545	116.25	3870
2797	4286.4	3650.3
3794	1448.5	2929
1756	9144	9450.7
3493	5789	8588.5
3302	3867.6	6087.6
488	3633.3	4821.4
1745	6014.9	927.44
70	3617.3	2278.9
23	9667.1	3835.6
640	7236.3	2049.5
557	1088.5	1357.9
5757	3784.2	9437.5
6681	6186.9	7147.6
1966	9643.1	7162.4
201	1713.4	2956.9
7266	8366.3	7326.5
3746	9126	48.988
2085	1659.7	9330.4
1051	9542.5	3563.9
505	8878.4	7662.3
351	3240.3	2949.1
137	4719.3	7833.3
336	6238.6	6386.6
113	6723	9181.8
141	2991.8	7702.6
811	420.8	7578.1
2086	7812.9	3433.8
2658	5971	755.47
4041	8633.9	1823.3
7	3705.9	8757.6
6700	2613.5	9492.8
316	9197.1	6354.9
614	1819.4	9360.2
4305	1430.9	3380.5
79	5560.1	3652.5
52	6580.8	9200.2
3159	1055.6	9415
2093	1659.5	1436.6
287	303.03	6691.1
5624	357.35	4834.4
2346	4025.6	7050.3
393	9167.3	8504.6
2592	4410.6	1994.7
114	5610.6	3645.7
283	9143.9	6853.1
120	9784.6	3826.1
2587	4421.9	1996.1
1783	2964	2884.9
9136	6746.2	7228.9
5991	6486.7	1835.1
34	7108.2	3028.1
304	9661.9	3766.4
47	379.92	2998.1
110	323.39	144.25
1118	2728.2	3711
2707	3959.9	3188.9
257	619.49	2458.4
265	830.31	5178.3
14	1706.7	5743.2
305	8923.7	9832.2
5209	7198.1	349.98
4356	6199	9466.9
5467	5581.6	6296
3744	7248.7	8023.2
7574	6532.5	4400.3
903	598.54	8081.1
7091	9760.9	9051.9
1281	7555.7	3266.5
255	1377.2	1885.6
1532	6087.5	6253.5
1132	5740.3	6745
369	1528.8	1724.9
8258	1323.5	55.617
9643	9648.8	3602.5
156	7087.4	3010.8
4042	181.3	3085.2
1476	9011.2	3012.2
2422	7513.6	2734.7
4734	1938	5480.4
1248	1957.4	4239
2267	4381.5	7377.1
1542	805.51	2935.3
1725	2872.4	2988.6
1478	873.56	5705.5
1036	6148.2	8717.3
2736	5464.7	9218.4
217	5046.3	3090.3
184	9443.1	7278.4
1718	2898.5	3007.8
4536	5357.5	5255.3
21	1859.3	5461.2
962	3180.7	9535.2
926	5668.9	9251
1371	3948.5	3496.2
355	6214.2	5424.2
325	5779	226.86
249	4237.3	4544.6
3559	7958.7	4503.6
59	5645.5	4238.3
14	4387.8	7380.4
6831	4614.6	4569.7
1159	917.01	6904.1
5033	1601.9	2525.4
1966	2793.7	3816.6
1725	5832.6	1221.3
451	2566.9	2184.5
2043	652.45	8070.8
860	6604.7	4378.8
379	6301	3795.4
72	6946.4	4922.1
7677	5088.2	9998.3
4484	6363.1	7318.5
339	6936.5	3353.5
3158	2007.9	2270.6
180	6148.7	3895.9
4531	8459.4	1863.7
974	7075.3	8204.9
2541	2544.6	9272
915	8536.3	4642.5
214	1934.2	6943.6
22	8923.5	3964.6
27	6182.2	8749.5
57	6947.5	8213.5
5321	6439.6	8075.9
1150	2731.5	7760.4
198	3024.1	4281.7
156	5935.2	8818.1
477	4713.6	9747.7
1972	5077.8	6038.1
1840	3206.4	7451.4
3462	5858.4	1693.1
199	3894	3553.1
7535	7496.9	6107.9
431	5148.3	4147.9
260	221.22	7257.1
90	8558.3	2780.4
3029	333.64	4958.7
3849	7100.8	611.88
423	1116	3868.7
2673	9148.4	6059.7
2871	1211.8	1282.5
916	4616.1	2728.2
3314	8063.5	8433.1
1469	8362.2	8393
150	6003.2	8806.4
1811	1000.1	3416.2
44	3441.9	8556.5
1270	415.54	8365.3
86	6943.8	4923.6
217	4243.1	7270.3
2122	2752.9	5397.1
523	3899.6	3800.2
2796	3049.5	7768.2
3461	5825.7	1641.7
3377	511.55	7195.7
120	6122.6	5669.2
338	6910	3362.3
1266	1787.1	4134.8
2024	261.25	2855.9
715	1779.6	5876.8
5950	1508.8	2261.2
275	2864.4	1605.8
8765	4699.7	1728.9
692	1632.8	6472.8
3506	3261.4	795.49
2471	5341.1	591.7
3508	2280.1	1105.7
289	6133.1	8728.3
642	6269.8	6633.1
921	8194.3	68.201
1824	975.78	1592.8
1171	7038.2	9616
822	5408.9	6102.8
4040	9701.5	1089.3
1540	825.15	2956
347	8054.3	1028.6
200	3564.4	4539.3
4001	5086.9	8316.3
389	4552.6	877.86
2989	2498.4	7327.7
16	6156.8	6835
7157	5707.6	2027.5
457	783.04	6829.6
512	9661.7	3879.3
84	2646.5	3908.3
5634	9141.6	8744.8
1185	5661.6	4079.6
2400	535.01	3553.2
6710	8035.3	240.86
120	599.63	5463.4
8390	1419.3	2297.7
2460	5149.5	2274.9
3081	5704.6	2097.1
599	7064.4	2810.6
273	4799.7	7830.6
65	209.96	6763.2
4787	1986.7	6363.6
1526	8196.1	8125.4
1111	2670.3	2112.4
2141	5912.8	6739.6
3801	5074.2	438.62
238	2824.8	2160.2
295	5818.3	5566.3
6798	942.74	3499.8
3750	5352.2	1149.7
1390	3912.9	3338.8
306	3516.5	1548.5
2935	7442.1	7156.6
401	7923.6	4974.3
323	4190.7	5969.2
581	3129	217.19
50	1092.8	7354.9
4718	5239.6	9975.6
36	1268.2	1332.2
521	3089.8	7977
2670	9637.7	8341.9
66	7909.3	628.15
252	5277	8897.6
1893	9857.5	4257.8
2329	6248.4	9485.3
41	5189.8	8611.7
2729	6596.4	813.84
149	9299.3	2510
211	8872.5	5465.9
616	7301.5	1419.1
1900	974.25	1608.2
562	6524.2	9219.5
1214	4414.3	439.5
710	7153.9	326.06
1468	2636	3732.1
224	2247.3	4237.2
1495	8223	1186
3	5359.1	6985.3
1147	384.24	8349.1
465	7377.7	188.81
250	9323.3	758.12
551	3476.2	3400.7
1204	669.84	9662.7
4152	9140.8	6067
5878	2971.5	3147.9
582	1314.8	6828.7
3143	7239.8	5784.3
3199	4874.2	9378
826	7516.7	8965.3
448	8417.9	3217.7
8474	3377	4631.5
484	5316.5	770.39
4275	536.95	9622.9
1013	9765.8	7465.9
1984	6349.6	7106.3
8017	1016.9	6701.4
2152	2753	5420.3
6078	6366	5396.4
39	364.93	2954.9
131	3793.3	9384.9
560	734.32	7197.5
6861	7093.9	448.44
465	3024.6	8178.2
64	5830.7	4119.7
247	5380.2	3713.7
2036	5725.2	2807.7
3157	8999.3	4738.4
7004	5972.8	9647.9
9908	4004.6	7108.1
2106	9709.3	388.31
779	5908.8	5840.8
2052	3549.6	4819.5
288	8091.1	6865.4
2708	3910	3223.5
95	6665.1	1832.6
3216	8.1111	1072.5
6	9992.3	7083
414	1158.3	3519.7
2921	4842.4	9999.6
23	6092	7518.5
120	1260.4	648.16
3514	7814.3	296.08
2881	985.15	994.71
794	7362.7	209.26
1168	8647.2	4817.4
94	8551	2836.4
2070	4918.4	286.89
102	1206.7	211.07
368	2593.7	7355
290	8042.9	5689.1
9	5123.8	7907.9
6495	787.84	1426
1928	6627.7	7861.7
907	3423	6558.1
736	9808.8	7583.5
338	9867.6	9119.3
102	7360	3132.9
3458	3405.3	823.26
1112	458.8	109.4
8188	3096.1	612.21
156	1115.9	9412.3
1513	5165.9	1158.5
366	8501	8851
3248	6547.8	8890.4
2190	1599.1	2215.9
31	9695.7	3007.7
39	238.04	6760.9
470	5428.2	9347.4
345	4355	7362.3
332	3104.8	4461.3
483	9325.3	2272.9
3300	3903.6	6090.3
5135	661.43	4685.1
2549	2678.6	7186
181	6113.6	3871.2
2757	9063.4	6029.5
73	3351.9	759.4
41	397.67	2972.3
1401	8999.3	5904.4
1585	993.25	2410.5
1246	4348.2	3924.8
12	6717.3	727.5
453	2974.9	1846.5
487	2725.8	8069.1
264	5192.8	1124.8
356	538.08	5659.5
1215	7530	8570.9
3510	7816.8	279.53
326	536.79	7551.1
27	9952.7	7650.6
822	2643.9	5924.8
3335	6022.4	8693.3
330	3444.1	7843.1
870	3712.2	8738.6
1249	2570.7	8674.6
1241	7793.4	9762.8
91	9426.4	162.64
157	8253.7	4233.2
1763	5139.7	5910
255	4124.2	2935.8
555	9208	6854.4
760	5000.8	7006.8
1583	1014.6	2392.7
6103	2664.7	9339.7
389	3905.6	4763.8
723	8621.2	6948.4
601	4578.7	3218.2
9275	9621.8	3681.3
1532	1042.6	6713.9
1471	1359.6	4852.1
1031	1096.7	3014.6
8471	3392.5	4554.1
82	2660.4	3907.4
74	5910.3	838.03
636	4365.4	7312.3
174	9512.9	4224
3390	3342	9445.8
213	1245.5	3243.5
3906	2656.7	9347.8
1071	1766.9	4208.8
347	5909.8	5728.9
66	8833.4	8078.2
1595	6518.1	7842.7
2378	4815.9	5565.1
1497	7014.4	4263.9
621	1014.5	3019.8
1415	4096.8	519.55
3	2449.9	9260.1
1774	7037.9	3313.3
2955	9951.2	2363.3
270	1818.1	9946.6
50	7731.3	533.9
640	5363.6	5305
50	9906.4	7676.2
2420	7278.4	8329.1
270	4928.1	322.59
1012	7577.6	8696.3
1228	8187	6798.3
4480	7485.9	3692.5
2422	5213	6657.7
1608	5429	3716.2
3120	5241	9997.5
2732	3263.6	8525.7
88	2594.9	3014.1
1825	8631.5	2169.6
7741	8783.8	2248.4
8723	7834.6	2778.7
700	3213.5	9224.2
58	6872.3	7670.2
149	5922.4	761.55
8232	9326.7	2777.8
1866	5205.1	4133.6
918	9983.9	6150.1
4424	230.76	9180.3
70	9052.4	5560.4
3907	7586.4	1263.9
766	8028.2	4408.9
480	8349.6	6851.2
913	4388.6	1229
67	2879.1	3018.3
258	4389.7	1551.1
538	9135.8	6878.1
3192	2443	3746.3
853	5944	9655.2
29	7550.1	9232.6
3973	7984.8	3427.9
2407	4232.2	8424.6
355	6442.8	2072.3
4469	2695.2	2106.4
274	687.28	6124.7
1917	9768.1	8467
2039	565.13	3538.9
2239	4395.4	1186.6
81	9691.9	7942.8
3704	6343.1	2322.2
4140	1158.5	3495.2
2177	9273.1	7192.5
1029	6486.1	2863.1
4151	4713.1	1610.8
329	279.35	8081.4
155	7140.8	3038
2100	1177.2	7475.8
5086	3750.3	6250.1
3278	953.03	2383.7
601	6230.7	6167.5
646	5064.4	222.64
1315	7236.4	4573.7
335	8636.5	6391.4
395	7670.2	748.08
97	3798.3	9325
612	6978.1	3220.5
1442	325.72	1428.6
1262	4219.4	1003.4
313	253.21	4071.8
540	9172.3	3943
897	7601.9	810.8
94	6635.8	952.71
63	6995.7	4261
47	7210.9	2039.9
8925	5060.8	7001.3
425	5319.2	1767.3
366	9512.2	414.15
220	8880.6	9939.8
971	8397.4	6556.6
117	5057.5	4611.9
1448	4230	9790.8
6220	6518.8	8051.6
1672	6699.1	2135.4
456	1974.7	900.31
1112	9978.2	3200.7
4076	3109.7	8026.1
30	7412.4	9467.2
6	2428.7	3741.9
1508	7250.8	4360.3
3608	4470.4	9803.9
171	8718.1	1489
128	2097.7	3165.8
2818	2910.7	2816.9
1986	5085.7	8764.2
158	57.427	8915.6
2162	5697.1	1751.8
32	4201	5029.9
30	8979	9119.2
259	2994.8	2824.6
1366	5117.9	388.01
2465	3782.1	2999.3
4989	8955.8	3177.2
630	6407.8	4502.5
357	4928.9	5284.5
507	503.17	1422.6
4138	1184.8	3523.1
712	5877	232.27
1205	2870.4	4177.2
1689	7939.5	5807.7
749	2459.6	3431.1
5357	2621.8	5952.9
82	6112.8	7452.4
1256	8487.5	7985
145	7172.8	8020.6
472	8996	4681
2403	7290	6330.6
1773	6994.6	8083.9
627	3638.5	4446.4
565	9290.5	7178
1728	3799.5	3372.8
20	1718.7	5730.1
727	4127.1	7028.5
4334	201	7262.3
746	3405.9	4662.3
1629	9529.9	1117
3625	9158.3	8497.9
563	504.9	4111.5
8815	1989.6	6946.2
107	3809.1	5910.3
2355	3668.3	4810.9
34	8141.1	3832.4
7	2993.6	4348.1
1019	7598.8	9152.9
179	9803.3	8450.2
6098	8816.4	8188.3
1043	7044.2	290.39
7769	2657.6	9387.7
2540	1109	6483.6
184	8844.6	2528.6
720	2184.7	5005
1435	7696.3	9572
1558	3594.2	4553.7
1093	8386.3	1252.1
1663	6549.8	8905.5
1692	7826.9	5763.2
2072	4318.2	2137
155	1824.8	3202.4
422	2026.4	8947.3
1805	1470.7	7029.2
546	5180.3	7898.6
159	6047.3	8799.9
619	240.29	1261.9
2553	9519.1	425.16
1672	4845	1523.9
3114	1315.5	9734.5
276	1219	7434.5
9559	2758.4	7755.6
832	3131.7	9181.2
2678	1117.3	9129.4
4145	5423	9321.9
3	3459.8	1940.7
131	9604.6	8316.5
2464	5201.2	2262.5
1277	7489.7	820.08
323	5405.3	5298
939	6506.9	2887.9
113	605.34	7311.7
5072	4953.7	7454.9
457	1994	948.17
450	4988.3	3009.4
492	1447	3434.4
907	4889.2	5251.6
1526	5020	9914.1
224	8311.3	3747.9
1122	9422.6	2571.2
7924	8137	7074.3
45	7969.5	6305.5
57	869.62	711.97
6032	1284.6	6901.2
45	6640.9	900.21
380	9305.7	883.03
2655	5981	702.83
157	1994.1	3862.8
5396	5147.3	2283.8
495	7948.3	1476.1
5634	2385.2	9013
8280	6212.1	9085.1
4	411.61	1663.5
395	7629	3139.2
16	7391.9	5927.8
1847	562.98	5725.1
75	7887.8	6025.6
18	6471.1	3685.7
71	6839.9	9875.5
2662	2173.2	5361.4
147	2994.1	3247
166	3989.5	8238.2
882	8815.8	2463.8
937	3679.5	4808
789	6722.7	1659.6
2485	2720.1	8992.6
107	3455.7	301.41
614	672.96	9055
414	4220.5	8627.9
1471	9050.1	2973.5
535	4474	9727
1272	8921.5	3864.3
181	9.0103	896.94
132	6545.8	9962.7
504	2191.9	2762.3
1066	6750.3	7360.7
8757	5063.2	382.81
2385	8884.5	3745.6
1615	5487.8	599.01
32	9392.9	4112.5
1552	7904.8	5769.9
184	7933	3498.1
2749	1363.4	9976.9
4652	3842.8	5316.4
2042	3659.5	6303.1
2401	2598.5	3947.5
722	70.83	3427.4
637	6066.2	7116.9
356	4294.3	9053.3
227	1775.4	417.93
1004	416.36	2995.1
3801	9436.2	959.08
197	2208.7	5394.2
5107	6652.7	9072.3
932	5212.8	1988.4
8829	1052.8	9161.8
8662	258.39	9872
4606	9429.3	3171.3
4572	8008.2	1590.3
15	2495.9	897.18
1954	6473.5	4659.3
8	3861.3	9696.2
7200	7705.2	759.41
3242	6310.4	2299.3
3176	8502.8	4675.6
217	8864.5	9911.4
3006	197.44	2825
4045	3777.7	9385.8
869	3646.8	8683.7
4135	4276.4	3681.3
287	5913.7	5814.2
4385	700.81	4176.5
123	1707.5	3934
315	9203.7	6398.6
4077	3073.9	8050.8
227	4365	2563.4
5959	9552.8	1055
519	1046.5	8240.5
1827	2021.7	5341
59	451.9	4104.7
3777	2232	1138.5
82	5819.3	4543.8
68	812.67	6382.9
3123	6841.4	2478.9
42	6274.6	6045
63	5837.3	4155.5
195	2201.5	4882.3
164	9327.2	3962.2
530	8154.1	4645.2
1051	508.32	5668.2
1082	6835.3	9982.2
31	6071.5	6304.2
2773	5763	3194.8
118	4479.9	5741.1
369	2070.9	1960.6
297	5814.3	9877.5
1611	4352.6	1219.4
2322	3350.3	2928.6
279	4237.9	8602.7
991	1141.6	3564.9
3863	9607.6	3611.2
2161	5739.4	1728.5
449	8576.8	8984
602	3711.5	449.75
2054	6394.5	9806.7
1831	5262.1	4084.2
4485	6408.1	7281.3
1307	2467.5	7959.5
28	7668.4	758.39
74	3686.6	6249.5
26	6234.6	6625.4
368	1519.6	1685.2
285	279.99	6668.3
2397	489.73	3543.4
425	7324.2	9633
1323	389.51	6447.7
201	7821.7	2753.9
9626	1344	6828.6
76	2819.4	1160.4
606	8793.8	2485.6
162	9268.4	5131.6
3245	49.956	2965.9
9117	9856.6	4265.8
7150	6538.7	9059.3
2049	524.06	3511.7
4916	4171.6	5255.9
2925	8562.8	4383.9
4471	2689.7	2042.3
1033	6046.9	2510
217	515.5	1139.5
4879	3042.7	8246.8
146	3603.8	4794.5
4396	6072.1	8616.2
933	192.12	6221.8
715	3581.7	75.236
653	9386.5	854.7
772	8111.4	9131.8
140	2627.8	8663.3
32	8167.9	3836.5
124	7937.9	1430.7
1553	8664.1	3314.8
97	6612.7	9221.4
1327	4265.6	5885.2
119	1521.3	7513.2
45	150.78	5982.7
3588	5830.3	9911.2
890	5824.1	3003
281	9782.2	8389.4
7059	165.13	5984.2
523	2809.2	5366.3
547	2144.1	8978.5
6069	9362.8	4081.9
1799	4488.4	4552.1
704	1415	1482.4
162	6355.8	2203.5
86	4626.8	9761.3
36	6664.7	4189.5
85	4410.3	9574.6
222	654.88	9448.2
2402	560.51	5546.4
994	9475.8	7087.8
2206	8886.5	6333.6
2139	5791.8	1401.6
599	1909.3	6955.3
1494	3033.1	4717.7
3588	7322.9	9435.5
1436	7792	9520.5
456	8844	2895.6
92	6652.8	5122.9
753	1721.8	474.25
47	4423.1	7948.9
1070	5475.7	7286.9
2138	7013.4	8738.1
4358	1045.6	6461.8
81	5782.6	4568.7
491	4987.7	7047.5
284	8066.8	6850.5
128	8914.5	5865.6
5634	5593.7	3633.3
13	3332.3	8501.6
1621	8619.9	1850.3
65	5086.6	3357.4
275	2547.6	6165.2
5437	1554.8	1168.9
154	1098.5	9384
7714	3212.7	2027.9
885	4511	9779.3
580	6032.7	5143.4
2462	1830.1	3152.4
2150	4283.5	8681.7
2	7857.1	307.39
1212	3044.8	8212.7
156	714.48	1213.3
1866	855.36	6419
2285	7064	8167.3
74	3104	6124.2
2175	348.43	1460.5
1289	9387.4	135.84
3719	4368.9	2133.9
2886	3446	9414
4028	9956.5	3161.7
6632	7952.1	4572.4
1530	1345.6	608.47
711	3601.3	909.83
1511	518.02	2207.2
8226	9236.7	3951.2
3324	4555	845.02
3785	6949	8054.4
7893	2970.8	2884.5
9830	793.54	733.21
2780	2963.7	5748.4
2180	9348.3	7278.1
294	4732.1	7075.9
2143	1010.1	6701.4
3474	3405.2	6534.8
34	3581	1901.5
214	1679.1	8845.8
93	6395.1	1383.6
4125	3868.4	6120.4
2105	8786.1	7995.5
6176	9567.9	1079.4
2838	8832.6	5533.4
59	5007.2	4829.1
279	1227.4	7381
8272	6191.3	9102.7
166	4577	6300.8
2000	9760.1	407.16
686	3834.2	3622.2
858	5088.3	6447.1
339	9805.1	9101.8
161	8899	9950.9
1726	5012.8	6310.8
4407	6594.3	2045
924	3172.4	9120
8629	7995.8	1003.3
1581	9716.6	9533.5
536	4448.2	9681.1
761	3290.8	8557.2
9720	3184.1	5175.1
451	6150.9	115.99
5425	7780.6	1471.3
3160	1091.2	9396.8
80	4265.7	7497.7
1999	5853.6	5364
380	4176.4	3118.4
303	2674	4941.3
7716	3176.4	2064.3
272	8588.1	2937.8
266	9322.9	2254.6
6292	1567.9	1106.6
848	2651	7733.7
406	3136.2	4714.2
475	6327.8	4462.6
572	9031.8	9624.9
130	6006.8	8724.7
4644	7563.8	1280.3
6144	6292	2242.1
30	3777.7	4979.4
12	8892.3	3866.6
1149	9065.1	8933.1
2585	4637.6	9484.3
682	3451.6	9396.3
206	5779.3	4177.8
808	251.44	4905.2
9950	3575.2	81.317
279	3376.9	2555.6
9935	8975.1	5894
5609	274.54	4877.5
1765	8029	4802
1186	2156.8	5361.7
451	6568.4	9707.1
5591	7963.9	4514
13	8300.2	6572.2
598	8896	6407.1
941	525.01	7230.7
552	9082	6811.8
260	8463.8	2396.8
268	6325.1	5435.5
24	1993.3	688.52
333	5919.9	6784.8
1312	8512.5	8789.9
3578	2710.5	7057.2
1832	3829.4	1638.5
246	9192.3	2902.1
1851	5316.1	4034.3
2964	9248.4	7184.3
208	5047.6	6985.7
96	8648.8	4497.4
2264	1010.9	6714.8
628	1225.6	3537.8
228	4684.7	9479.7
320	1856.9	1309.7
128	5539.8	1145.7
3732	1105.9	9069.3
74	340.98	1460.4
55	6952.7	8155.8
2884	9126.1	6051.3
194	5304.5	3187.5
203	4454.5	7450.7
762	1778.1	8963.4
732	5281.5	273.71
201	5941.1	304.69
1082	3036.3	4792
1186	7747.3	3475.6
7140	2374.1	4086.5
300	7234.6	388.33
4331	6864.9	4887.9
3571	7920.6	3922
163	660.2	9066.5
412	9920.7	8219.9
1522	4571.4	2775.1
935	6507	2893.8
3471	5059.4	7107.3
4345	3399.4	852.12
285	1138.7	63.528
117	8325.1	8200.4
5219	9818.9	4256.2
1062	1784.5	4153.1
1806	4434.4	2207.4
5	1580.3	9341.8
2208	6822	2027.1
190	6127.4	6566
70	5782.9	8635.9
5252	6509.7	4035.9
7331	6857.2	4867
2210	9916.2	1281.1
2047	1636.4	9318.4
144	7234.8	7046.7
464	2610.4	5352.4
6807	9088.4	4950.6
43	9417.4	3724.1
957	3781.5	3017.3
154	9034.8	5514.9
7206	9869.1	7648.8
429	9677.3	3788.3
1470	6414.5	9772.3
1386	933.12	1775.3
27	1655.1	8462.1
1169	6813.4	9895.3
283	2457.7	4931.5
5249	6484.6	4048.5
794	8635.5	4833.9
2418	140.63	1402.9
1004	9229.9	6322.1
9035	4953.5	6344.1
432	392.94	7574.5
5322	6468.9	8105.9
1652	822.03	9526.9
2456	1853.4	3179.2
41	4987.4	28.354
1159	8965	8878.7
25	5857.5	2814.3
3168	4385	5732
1651	3216.1	1719
182	6872.8	9269.8
2912	7773.2	9812
247	8173.8	7079.1
185	1177.6	1947.9
724	6724.9	4327.4
7278	5085.1	3311.5
2402	7298	6344.3
1789	2068.4	5808.3
523	5963.7	941.21
449	778.69	6832.2
11	8520.9	2297.5
3751	3017.7	1952.3
1685	1050.3	8288.4
39	3489.9	1109.4
829	7701.3	441.94
8153	9608.1	3663.8
1673	4839.4	1523.1
29	1763.4	3365.7
2165	6572.9	2044.3
2424	1800	793.28
462	4097.3	2935
428	813.07	1408.9
3374	535.45	7167.1
50	3575.4	4413.5
344	4999.3	2701.1
733	7928.5	7154.4
257	4307.5	7608.1
7003	8027.4	6853.7
1332	8935.3	3891.5
3268	5755.5	8209.1
9033	840.03	3509.6
1260	4578.7	3176.2
518	2138	5037.2
47	2572	3914.7
3010	254.01	2845.1
610	1649.8	2082.8
217	20.458	1093.8
1	9934.3	9170.7
52	7859.2	3390.1
60	2167.5	1701.7
1578	521.16	1126.8
265	9370.7	7619.8
12	6151.2	8714.2
785	258.02	9221.1
272	8364.1	3302.6
609	4615.6	3211.9
6076	5481.8	9319.6
1464	2696.1	3784.4
141	9108.4	6866.2
1031	8551.9	363.46
8741	2701.5	7177.8
7099	5649.6	1269.6
3157	7750.3	1506
6090	5478	621.34
66	7215.7	9049.7
541	4994.2	6277.6
1510	4313.5	4536.5
312	2486.2	4934.2
173	5306.7	7662.4
2175	831.82	3489.5
3409	1734	1443.5
2777	5754.2	3140.4
803	477.95	6403.7
259	6495.8	3500
704	1513.3	6963.9
765	3164.1	8030.8
317	2702.2	3745.3
516	4755.4	7827.3
4280	6654.9	35.938
2798	2935.8	7710
4082	7053.6	9861.8
236	3843.6	5310
308	6311.4	2196.6
1684	612.2	7343.4
134	9835.9	4282.7
106	2548.4	7440.8
149	2269.7	81.029
8039	8691.5	8748
807	4999.2	6329.5
9478	4355	3152.4
703	1446.4	7005.6
606	9875.2	4302.6
652	4618.7	3046.6
266	862.34	5185.7
1365	1980.7	2729.2
335	6740.5	2045.9
1834	1104.1	1288.3
377	2636.6	4949.3
3610	4675.3	9230.5
1476	4148	8972.1
107	2521.6	7413.1
452	2953.4	1875.8
5228	3610.7	4400.6
15	6196	6867.6
8453	8173.3	4951.4
5473	3990.8	2256.3
5559	5607.1	984.64
5031	1580.5	2471.4
596	3646.5	904.07
2146	560	9174
14	7401.4	5990.6
1064	4988.8	4640.9
145	8679.6	5243.8
6859	7080.1	420.29
2890	2507.5	3753.6
833	767.5	2449.6
1930	5753.6	2132.8
3786	6734.7	7522.9
3250	6496.7	8897
115	1659.4	1485.2
4714	9106.4	4943.7
7223	4253.7	7975.4
2413	7341.2	7462.5
6328	1061.6	1528.6
1305	2435.1	7985.5
42	3241.2	7444.9
67	8000.5	4494.6
461	2835.9	5073.4
1478	2646.3	8124
6005	7641.2	1229.6
116	6911.7	3058.3
304	2592.8	4858.7
388	9689.6	8708.9
201	5361.7	3076.9
1909	160.44	6042.7
940	7302	3830.6
203	4584.2	1513.8
862	2817	2141.5
253	2131.7	3828.4
1452	9332.1	2278.1
91	6660.9	9273
113	1595.9	2237.9
782	7238.3	4201.2
1109	459.1	74.269
1120	5177.4	8959.9
3106	6315.5	2333.7
265	8696.8	3330.7
11	1755.8	1802
3303	222.57	1392.1
518	6171.4	5098.7
46	290.16	4498.6
6628	8070.7	6893.5
520	7594.6	1928.9
1516	201.33	6012
1931	9805.5	6516.3
7470	1396.4	6966.2
9845	3171.8	5165.2
1611	5398.3	3753.1
431	8372.8	3045.7
347	2892.8	1653.4
18	8284.4	3442.3
5095	7333.9	3883.3
957	5643.5	7295.6
3875	4654.6	9238.2
9	2859.6	6579.7
15	4468.9	8724.3
149	8707.8	2740.3
7	5548.9	6286.2
181	3132.5	4204.8
276	4228.3	5920.8
932	243.79	6218.3
151	2247.6	109.27
94	6626.2	5077.8
4195	5320.4	1353
241	4063.5	1093.3
804	862.59	6190.2
555	5908.6	1225.9
2026	190.3	2865.6
1223	5168.9	4104.7
1008	6249.1	7315.2
1329	8920.6	8555.2
307	150.42	8910.3
14	8341.2	1221.5
3194	5327.4	6053.6
2633	7994.4	8434.5
493	6938.4	744.25
5077	8077.9	8390.6
208	1753.3	4186.8
1314	7143.9	4606.2
46	7002.7	9598
374	362.21	3943.7
6855	9926.2	1829.2
6962	2191.3	7245
1104	3091.6	4792.9
2660	1396.9	6897.2
163	6736.7	7758
3	7839.2	288.2
7232	4271	8007.2
3364	3238.6	8537.7
897	5814.5	8597.8
637	2240.7	4657.3
9643	4543	1128.4
6735	5691.2	6777.9
53	6384.4	2767.6
6091	4439.2	4616.6
2072	2204.1	7245.1
658	6038.1	736.42
4349	5897.8	6764.3
345	7266.9	7055.6
789	7662.3	8784.1
153	7959.7	4467.1
704	2191	2568.5
2749	3256.8	4902.8
889	7180.7	4582.3
5635	5544.8	3637.5
364	1489.4	6989.1
1456	5379.5	7542.1
559	9178.9	5373.9
4843	9638.1	8784.7
112	5115.1	3349.5
299	10.545	958.1
62	8654.9	3199.7
20	733.93	6265.3
2055	925.49	5776.9
3253	6548.5	8974.6
8270	6152.3	9126.4
6	2844.8	6599
2577	4368.6	3961.7
2210	1928	189.81
250	5620.1	1614.6
71	9157.6	43.57
183	2754.6	4624.6
172	5288	7605.3
519	1428	2943.6
6	9724.3	9521.5
680	4502.1	7551
2192	7659.9	8059.4
2620	6161	8692.5
29	6792.8	1987.6
5	2023.6	3656.2
1459	8160.8	6772.8
167	1451.9	4718.4
1858	5334.8	1923.9
10	1358.1	4896.7
500	7669	8156.6
196	5351.3	1425.4
214	9191.4	8268.4
180	3611.1	2741.4
47	7905	9631.6
4287	6459.5	4058.5
165	2545.8	5154.7
462	615.05	8023.4
1988	4648.2	1700.1
804	7684.1	9561.8
4262	6473.8	3417.7
1178	5327.2	1369.2
7428	164.82	6026
8424	6297.1	7151.3
2763	8874.7	5782
122	7597.9	3111.3
814	761.9	8298.8
929	6135.1	6573.9
762	5417	2238.9
967	6995	8050.5
246	5353.5	4213.7
65	1651.3	1447.4
3510	2157.3	6219.6
2959	2497.6	7566.7
4285	6442.4	4025.8
14	7560.9	3615.2
3481	8423.7	7368.7
4444	7378.4	6141.8
1970	2979.9	146.49
168	7337.8	174.52
669	9303.9	7657.9
9589	6712.5	1829.5
1529	9580	3285.7
915	6486.3	4136.8
6455	6987.7	8047.9
4	8520.8	2387.8
1355	489.88	5357.3
3385	4727.1	1582.7
38	3217.7	8097.5
9648	8422	6215
236	2132.7	9785.9
1125	6928.5	8218.6
3285	5325	3107.2
1682	6570.4	8936.9
1496	5122.6	1167.2
1614	9764.1	7431.3
1135	1913.4	1815.6
203	1925.9	3853.3
774	1813.3	9609.3
2768	9792.1	3882.5
239	84.755	3845.1
3818	9249.9	7177.8
478	9585.2	1308.6
114	5222.5	5848.1
1520	6607.6	4108.8
3650	633.17	2546
2237	8316.8	8410
5828	3053.2	6091.6
2512	5473.9	2892.4
639	4512.3	9662.7
38	5641.2	6397
2374	1349	9933.2
7519	2800.5	3794.9
286	384.25	6641.9
3503	2007.1	8782.2
321	5567.7	4537.8
607	9302.9	3967.7
812	7228	7911.8
3922	6299.7	3462.8
684	645.27	367.1
23	406.54	8750
2624	426.06	6465.4
25	5134.2	2553.6
89	3726.6	9997.3
995	1128.7	3544.6
529	3853.2	3404.4
1105	3035.4	4759.5
273	2683.8	4067.6
839	5596.7	9254.4
1315	866.14	588.11
342	380.75	1497.7
4656	3642.9	4214
6004	3570.3	1911.5
946	5317	750.96
20	1388.7	158.73
153	2394.9	9240.4
3031	261.74	4928.9
4275	7288.9	3077
14	6822.3	3529.4
406	7874.9	7124.9
3624	5631.7	9188.4
124	358.48	1474.6
4361	1380.3	6855.3
3718	4340.2	2154.3
72	2898.9	3053.7
23	5154.4	5923.9
6481	6611.8	4428.5
9981	407.79	2178
40	1139.1	2020.9
2879	7127.9	9867.5
974	3044.6	6125.7
629	2073.2	952.45
660	9943	4839.7
1611	8071.8	6811
755	33.863	1014.6
5837	1748.9	9071
1072	8218	582.34
1439	7935.9	848.09
4000	9990.8	1277.6
7712	3165.9	2004.9
285	9399.6	3754.5
4	840.87	625.98
393	5959	9058.3
825	9890.4	1277.5
148	341.44	9713.7
70	6707.3	2064.3
2234	8042.6	4483.7
1801	7729.6	6704.6
398	1186	3263.7
165	7144.6	5176.6
5804	5028.2	2099.7
4096	1421	4639.4
879	8798.5	2442.9
5146	9180	5387.3
285	6397.3	5235.2
3785	8394	6152.6
174	8495.1	2890.5
44	9185.7	6135.9
31	3717.8	2983.3
868	6019	212.01
1514	8662.8	5847.3
143	2670.5	4108.1
2728	7037.6	9862.6
3703	6284	2274.7
3618	3028.7	7930
562	1465	8517.5
45	3379.8	2538.8
1692	1673.3	747.98
9003	8261.4	3432.8
1125	5712.4	6712
154	9673.7	7124.5
3794	258.56	7254.8
110	9718.1	2131.5
7691	6233.6	6398.9
624	4461.3	6819.7
1402	3971.4	8976.4
872	5958	138.71
174	5652.6	5087.7
6075	9345.5	4055.3
5741	6595.2	9221.8
774	8259	4190.7
442	3185	7414.2
3568	747.94	1061.5
247	1282.4	541.67
586	5279.3	5207.5
8505	977.63	6705.8
2536	7026	4252.2
2204	4265.9	4512.1
48	7224.1	2031.8
2009	4250.1	5010.2
501	493.24	4048.7
168	7308.3	7639.9
1815	5573.9	9266.6
24	8653.3	7193.3
804	8952.4	4149.4
37	7246.8	4242.7
1968	2968.4	133.06
400	318.23	9776.6
1847	8602	1881.4
123	3137.7	2778.4
2	2153.2	2523.9
19	2045.4	6424.2
4325	6243.6	6446.9
6	2946.2	4928.2
2036	7974.2	4564.1
188	2967.4	7828.8
767	4237.9	1015.8
488	4866.6	9410.4
146	2695.7	4063.5
311	5651	4152.9
1705	4466	7625.6
6	288.02	6786.7
2721	6327.4	5454.2
84	9850.1	8435.7
710	5025.3	635.35
92	3672	8776
227	1378	105.27
180	7429.7	6792.1
445	3569.1	5176.1
1794	6573.3	1277.4
2540	2841.7	2114.5
1674	9770.6	7615.6
1959	3333	9452.2
773	8211.8	4207.3
842	8979.6	4127.3
31	7069.4	318.29
1469	2699.4	3700.6
850	3651.6	1314.1
916	8529.6	4642.9
4768	6186.3	2551.7
11	8300	6530.8
677	2684.4	8335.5
6798	3739.9	9367
9227	313.16	1070.8
189	2778.9	4628.5
509	3225.1	6869.5
34	9926.6	8903.1
1121	5196.3	8963.2
1964	5180.2	8664.1
437	5092	5022.7
920	7561.6	2562.5
9279	6568.3	9084.1
259	1477.9	4484.7
6899	1027.8	628.46
7196	3784.1	9443.1
368	9196.6	7476
1908	151.51	6055.3
1454	3059.1	3716.8
1148	2690.6	7843.9
2266	3018.9	6060.4
50	1794.3	9995.2
159	3149.2	6152.5
1373	1680.6	6433.9
8157	5209.7	5187.8
1102	1898.7	4240.9
3139	3643.4	8289.5
2408	5200	2005.5
117	6441.5	2068.3
233	4233.3	1011.5
1449	2806.8	6007.6
2747	9055.1	2952.3
7309	3618.5	9522.5
7713	3154.5	2038.9
1200	589.18	1869.2
820	3837.3	1701.3
197	7584.2	1054.6
177	2408.7	1273.9
6174	1511.7	7714.6
1810	4460.9	2241.1
2611	1282.8	2358.5
21	1075.6	1299.9
3191	2452.3	3763.5
[truncated: 11,523 more rows]
