# Supplementary material for: Verifying molecular clusters by 2-color localization microscopy and significance testing
Source: Sci Rep. 2020 Mar 6;10:4230. doi: 10.1038/s41598-020-60976-6 (PMC7060173; doi:10.1038/s41598-020-60976-6)
Supplement: Supplementary file 2 — Supplementary Information2. [file 41598_2020_60976_MOESM2_ESM.zip › 2-CLASTA-master/Simulations_testdata/oligomers_tetramers/locs_labelB/tetramers_results_sim_10_locsB.csv]

frame	x	y
7698	1288.3	3332
1014	2224.1	1136.2
6625	7172.3	5867.9
7948	3807.9	7229.1
9086	2652.6	2021.2
8858	7313.9	1083.1
4991	7554.2	1510.5
1227	5068	3296.6
4087	7144.2	5325.5
3721	9088	1495.6
5857	1536.2	428.26
739	926.56	4677.4
655	7455.2	1418.9
1727	1245.6	3796.9
5071	4830.6	3108.7
4016	3545.4	8376.6
1789	7376.8	5176
4318	1739.1	2672.3
9713	3964.7	5033.2
908	3365	1284.3
324	3650.9	3371.1
2137	498.88	7771.4
701	8379.6	4925.9
4891	5238.3	6734.6
5595	3215.7	824.27
191	5172.4	4755.9
2646	7835.8	7161.9
9413	4985.2	3727.6
4750	2151.3	7139.1
8235	7007.4	1748.1
4198	2582.8	1273.1
948	7068.9	750.86
1682	9065.9	64.084
1976	8924.5	5652.8
1064	4444.6	9916
6517	5099.8	4918.8
230	7137.6	6985.2
34	4936.5	7404.1
5814	9880.9	5631
6470	9972.8	8660.9
1075	6959.2	438.36
740	613.79	2871.5
6878	2680.7	8069.3
390	6046.8	5311
1442	4370.9	6623.4
8978	8018.5	872.49
207	90.404	5646.2
3617	9833.4	2354.2
2384	3602.3	2061.9
4158	6398.7	5325.6
80	5342.7	8340.4
6803	4195.3	5113.6
679	3147.8	6459.9
1	1852.6	2549.6
6844	4265.3	9414.3
7526	3564.3	9863.8
2967	8814.7	4834
2596	6882.3	890.59
236	9570.5	4801
5311	2832.7	9205.4
7498	7739.9	590.05
7254	8589.9	8056.6
983	7948.3	7791.3
8997	522.98	5646.5
9316	8005.8	3696.2
8339	2404.6	5750.9
1753	8074.2	2998.7
1304	8113.1	2482.2
4071	1086.2	3537.3
2669	8990.7	4324.3
390	5010.7	5699.7
1042	2095	4030.9
8744	9182.1	4880.6
8032	8940.7	6382
5591	352.17	8750.2
1316	8571.3	8084.2
1035	8681.4	1301.5
1584	6053.9	1500.2
7927	8196	9924.3
9983	3956.5	9776.4
4766	2938.8	7395.6
1599	4692.4	5234.9
1042	1362.5	223.38
6615	9051.4	8204.2
2799	2316.8	1270.9
3188	6153.9	2740.5
5790	1874.1	7541.6
8604	5536.7	9607.1
2896	1146.3	2811.4
1059	5059.8	9840.8
823	9035.8	9516.8
8760	9340.4	2228.5
266	4620.5	4484.2
1	3778	4306.8
22	1562	5855.2
267	908.04	9556.6
4395	801.62	2362.2
1382	5527.8	5620.3
7733	6693.5	6865
6003	7135	2630.5
6988	8875.4	5761.5
2852	2560.3	6865.8
663	900.97	9985.6
4863	6762.5	7797.8
8234	1179.5	9335.8
5394	2411.7	9309
1095	7905.9	372.24
671	8211.3	5229.6
6011	2081.3	7542.5
3630	3328.5	9008.5
292	2616.7	1202.1
227	9508.6	1504.4
1108	2018.7	2844.5
4035	3849.3	4051.1
1391	6972.5	2038.1
40	1887.8	2849.9
190	590.97	1579.1
5808	9838	5550.5
4903	758.21	2424.7
8579	8972.2	3062.7
4441	4306	6751
5432	8485.6	4556.2
4042	712.29	8017.5
941	8216.4	985.82
654	7466.9	1381.4
3405	5033.4	5630.4
9949	6386	9090.5
906	141.57	4844.6
2815	1128.8	2781.5
7168	9858.6	7503
3013	1048	3352.5
2593	6104.7	7772.6
8696	3701.6	2292.5
226	6090.8	6044.8
449	4986	1719.6
5515	6030	938.11
6163	5007	6151.7
3269	4614.1	9770.1
3100	8180.1	1005.6
5528	5669.9	515.1
2498	2632.9	2062.3
6105	9251.9	7272.1
8700	3756.7	2262.8
1435	8598.1	6186.5
292	9225.4	5077.4
4158	8363.7	2026.7
511	8577.8	4987.2
2083	8994.7	4279.5
6231	9711.2	1442.9
6940	6160.6	2781.3
4013	1155.7	3524.9
1936	496.41	6390.7
3160	9578.8	4324.7
493	5966.8	3938.6
6676	5325	8341
8984	8932.4	2776.7
7484	1135.3	4696.4
6654	5839.1	4880.1
4835	172.39	4406.1
8024	2427.8	3747.4
4959	8086.6	2425.3
749	7494	3059.6
2182	4020	280.54
4420	231.85	3401.2
2592	4233.4	6482.5
2542	8737.4	6680.6
1170	8237.4	1168.8
93	7915.6	396.28
9521	6016.7	5305.9
2729	2721.3	8044.5
442	4689.7	4250
2554	3632.9	3085
5573	8208.1	407.83
343	2256.9	4092.1
3117	5145.2	4584
113	8275.9	833.9
721	5270.6	3247.7
1933	3319.8	1964.9
3314	5531.8	2375.2
2414	9264	349.5
32	1705.6	8716.2
7207	4324.9	9779.5
562	6485.3	415.31
1127	4533.1	323.09
3182	7809.5	5683
304	9922.2	3093.4
6568	7104.2	3620.5
8666	4125.3	3035.7
242	5081.1	4700.1
4319	7257.6	8637.7
9077	2119.8	2867.6
5064	171.41	5800.2
4306	1875.9	5252
5579	6273.5	5246.6
2735	1298.9	542.72
1244	944.84	2316.2
1360	4604.3	3990.9
6092	7303.5	1160
2519	7588.8	4732
3248	1178	2706.5
6956	4379	6767.7
261	3493.9	158.15
4771	2889.3	7029.3
8604	3073.2	5231.4
287	5534.4	183.1
645	3133.5	3044.5
209	277.46	1411.4
3456	9273.8	4589.2
4126	8276.9	2836.9
1187	7968.1	1156.1
65	204.81	6341.6
417	8237.3	2257.6
1007	9173.5	4728.3
102	512.01	5732.3
128	6244.4	4776.3
1932	5721.1	1207.5
3847	1498.1	7538.5
6252	6238.8	2457.2
1153	5963.1	982.14
9153	2668.7	5805.7
460	7242.8	5940.5
2699	5223.7	138.12
502	3025.7	6220.9
2492	9466.8	203.62
382	4807.1	77.685
323	7516.9	2763.3
5582	700.96	846.63
6076	8463.8	9046.1
4255	2341.1	2025.1
7409	2448.1	522.13
2680	7114.6	5805.5
6048	8932.6	2779.1
1561	7774.7	1169.1
9955	6375.8	9113.1
2987	8987.2	9478
108	4903.9	2422.9
109	7125.4	7917.5
5840	873.32	7762.3
7262	3137.7	4986.4
2629	3307.6	8660.8
2419	2943.9	1205.4
1754	5077	4621.8
1243	9272.7	5326.8
3634	6868.2	1431.8
1182	7270.4	8895
4319	3284.5	1003
893	3404.1	1300.2
1940	7523.6	4703.8
4065	9422	8712
2121	8385.9	5837.1
5582	696.48	25.774
3729	1872.9	774.44
4903	4914.5	143.74
2907	7576.7	73.596
8302	1009.1	2436.9
443	1377.4	7975.8
7247	936.73	7303.2
498	5190.4	1941.5
303	6262.4	7606
736	6239.6	211.62
8149	2269.6	8550.6
5595	197.66	1735.1
2553	3817.5	2378.9
9149	7999.6	7734.6
3519	1714.5	2353.7
4690	4353.6	4060.2
5157	3898.4	7985.7
301	6217.4	7581.6
6632	1536.7	7249
8220	8044.3	3777.6
2670	943.25	7868.5
1702	7055.6	4532.7
37	5577.5	232.92
2148	9185.5	6968.7
6501	298.42	2810.6
218	7393.1	7931.5
5506	9813.6	7398.9
4916	7390.1	2167.6
5529	4197.9	4336.9
5311	2699.7	8553.9
1400	3498	5301.8
9300	2705.9	8415.3
377	5527.8	5917.9
2612	7190	8719.1
1835	7290.9	7639.7
360	2588.3	1163.6
570	4266.5	9201.9
254	7440.2	1661.5
583	2343.5	4346.7
9815	8114.5	1524.9
2209	369.99	2940.5
531	3519.3	8401.6
32	7107.9	6166.7
7143	2241	1088.6
7783	2228	9261.3
2093	9740	2887.3
8196	252.05	2780.5
1311	1164.9	9457
8838	9723.4	9053
7384	2443.3	3070.9
4913	8243.5	2261.7
4945	2911.4	5760.2
4225	5505.9	1670
8227	1107.9	9300.9
2826	6126	6202.7
4279	2864.2	3179.4
3858	1542.3	7529.3
8346	2103.3	9613.3
8920	8540.6	5180.7
3190	8066.6	3339
8235	2193.5	6655.7
4719	643.59	6102.7
5998	7642.6	2510.1
7923	8144	9883.3
9785	4964.5	5319.7
230	8222.8	9902.3
9169	7502.1	7308.4
7731	9941	7309.7
9428	1428.2	1625.7
1772	5819.6	3788.6
1458	8365.9	4004.1
8959	1119.2	7041.2
5804	3530.3	4636.3
333	3621.8	2031.8
8628	5103.6	354.91
8308	1037.8	2488.6
52	1295.9	517.33
92	3754.7	5090.5
4570	3157	5238.9
8019	9101.1	3591.4
653	8437.5	2810.5
2748	7808.5	4887.7
392	5323.5	7073.4
8962	1142.1	7026.2
42	131.38	6487
7169	6674.7	264.35
8650	4394	1452.3
2487	9464.2	218.09
6528	5983.5	8246.5
2491	2639.9	2041.5
749	2033.9	2941.8
1587	4643.3	5271.1
928	513.16	5544.3
528	7438	2459.6
5592	7167.6	7504.4
375	6084.8	9007.9
3566	8253.9	579.18
6063	4319.5	6588.2
906	7949.9	1782.7
7258	778.22	8179.7
447	3865.1	265.98
1359	3641.8	8112.4
3311	2093.8	1467.8
4231	2388	1961.6
6826	8054.6	945.96
282	5472.3	6452.8
2580	2187.3	1009.4
4777	4862.3	7782.8
4934	8155.5	2536.3
3750	2830	126.6
1965	4389	4646.8
1686	7100	9135.4
6213	2518.9	2641
325	4092.2	4998.9
6674	8851.6	8684.7
1669	9272.8	8735.9
1871	1267.7	5867.5
906	6386.6	7173.8
648	6163.6	6169.7
7270	1726.4	1984
1670	9220.1	1149.1
8438	3445.4	5088.2
743	555.55	3344.9
1778	122.99	204.93
2031	7771.1	1305.5
763	3811	1240.4
9156	4991.6	7792.3
5757	6704.8	6025.1
4021	3547.9	8406.6
1845	9517.2	5357.7
362	2687.7	1154.9
906	5084.1	4796.4
4921	774.84	2373.7
326	5534.2	7107.5
6770	6704.2	9240
3311	4890.9	301.9
578	3919	7329.5
6318	6891.7	1411.3
5879	3974.8	4780.7
481	2873.1	126.2
4013	6227.8	4751.1
460	5420.3	5898.8
3395	5073.3	5006
2595	8225	6610
9149	8763.5	1785.5
3226	6764.1	2006.5
4919	9436.2	9462.7
2596	6891.1	1466.1
3263	8361.9	421.25
7452	6069.7	8320.3
1236	389.9	8908.4
9396	1188.2	5144.4
5864	7589	3614.4
2710	9108.8	845.54
2524	1039.5	2646.3
3039	7940.1	369.67
4613	4859.6	5932.5
6483	3360.2	4986.2
2601	6832.7	1426.7
8343	9607.3	1630.3
5494	6479.7	2916.9
4036	7232.6	4521.7
4036	3439.2	8455.7
1079	2275.2	3387.5
1898	4390.7	6718.8
5437	1553.4	8206.1
4093	434.91	4092.7
8397	4826.7	5963.4
440	5341	5635.6
7916	6894.9	6208.2
173	4090	4247
1	2534.1	6023.1
490	1159.3	4385.9
5629	2076.6	7503.2
3702	5348.4	7107.2
7347	477.75	7777.4
8418	4229.6	9751.5
1440	1980	7925.6
4203	8623.8	6915.5
2751	4011.6	273.14
689	8520.3	3872.4
1303	5887.3	772.84
313	7405.6	2143.4
567	9519.4	6160.8
915	7530.7	2501.5
2106	2639.5	5935
6900	4769.1	9257.3
6445	8137.8	2466.7
1932	6095.7	8888.9
324	8832.7	5644.6
350	385.73	8046.7
5785	4952.2	8706.1
223	5967.6	6475.3
6521	7136.4	3582.2
2447	7541.9	5703.9
1765	2515.6	9439.3
6104	2690.8	3989.5
108	9168.7	6678.5
5141	19.878	8253.7
3034	593.29	1826.7
3126	6285.3	4885.7
8346	9336.1	1342
4	7997	7422.6
4704	8482.9	4536.9
992	3304.5	2122
4197	1498.6	9166
747	2098.6	6531.4
9634	171.84	5765
9972	403.43	8089.3
2011	14.145	6813.7
1739	2157	3857.5
2297	2921.8	3393.8
501	975.81	7235.2
1688	1417.6	9911.2
200	6715.1	890.4
2195	3177	215.3
619	5345.3	1548.8
1600	592.03	1460
3539	8280	617.71
3748	842.13	3719.1
500	4933.1	7054.7
6468	4773.8	226.89
278	9941.4	8636.1
6628	2631.4	1962.6
1746	5007	9463.9
8953	444.61	291.65
8736	6410.8	668.52
5458	8546.6	3824.9
7846	159.34	4418.1
120	1346.2	9428.5
1280	3392.6	7280.9
6101	8864.5	3031.1
1049	3576.5	905.58
2768	5498	1686.5
1798	6059.7	1335.5
219	700.21	5436.2
173	3320.5	2087.6
522	4716.8	4289.9
564	8353.8	4607.5
467	4964	7010.4
1509	8050.6	1578.7
3209	744.15	2064.2
2121	8247.2	6353.3
2197	8950	9515.1
2394	7983.1	7875.4
2821	2639.8	1176.7
306	8375.3	2565
6856	7793.4	734.08
6904	3003.8	8150.5
1917	3056	1831.9
6705	6217.3	6766
3070	8454.5	469.43
9340	3575.4	2358.1
8884	9997.9	9388.3
1190	6037.6	173.45
289	5005.4	6198
4602	5698.6	6515
5160	8587.6	3993.3
1937	4702.1	1476.6
3066	7861	425.29
3998	6913.2	6220.1
46	5925.5	875.07
5299	4349.6	2374.7
6613	9115.3	8235.8
284	7429.8	1223.5
3522	5637.4	1140.7
2672	4259.7	9715.4
1578	4402.7	697.06
3017	752.99	8182.8
4206	7198.7	5932.9
4213	7533.6	3780.9
7260	93.812	8251.6
8692	871.64	2055.8
3277	6405.6	2842.7
905	953.15	4312.2
808	4566.9	9356.3
4786	515.85	6496.5
7583	897.39	2520.8
8987	8004.4	926.07
241	9558.4	6153.6
2256	9210.3	2833.1
396	9378.5	5158.8
4224	5479.3	1670.7
7784	4088.8	9949
3748	2728.4	111.23
9014	4439.7	1468
7094	7345.8	7931.4
520	349.51	8442.6
573	6042.6	9002.8
5378	9764.6	941.65
3500	2200.7	8603.3
4901	5374.5	2579.8
453	5726.8	3283.5
750	5484.9	977.56
7791	8826.9	1706.6
8755	1177	2725.8
5233	9546.9	5186.1
5285	1113.6	4375.7
511	5155.6	1019.8
35	9698.7	6814.9
2392	4700.9	8294.3
4575	9625.9	5351.6
2013	5701.9	1193.2
8348	5073.6	7484
2415	4742	2463.2
699	4175.4	6614.3
3100	4348.5	6953
5072	3739.6	4255.8
4529	4907.2	112.91
497	4013.4	8688.7
7452	8779	1417
129	6255.8	4735.3
281	3565.2	225.93
369	5379.1	1802.1
284	5431.1	3906.9
3003	1032.6	2327
8221	5568.1	7943.5
3743	8608.5	9390.2
5241	5114.6	309.6
1592	9936.2	1946.6
6658	5768.4	3985.9
1136	658.89	8770.2
289	6407.2	7012.6
6778	4762.1	9228
4192	8029.6	9320.5
99	6309	4822.5
8145	610.77	852.93
5164	4998.5	5683.1
5598	3208.1	821.82
3695	8520.3	74.672
1058	3098.6	4414.7
9152	4104.4	5449.1
430	7211.9	5945
3267	9785.8	3714.1
572	8110.9	9165.2
4224	4972.6	9014.9
9	9943.7	1286.7
2283	1760.4	7300.9
3207	5905.5	6223.3
5420	8653	4496.9
145	9646	8741.4
5530	6200.9	3572.4
4764	7058.1	5795.2
2562	3608.5	3002.8
277	9529.1	6215.1
7183	419.98	313.19
2121	732.24	1222.4
4908	8143.4	2433.5
2727	2735.5	8001.2
1590	7811.2	5073.2
6319	7752.7	8107.7
666	934.58	7240.5
1154	6422.3	1343.9
2216	6881.5	1384.2
86	5302.2	496.84
8220	6046.1	5070.9
2155	281.76	3087.3
7124	4709.9	2065.4
2121	1455	9425.9
1854	4080.4	9929.7
314	8622.3	2820.1
687	6099.6	6175.3
2934	3490.7	182.02
5706	2369.1	8254.9
4176	9735	3720
8537	1316	7791.5
34	6192.2	6741.4
992	1457.5	7709.4
163	876.02	3683.6
2122	4785.5	6447.8
214	8598.9	5017.4
8871	9907.1	9436.5
1432	1538.6	9862.8
4108	2895	1484.7
8346	9690.9	3753.8
3249	1090.7	2757.7
70	8839.1	6056.3
298	2461.1	9249.3
5988	2821.1	8415.1
1238	307.17	9315.3
1215	5070	3223.3
6299	7722.5	598.14
2581	4405.6	1803.4
5241	5178.2	1009.5
1240	5096.9	3206.2
6943	2046.9	4920.8
7956	6988.1	463.28
281	4909.2	8689
6931	3953.7	5030.6
7641	4803.5	8205.1
32	4883.3	2513.2
4169	6410.8	5279.7
34	7759.1	4219.7
6857	7869.7	1207.1
6442	934.15	9465.5
211	249.75	1427
122	125.62	4049.2
781	603.16	7976.6
7530	2567.2	5286.5
9685	850.51	2803.6
515	329.77	8354.9
2478	8310.6	4397.1
5635	5462.1	9439.3
3463	5220.9	9157.6
5513	9234.7	6897.3
2939	601.05	8376.6
5484	6246.3	219.65
410	1562.2	9813.5
1999	7076	9088.4
4907	8126	2429.9
1264	7780.5	1211.5
2223	7548.6	54.525
3414	8368.9	4895.9
7742	932.9	4696
4407	212.47	3375
125	681.62	1259.9
7796	9849.3	2350.2
3456	4032.8	3247.8
2613	3712.6	4021.2
6114	7099.4	9091.1
8428	6708	5977.5
287	5025.8	6230.3
8981	3553.4	8921.1
9423	980.12	6625.9
2431	6477.3	383.08
1224	6877.7	148.28
1588	3345.4	719.99
570	2983.3	3984.5
1456	2216.6	267.84
7003	5204.4	7900.7
3030	4447.5	5225.5
208	9219.2	2709.1
4688	9711.6	1436.1
7887	8169	9964
1503	5318.7	777.96
3574	6885.3	5566.2
6665	2815.3	125.9
3115	3673.9	344.36
5491	9913.9	8539
1243	4933.8	7386.5
502	9654.7	1328
1236	9525.9	8311
6522	8930.8	6147.8
260	7751.1	136.5
5785	3323.9	5398.5
5354	5390.6	1610.6
5891	4303.5	1151.6
6321	5080.1	4957.2
8833	9062.9	1195.4
1672	6704.2	260.9
109	288.41	3041
5757	5649.9	7250.6
9115	7029.6	9005
434	8894.3	1295
2487	4916.1	9194.2
5896	1274.9	581.22
3411	8203.3	1105.1
4761	8509.8	1456.2
4088	7134.6	5415.6
2765	7786.9	4877.2
832	7801.1	281.18
5247	1635.6	3078.9
479	8860.3	1295.6
4198	649.49	529.64
5068	2748	4069.7
262	4151.3	8577.2
1278	6122.3	6704.3
3753	3984.8	4937.9
1179	4401.6	1452.8
2471	6518.9	5728.7
2963	7311.1	4061
5068	5980.1	3944.9
4499	8585.9	1402.6
864	5128.9	3631.2
5220	8794.8	2425.1
851	3449.6	4936.5
3638	8579.8	7257.8
5731	3736.8	7222.7
4041	3528.3	8397.5
5476	2956.9	8180.2
2196	3119.3	270.9
2256	8813	2401.6
1406	6086.1	555.88
1853	7133.6	9149.7
8222	5317.1	1878.5
2954	9240.2	199.55
2600	5453.5	1625.6
2308	7369	2404.9
6747	4914.6	7781.2
961	4647.1	1432.1
788	212.94	9293.4
9149	6308.3	9101.1
849	6292.9	1691.6
7726	9760.4	462.65
6230	6888.9	1441.9
242	2320.3	4372.9
180	9157.9	2145.3
496	1850.1	5013.3
1	2295.1	7175
2851	5378.9	3504
8237	2171.8	6724
4904	7537.9	7349.3
5910	1638.5	2956.3
1405	6424.1	4943.9
3142	8067.9	1663.1
9258	1260.4	504.22
1181	4386.6	1470.5
5978	1781.8	9451.6
1324	2265.3	6689
5716	9430.1	5725.2
262	1449	4815
8448	9364.6	994.47
905	6414.3	7160.5
1134	7815.6	8724.8
9729	9377.9	9430.8
3986	3520.9	8388
820	144.32	4465
2295	1421.1	7973.8
1439	1621	8164.4
6686	7184.5	3629.8
4019	3521.8	8423.6
8821	9914	9433.9
1591	28.63	9755
5526	751.41	6371.2
1515	2641.6	9460.4
9894	2172.8	6424.8
7223	9234.8	163.99
1149	2466.2	7603.3
4325	7248.4	8690.8
8587	835.36	8234.3
242	7538.7	9749.8
2393	6413.7	677.97
662	1007.2	9478.5
4342	21.49	5730
6423	1355.9	1008.6
9021	63.434	9736
1434	215.78	9306.1
6376	2270	6652.6
8324	9266.8	4547.2
4037	3867.1	4068
4394	6326.7	2861.9
3640	6731	5976.2
6796	4812.6	9250.5
2065	4932.6	8059.4
194	3612.3	4322.8
2674	4376.9	2285.5
3285	2705.1	1152
4438	252.08	5573.1
18	6383.1	1305.3
7446	605.73	1806.2
1160	2356.1	9569.2
1256	5102.7	2649.3
5180	9672	2892.3
2874	728.61	8220.2
3971	705.46	6033.4
2367	6990.7	473.35
1938	1705.5	1997
9529	4396.2	7872.1
270	7322	2377.1
4765	2882.3	7058.4
2523	6284.6	1670.1
8873	9945.5	9446.5
4904	2965	5778.7
7226	4221.2	9687.1
7169	38.665	6810.6
2745	6478.8	1725.3
8592	9760.6	7302.5
4472	5255.9	787.25
2006	2242.9	3344.3
1401	1184.6	4345.1
245	7003.9	2879.2
172	6756.6	9907.7
6983	7151.2	4655.2
8849	369.45	1909.8
1192	7443.7	8505.2
220	8281.5	2474.7
944	4036.5	1142.1
5624	4753.6	186.96
753	2410.7	1965.4
1516	1647.6	3082.9
1787	9896.6	1644.6
1244	3914.6	166.17
6223	6659.2	9796.5
7905	4619.6	8228.5
6352	3977.8	9733.6
8615	5490.3	9606.5
1513	8917.1	5859.3
4901	809.26	2411.8
902	5254.9	9413.3
288	4538.8	3655.3
425	4364.6	7062.9
4347	9976.3	3982
236	3642.1	8658.3
286	2971.3	7451.5
2069	717	6812.3
2836	3437.7	8796.4
8510	7780.2	8054.3
4714	7868.9	4178.2
245	3523	204.18
696	4904.3	141.92
4794	6255.2	7580.8
1449	6278.6	8425.6
3091	2752	1666.6
5173	9701.6	2920.4
436	9697.3	51.191
7906	8141.5	9880.1
141	9028.3	3193.3
7522	1668.2	2906.8
5921	346.24	2735.8
2454	9189.7	281.96
618	8862.8	883.98
3637	8313.1	589.25
713	3693.5	2312.3
5731	3457.6	3621.3
4086	2171.7	8775.5
5230	2148.1	940.23
8238	9378.9	5169.3
249	7553.6	9718.5
6386	2961.3	8076
495	8148.7	821.89
7509	980.05	6952.2
6301	5141.8	4968.3
5113	5864.7	5706.7
1303	8188.9	6942.2
5302	840.68	7763.9
2102	5426.8	9433.6
9802	4851.1	564.85
751	7429.4	3011.8
3639	1750.9	6619.6
7577	6152.2	6873.9
2633	5468.9	6690.9
3558	3694.4	1727.6
2988	5158	9108.5
5174	1910.8	3035.9
1423	8306.5	1419.6
1065	6966.8	489.13
1742	4950	9468.1
2677	5701.8	6822.4
182	1894.7	2490.6
5599	7903	441.34
7346	2686.3	5505.6
5527	9939.9	7317.6
1277	8709.3	5292.5
391	7358.4	1019.4
1045	9907	8696.8
1826	6183.7	3561.4
9719	3962.2	7095.3
4657	5347.1	7126.6
528	869.02	6567.5
5117	5211.2	7774.3
4723	3082.7	708.77
2641	8093.6	7023.4
6047	5418.8	4742.7
6875	8978.4	5911.2
2815	8560.8	4002.4
4891	123.4	4132.9
1539	1911.5	5050.9
9558	2448.7	3618.8
8345	2261.3	9237.7
3705	7597.7	1201.4
2864	1149.5	2745.3
204	1273.4	512.69
6980	1886.3	6603.4
491	8359.8	2680.7
1782	3096.9	2329.2
7782	8521.6	3922.4
2252	9189.6	2775.8
5876	4532.6	1370.6
2128	3094	3654.9
490	5753	7383.6
3084	3306.7	8400
6290	5944.1	2490.1
93	8017.7	2488.1
2567	3247.7	3505.6
2972	3838.1	8539
5463	932.82	417.37
822	2651.7	5808.8
1	5066.1	3136.3
6020	2793.7	8414.2
686	735.08	6382.1
5320	9110.8	2131.8
1352	7216.2	6761.8
1932	3384.4	1975.2
940	7684.7	492.82
234	6072	8970.2
3592	894.01	3707.9
1667	1084.7	9370.1
2442	9338.7	5550.2
3217	2579	5326.5
1675	7223.9	1090.2
4973	4946.5	9050
2431	5170.2	4867.1
1868	8851.5	3101.7
238	8552.6	1585.2
6221	9519.9	4519.1
8105	9990.2	9939.2
2034	4145	1167.2
7660	986.17	2672.9
2310	7453.1	2383.9
6866	158.46	2792.4
9901	1193.2	9505.5
1992	4588.9	4237.6
729	927.53	3393.4
3674	5467.9	9455.5
125	5716.9	9008.5
8194	287.83	2814.6
8123	650.42	894.66
5766	1268.4	5902.3
6251	5154.4	3703.9
19	8237.1	2879.6
6485	4573.5	1499.5
4904	8219	944.22
176	3280.5	2085.5
2395	7979.4	7806.9
9014	9278.2	6654.2
4115	1981.5	1026.6
7205	743.25	8179.1
2678	2292.5	3438.4
6699	4861	970.51
4486	7933	1538.8
2376	2223.3	4113.3
5632	7126.1	9088.7
5065	6717.4	300.35
9390	5840.2	2539.4
6468	9987.4	8663.6
2592	5406.4	9699.8
2586	9489.7	332.92
4913	8156.2	968.85
3038	5383.4	5573.3
231	9251.9	9849.2
4084	3492.6	8378.5
8476	3807.7	3715
1718	587.86	866.17
6438	572.82	3293.7
8678	6802.2	876.94
1539	5037.4	4361.2
8320	5234.9	9061
3991	2246.2	9217
7773	7737.1	4921.2
6909	9009.9	9631.4
4143	6153.7	9351.1
4449	6474.8	8296.5
1176	3541.1	145.84
39	347.49	1609.7
349	7238.3	4870.3
3650	4072.7	5894.6
121	5390.3	5873
7109	9633.9	8747.7
1469	9240.6	9373.4
7317	6843.1	8255.4
73	8872	6119.9
1340	4492.7	9633.3
189	4551.3	7398.5
4615	4868.1	5966.1
4299	4263.8	5771.9
529	4758.2	9031.9
2972	9442.4	8769.6
6094	8841.6	3078.8
511	2985.4	6142.4
738	5108.1	1856.8
7504	681.87	9584.8
7434	6780.1	9951.7
4768	4602.1	9037.1
9778	3922.4	6295
562	5764.6	6520.1
4879	8067.4	3813.2
8458	3143.7	5209.1
7071	6545.2	9302.9
3131	7722.5	6879.8
2866	7501.1	36.471
517	5338.6	8139.5
5532	819.07	1998.8
3359	6268.9	1650.1
5637	5475.4	9459.4
3286	6238.7	9419.5
4480	4529.3	8275.1
1855	4113.3	9895.3
712	8783.5	689.94
5123	7191.7	5848.4
2641	2317	4353.7
9310	8735.7	5039.5
436	4242.4	8185.8
4494	4708.3	5306.4
1190	5068	3269.5
5706	8546.3	1618.5
8149	645.08	849.55
2445	9180.1	166.7
7791	1462.9	6210.2
9576	4189.6	8273.3
2097	2669.4	1292.3
199	6868.3	7999.2
8424	5554.2	7013.6
2558	5063.1	7918.1
453	8454.6	3279
409	1462.8	9837.9
89	7883.2	366.58
6681	6046.4	9033.1
5066	2999.2	8207.8
2328	3511.2	574.32
5318	3730.1	5929.9
1103	4925.3	4604.4
470	7867.9	112.9
1123	8800.6	1416.8
4359	2120.5	7516.7
1095	2183.7	6908.1
6674	9560.5	6255.4
1728	5670.9	1533.9
9	7412.9	7921.2
9625	6926.3	1753.1
6397	7614.7	2325.6
270	9522.2	4595.6
7104	2377	7625.3
2395	1833.5	103.65
13	7406.9	571
131	4487.3	9355
1159	307.08	2811.3
1331	4322.2	6971.2
1202	8054.2	929.03
6223	1638	8594.5
7798	9885.7	2363.3
71	2680.4	4817.7
2190	960.94	2801.8
146	4913.4	7754.4
2604	6875.8	1396.3
5731	7020.1	2549.5
6654	2755.6	8254.3
2450	6421.3	646.69
1981	6079.7	6746.6
552	7569.6	7908.6
7799	8806.2	1615.3
2801	7333.2	4197.6
139	3360.5	7079.6
906	2547.6	5710.4
1082	5892	6263.4
7116	6892.3	8919.3
9668	2739.3	1282.6
923	8370.2	4032
3073	5061.8	2381.6
9945	6418.7	9151.5
241	9701.4	6784.5
5647	3218.8	3621.3
3219	8313.3	630.47
3526	2908	3417.5
6935	3963	5002.8
287	390.13	5299.8
5986	4207.9	6464.8
7347	8623.4	4286.9
1565	5893.7	9025.6
1626	3959.9	6432.8
6845	4742.3	2455.4
5762	1654.6	7488.8
42	7953.2	4632.3
6095	9270.4	7340.9
1284	934.73	9514.4
2208	7157.7	8641.6
7568	9937.5	1672.9
6009	2098.8	7505.3
9163	5620.6	8864
722	5480.1	1015.3
2022	1433.6	3144.6
9929	2785	9286.9
5409	464.45	5487.2
479	1623.1	7493.5
249	3498.4	499.92
9268	1215.5	553.06
9811	8017.1	2575.7
1240	3942.9	122.52
305	6610.4	2947.7
325	5857.9	5698.7
5897	8350.4	2670.8
2138	3394	7875
6964	3985.4	6472
4751	5261	3280.3
3874	9260	5520.6
4129	6407.5	5318.2
7698	3530.6	2257.1
108	259.83	2991.1
187	1329.5	2179.7
4039	7263	6918
8980	3986.5	5033
568	2193.6	6486.6
6367	7207.3	5939.5
2594	8337.7	5191.2
2103	6056.8	1338.3
90	6367.2	4854
2935	3326.8	3944.2
1827	9419.4	7763.2
2252	8793.4	2441.5
145	9585.5	5196.1
110	2293.4	9568.5
5813	975.6	3447.5
6056	5112.4	9684.6
3097	4346.1	7001.7
8340	2353.7	5772
9817	4208	6583.8
4543	1576.4	7607.5
8460	4928.1	1755.9
7258	1238.7	4349.7
8669	2885.8	3157.7
1391	898.28	2281
565	6938.8	2779.2
882	607.23	6316.4
3729	760.96	6426.7
834	2617.5	5830
2212	652.3	6067.8
6955	1116.3	7331.8
3511	2804	3171.8
4893	587.21	2907.5
686	8633.2	4544.8
1309	8153.7	2434.4
120	1858.1	8314.4
3695	5296.2	7141.9
5791	3276.4	5404.5
372	5365.7	3480.7
9944	5732.4	4156.6
5476	3349.8	3783.9
3212	757.8	2052.7
2455	9997.9	5967
871	8187.9	6955.4
1932	4083.4	9043.1
9351	9836.6	7422.1
5895	5739.5	3607.2
8227	5341.9	1921.7
4559	4813.4	219.51
7799	2756.3	2177.2
668	2152.2	4008.5
4744	3595.9	6892.1
8096	9085.3	9798.8
87	771.28	6577.1
2072	3926	4975.2
1985	6053.1	6716.8
6152	9658.9	1331.8
9617	6884.3	1829.9
170	4111	4254.3
5319	5142.1	4602.5
3122	7870.1	9668.9
2488	530.9	4411.7
9837	3025.9	9201.6
4591	2330.8	6622.2
6514	9991	2752.5
8243	9529.1	8323.4
5277	1437.6	4753.2
181	7835.8	5458.1
272	74.17	4780
4689	4955.8	7008.3
496	8902.2	8660.9
7156	9218.1	5032.4
6634	7214.9	5867.7
321	6182	9383.7
8158	7057.7	9054.6
281	3802.5	4621.1
8828	1440.5	2737.4
345	7258.4	4831.2
2132	2093.8	3951.8
663	999.68	9450.1
3047	9820.6	5830.6
3259	6568.2	8182.4
1278	6358.7	4516.1
347	3100.1	8179.7
2822	2295.9	1312.1
577	1673.1	801.2
5068	4794.4	3111.6
4302	4312.7	5692
7789	8226.7	995
1606	4033.7	275.9
6686	2701.9	6295.1
2209	680.02	6051.9
12	8036.1	2560.4
5193	2138.5	998.11
5941	9252.6	4509.8
4162	8575.2	8098.3
6984	1757.4	6618
117	7453.3	5496.3
1516	9450.1	2736.8
4331	3995.7	3604.7
5714	4196.9	8608.3
3857	1488.2	7548.6
7071	1894.3	2785.3
650	8472.9	2795.9
5100	1212.1	7470.5
924	2695.9	5759.7
263	1472.1	4764
9554	5542.2	2139
1789	6013.5	8307.6
8706	3895.1	7505.9
1081	6983.9	526.49
8457	7824.2	6922.8
1824	6036.1	5059.7
2204	8901.6	952.09
126	1673.3	7450.9
4689	2330.2	251.89
251	7509.9	1569.2
722	8174.1	1090.7
2075	7325	6948.7
9170	4382.5	1465.3
1691	355.14	5619.7
9001	1832.1	5111.8
7228	4212.7	9740.9
411	1953.7	1270.2
6215	6897.8	1353.6
175	7745.1	3303.3
235	7224.7	4787.2
9400	1386.7	4382.4
7264	3194.8	4977.5
2935	3945.1	9438.9
4651	5055	3225.9
196	4643.9	3617.7
3685	9020.6	7022.2
5394	5153.5	7942.1
6543	1418.6	9431.4
592	3448.8	7638
4540	1506.7	7580.9
8691	759.95	2108.1
3098	6242.2	7605
124	2862.2	124.68
953	524.61	1134
426	7229.1	5995.3
3697	5908.2	8292
8015	1007.8	6643.4
75	3133	236.72
6	9710.1	205.69
811	6505.5	7161.7
8041	3670.9	3444.1
7807	262.38	3033.3
5871	3025.5	6681.9
960	8800.4	2397.2
8470	5518.8	7052.1
951	1049.2	3363.4
699	8731.6	8789.5
3236	2428.1	594.91
2848	4312.6	7000.6
4083	3499.8	8367.8
3858	4521.3	7698.9
2126	5716.6	8045
7728	2993	4714.6
7023	3853.7	4499.9
1904	2743.4	8277.6
9330	2956.1	8094.3
978	238.53	9299
84	5266.3	584.77
1	2565.2	6817.4
7259	1736.8	6604
4685	644.3	6107.1
754	4616.3	5605.8
2933	2867.1	1066.8
544	6824.2	8152.4
7216	2613.1	6843.3
484	2834.6	135.97
42	344.44	1617.4
2365	9701	2384.6
8986	8934.8	2826.4
2340	6344.4	4820.7
7575	3535.2	4456.3
1071	7866.2	1215.8
7507	9173	8705.1
5339	4462.4	9768.8
1640	7738.7	5787.7
8369	9197.3	8331.4
1393	404.24	1968.8
1824	2375.6	2520.2
1307	4420.5	3265.8
2639	1958.9	4430.7
738	6228.1	145.6
4567	9896.1	3847
3038	4801.6	6413.6
437	8817.7	7635.2
1861	4135.4	9934.4
180	6312.6	5218.4
7229	4259.5	9727.8
1290	996.87	8108.3
5216	8877.1	2387.2
4436	6396.2	2821.1
950	5102.9	4982.1
8738	6925.5	1516.2
3750	2139.6	6477.8
2001	2410.7	9655.7
102	5861.3	8273.4
2817	9439.5	2352.8
177	8411.5	2549
4283	8888.7	1645.1
975	2303.7	5746.7
6672	9531	6285.3
9211	8796.7	4804.2
4743	5419.2	1648.3
6571	7340.7	6575.6
2027	9130.4	3553.9
6766	1813.4	5058.3
1279	3367.1	7234
4036	7327.7	3126.6
4830	4834.4	184
4266	6517.1	2381.3
969	7598.8	445.49
5948	5353.7	5889.7
831	2677	5749.6
3341	8722.6	601.9
5454	7692.2	5780.5
1611	6863.8	1466.7
5584	367.35	8779.1
8805	2232.8	1035.7
3446	4486.8	9893.7
1	5703.8	500.54
2855	763.66	8235
7342	1812.6	1964.6
7792	4908.9	4690.5
280	8820.3	8727.8
6502	9513.8	9185
4375	776.29	2403.9
5606	7856.9	419.73
2231	1374.4	9261.8
2127	4716.5	6383.8
2754	5025.9	869.33
3235	4772.3	6380.8
7112	2045.9	4641.2
2885	249.28	3066.9
2092	2990.9	4044
4038	3886.9	4069.2
8912	2228.2	7711.7
6973	5886.1	743.88
144	9610.3	5126.5
2482	254.03	9775.4
9293	6887.3	8450
4992	4768.9	9265.5
5760	4488.4	3895
965	8595.6	1325.7
7588	7791.5	5737.1
6781	9775.9	1689.2
6446	4374.5	6244.3
1825	8958.3	7410.3
1334	4336.3	6913.7
7223	7052.1	4204.8
6639	8857.1	6105.9
9575	4211.2	8264.3
6423	9695.5	8994.8
902	5085.9	4758.4
748	6366.1	8439.1
5104	1198.3	7532.1
1132	7605.7	7959
229	1687.3	7375.4
2364	1879.2	5225.3
52	8250.3	6858.8
758	8392.4	448.6
3012	1062.2	3382.7
4321	7110.8	9073.2
1542	1864.3	1963
2005	7157.1	4369.9
4934	501.28	5348.7
229	2816.4	1792.8
242	6341.2	8850.9
325	5563.7	7035.9
7256	2625.4	6031.5
6745	4921.7	7783.1
3126	943.97	4319.6
1825	8284.1	538.01
173	3416.6	6858.6
318	8933.8	3082.2
210	6053.1	553.88
2491	7019.6	9336.6
9483	6125.8	6938.8
9671	2684.3	1276.8
241	1577.5	7789.8
4032	840.48	1270.8
359	2616.3	1107.6
8138	4089.6	3010.7
169	9732.5	8968.3
3160	4967.4	1754
1578	8164	935.42
311	350.37	5250.3
1358	9576.7	5436.5
5892	4175.9	8674.9
6368	753.32	6007
9630	9719.8	2411.2
245	3512	559.8
4930	8165	2468.8
2072	2812.3	9048.9
1503	5912.4	5628.5
1068	1614.4	7798.8
1516	1809.4	1981.4
2678	4404.4	2369.2
9768	376.94	8919.9
4549	9918.7	3812.3
2676	5701.4	6781.9
5523	2255.3	3385.2
1935	496.79	6379.2
305	8995.9	3015.2
7690	698.68	8468.3
2048	5419.1	9480.9
5442	418.67	6258
3124	7886.9	9667.1
5240	8859.8	1524.2
3337	9784.5	3712.5
2083	8054.2	3657.6
3865	6520.6	9505.5
3044	7954.3	1589.8
4948	1760.6	465.06
5117	115.81	3388.6
1716	4209.7	9724.3
8997	6506.9	1411
3	3748.9	4316.7
1266	8199.1	2447.7
2678	8992.5	4305.6
2586	7202.9	4491.9
6955	4363.1	6756.9
8123	2997.5	8847.7
5385	6690.5	1709.1
6293	9226.7	8.4151
2201	3120.3	3640.1
8951	382.92	254.73
2963	9623.1	5136.4
2971	1610.5	1261.1
551	2462.2	549.69
5347	4532.1	986.66
8288	3958.3	4037.3
5034	7672.8	4269
7580	2907.4	1053
8529	2726.1	5775.2
520	1323	541.82
7791	2793.2	2204.2
5697	8584.4	1532.8
695	3866.7	3458.7
2351	1081.1	2612.9
2590	4405.7	1825
3029	4415	5207.9
9721	7310.2	4437
1683	1237.6	513.25
5504	2955.1	6103.1
7381	5191.2	1138.7
6519	7177.4	3601.2
1086	6614.5	777.7
2083	9173.9	8884.2
4210	7524.6	3792.4
872	294.66	2819
4322	1728.3	2634
576	9133.7	795.88
6850	3934.5	9134
905	1677.3	7858.5
9162	4337.3	1462.2
5171	2439.5	594.56
2337	6335.7	4837.9
2576	2728.5	3703.4
5373	8481.4	5873.4
1246	9997.5	4986.9
305	7619.6	185.81
648	8085.7	9179.5
4495	9928.8	8693
3407	5420.9	1262.2
5890	4793.9	5979.3
9048	5328.1	1586.2
1936	6757	2129
1976	7345.5	4435.3
8608	6904.8	8828.2
4214	8125.8	3570
4943	6933.9	1442.2
2981	2684.8	1914.3
113	7162.6	7962.6
1568	9253.7	9430.2
3444	7690	676.86
3556	5104.1	380.34
5400	6351.1	4875.1
5532	8317.7	4318
1470	8826.9	4779.3
5540	1351.2	9289.5
1436	6579	894.58
615	4534.5	8185.9
31	6626.6	2302.9
356	9062.8	7352.9
739	7559.6	5700.8
1047	7742	1154.3
56	8587.7	1615.8
6245	3242.2	4970.1
5263	3579.5	5022.3
1378	9586.9	5113.4
3062	2666.9	2418
350	4284.6	9765
5090	1286.4	3176.4
1237	5112.2	3265
4086	7117.3	8252.7
7643	2005.9	7464.6
1580	5956	1408.8
61	70.431	4074.3
1443	4373.7	6631.7
6571	8063.2	1787.1
2435	7941.6	7834.4
5456	130.73	4464.5
3927	3259.2	8995.7
1541	1832.2	1985.5
9662	2703.8	1301.3
279	5455.8	9750.2
498	4945.2	7018
2078	728.22	5478.3
8689	2636.2	6014.8
5967	5134.4	1145.8
193	9964.9	9914.4
126	2299.2	6612.2
1402	7278.6	2406.5
561	9401.7	8194.7
102	5424.8	9409.3
7062	6411.5	2821.4
239	102.97	8641.5
3758	6287.3	7560.6
1294	3919.3	7549.7
667	929.02	9501.4
3530	5714.6	1199.8
3861	1671.9	2943.7
8220	6436.1	9563.6
5587	625.58	9399.8
908	6500.1	1034.2
1841	1827.7	8369.5
3163	1551.1	9446.1
2697	9135.1	5604.7
851	4308.9	7847.3
179	2275.6	307.66
1698	9320.3	8014.9
2555	8879	3050
323	8853.2	2436.8
2983	8794	2372
627	1584.2	4450.6
5327	2766.9	8606.3
15	8503.7	9009.1
6595	6411	2865.3
4711	9751.8	1466
786	3508.7	9896
525	4768.3	8989.8
3005	9597.3	6238.2
1727	5986.5	1369.6
1258	4859.2	6799
5835	6576.3	8685.9
5	9117.6	1450.4
4432	9013.8	9560.3
6483	6359.2	6712.2
2492	8496.6	7168.3
2371	8816.9	7639.2
4710	8257.7	6331.6
679	2345.9	7147.4
616	1201.8	3167.3
325	3647.1	3409.3
2602	5510.5	1591.3
1608	2395.9	2549.3
7242	8597.8	8108.9
1729	5737.3	1484.3
9790	6027.8	546.54
786	7730.9	660.75
2736	9104.4	754.29
5178	5737.5	5118.4
976	9194.9	4748.4
757	7441.6	3002.7
262	40.777	3969.5
7072	1881.2	2756.4
3159	4953.7	1713
5447	7582.2	7332.3
89	7782.9	5540.7
4124	8297.2	2832
8523	3057.5	1854.8
7783	4105.3	9992
2124	6548.8	8646.2
444	8559.4	277.78
5399	6370.7	4831.5
3597	6812.9	1451.8
1742	6592.4	1837.8
7788	4490.5	8639.7
131	6253.7	4787.7
9466	4876.7	5005.2
8831	8455.9	3853.2
1173	2772.7	5160.1
2123	8389	5845.1
8716	9914.7	9435.8
1517	1101.7	8112.4
219	7603.5	272.88
7	5334	8.8899
1554	4577.5	4049.2
8157	6347.1	131.71
6696	4527.8	9158.5
1729	2137.6	3843.6
7680	4480.4	354.67
104	6767.6	3866.8
3373	6211.2	1623.3
2132	8199.1	9855.6
9078	8505.8	1789.7
1564	6130.4	8890.2
2587	6554.9	568.29
8499	3393.9	9991.2
47	7815.1	5555
685	1408.9	9791.2
530	3506.9	8461.6
746	8878.5	4401.3
6007	1118.9	4660.3
415	8347.8	3284.8
1238	6048.5	5312.1
35	505.23	7512.2
4972	9975	8648.9
5579	6182	8130.1
3249	540.38	1539.2
8567	9091.8	3574.8
905	7748.5	1121.2
9527	4541.4	9650.4
3733	3255	9370.4
5298	3969.7	7121.6
1292	9335.7	6747.7
274	151.52	4872.5
8634	5157.1	394.4
810	8779.7	6031.8
9255	3552.3	3037.2
502	4696.8	2518
1745	5128.8	537.08
2452	6527	349.1
7203	851.56	4628.3
3063	8387.8	402.82
2802	4535.4	974.25
5235	6092.7	6718.1
7634	4532.1	1032.8
2540	5272.1	3270.2
6688	7936	1598.9
5269	4357.7	4094.4
2328	4921.4	9216
228	936.53	9581.3
5729	6877.7	1414
2017	9584.1	9870.5
714	905.35	2128.3
9615	6882.1	1740
4401	5857.7	5321.7
243	5043.1	6210.1
9799	2068	275.25
3063	158.23	4249.8
23	7319.8	8878.6
9217	6199.6	4474
96	52.233	5670.9
7256	8539.6	8060.3
3056	9978	9312.1
4434	6445.5	2845.9
7569	2148.2	5213.6
1033	5769.6	2909.9
8411	6583.9	4068.1
1775	4417.7	4542.5
28	1604.5	3301.3
738	8188.2	5167.9
475	3163.1	5345.9
9660	2721.8	1244.6
3987	9422.7	8802.9
3572	3939	8587.1
345	5931	3983.8
3839	2704.2	1600.2
3302	7555.2	2734.3
4	9393.1	5706.4
5554	469.57	8571.1
4080	3533.8	8405.8
5157	1854.5	114.33
6420	1311.9	1013.1
510	7131.2	6034.9
1257	4391.5	4975.7
9042	2180.7	6970.9
7472	6124.7	8348.9
2524	6853.8	1473.9
5262	3637.9	5082.2
4069	1118.6	3495
650	3097.8	3148.7
4653	5020.5	3281.9
7156	950.74	4246.4
732	2534.3	9440.5
24	8552.1	6557.4
719	6483.1	7183.3
7790	9878.7	2398.4
26	1632.8	3284.1
82	1267.1	5796
9222	9957.4	9448.1
593	6395	9098.5
6987	4235.7	4331.5
3159	6831.7	7974.1
8133	144.81	4079.6
3006	7111.8	5844.6
4688	6429.4	2885.2
456	2149.9	8631.5
2751	9541.5	6310.6
2503	4688.5	1501
6	8976.8	2192.1
4214	2348.2	3203.4
4158	1016.8	3389.3
1354	7262.6	6743.2
1288	403.95	8022.2
2880	7530.8	92.534
6630	1581.9	7245.2
8841	5433.2	4896.9
9425	7601.8	2183.4
6224	1601.7	8581.5
2181	7291.8	5877.7
4877	3374.9	7729.2
6947	3245.2	8432.7
1313	3183.8	5257.6
3689	6325.2	4833.3
3961	124.81	2640.2
1442	7357	6573.9
7644	4301.6	1123
618	5497.6	818.73
9414	1621.1	402.99
247	1430.5	4782.4
1	7089.8	6784.1
1245	3954	172.01
191	4319.6	8497.5
643	7128.7	7223
2181	7712.5	5508.3
940	7620.6	1171.3
1023	1296.4	262.32
2492	4272	2070.2
6	5540.6	5995.4
3013	4784.7	3127.4
6751	4975.7	7733.4
2573	3846.8	3477.9
3036	9210.3	229.73
6141	2724.3	354.72
1710	7735.3	8701
7074	1931.2	2824.5
2132	540.96	7786.6
520	4793.5	4140.5
165	255.72	1392.8
856	2827.1	3932.2
2972	7520	5151.2
4445	2516.1	553.78
4401	5342.2	8998
1358	2938.2	2036.3
2531	1215.5	3265.8
6846	4753.7	2480.5
367	9111.6	7391
8371	9144.1	8375.5
5995	2052.4	8119.5
9300	6894.7	1824
539	892.34	3387.7
6122	5539.9	6419.4
2591	4346.5	6088
878	2835.5	165.39
1165	8791.6	1379.9
475	6757.9	5130.3
2167	7332	5902.8
3272	1429.3	4135.3
1418	7898.3	7726.8
1747	5123.3	527.77
6786	4798.5	9247.6
521	359.3	8411.9
2049	7143.1	9077
6144	9597.2	1343.2
7241	8554.8	8065.2
5464	2351.9	327.53
4916	4638.6	8875.1
8694	7755.5	5477.8
962	819.67	2382.7
4745	3273.7	6313.9
9888	9275.1	8027.6
8419	2995	6078.1
8106	867.07	8269.9
9708	9702.9	2357.4
9693	856.15	2798.9
3185	2003.8	6148
3948	2021.4	4695.1
329	1674.2	3023.6
129	8626.9	5346.5
5493	8089.9	930.16
98	1273.5	3500.6
540	4554.4	305.63
953	5143.4	4956.7
2348	2348.9	5723
168	5452.4	5799.6
6381	3025.9	8131.7
4899	791.41	2404.2
143	9523.5	5453.6
4194	7568.3	3835.9
4098	7155.1	8669.6
2702	3002.1	6760.1
384	7534.1	37.939
2625	6922.3	89.903
1245	597.25	5340.7
4905	4914.4	103.19
3939	295.75	975.9
9258	6491.6	2849.9
4157	1079.6	3388.8
193	1216.1	3183
1811	5845.4	5139
409	1964.1	1282.1
7003	6658.9	974.8
406	8216.8	2227.5
247	7543	1615.9
2474	426.38	4219.7
1301	6263.4	5245.2
1209	768.63	6530.6
2447	4722	2429.6
2210	365.69	2974.9
873	574.34	4421.3
8697	1789.8	5227.4
3983	3192.6	4112.1
6525	2397.8	4183.3
5939	4878.8	6797.3
3129	2692	3743.6
502	2563	5701.8
5176	3844.9	193.17
2898	9779.3	1682.7
7856	7237.9	5652
4781	7842	3783.2
7729	8201.2	3664.3
4586	4521.3	9030.6
6130	863.45	2205
287	6011.7	1445.7
7417	4963.6	5001.2
1835	9387.6	7770.8
9128	2659.4	9455.2
1410	914.23	2531.1
913	1887.2	2818.6
6777	4803.1	9269.5
4240	8599.1	7599.6
6047	7236.2	5736.4
448	1454.9	8017.5
7236	9523.6	6225.5
9535	5571.8	2102.4
8997	8135.6	8489.1
2640	7210.7	6899.7
210	4042	1118.5
8381	6803	1766.8
1908	2725.4	8220.7
109	5882.2	778.44
1301	8162.2	2477.1
238	1677.8	7768.7
3289	7289.3	8854
3035	8039.1	1688.3
583	547.54	1146.9
8934	8537.2	5241.2
245	6996.8	459.92
4882	6173.5	389.96
8192	253.3	2761
8797	1247.9	1576.7
7233	1848.4	7215.4
2808	4988.7	3902.8
7846	4766.1	963.8
940	1902.2	3027.3
1016	5596.2	9699.1
3446	5128.4	7363.9
1593	6824.8	8266.7
324	55.715	5683
5759	1001.8	5541
948	7661.3	1162.1
4190	3812.4	2529.4
6858	2969	1995
2058	8979.5	6344.7
261	7253.2	4898.1
4129	2808.1	7033.7
6290	4755.5	2156.1
243	3535.7	536.94
417	954.56	4686.8
42	3581.6	210.04
4039	3464.4	8401.9
3315	4897.9	5946.6
3820	5919.1	1584.7
47	6091.7	5921.6
3194	3278	8670
592	7465.5	8816.8
782	4361.9	6279.1
6983	342.82	3596.4
2296	5995.9	954.68
880	6013.4	1447.3
2908	1707.5	3362.6
6650	5037.6	2407.4
9897	8860.1	1540.1
260	7534.8	1572.8
4167	6186.7	9371.6
8651	4403.1	1469.5
894	3799.3	1207.2
157	9944	2072.6
166	6566.5	8691.8
9133	7533	7296.9
7276	8722.4	4469.8
5	5038.7	3092.1
486	1164.7	4410.3
9407	1371	4422.1
3287	7685.5	448.04
5152	3566	1583.3
905	4414.2	8800.4
942	2342.1	6560.8
9467	3802.8	5698.5
9857	7427.9	2221.4
6425	4009.3	8627
2414	2354.8	9697.1
9631	9748.3	1640
9269	133.03	4373.3
5892	4223.3	1087.3
1225	9563.3	8294.6
485	5678.5	7388.6
128	7434.9	3496.1
70	1230	626.39
1119	7774.6	8646.8
287	3429.3	7629.4
378	5926.7	3594.8
704	7387.5	5927.4
6518	3710.9	4672.7
6641	7398.3	2202.4
5569	1606.1	3536.4
537	4964.6	983.76
316	3050	9238.6
1071	1528	7768.9
2	1800.3	2450.2
1083	1779.1	2087.8
6954	4414.1	6730.9
2255	1378	9230.1
4319	929.01	4413.5
2560	8826.7	6771.2
6443	4346.1	6243.6
2574	2764.6	6406.1
3432	4242.2	9587.1
8344	6910.9	1749.8
6092	8029.3	4750
1231	9566.7	8312.1
4	473.4	5171.4
3190	56.291	223.92
5583	367.67	8765.3
2300	8956.8	6343.4
609	2237.4	8502
4043	7400.6	3070.1
2017	217.09	3393.2
145	173.71	861.24
7471	6171	8265.3
101	5839.4	3800.8
320	8939.2	5797.2
4989	3901.3	4605.6
3837	5007.1	8220.4
288	7557.6	1579.1
6760	9431.7	5721.5
9898	8837.6	1481.2
51	7799.3	293.79
3286	7660.5	368.44
2166	316.02	3013.4
6949	6011.6	854.02
694	4307.7	9732.1
37	5520.1	7050.9
8457	6089.8	6887
397	1901.8	2432
1940	3611.8	2367.6
3721	3832.4	5592.5
7211	9285.5	180.95
3119	6717.7	2381.5
1878	4151.4	3800.7
7664	2402.7	7571.3
1339	5335.6	7134.3
4709	8170.2	6333.8
3165	1007.5	4722.8
7299	5545.4	351.35
2287	7282.2	1569.3
2605	7198.3	8789.4
784	1901.3	2802.1
156	9583.2	8758
4451	7645.4	1187
7785	3987.5	9476.7
4719	1676.3	7518.3
9113	5733.2	4110.1
7698	9348.8	8031.3
7434	3942.9	9441.1
4015	1443.3	1489
[truncated: 5,258 more rows]
