# Supplementary material for: Verifying molecular clusters by 2-color localization microscopy and significance testing
Source: Sci Rep. 2020 Mar 6;10:4230. doi: 10.1038/s41598-020-60976-6 (PMC7060173; doi:10.1038/s41598-020-60976-6)
Supplement: Supplementary file 2 — Supplementary Information2. [file 41598_2020_60976_MOESM2_ESM.zip › 2-CLASTA-master/Simulations_testdata/oligomers_tetramers/locs_labelB/tetramers_results_sim_1_locsB.csv]

frame	x	y
1752	1010.6	5736.6
3063	3631.5	8430.8
9250	3264.5	7574.6
9417	7148.8	3906.2
7559	8306.3	5335.3
3118	29.652	7478.3
2271	9491.5	9345
2946	9312.5	9584.2
7801	4656.3	1627.9
7586	7011.8	4600.4
3421	645	9406.1
8138	8153.4	4580.6
8583	5373.7	4238.3
8442	6612.4	7207.5
300	3691.3	1734.3
4157	9028.5	5040.4
2073	2414.2	9261.3
5421	2801	7824.3
509	1370.9	2013.1
225	2633	6438.2
529	3071	4930.9
9430	7569.9	2847.3
165	6513.6	2721.6
6642	4460.7	9983.1
7946	6982.1	9799.3
5190	1623.6	6979.8
805	8890.5	326.18
1907	3669.2	3970.2
7166	7069	2281
8813	3731.6	7000.2
804	8821.9	8689.7
3446	7536.4	6467.4
538	6551.1	4301.2
9008	1141.3	5640.3
4877	8284.5	6405.2
7872	6969.5	9881.9
3675	2130.2	7691.1
3557	4295.2	3264.9
1319	9683.7	8662.1
4299	5430.2	9083.7
3140	2001	69.719
8064	2297.5	2025.6
2977	8751.1	6716
2835	769.1	2459.8
1805	8223.2	3945.2
4061	7011.4	1092.8
1623	7638.9	8816.9
4668	7996.2	3793.8
1556	8458.7	3023
6940	7220.9	4613.9
4377	8793.7	3551.6
4693	3218.5	5081.2
8253	993.76	7309.5
1965	5198.7	3545.7
4610	6821.2	5902.5
2097	8423.6	5219.9
59	8588.7	9593.3
1405	6246.5	6480.5
2772	8887.1	9055.2
8781	2919.1	2699.8
463	8017.3	3037.3
95	2626.4	3314.1
119	2044.9	6138.4
8068	3979.6	3472.4
3139	2138.4	7395.7
6300	3351.1	1995.1
8683	290.81	4905.2
222	3202.4	6084.8
1791	2845.6	6694.4
2009	1592.2	9516.7
3848	5203.4	8742.5
6999	835.28	7883.6
725	9622.8	1607
3194	202.97	4942.5
4281	4191.7	2383.8
2953	1029.9	1447
9197	5496.9	8805.4
2531	7916.7	3359.3
9265	778.25	131.84
1543	3416.3	4057.8
4676	1664	2618.6
1279	458.83	1857.9
4318	4366.5	3582.9
3579	4329.9	3256.8
6882	2058	4877.9
142	8331.5	6597.6
5006	4851.3	9644.2
7441	1061.7	1862.7
1087	8786.1	7344.1
8179	977.53	7265.2
618	2605.7	3278.2
6877	4575.6	1846.3
8963	3112.9	8886.1
901	4157.7	620.5
254	1510.9	7697.9
502	2043.1	647.63
34	5024.1	8625.2
1140	1510.2	5266.3
151	5565.5	1392.2
3947	8685	9260.5
4912	9703.7	3835.3
1601	8233	1751.6
4369	2988.5	5458.9
6850	4516.6	5090.9
6639	3635.9	7357.9
8998	9390.7	3465
9222	9509.4	7517.6
2806	9401.5	4601.9
1436	2263.5	4012.8
2532	6954.3	4606.6
4402	2684.6	4910
2269	3010.6	1629.1
514	1686.2	1796.8
759	476.9	1155.2
983	6322	287.31
1702	6047.1	1328.2
7721	9402	9973.8
569	7911.2	162.96
6775	1099.1	9758.7
2142	219.46	2843.5
1236	4367.3	1766.4
3721	8061.5	3151.2
13	4122.2	3464.4
240	5314	6376.2
1385	366.7	7457.5
4391	6997	4587.7
8165	3671.5	9088.5
493	1061.4	1234
6742	736.82	4508.2
3181	5675.8	2163.6
1354	1568.3	3675.9
4607	9208.3	8842
4046	486.68	1137.1
5726	2523.5	958.49
180	7009.3	578.45
2857	7066.5	716.53
5959	1612.8	8530.4
1580	4027.6	5545.5
995	7430.1	6472.3
2900	5007.2	6798.3
7792	3717.6	8403.4
2599	9242.8	1387
288	3370.7	8589.5
121	437.54	6955.3
8129	1199.3	2415.4
1237	9277.4	2875.7
4992	2602.6	5639.1
2152	260.5	6515.7
6842	7601.8	560.53
6005	8116	6920.2
1673	8333.2	1918.8
6668	4837.5	5339.9
408	2570	4358.4
1050	7456.2	3854.8
620	9794	9900.6
2323	4383.4	9388.3
3959	491.61	868.43
1047	851.27	5861.6
9691	2484.8	2841.5
9850	7024.5	4518.7
4622	8298.1	3696.5
2319	6395.5	241.67
7086	2032.8	8414.2
30	8764.2	305.29
1157	1605.2	3461
9194	7471.9	263.48
3990	1784.7	7850.4
277	9954.8	6608.1
2559	643.29	3978.8
9947	5154.3	9572.8
4156	2628	5155.5
1928	3114.3	2106.4
1780	611.29	251.04
4343	9732.4	6365.2
319	9494.6	8302.4
9068	840.33	7817.9
6336	3269.3	1633.1
1790	3241.1	7909.5
1864	9071.4	6571.9
3436	2135.8	848.49
1087	4031.7	6093.1
428	7182.8	5864.6
589	4768.6	4471.8
2350	4098.2	4405.6
618	2863.8	1721.8
505	8366.1	6538.6
2538	1246.1	6314.1
7792	1604.1	4325.6
7527	1118.4	5703.2
4713	8773.6	9577.5
6520	7355.8	816.95
4422	6386.6	9039.4
653	8785.8	5399.8
243	9595.9	1670.2
4012	8603.5	5776.6
6429	7887.7	3410
3643	9535.9	4256
1	582.11	2009.2
6452	6913.9	9819.6
2649	8412.1	218.22
2567	7580.1	4268.3
8775	769.83	8929.6
5329	557.94	4464.3
4633	1149.4	8071.9
9957	6699.4	541.99
5026	8195.5	6932.1
5695	4423.1	256.42
1981	5095.4	9829.9
2945	819.45	2503.6
503	1150.1	1162.1
1174	3802.6	9823.9
685	9605.5	1603.8
1309	4412.9	2039.9
212	8938.4	295.34
9415	1747.9	4253.4
36	5801.5	1281.4
117	5432.6	2786.4
7466	5713.6	1460.1
1812	6116.3	4354.6
4167	2900.8	6524.9
1503	7222.4	8351.7
328	7348.1	9253.9
1724	2781.8	3142.3
4900	9594	5156.4
1162	4987.8	4299.8
1106	7218.6	467.61
7656	7653.3	8140.8
673	5063.5	2370.1
5493	2850.7	4929.8
8292	2711.2	5829.6
2791	5028	2195.6
2274	3185.2	5972.5
4962	693.26	5756.3
7647	9001.9	5388.9
3288	5540.2	7577.8
479	4264.7	3092
5726	7795.1	4944.4
6660	2141.6	121.63
84	9222.1	7345.1
8144	1827.4	8830.5
7642	5933	925.86
1772	212.55	6254.3
6753	321.91	684.39
6983	110.04	9960.3
546	2852.7	7187.4
5	5902.8	3286.6
6737	760.75	4436.1
446	7228.8	8380
2240	9036.1	727.05
4184	1602	9709.3
5503	2096.8	1727.3
9543	2091.7	8401.9
4213	511.98	3949.5
6391	9669.1	5927.2
3953	4413.6	746.28
103	1062.6	2952.8
5684	9687.5	3743.3
5340	6986.7	9865.3
2499	830.21	6700.4
2349	6987.5	1058.5
8183	982.34	7258
7340	7131.9	8913.8
9324	7015.7	4529.4
513	5813.6	1251.9
534	3284.7	472.74
1247	346.06	6079.3
4543	4022.8	6450.2
5524	4674.6	5524.6
925	2610.3	5869.1
101	3344.9	8704.1
220	2311.1	6819.7
3003	7508.5	8958.6
9525	5185.4	8077.3
654	1129.1	9791.3
2846	2433.5	9620.2
104	6256.9	1922.5
4100	4416	4172.9
3704	6868.4	6626.7
936	9296.2	6419.8
4355	9584.6	8761.9
3773	346.21	6573.3
1504	7877	8027.1
4402	2081.7	8432.6
1747	5524.3	2695.5
6611	1285.8	274.57
3158	3132.7	818.93
120	8295.5	360.2
1583	7517.5	7406.3
1888	2749.1	3124.4
582	7930.7	590.33
9612	8294.2	34.14
5623	5368.3	8594.9
6441	1043.6	8312.8
51	1673.8	3416
172	3914.6	8499.2
689	3704.2	8271.6
58	991.28	499.15
3446	3178	3899.7
8580	5370.8	4195.9
748	8500.9	237.18
28	4173.1	9207
3546	2566.9	6474.4
88	1483	7858.5
2024	6026.8	2342.1
1060	7216.8	4651.6
5421	2868.6	3174.8
3788	100.11	5913.3
4832	4272.4	9155.2
4223	5967.8	5308.2
1389	9587.4	3871.7
2933	6229.5	1528.3
2464	1231.9	2867.7
6796	4596.4	6802.1
7676	2164.7	7376
4094	7726.4	8327.1
2049	3043.6	8228.6
8248	4276.9	1854.9
8544	8419.1	6185.4
307	647.25	1255.2
9945	6809.3	7397.3
1447	9086.2	6632.1
7723	4571.9	3547.1
8346	6461	4448.1
1663	9692.4	836.13
2305	9726.9	8931.7
7057	6413.1	9011.4
509	2398.3	3268.4
4123	4663.2	7388.9
7016	5540	9375.4
1067	1997.9	122.95
1857	2789.9	3107.5
5688	6911.6	1676.1
3420	9785.5	1114.9
8085	305.31	631.7
245	3172.7	8914.9
8324	5032.1	52.544
1500	6406.7	9054.2
6096	3276.6	348.16
2327	4310.9	665.33
3695	5762.9	5970.9
3124	5727.2	2162.6
3690	5847	7463.3
5703	7782.6	4880
7504	4759.4	3295.1
6119	8739.5	6376.7
6837	8477.1	8639.7
290	8438.9	5225.4
3644	4349.2	1792.5
322	6279.1	6938.2
9734	5902	341.34
5008	2337.5	867.65
6846	7660.2	568.15
241	6356.4	1902.6
109	5449.5	6131
2872	517.64	3300.8
2751	8482.8	3068.5
9623	6795.9	5890.6
506	9123.2	2111
407	5352.5	4511
1381	9041.2	6971.9
5989	4296	9986.3
2377	1169.7	1876.7
888	5735.1	9075
9352	4133.8	613.6
5595	3836.2	6755.6
1836	9582.2	8369
10	940.92	1982.2
8256	886.61	8292.2
3640	5023.7	4676.3
1014	9318.9	9139.3
1077	7227.2	1957.5
6868	5534.1	4623.5
1927	1942.1	2580.7
8581	5408.9	4191
1459	8170.9	1290.6
642	8968.2	7502.2
951	1071.5	1567.1
158	1204	3068.7
3288	841.56	5745
8144	6552.6	8844.3
6059	7101.7	3736.5
8230	4895.8	5354.7
1708	4526.5	9797.9
856	7418.6	7851.8
99	1968.7	2521.1
4894	7577.2	7046.8
1582	3133.7	526.29
7199	8465.4	8057.4
8673	6102.1	8574.6
4707	4501.1	5041.6
7504	8025.8	597.94
3847	1275.4	3818.7
7509	410.7	8094.6
1555	136.45	2447.6
4253	657.2	9363.8
9686	2917.7	6675.1
4221	2699.3	146.67
866	179.21	5176.4
901	9107.5	9589
1513	7825.7	8025.9
5880	7755.9	1422.8
402	1202.4	9020.5
1639	1861.3	5571.4
1415	2447.8	811.57
6682	1631.7	1028.6
193	1633.3	7223.4
296	6713.7	8846.8
3719	5253.5	3144.3
1378	2053.2	2391.5
1565	940.67	7679
3933	567.5	3468.5
1047	7801	5997.2
9431	1192.2	3384.1
4197	153.85	1764.5
1371	8015.2	5299.3
8029	4063	7901.9
3445	8948.5	2141.8
5539	9414.2	5074.5
7154	1806.1	299.75
75	8175.3	5974.2
4472	2605.1	8753.9
2465	1188.9	2908.5
4488	9312.7	6393.4
231	8077.1	5447.7
35	4583.8	1486.7
6203	1761.7	7823.5
9952	7313.6	3979.1
2390	4536.7	5156.5
4397	9905.2	5219.7
2318	8897.3	1252.3
298	4374.2	3233.3
377	5107.4	6595.3
3231	3174.5	2126.5
2696	9770.8	3818.5
2021	2772.9	377.01
4825	8266.9	5573.5
4347	866.07	5920
2646	916.62	3927.2
9499	6776.1	1609.6
355	381.75	6690.1
86	993.25	4422
955	5050.2	633.91
2361	5699.4	2677.8
3570	341.52	6681.1
9309	5431.5	4189.5
5873	7928.7	3876.9
1106	1878.3	8506.9
7458	5584.9	4650.7
684	4059.5	5767.7
9939	5185	2493
7508	2057.8	2428.2
2039	795.96	4460.2
8414	9503.1	9891.7
1939	6988.9	3938.2
5170	3129.4	9353.7
9881	2469	4837.9
4353	3944.4	2316.2
214	2974.2	7296.9
184	66.328	8749.5
8787	3606.3	3306.7
4814	7253.2	5327
3599	857.92	4863
2260	3233.6	6869.3
34	8818.7	1601.9
8091	5637.5	2172.1
1623	8829.4	3010.7
5990	6540.7	287.81
7177	5284.5	2325.4
1836	4499.5	9787.6
8298	7244.5	5416
1552	7591.8	4909.2
4355	8923.3	2114.1
2850	5010.4	6811.8
252	6223.8	3331.8
6569	4909.7	4473.5
6942	5204.8	8152.6
1254	6484	6087.8
166	435.58	3820.7
2112	5638.7	8651.9
98	8769	6231.2
885	2702.8	7262.7
42	2537	3726.3
1910	6423.6	4829.2
1504	5792.6	5754.1
3100	2614	702.94
6111	8058.8	3076.5
856	6382.5	4522.7
3223	8098.5	4591.2
2734	893.06	6794.8
5504	8282.5	5324.8
6999	2854.9	6634
4046	5868	5954.1
8697	6181.9	170.92
2	8750.3	2010.8
157	8847.7	3068.1
179	7718.1	2224.2
8117	958.07	7217
459	6459.9	7725
230	8041	5387.5
1977	6803.5	7342.9
4343	446.35	8819.8
1048	9629.4	8661
2262	4283.1	9999.5
2249	219.81	6732.2
3429	2888	7868.5
6837	8007	5308.8
7166	8965	3677.3
584	2975.5	3988.4
9503	2267.6	3993.8
146	117.19	7413.9
6046	8761.8	9586
6648	4549.1	9400.5
173	4172.4	5669.2
2519	9804.6	7090.9
1831	7048.8	3940.3
9324	4845.7	1340.3
404	8215	3159.4
8887	1784.2	4221.8
3108	6566	4687.4
4333	2520.6	6377.6
2515	7329	2860
85	9022.9	755.9
6660	634.21	9326.7
4204	5329	9039.1
7641	1318.3	6317.7
6419	9972.6	8175.4
1226	2092.9	2763.1
5785	2876.7	1538.8
5227	9727.9	6359.5
5198	2329	1560.6
513	5041.5	2204.7
4636	7187	2289
5490	9555.7	7468.8
5028	9665.1	3772.2
1300	5261.2	8066
9664	8227.7	6837.2
6724	8419.9	6224.8
3576	4340.5	3248.3
454	5067	6748.5
8794	8077.3	6675.8
3748	4886.8	215.43
2133	2687.7	7470.2
545	9174.7	7317.7
4993	9261.1	8510.7
2560	8359	5586
2803	4792.6	7819
8168	4315.6	3257.1
1902	6414.5	4865.7
7721	4611.4	3545.4
243	1755.2	8211.3
245	565	7532.2
1324	9547.6	5125.5
3439	2015.1	2434.8
7576	3320.5	114.69
1651	9027.7	3535
365	5931.4	5242.3
1204	5482.8	154.91
122	3774.3	3543.7
2179	6247.6	4045.3
6440	8394.2	4066.9
2076	1417.3	2026.6
5729	9624.6	8653
7581	8345.1	5391
6664	4867.7	5264.9
2210	9670.1	3083.8
5151	3354.3	8633.4
1375	546.12	6356
3717	6671.3	1958.1
4029	4371.6	1208.7
4881	892.28	5820
220	7243.4	1851.5
3465	6002.5	4557.8
8215	950.63	7328
867	3192.5	574.05
8779	3024	2673.2
8798	8096	6718
6254	4780.3	9302.9
2482	530.31	4515.1
9801	1275.5	2473.2
5562	1795.7	8229.8
1560	1090	4844.2
2676	9762.6	3872.1
1162	7575.5	6161
8122	7505.7	2191.7
1362	681.62	3197.4
3191	7110.5	240.62
320	4095.9	9604.3
244	1811.8	8266.4
2163	254.46	6510.6
793	1445.1	1436.3
2708	6880.7	2135.4
2983	4692	5739.6
6660	9062.1	5374.9
8442	9017.3	1861.4
4534	2413.5	4260.8
4604	3225.5	5834.9
3854	3828.2	7840.2
2190	8857.2	7224.2
3698	9068.7	6869.2
3557	6003.3	4304.2
940	1929.1	9853.8
2963	9549.7	9607.4
9332	9197.5	7347.6
3245	7958.7	184.52
3872	6649.2	7425.3
497	1996.8	1265.4
3777	9603.8	2829.2
7629	3380	8662.1
24	9879.4	3010.9
348	3081.2	2446.5
1907	8398.4	5946.8
1	8542.5	4177
643	8909.1	7523.3
5054	930.97	524.73
5365	7000.6	9880.5
123	8324.5	332.4
2194	6805.3	7278.4
1202	248.5	1282.7
91	646.07	544.33
34	7914.9	3988.2
4794	4549.6	900.1
6921	5950.5	6150.9
170	6917.1	1592.3
246	8083	9059.4
1216	7449.9	8315.3
62	6502.8	5490.1
4036	8664	5736.7
543	5330.7	6372.9
1982	9978.8	637.83
4910	1519.4	5002.2
2299	1900.3	2946.8
1387	7717.6	4787
7233	3642.6	994.59
1976	4989.3	7946.3
6368	7273.2	520.66
2381	7588.1	3495.2
4317	767.19	5847.8
2935	8792.5	3040.7
2816	3066.1	9082.4
551	3039.8	6047.7
5005	2336.9	790.55
241	9300.8	1631.9
4684	3627.7	2984.6
9420	3115.5	4975.9
1629	9349.8	5708.2
6441	1434.6	918.29
96	8957.9	5317
1034	8489.7	5252
1297	9428	3527.9
100	3633.6	3935.3
9908	9754.7	7847.1
1613	5014.6	178.79
9395	593.03	3394.9
736	6589	7417
5973	1490.7	5099.2
699	6467.3	4561
4045	6513.6	2724.7
223	2091.8	4526.5
9535	79.637	1193.7
2024	1604.7	7202.9
1164	8670.5	6210.1
4740	794.36	8482.2
411	8940.7	4542.6
6529	5205	8194.4
1985	124.13	1462.4
939	2859.7	6660.5
4733	6349.1	8333.1
7988	3677.2	8825.1
248	9318.9	6847.3
4226	5916	5285.3
8134	5861	7085
3039	5187.8	8190.4
7921	6980	9830.3
2047	4945.3	449.36
9467	9588.4	2809.4
1482	3014.3	6074.9
9405	8787.6	5332.7
1185	4811.9	9748
9611	5456	8631.4
5356	6029.8	2090.7
2633	7387.9	8647.2
9004	9513.8	8279.8
102	3918	6634.8
5048	1652.3	1785.4
109	5864.3	4349.8
3602	5211	8172.2
6056	8435.7	4028.6
434	9985.3	1624.2
1393	8602	9114.3
1516	3639.1	702.53
1515	1478.8	3679.3
21	2354.1	8854.5
284	7488	3496.9
4381	1467.1	2902
8828	141.16	433.55
1951	6639.4	1032.3
4648	3010.7	7599.8
4657	7815	8000.5
1186	3525.9	6692.3
3422	5906.7	9690.4
8452	7145.5	2772.4
35	5437.8	7463.5
7602	1398.1	3978.2
3004	7486.3	8991.9
5347	6974.9	9829.6
1195	911.09	8019.5
4239	6771	7420.9
4188	6256.1	4699.5
5155	3418.6	8702.6
5977	5474.4	5094.6
1055	1460.5	2908
4228	968.71	8372.5
4200	112.35	1803
6877	5663.9	6934.6
7735	114.81	1831.2
2721	8492.9	3062.3
8362	634.84	6906.8
381	893.2	431.91
2902	6338.3	2759
1279	3729.4	7413.2
2760	5847.1	7321.9
3952	4423.2	746.06
5682	847.92	9567.1
7050	6390.3	9012.9
7421	3609.2	421.72
6291	7361.7	4473.9
729	2171.7	6064.2
4897	2268.8	7024.5
279	7149.2	5865.8
1990	4179.8	6744.4
1852	3186.3	7584
2560	1800	4247.6
6284	8257.6	8801
6826	6750.9	4755.2
854	2455.8	7082.6
1533	8280.7	2888.1
4888	7714.1	5227.9
4056	7877.1	5115.2
9000	1456.5	3318.3
3418	234.75	2392.1
722	8181.5	8417.1
6133	1502.7	9555.9
8367	9408.4	625.3
1781	3618.9	6609
297	8217.5	4954.4
2	3708.7	8739.2
8114	8464.3	9174.6
8173	1552.6	3651.9
3938	8078.1	6755.3
1863	4484	2098.9
3482	9234	2374.8
6207	6397	693.31
7239	2036.1	15.776
5273	1212.9	1757.4
9314	6787.3	6457.4
8687	6058.3	8397.8
3427	649.47	9444.4
772	8790.3	9625.8
1	2514.3	459.63
9613	8278	82.676
1144	3698.8	9491.1
1373	6463.9	3337.6
4091	1678.1	1783.3
3132	5676.4	2114.1
128	3338.4	320.05
5181	877.18	8253
372	3607.9	9056.9
2550	8296.3	5556.3
676	3313.5	2764.2
9631	943.76	5526.1
4219	6653.9	5908.1
3565	4321.5	3269
6216	1326.5	142.05
5044	3692.3	7214.5
1174	9406	581.92
6413	9935.5	6501.9
1165	8701.7	233.36
9937	6667.8	546.38
3436	7759.8	9013.4
5250	9471.2	5014.5
6940	2991.3	1947.4
1975	328.68	5001.6
4682	6111.9	3943.1
594	2192.6	5827.9
504	4906	4778.4
286	122.77	1432.9
918	2189.7	7419.2
9945	3132.9	5846.7
2646	4858.3	1229.2
1971	738.07	3201.7
9290	1070.4	5621.1
4012	173.72	5610.6
2318	4257.1	670.94
1545	8502	3040.2
7692	437.63	1141.1
2337	4449.3	9365.3
1071	1176.3	5869.4
3759	9152.4	6856.3
3933	300.48	2580.5
2366	4534.1	7785.9
1242	4647.4	1638.4
4	1235.1	177.16
1518	3447.3	3053.8
276	6782.6	7898
4559	8500.9	617.56
9340	9768.5	9903
1235	6265.6	9493.8
1047	2171	6373.7
5300	7549.9	7240.2
2862	2443.5	6824.7
8470	2438.3	9615.5
8029	6747.9	6573
919	7909.6	9858.5
7807	928.97	8410.6
1062	4027.4	7908.6
1678	9567.1	2801.6
5858	6311.3	9399.3
4000	4102.9	3920.7
144	8797.1	3078.6
1962	4844	7476.1
2584	714.07	8721.9
1712	3168.9	586.81
8937	7021.3	4579.1
4585	3110.6	9341
6972	8013.9	3164.2
2983	8836.8	2919.5
9194	2934.5	7637.8
100	5320.7	3591
9037	629.67	8729.6
5767	9263.5	7310.1
6196	2128.1	7221.5
901	7866.4	664.12
88	8487.7	3465.9
9304	5640	3730.5
83	8176.2	1341.4
9402	9200.9	7357.7
1738	7815.9	8011.1
6846	2204.8	8834.9
5014	7006.7	9886.9
500	4912.8	4782.5
514	5429.9	44.443
3219	1572.3	5241.9
3004	6546	5308
5544	6711.9	7592.4
9322	5586.9	3709.4
8768	9288.6	6472
1242	276.38	1351.5
1813	6204.5	1528.7
5494	2840.9	4931.5
4158	4627.3	1714.5
7721	8712.8	739.75
418	9167.6	8264.4
8235	1582.4	2018.3
5945	6555.5	7381.2
4081	3837.9	6725.9
4182	1269.9	2400.3
7342	9280.9	4607.6
5746	2072.1	4797
813	8987.8	6613.9
5276	7013	4876.7
8383	9396.5	602.95
5421	7904.6	9725.5
1538	7483.5	1225.7
6712	1335.6	216.71
4831	1015.4	6656.1
3848	6257.6	1736.8
280	7571.4	9050.8
875	9600.4	1642
9628	3103.3	850
608	6936.9	9849
991	2745.5	848.08
7663	6519.4	8145.4
1589	5037.4	180.17
3591	868.25	2136.2
243	8912.4	5371.5
5894	7950.5	3907.5
4	9379.3	9403
5185	1642.3	6905.2
137	4382.6	9078.6
2225	9624.2	3115.3
4939	611.16	5744.8
1463	2962.6	7079.7
703	7612	514.09
5059	379.53	669.31
147	1605.5	3663.7
8584	5414.7	4188.7
502	3964.7	4417.5
4602	1527.8	5529
9893	7861.5	9511.7
7580	5052.6	2184.2
1	9828.5	4430.7
9	7434.1	7996.9
530	2292.8	8825.2
5236	6311.8	5628.4
5686	6896.2	1559.5
141	9081.3	9129.9
2057	5220.3	9581.6
6092	210.13	5212.8
3962	1733.9	7879.5
4492	5533.5	6741.3
869	3202.1	5602.4
2693	8195.3	858.56
6859	1617.9	5553.8
4466	4426.1	9061.4
2974	8707.1	6665.6
1451	6826.3	9957.5
270	5284.9	7098.2
942	7667.1	7678.2
9421	7865.2	222.96
9424	8732.5	5354.8
5366	7708.6	3151.9
318	7407.9	7909.9
7445	785.81	4486.5
667	2687	10.965
423	995.55	6815.4
5394	6136	241.19
5425	2872.2	6641.8
1561	1045.6	4822.7
5765	5308.2	915.57
723	341.24	3060.8
7270	4939.5	4683
1299	7692.4	3999.5
2705	3530.5	4934.8
8257	977.24	7332.2
4098	168.42	7631.6
5054	1137.2	8066.5
1	8180.7	6065.9
7655	8360.8	6545.9
3286	5621.2	9044.6
9789	7512.5	6817.7
1570	7136.3	1433.3
311	6198.2	6907.1
19	6293.9	238.03
6745	8126	1390.2
8125	7481.8	2095.9
1	7816.1	9266.9
1540	8911.4	4593.1
1720	7668.4	6393.5
2439	954.06	9852.3
2979	3974.1	2323.6
4910	6538.1	8308
672	8907.3	9387.7
2652	2095	935.33
4084	6583.5	9271.1
2807	7840.7	278.23
130	1852.1	6.0898
8674	7093.7	1417.2
277	6726.5	9645
30	8931.7	6600.5
5019	2605.2	8141.7
4483	6697.2	8579.1
9339	5449.2	4220.2
5270	2109.3	4920.2
1936	6820.4	531.76
464	7701.3	4043.2
192	1049.9	473.14
572	5124.2	5762.6
950	6119.2	6611.2
2167	7800.7	5422.9
6942	3983.1	5172.8
3104	6516	4680
6348	6814.7	1000.9
1234	2052.1	2425.8
3940	6055.5	4246.7
13	6600.1	3187.9
8122	9204.5	7960.3
1007	958.12	9914.3
9489	395.36	2177.4
1082	6027.9	3401.1
7382	5251.2	290.81
3260	4653.3	7394.8
6516	734.05	5111.3
7160	5652.7	8398.1
3013	3811.2	1341.7
5243	2726.1	6072.9
5064	6011.8	5118.9
2419	2973.4	5310.3
6258	942.87	7230.4
7075	9753.8	5165.8
4140	4748.9	3274.1
7740	4576.8	3540.5
7826	7939.5	9759.7
72	6089.2	7632.6
6358	1398.4	2273.2
107	8512.6	5303.4
211	1619	7213.5
2268	2828.7	3127.7
789	9472.5	5585.3
8351	5514.7	9064.1
3566	4359.2	3275.1
495	5224.8	2570.5
2491	1280	6312.6
139	5270	3547.7
2868	4515.4	765.39
1962	7984	3566
58	7357.4	3474.5
540	9240.2	7383.2
6699	1632.8	1021.1
4247	8453	4013.7
4423	6075	5187.2
6852	8412.9	6157.6
4298	67.208	3037.2
8295	861.65	8326.3
5736	1445.4	8754.1
808	8693.9	2579.1
4851	6574.3	3853.8
57	3206.3	9360.2
397	7998.5	2795.4
4027	3162.2	1137.2
8227	920.34	8340.6
9950	1009	3231.1
7661	3978.2	7925.4
8604	7578.5	894.34
4335	9289.7	6181.7
1803	5083.7	450.46
5934	3752.9	6937.8
86	3809.8	6718.4
1982	7076.2	1419.9
1501	8943	5283.8
651	762.69	1133.2
6498	4875.7	5331.6
4224	8365.1	4038.2
5730	989.93	7259.9
9895	5546.1	7587
1778	1656.5	8585.5
6802	7615.6	8776.5
8440	3002.8	61.313
2121	8200.9	6914
1211	254.32	1385.4
3297	3376.6	196.64
401	9016.3	809.3
3680	1138	6553.8
9624	8453.1	5930.5
2476	5041.3	9829.5
1364	7941.9	2241.5
455	1862.1	2905.6
4258	9143.5	6845.5
3134	3281.3	1628
9739	5926.3	5965.6
252	769.98	8905.6
9522	2218.9	7055
2968	999.28	1450.4
5730	3289.2	7523
9800	1175.3	2389.1
6720	8504.5	8091.7
4526	5285.1	995.9
2656	8526	3022.2
49	1655.3	3457.2
6460	9046.5	3452.5
2330	7179.9	1708.5
1410	5098.3	9198.1
4671	3798	5064.8
4415	6398.3	9046.5
35	8818.9	2941.4
6778	1169.7	1799.8
2512	9749.7	7086.1
589	2144.8	5779.8
6833	8900.6	201.35
97	480.98	6468.4
5882	4281.7	7647.5
423	893.22	405.4
8143	6534.6	8893.7
3545	1293.3	3105.1
4547	7974.6	2682.6
3638	3628.8	1380
5278	3595.8	9290.2
248	3637.5	8815.8
8745	94.376	384.7
7747	3079.1	9375
514	3053.9	4989.7
4935	7167.1	5024.9
534	612.72	4010.5
101	4339.2	5035.7
2423	3502.3	1675.8
8939	7785.9	3174.7
2579	4837.5	5323.9
8237	7482.2	7280.6
1790	2121.3	5244.5
1904	5774.2	5379.1
978	5683.7	3669.4
6944	8160.5	1320.3
4996	1704.1	1765.7
9100	1015.5	5566.6
2275	9418	8644.6
5490	4181.8	2711.7
1520	3428.7	3040.2
110	7719	7055.5
74	2832.5	7218
8322	1122.5	2326
4049	6120.2	4288.1
270	405.39	9187.6
4794	5725.2	2167.7
3950	6909.6	7787.4
52	1186.3	2403.4
3752	5029.3	1616.1
125	917.27	7379.3
5111	5550.1	3705.4
5635	0.61248	3079.9
2721	4180.5	3859.4
1277	6997.6	4892.3
6440	987.92	8429.8
2037	9451.1	758.67
2916	2446.7	3651.3
2758	994.76	9797.7
7621	7025.7	4555.7
195	9476.4	9981.9
6983	786.01	7820.5
7641	9159.2	8243.5
8965	4820.9	209.98
9688	3598.6	6619.7
833	6530.8	2042.6
6834	7799.5	1389.3
2198	345.84	713.98
106	8244.6	1787.3
9615	3722.2	7263.9
470	3372.1	364.73
6539	839.15	6138.2
1991	3673	4251
1944	3664.4	8183.7
466	4289.9	3044.1
8241	4911	5329.1
117	240.25	9438.4
339	2953	6343.5
6145	3957	8312.1
202	8218.7	1726.3
4965	746.67	5684.5
38	8033.5	500.08
7178	2942	6569.9
5523	4080.2	5736.9
675	1735.6	869.22
5304	3528.2	7634.2
3523	9484.7	959.57
8114	979.43	7234.2
8252	981.2	7232.3
4624	6041	5147.6
6	510.82	792.49
4682	4736.1	2124
3964	1006.4	4556.1
3387	9551.6	2820.3
949	6630.2	7853.3
944	7693.5	9629.5
9758	6800.3	7748.7
183	1298.3	7278.7
2679	3807.7	6889.4
6680	5506.3	6495.7
3544	2565.9	6350.2
1063	6585.6	828.37
394	5623.4	9050
7347	3469.4	8592.8
167	8090.7	4361.4
3374	5343	967.52
8935	3130	8881.2
686	3540.5	7676.9
3923	7895.7	6590.4
3438	8986	6531
9274	3819	8811.7
1734	690.53	253.94
5332	7602.5	6633.1
5989	6514.4	256.47
2095	8890.2	9474
3	1210.1	119.4
4213	8104.9	1452
8827	3719.5	7066.1
948	1905.7	9825.4
1441	6378.6	1961
102	5212.5	8829
9176	4029.4	4350.2
487	9406.6	6535.6
3285	6560.3	4089.1
5631	8823.5	7275.2
869	3035.8	1588
9196	9491.9	5542.3
1355	1613.1	3666.3
95	97.613	486.91
209	1916.8	6714.9
1097	9931.8	8.9313
4915	6818.6	7813.7
3837	7480.3	5423.6
2203	9465.3	802.19
2102	3018.2	9046
8719	4441.6	8405.8
119	5418	2742.8
3402	5766.6	1175.4
4351	8943.2	2134
9624	2651.1	4914.8
3186	7375.4	1074.9
6653	3134.4	1336.9
7417	6308.7	130.39
643	8539.4	2689.9
2521	2355.2	3245.6
4214	9823.6	6558.7
1473	3456.1	8374.9
1843	6409.9	4514.7
7448	9925.3	2995.2
9389	230.68	467.67
1719	4281.4	5815.9
6442	8994.7	539.74
6600	7881.9	5597.9
1403	7906.5	5850.6
2261	2697	7334.1
9945	7653.5	1019.8
2195	1850	7745.3
325	856.28	148.42
908	2185.5	7439
2382	1518.3	8591.8
4610	1723.9	7850.4
1559	4083.5	4043.9
63	9544.8	8854.3
9693	2445.7	2869.5
2039	3881.6	6570.5
5529	8740.9	2558.1
2703	9703.7	3841
8426	8004.5	2743.3
8692	6427.1	1991
435	6449.8	7784.2
9079	478.84	8247.4
4379	1658.9	9884.2
5356	199.79	9408.4
3170	6743.3	7376.4
5428	2736.4	2121.7
151	4352.4	9107.5
8827	1679.8	2460.9
7825	7941.2	9703
1986	7936.4	8520.9
538	4503.9	8854.8
3021	385.96	4481.5
5725	7729.8	5047.8
851	7205.9	2025.2
8356	3792.5	9937.9
8671	5796.5	4498.2
8853	780.45	4482
8088	300.46	616.79
6804	4397	8613.2
1797	3166.4	1810
2782	2978.3	7250
469	6826.8	8186.2
1454	8873.1	9102.9
8755	9322.8	1294.2
4195	1672.5	4930.2
155	6039.7	5314.7
8171	4344.6	3274.9
2698	9772.4	3789.9
2100	4997	1579
6217	1333.7	100.58
2566	6558.4	4686.7
3799	276.58	6552.6
2422	7047.5	8256.5
6340	8375.8	2587.4
1125	5286.2	6375.2
8294	5651.4	379.78
389	6632.6	1129.5
1819	868.07	3737.7
5713	3981.8	140.62
210	5629.5	6198.6
3997	4146.8	4290.1
2699	7576.9	531.53
9638	5106.1	1583.5
9182	601.31	6962.4
309	1630.2	9809.2
8599	4216.2	8214.1
1044	6033.3	1132.6
4325	5690.4	3636.2
3064	1502.3	4961.4
21	864.94	8048.2
104	7567.9	8993.4
8107	8447.7	9186.2
3288	3674.3	644.18
6842	2193.7	8871.8
8176	3661.7	9070.3
5403	5266.7	5856.8
7115	905.31	7435.6
4334	5682.4	3600.1
1588	1986.7	6722.6
2192	1856.3	7745
848	7161.8	1999.1
7883	7036.8	9859.7
318	4364	3264.8
1712	6328.5	1972.6
1588	863.49	6816.9
1	4796.7	3986.9
2179	3320.3	7646.1
1445	7717.7	7047
3650	2910.1	2933.7
9812	9567.3	5176.3
1300	7785.4	5857.5
7157	6259.3	1689.3
9324	9190.4	7331.6
4735	1484.2	2195.8
9640	1723	4416.8
8105	5677.5	5998.1
4487	359.88	7199.8
1178	9367.8	642.84
9858	508.5	164.31
518	1686.2	1792.2
1731	7830.1	7994.9
118	8309.2	346.63
8883	7044.8	4592.3
586	6107.5	8492.6
1201	1213.3	2492.9
9477	2306.8	3968.7
850	6892.1	6665.2
690	8497.1	8060.9
67	7931.4	6534
2747	3254.4	7659.7
8575	2509	6380.9
7694	1503.8	9507.4
3421	9761.3	1146.1
6856	5555.8	4377.8
38	1723.4	2059.6
2298	2750	7317.5
4081	3019.4	1982.2
3250	2100.8	1193
954	262.97	9213.9
4789	8259	5596.7
9277	6987.6	4562.2
1599	8160.6	1790.1
2819	6527.1	970.9
7060	8448.8	241.34
246	7011.7	595.76
3671	1916.1	9420
5443	1944	2939.2
3845	7624.3	8572.1
2823	2372.9	6256.6
1280	424.79	1800.6
7123	8273.7	2617.4
185	1636.9	355.91
66	2071.2	4444.1
246	4039	6413.1
5861	2078.4	7752.5
8106	2734.4	3818.2
1305	7361	9326.9
129	5339.2	6339.2
8908	7036.9	4558.2
1560	5109.3	5776.1
2791	2668	851.66
442	6694.3	6930
4892	1690.1	8596
8748	7871.1	631.79
4832	8315.1	5548.2
6097	8368.4	3990.6
1458	8228.7	9966.7
1812	6353.8	4537.2
1127	1255.1	8457.9
2037	4702.9	2624.6
6135	6382.7	1210.1
510	9166.3	8391
6762	4921	5320.9
7143	558.1	34.954
7822	7933.9	9704.7
4036	7467.8	275.56
4892	9550.8	5116.5
3438	1334.1	9572.5
76	1964.7	2531.2
453	7192	8416.8
6733	8284.1	3632
6004	8678	3047.5
88	2088.9	5215
1202	1277.1	8452.9
8124	2225.7	9541.3
69	7335.5	3476.1
8943	992.68	9170.2
9850	6450.3	4555.4
2569	9583.5	8390.3
4353	6450.1	4610.4
6739	3567.9	4221.5
4392	6790.4	8570.5
8	6671.3	6574.8
5404	2575.7	6322
70	6092.3	7583.2
2572	3209.8	5902.6
3027	8268.8	7781.6
7684	3402.2	4269.6
2501	6335.2	8997.5
445	1441.9	4010.1
7879	6979.4	9877.6
85	7006.8	3953.7
5705	1447.4	8690.7
1908	3010.4	7068.5
7914	5218.4	8200.8
8980	8814.8	4677.3
2761	9221.6	7270.7
4224	5965.1	5342.4
1448	3758.2	8579.9
9198	8930.6	7519.1
206	1927.4	9843.9
2486	5413.3	6444.3
41	4182.1	9199.2
532	7382.9	8327.6
1671	6441.5	5194.5
4245	4202.9	2377.3
413	2521	5392.1
314	9988.9	9594.2
7726	4756	6562.4
3737	3600.5	6633.8
405	7180.2	5844.9
5941	6138.6	7739.7
6	3786.6	6891.2
7707	2427.9	4717.1
189	4437.2	9987.8
7160	4982	491.9
869	5398	127.51
2121	78.323	8702.3
3756	4230.1	2378.5
183	6993.3	553.63
2868	384.84	3020.3
355	1850.6	8532.9
8115	992.33	7308.9
4892	733.51	5026.2
4199	9095.6	3450.3
665	2902	827.44
8905	7008.4	4561.1
5454	2080.8	7700.8
88	5195.3	9420.4
9795	5489.8	1276.7
6346	9024.3	4145.9
1517	1295.9	2603.1
9324	1501.3	6466.5
1352	4879.2	4771.9
300	8367.2	9880.6
422	6737.2	6895.6
290	4195.8	2351.3
2587	9397.6	2140.6
3716	8963.2	9224.8
3853	775.54	9563.7
8306	8247.2	7039.9
1835	5155.8	6724.5
121	9469.7	9852.5
7618	2240	4023.2
4284	4458.6	7174.8
8101	2533.1	9015.8
9231	4650.4	5019.6
4420	2575.7	4560.1
40	1729.8	2060.9
1385	2241.2	1938.8
1744	6280.7	4072.9
7979	809.88	2451.6
6451	1082.8	8167.3
5931	1599.8	8531.1
3719	2113.4	6634.6
2097	2962.5	5456.6
750	1034.5	858.18
6655	4856.5	5324.5
1835	7431.3	3850.2
236	3804.4	3343.6
1573	3175.9	525.13
3421	4032.7	1323.3
1205	6380.9	5651.6
8360	9640.3	7570.1
5527	360.36	9156.1
8127	5573.9	9483.7
1302	6836.5	4893.9
8266	471.73	9962.1
1759	3535.3	2875.3
4485	1529.9	1609.2
9671	8200.5	6880.2
2796	9091	468.2
4240	9623.5	2115.2
4558	4534.8	9366.4
8316	2683.1	5820.2
3207	6214.6	1493
5885	8942.6	4560.8
4525	1468.7	9546.8
7089	8458.5	8829
4230	5968.3	5296.4
7301	8314.6	9900.7
256	9000	835.08
1193	2678	3708
120	9376	2765.3
9554	8452.7	9241.2
1337	1536.6	9532.7
129	8237	5115.5
120	9616.3	3151.2
1465	3234.3	5943.4
3291	9390.7	4603.6
8398	9349.5	6865
6644	4333.1	4126.3
7796	8049.2	511.75
5881	7839.3	1363.1
5456	6588.9	4993.7
4163	2599	4651.8
8572	169.51	6329.1
1721	6029.8	8102
2144	9678.8	6024.6
2626	6807.4	4556.4
106	7968.9	575.23
6716	284.6	4880.9
6873	1810.8	382.45
9548	4581.1	6765.6
1019	6571.6	3120.7
6644	3680.1	7236.7
116	6826.7	8456.2
38	7175	1977
2212	9611.4	3030.2
3757	4167.2	2386.4
4234	949.34	8324.5
1719	6394.1	1947.1
3311	8667.2	744.7
188	1654.5	301.39
2848	6484.8	7734.5
5546	8058.4	5064.3
6097	4342	3237.4
705	1359.7	9228.9
7060	9007.1	9195.7
689	833.57	8885.6
1181	8450.9	6163.5
1325	9596.1	5190.1
4017	3157.3	3713.8
1384	2153.5	6070.2
5870	8479.1	543.88
5330	6980.8	9841.8
100	8432.2	7265.6
3757	8191.1	3133.9
2351	7086.5	2287.3
6838	9475.5	3788.7
9143	5094.7	1226.3
2061	7845.1	8019.8
1182	9118.2	6818.5
2076	6100	5578.7
3041	316.66	4438
8889	7052.8	4545
1743	8219.2	8789.5
3436	1979.9	2391.6
9471	3828.7	9940.5
101	1766.8	891.47
6445	6089.6	7590
7781	6076.3	4328
1771	181.23	6261.6
656	3996.5	897.17
8346	363.03	7806
7782	3331.8	8069.4
3191	9746.6	5219.1
851	7459.9	7895.2
9346	3820.4	2126.3
4487	1498.4	1571
6660	6349.9	289.58
7450	9367.3	3476.2
178	7157	8408.4
347	3051.4	2500.3
1068	8209.6	3993.2
19	1928.5	9073.9
1222	6178.5	3032.9
6910	1803.5	5088.3
55	7135.8	3963.9
5797	4412.2	7290.7
2437	8311.3	1890.1
1701	2203.9	4953.2
6116	747.38	4229
5764	8352.6	5106.7
3419	4091.4	1322.2
1053	6520.9	3959.8
3091	8272.4	499.71
865	3152.1	586.41
3382	3203.7	1315.2
1946	6699.8	1489.9
5876	4767.6	7813.1
93	1046.4	4400.5
1590	1772	877.55
4010	8225.7	1736.3
1175	6001	7247.5
5033	9278.2	9372.8
3019	8078.4	8971.6
1171	9834	4057.8
8125	9195	7981.9
2031	8639.6	9223.6
7377	2367.6	7386.7
304	9328.7	4588.6
1922	2310.4	5764.3
24	6025.5	1656.4
98	2614.4	3262.1
540	9510.5	5958.2
119	1695.6	6831.2
4838	4551.2	899.57
402	1190	5874.2
8839	7375.2	9245.4
276	3150.9	5859.6
1463	4779.5	1368.8
4665	6040.9	4459.1
610	480	910.17
5736	889.42	7246.7
58	5776.8	5714.5
119	4992.2	2349.4
4124	8015.7	3749
6811	9748.4	7881.3
7189	3619.6	1766.8
185	392.61	1811.6
76	9192.4	7314
5169	3127.6	9365.8
6908	4891.4	5293.3
3030	5955.1	4643.9
1941	3770.2	8247.4
1791	8211.4	3914.3
502	1050	4540.2
8250	951.23	7276.1
8152	902.37	8313
7313	5411.7	8572.4
9260	3707.4	7393.5
9297	1098.2	5671.9
1639	4849.3	4484.8
582	4417.8	4582.7
1825	887.77	1761.4
1216	2954.7	6371.3
1855	2266.4	5951
8498	1132.1	7966.3
45	4231.3	8263.6
1080	3819.7	9328.7
2681	3340.7	7629.2
5026	6581.4	8858.1
5514	7960.4	633.42
6618	1288	222.07
9145	2905.9	5505.5
9497	6842.3	1665
7920	3808.3	2900
8187	949.71	7306.4
7730	8244.1	3667.3
633	2827	1871.2
619	2644.1	3282.8
2901	6678.3	9818
163	2132.1	128.94
4937	7906.8	2478.5
3734	2610.8	4648.4
9325	8853.6	263.87
9248	1410	838.65
1679	9702.7	730.32
2512	778.89	6727
3829	5709.8	2525.5
5323	371.1	1609.8
2060	7361.7	2118.9
1796	7841.7	7998.6
3932	4320.3	1737.6
6330	4481	3654.2
1178	3748.1	634.81
593	9099.6	2105.6
2017	3785.5	2592.3
9169	8208	8450.7
6914	5811.2	7254.7
6264	1036.1	3793.7
1213	2959.4	727.53
1940	3764.4	8306.6
700	1372.2	9573.5
4189	8961.4	5049.4
4049	6607.4	5904.2
3086	8909.9	2411.8
848	3417.6	618.82
4099	913.97	6682
1243	322.31	684.83
3448	7610.7	6598.2
6291	6894.9	3690.9
1458	7304.8	2163.4
4069	7129.4	316.53
2448	950.59	7876.2
4251	7248.8	1692.3
6150	8729.9	3092.2
6882	4832.7	5406.7
4540	4641.8	3577.1
1266	9257.1	1411.2
5736	6588	9293
502	7820.4	5907.5
1966	1221.4	8372.8
272	9075.7	9107.8
1603	789.63	8690.3
5	163.6	5556.8
651	4995.1	7138.7
2031	5950.2	4243.9
5392	6485.5	4466.6
8997	1880.7	5573.8
723	9601.1	1613.5
8978	678.83	2434.3
9045	6589.4	7358.4
1	5389.7	6120.6
6162	6396	955.83
8427	6404.1	4504.1
8368	9407.2	623.38
1492	2522	6333
3875	7509.8	5430.5
7915	5203.2	8197
4840	3301.4	292.8
2705	9657.1	3793.2
8109	6044.1	6205.7
2196	6947.6	7830.3
4288	2090.2	5219.3
2700	9959.5	8204.7
3034	4638.6	7368.3
5231	5183.8	9207.3
8467	2296.5	1873.1
339	4730.7	502.6
3592	794.42	4838
1	4802.3	9722.6
4678	6613.5	9160.6
5565	9267	9721.1
9269	4223.5	2273.6
1136	5245.4	8016.6
7793	3893.2	6187.4
125	7593.8	3016.2
125	1950.2	2583.5
1294	8104.4	9.6923
1704	883.16	8062.6
2518	7097	8365.1
2311	2954.7	7075.9
5523	3114.3	8807.5
4207	2286.6	3998.3
4192	8211.1	6139.9
5495	1349.5	2459
89	1027.9	4395.6
9177	4283.1	220.37
871	7957.6	4904.5
624	4064.6	888.99
9196	8947.8	7512.1
9140	5210	724.19
517	1030.2	9206
6390	9668.9	5888.6
9133	4912.7	287.44
7531	6623.2	4967.7
1468	863.96	5032.5
1656	357.58	5050.5
4144	4643.9	7357.6
6673	3988.5	8310.3
9710	3661.7	8812.9
4330	7987.2	5528.9
340	209.65	5130.3
4083	4857.7	4783.5
3872	1200.7	1824.9
5247	6532.2	2016
4114	133.24	7637.6
3349	796.63	4878.4
242	9600.7	1638.4
2591	4918.4	1201.1
2182	1072.9	5562.5
1990	1005.6	7236.2
330	1034.1	472.82
8898	5407.3	4219
5782	9213.3	7354.7
6661	2561.9	6364
8541	8386.1	6185.7
5525	4406.9	7377.6
220	1628.2	7174.1
3566	5193.1	7970.8
9583	8561.4	6866.8
1975	2717.7	4320
7658	4035.5	7988.1
823	8524.5	8003
4139	4615.7	7375.2
916	3317.6	5902.5
183	3227.2	4198.1
2032	1191.6	8051.5
6792	985.83	11.291
4022	1217.6	7225.4
9333	7534.8	5509.8
4369	4876	3726.1
3715	6763.1	6428
338	7275.1	3981.7
4218	494.51	8215
8245	936.11	7254.3
8200	9478.4	2802.1
3761	5175.9	2637.1
71	3209.9	3909.3
2172	7074.5	8211.1
1166	7555	6181.9
8989	8992.5	5321.7
452	5017.5	6842.8
244	7499.2	8223.8
1191	1309.8	8751.8
4624	5527.7	3706.1
3423	2073.6	919.19
2677	9716.7	3855.1
2802	3849.9	6864.4
9261	3673	7354.2
477	2270.3	5445
408	3171.4	1128.3
2585	2030.8	8870.9
7139	8496.3	8023.9
8398	7677.1	2239.3
3795	6573.5	8873.5
1701	4330.7	5766
190	9443.1	9973.9
4329	2133.1	3946.3
906	2353.4	1604.2
9551	5032	4628.9
23	1443	4781.4
2277	3693.9	8653.5
2816	1128.1	1708.6
9180	6276.8	6968.1
2384	4653.3	6734.7
6802	4400.7	8614
4874	9411.7	3819.3
5516	6518.6	3082
2558	7441.3	8010.5
358	6454.5	1749.8
3848	3140.7	1553
2619	2736.1	29.156
2193	1619.5	5238.6
6464	6870.8	2065
41	1692.8	2046.8
9332	8636	1183.5
21	2848.4	8493.1
3159	1818.3	2958.1
7631	7017.2	4586.8
2856	6757.2	7407.2
710	7561.5	513.75
3128	1962	3809.4
632	9312.3	4553.9
5491	8398.3	1051.6
2260	5579.1	4613
782	5036.2	2298.1
3593	4864.3	6863.3
6920	1779	76.859
5699	4113.7	4271.1
7801	2038.6	8857.4
67	2113.5	3801.7
7655	4690.3	2925
1454	9106.2	8223.5
7924	3822	2928.6
1600	8263.9	1723.5
240	7580.2	6569.9
1912	6471.8	1990.9
1528	137.82	2499.5
739	6560.3	7404.7
3933	5115.5	9788
510	5292.2	4378
2606	7668.6	8868.6
657	8741.2	5310.9
6938	4336.9	3263.5
6854	3655.8	8213.7
814	2009.1	2039.8
4152	3921.7	9745
6939	7706.9	7689
5743	381.11	1643.9
8610	5404.6	4218.6
3996	37.987	7996.1
4900	6609.4	986.31
287	6929.9	6633.2
6515	1090.5	1581.8
1700	7043.5	3937.9
6929	7782.2	2497.8
2355	1250.9	21.115
2977	209	6744.1
8099	3619.6	8819.7
6219	1477.1	9483.5
1381	1119.6	8073.8
1602	2118.6	7685.6
1	1519.5	1606.8
100	9194.4	7335.9
9330	7894.3	2490.4
9797	3705.2	9029.4
4656	3991.3	8323.3
1507	1234.1	7314.9
713	2492.9	4435.2
2392	6728.9	5574.3
5167	1081.2	1281.8
9362	9210.8	7268.3
3562	2496.8	6422.3
7527	8278.6	518.23
2365	4532.5	7802
3950	3661.7	1406.2
2283	1105.1	3811.5
2650	4128.6	4273.5
1251	5338.7	2575.5
6372	7354.9	507.44
9847	7018.8	4519.3
216	6548.7	5352.1
9927	1368.1	7354.5
36	4148.5	3367.7
2154	2960.3	6517.3
8844	8455.6	2494.1
3716	2587.7	987.87
9242	7486.6	4135
287	6135.3	4305.8
1984	8774	7291.4
3960	1750.7	7839.3
5096	9907	6171.3
148	6929.4	2593.2
273	1309.9	3833.9
1035	5722.6	9026
4886	9935.4	6453.7
7537	5432.9	1349.4
3726	2581.9	3328
3688	5863.2	7366.1
4929	6295.8	296.13
4194	1693.4	4899.5
1212	8488.9	1600.3
5621	287.26	9657.8
227	9975	9618.9
7616	2931	5341.9
1418	897.83	8115.3
2676	5225.2	1201.8
5896	6154.4	187.43
1684	7932.4	233.12
2163	5991.9	6012.9
1577	7426	7483.7
159	5280.1	3565.5
2674	771.42	1183
583	3184.8	7613
4059	7905.7	5117.2
127	9028.7	533.54
1381	2624.1	8193
2823	6576.8	933.56
2627	8552.2	313.46
8659	1731.7	4571.7
403	4016.4	2740.1
908	2046.3	8365.5
4709	2239.2	9324.8
3060	3004.3	68.438
1669	5838.4	8896.2
3616	1018.5	1567.8
6218	1304.9	149.37
2007	6441.7	2393.4
1979	3841.4	9912.9
6166	3655.9	8806.5
2261	3240.6	6857.7
583	8138.4	1331.9
4103	4919.2	4784.2
7496	7865.3	5401.3
4851	9570.6	8324.3
323	4167.9	2370.5
8221	2338.4	7623.9
9499	6632.2	7838.5
6996	2632.2	8192.9
8042	6117.9	5588
2	8153.9	6096.2
3389	258.35	660.14
932	1785.1	8225.9
2973	9942.3	5312.8
4784	1947.8	7349.5
56	4333.3	1772.5
26	321.16	7743.8
4313	4217.8	6696
7114	2143.7	3809.5
4653	7604.7	6120.7
5258	3027.9	1413.1
358	5655.2	8949.7
96	1608.6	4368.1
1636	9481.7	8255.9
6301	8385.5	5551.6
8793	3313.4	6397.1
6093	4309.9	3291.7
48	4990.9	1600.8
7939	6977.8	9889.5
1748	2068.8	614.2
4446	3692.1	7257.9
549	6481.7	5531
308	4439	4156.6
1422	1935.8	1375.5
25	1507.3	4798.4
4844	7760.4	5936.8
157	895.77	192.65
7777	3320.1	8095.6
1300	9429.9	3417.4
2824	2912.5	6419.5
172	1592.7	360.6
397	9073.9	6493.8
1321	7315.2	8042.6
3422	4025.3	1346.9
2016	2800.7	318.91
9045	1368.5	9507.7
7925	3810.7	2918.7
2867	5378.4	8523.4
4034	610.03	1257.9
248	8094.8	2199.9
1980	6758.4	7377.1
4708	4540.2	5692.2
3812	6459.7	4572.6
7616	6991.4	4556.4
2086	2346.6	1566.8
3719	2307.4	5778.8
3728	5265.5	3183.5
2163	5263.7	9446.6
421	7432.1	7236.3
6107	4315.1	3282.2
1043	8511.6	5322.4
1174	4970.7	4247.4
8320	5373.9	9047.1
160	937.17	491.33
4530	5507.6	3650.7
2427	3256	5868.2
1359	7913.8	2238.2
1769	8351.8	1045.2
3446	2649.8	3247.5
188	2675.8	4857.6
92	3469.8	9572.1
1718	903.07	4475.3
4992	2674.2	7148.9
1180	3407.6	4269.6
7214	1211.6	147.67
1359	6375.2	2720.4
6828	1442.5	3279.5
4666	466.72	9285.1
98	3629.8	3969.5
5332	5177.7	8777.2
1368	9873.1	2964
4772	2.442	5434.5
1576	3176.4	519.52
5029	9700.6	3822.4
67	4132.8	3353.9
1458	9959.3	8727.6
2914	2637.9	5347.7
1562	81.576	8737.6
8779	813.24	8860.8
5247	2435.3	2784
3063	26.038	4124.1
7586	8312	7779.9
[truncated: 5,342 more rows]
