# Supplementary material for: Verifying molecular clusters by 2-color localization microscopy and significance testing
Source: Sci Rep. 2020 Mar 6;10:4230. doi: 10.1038/s41598-020-60976-6 (PMC7060173; doi:10.1038/s41598-020-60976-6)
Supplement: Supplementary file 2 — Supplementary Information2. [file 41598_2020_60976_MOESM2_ESM.zip › 2-CLASTA-master/Simulations_testdata/oligomers_tetramers/locs_labelB/tetramers_results_sim_2_locsB.csv]

frame	x	y
6796	1808.9	1617.4
4203	6274.4	3902.7
1170	7708.4	3441.4
5863	2031.6	5061.2
6477	4407	5059.5
4963	1526	7457.8
1125	1091.3	3469.7
692	7830.5	8572.3
6054	8579.3	7865.6
5156	8078.6	7644
4829	4462.7	5059.5
9973	3916.8	1870.8
1562	9520.7	4519.4
4952	4923.6	2622.5
6853	4716.7	4287.1
1046	7036.1	1218.8
7899	430.26	3752.9
5213	9450.7	6612.3
1323	7290.4	3625.3
3176	5019.6	8650.9
3536	7853.2	3854.7
8369	2619.8	6756
112	9464.3	6984.9
6874	4669.6	9252.2
286	980.67	4467.7
9399	4777.4	7015.5
2954	5470.5	5301.7
4684	2350.2	9173.8
8356	1173.6	6337.4
1078	677.03	1018.5
381	3732.1	7989.7
2015	17.935	7855.3
42	4469.8	2911.1
1	9142.8	1681.4
303	1305.5	9186.1
2847	4548.3	4482.6
267	3026.7	6061.8
5162	4508.8	9213.1
449	5801.5	6164.3
291	2406.7	9862.4
289	6526.6	4909.7
4347	4223.7	3680.1
1540	3232.6	4387.8
1348	3512.9	6220.6
134	5061.5	6071.8
6942	7750.7	1254.9
206	1293.6	9941.2
167	622.59	158.23
99	3868	7428.6
2491	5350.7	8465.2
8451	8598.3	9920
9480	1588.5	193.6
278	1119.8	9500.8
3946	5191	4661.5
404	6713.7	5849
453	8709.7	8110.8
4992	2917.9	3651.7
510	9372.2	4431.2
9357	2212.8	9888.1
647	9391.4	3157
5449	7734.1	9574.2
902	5780.7	208.7
8450	7903.8	3730.2
3343	5034.7	3629.7
7664	9338.3	4387.3
7501	7327.1	840.74
3986	3038.7	3704.7
328	8074.4	1275.1
6333	4306.8	3585.8
3482	6018.9	4309.4
6634	338.67	7127.4
2806	1516.6	2847.6
903	4552.8	3230.6
2808	1876	4065.6
4893	6080.9	2728.7
651	4723	7201.2
6449	1563.6	9911.8
4398	6509.6	2904.4
1752	6544.7	2882.1
9587	725.22	171.79
673	1642.8	560.12
909	9337.1	580.29
1239	7123.8	8033.6
8829	7394.3	6833.8
6840	5648.3	5313.6
1937	4134	2010.1
1909	1346.4	989.35
4491	9906.8	1175.1
2073	3239.4	1347.5
1543	3943	9609.7
9221	3424.2	4640.8
3284	3339.1	2742.9
2365	7437.6	7245.1
6906	2390.9	9334.9
395	1111.7	1840
684	1061.8	3077.9
234	4755.6	2202.2
1746	2411.7	5286.2
1915	704.65	6688.8
1237	3625	4067.1
287	8675	9921.5
2951	5238.9	2122
226	4503.9	3461.5
1197	9262.9	9201.5
8673	4792.2	4187.4
1493	1763.7	619.43
4573	5943.3	8534.7
451	7985.2	4990.4
304	1182.3	1031.9
4599	4385.2	7649
6979	7710.4	6417.9
9169	2695.2	6356.8
5478	4766.2	987.18
2570	3590.2	5405.5
4296	2328.1	9847.2
336	7147.8	6291
97	6266.2	7243.3
23	1338.2	8246.4
2755	987.11	94.703
3610	6509.8	2799.2
4303	2077.2	1625.5
5499	8132.4	1639
5259	479.88	5370.4
9546	718.95	3093.3
121	4359.4	6518.4
6089	3517.9	2888.5
9558	6114	7450.7
2542	401.58	9369.5
1565	4647.5	5915.7
1801	4061	1.6775
143	902.27	7705.1
8709	7861.2	3718.9
2898	2052.9	3254.8
1	1585	4933
4196	8660.4	3679.6
8302	8951.3	3173.8
6377	5685.2	3239.6
4257	1384	8346.7
8996	3809.8	6698.4
448	9449.4	6998.1
7374	6283.9	1982.6
248	263.52	2564.6
559	2745.2	6056.2
96	2785.5	6809.3
642	2949.8	4234.8
2233	7932.1	4974.4
8446	6769.1	344.28
1402	727.65	2993.1
307	2089	3211.9
238	976.82	98.556
6642	9096.2	4412.9
1303	8126	1243.1
2378	7137.2	5629.7
8232	1024.1	5736.1
1977	8847.3	7380.8
1936	1455.2	2691.4
9634	9410.1	6473.5
1262	7629.4	8171.4
2296	7205.6	6362.1
971	3643.1	269.24
1428	47.66	4822.5
1287	4118.9	9620.3
7573	7312.3	9340.7
8132	7596.7	6319.7
394	7828.7	3101.9
7069	7193.4	6910.4
3715	429.8	6567.2
1330	3476.2	6292.7
1731	7186.9	7221.1
9347	9032.7	1510.3
9232	6384.2	7768
6798	1916	1605.9
287	9105.3	8004.5
8602	2198.6	7183.3
244	2835.2	154.49
8694	1021.2	9995.5
326	2441.4	5048
403	7512.4	197.55
2574	8318.9	7098.5
2873	1422.2	6190.9
2477	1062.3	6126.4
9159	65.988	3880
9129	2612.6	801.03
4543	7996.3	2003
4961	6525.3	9592.9
3	5463	7107.9
10	6210.5	9974.3
8289	4280.9	8559.3
6944	6212.3	1033.9
858	7364.4	4120.5
1359	4342.7	5964
1342	8484	827.11
6265	8347.7	7805.8
5858	7865.7	5575.5
9228	6367.5	7792.4
2675	9118.5	9166.5
83	2717.8	6048.5
9816	2776.1	6658.4
1765	2246.1	898.44
8586	4006.9	7102.9
5474	8035.3	5300.6
5798	5216.4	6049.6
3973	6398	3093
4138	8320.9	5066.8
741	7100.5	3256.3
1062	1706.2	5374.5
138	7132.1	2892.7
1202	6008.7	6328.6
1402	6950.2	8529.2
4219	4547.5	9375.9
2073	801.7	6597.3
3802	3947.4	8202.4
6522	5233.3	9170.6
4119	501.19	2316.2
2903	1652.6	6134.3
5387	1569.1	6253.1
1220	7463.3	4238.4
8866	4996	5139.7
6331	476.18	4652.1
4440	1878.5	3090.9
1338	4067.7	9588.2
9161	3932.2	5814.9
787	6580.7	1803.1
2170	3914.8	9666.3
2537	6882.4	6345.6
6649	2809.8	8867.6
393	709.5	3005.2
9194	6338.5	7802.5
1543	2611.6	8584.3
7215	3810.8	3231.7
3720	3160.5	6337.3
6922	70.117	4687.3
7160	5494.8	6073
1145	5964.2	4584
9006	9392.1	7581.6
466	9764.8	304.83
3437	4013.2	5118.4
230	6601.1	1759.1
2619	6224	8147.2
2594	451.93	7329.3
2686	1885.9	2222.9
6265	5936.5	8986.6
4203	2272.1	3329.9
334	381.74	6720.1
6447	3197.1	6090.4
45	5691.2	6817.4
7166	9673.9	2824.1
329	7427.2	9302.6
2276	7259.7	571.58
3382	5084.9	3711.7
2175	662.14	6225
48	4263.7	8876.5
3158	9420.3	6433.3
1175	5485.6	5581.3
1769	3188.4	618.59
5410	7024.7	3928
3490	1135.8	5891.6
8582	3993	7079.7
1080	777.9	9085.7
7069	3177.7	7217.6
8514	3787.3	8176.4
503	671.25	9690.2
7554	5403.9	94.125
6	9933.3	9080.5
416	7368.8	4601.8
7984	1314.7	2483
3421	7272.9	1817.7
107	6119.4	8940.5
5418	6569.2	9662.2
386	1955.6	8548.4
5330	3161.9	9557.2
6002	2171.8	3970
2574	1966.8	8443.5
3787	8826.6	6780.3
6364	7876.2	3872.9
9233	2805.4	4476.7
8626	7584	930.31
9841	1484.3	2916.7
37	7021.7	3913.6
2172	6240.9	8254.2
63	7498	4983.3
7012	5101.2	4030.5
1190	2615.9	452.14
99	6808.6	9370.5
3067	3175.4	1505
2611	9122.8	541.4
9855	7993.4	1056.1
124	2101.9	3401.7
5	5374.2	7609.1
8736	7656.7	2119.3
7384	3711.5	5211.1
3	3982.2	2618.2
4969	396.94	9633.2
8076	2592.7	7603.3
4910	2807.9	2324.8
3552	6084.6	8959.6
248	50.394	5113.7
1703	9533.9	7073.3
350	9016.2	2614.1
12	3354	4697.8
7471	5767.3	9042.6
5151	4504	9155
1248	1492.2	4990.6
2651	1071.5	3482.9
3977	3129.8	2047.8
1808	8365.7	7820.5
1205	1798.6	5589.7
1065	4902.5	4865.7
3374	7667.5	8182
1667	4147.7	7443.7
606	5863.8	399.29
2862	6515.1	4298.1
477	776.39	8896.1
8089	1057.5	6888.5
2299	9198	3211.4
7263	2780.9	2321.8
5841	3380.3	4506.4
216	2668.6	9881.7
184	3111.1	9832.9
5398	5245.8	2848.2
8315	4915.9	4648.4
4417	1692.8	6524.2
3911	4794.5	3229.6
9243	9374.6	7612.2
4100	1470.5	2874.4
140	4156.7	6464.9
3681	6321.1	7450.5
1672	4846.4	846.4
8125	2965.7	2514.3
1079	5740.7	946.15
461	9546.8	7121.7
1996	3011.9	487.15
96	4904.9	681.71
524	4388.6	6537.3
4128	1734.6	2875
6029	7219.1	7974.3
4656	252.63	4682
247	2219.6	6421.4
642	1725.9	9845.2
880	2577.6	1484.8
3187	5361.1	6187.9
970	3005.8	1154.6
4137	1711.7	9838.7
8220	6286.5	516.41
6115	5455.5	7062.3
105	8366.1	252.87
7003	8358.8	486.15
426	1284.2	8276
2022	7195.8	2259.5
4764	9441.9	3147.4
115	4850.9	645.23
8236	9037.3	3900
118	8004.9	9036.4
4651	894.66	6409
8447	8860.8	7321.2
6941	6139.4	1018.9
9785	8906.8	2161.5
3325	434.78	9950.5
2275	4839.3	5008.5
7382	6866.4	6376.8
1051	7079.5	6211.4
6032	7983.2	3743.5
1936	3281	2552.3
2547	260.82	796.14
1166	9511.6	7617
894	5392.6	8767.8
3039	2879.2	8896.7
2865	5087.9	5655.5
2622	9077	1046
9655	1601.5	6269.8
678	5784.9	4930
8680	8883.7	8922.8
6380	9173.5	2910.7
5767	8683.5	7475.1
6328	1756.8	2951.3
2532	5156.4	9278.8
2618	9054.6	1063.8
5577	3538.6	5323.5
766	4440	5207.9
725	1453.9	8921.9
784	7162.7	5666.2
635	3598.1	4329.9
1607	2785	7007.5
2157	7993.2	3865.8
612	1932.1	8213.6
6063	7467.1	1407.7
779	5264.8	7433.1
1919	4176.8	7637.6
9795	4350.3	3555.5
3999	4804.9	1127.3
3134	4807.3	859.25
1812	2971.4	5159.7
5579	3604.7	5304.5
2820	2886	5002.6
24	2699.5	6019.8
1110	1598.4	6283.1
1744	6126.7	7442.6
8753	5872.2	5336.2
584	6338.3	7460.2
2822	8350	3973.9
9238	6376.5	7809
4837	6341.9	3657.5
917	67.941	5072.8
1144	9395.3	4187.8
8305	9612	2851.7
2187	4462	2820.2
8772	8846	8904.4
609	7153.1	4741.7
4877	4833.7	8988.8
8576	814.59	2353.2
5905	4523.2	2964.1
4213	2884.8	9272.4
6421	3479.4	4495.1
346	8832	6624.3
2046	3331.6	2769
7053	7221.5	6863.7
9636	9401.5	6477.2
213	450.2	4699
844	5886.1	431.2
7654	1903.9	1913.3
8735	7994.5	8198.3
7108	3007.9	1204.9
2157	6970.1	1178.3
799	748.2	889.47
9336	3279.1	5422.2
1174	9989.3	6163.2
7257	1470.8	2675.1
98	5096.6	6043.8
3670	3934.9	9598.2
9005	6009.9	1666.2
2814	8296.4	3997.2
2322	2961.9	9724
1241	7064.9	7999.8
4622	8340.4	2812
814	7224.4	864.7
614	1885.5	8235.7
713	1162	9699.8
9052	7847.2	3104.3
3434	856.6	1896.5
7059	5957.8	1991.8
6	2743.4	7086.6
5798	3447.2	4518.5
3127	344.96	7064.5
1453	5399.8	5257.3
84	1160.9	8126.3
318	3694.8	537.53
1482	7901.6	8567.9
235	7079.2	9688.1
6451	3199.5	6024.9
120	7156.9	2852.3
3702	4679.9	4299.2
7491	1409.3	9733.9
7203	5357.3	4518
7440	2368.7	5289.2
6541	829.27	2400.2
5243	411.81	5301.3
4691	2849.4	124.06
1206	9890	6297.9
8446	2248.5	8444.5
8369	3913.3	9332.5
8754	7944.7	8195.3
1325	7391.5	3666.7
901	2885.6	983.51
257	4760.8	2175.2
2360	1700.2	8554.8
400	3766	8159.5
1885	5465.8	7115.1
1778	3168.2	590.42
7658	9371.3	4373.7
1074	151.13	716.04
192	9887.3	2453.2
2491	853	255.07
9450	7857.2	8511.1
5459	8425.9	4347
298	7288.2	1401.3
1506	9173	4992.8
1688	5141.9	4701.6
6624	9199.6	545.41
850	5096	1616.4
1041	8316.2	7085.3
8634	6486.4	4336.7
9258	2207.3	3031.2
216	5689.3	2488.3
567	1292.8	9819.2
576	8141.9	8308.4
2634	8361.7	7101.4
6888	2066.7	713.76
1959	3602.3	5266.9
566	3033.8	2683.9
645	1994	6863.5
8396	7613.4	6359.9
6571	1731.1	3872.6
904	4536.9	3168.2
36	245.25	1826.5
2016	8077.8	1615.8
8	5691.2	301.55
3462	5979.9	4345.2
1852	9111	1028.5
8303	92.186	673.22
9441	8535.3	1283.3
2180	3560.4	4619.3
169	2940.9	3233.8
3792	4824.6	3177.6
5115	651.1	984.91
1983	3165.7	1808
5073	8891.9	8923.6
7707	7843.1	8559.8
2253	4157.7	3290.2
9223	3313.7	4711.2
3848	8525.9	3581.3
9229	107.63	4536.5
1607	2654.4	4531
6929	6228.3	1033.1
8746	6414.1	5099.3
2202	9808.4	813.52
1390	2832.2	8818.7
4060	3419.5	8456.4
8814	4609.6	6912.2
5199	8396.6	7330.8
1622	2217.9	3815.8
8106	8222.8	3405.7
8222	2884	746.91
6568	7990.3	8244.1
8233	3583.5	7276
2697	1127	1865.9
6130	289.53	7180
700	7866.7	4127.7
2418	2646.5	2056.5
1518	3980	3910.9
4882	4638.6	4498.5
425	1804.3	4147.9
5382	5163.1	2432.9
8664	4818.4	4107.6
4993	3426.9	627.65
1813	274.8	3182.6
5203	7210.9	564.49
1744	1305.9	725.88
426	2940.9	2578.8
9604	8776.8	1357.3
4265	2333.9	9882
7662	8598.7	9978
8210	3657	7284.1
893	2837.3	9253.5
8225	4396.7	2588.2
7574	4445.8	3707
1138	6591.1	9069
266	9267.9	5597.6
326	6027.8	3573.4
2903	7014.9	6238.4
2023	7172.2	2223.3
953	9353.5	9208.9
1826	7852.8	3960.4
75	4566.7	698.66
1540	7385.6	2257.6
1357	4441.8	9348
9133	73.277	683.94
2500	9663.2	5426.5
1169	8707.7	4567.1
3180	5080.5	8639.6
7901	6056.9	853.16
7712	8502.9	7263.5
1211	3000.1	2353.2
6992	1562.7	9976.9
605	6573.2	6664
4814	8286.1	7056.9
2379	838.16	3657.4
337	786.16	875.3
8238	5307.9	7418.5
2456	3508.8	9503.4
1008	1028.7	6143.8
6040	3406	6138.6
870	2878.7	2630.3
3985	22.674	4893.3
3940	9517	7080.8
6069	4550.9	5393.6
1357	8329.9	3521.8
2421	319.8	2348.9
1140	4645.1	6797.2
1951	3890.1	330.68
4322	2504.6	1254
4081	6367.7	1520.2
1275	2821.7	1171.7
4283	1302.2	9218.5
1940	4860.7	1789.9
449	8757.5	8174.5
1411	6836.6	9382.3
4899	3584	7235.2
8398	3017.7	7386.1
9875	7458.1	4810.2
9214	1377.4	1192
4926	7894.1	3982.1
7568	6417.1	3775.3
2355	483.63	2522.2
338	6694.3	9593.2
8286	4276.2	8583
47	2084.6	7709.8
4533	3973.7	9645.8
551	6004.7	6312.7
58	9382.2	2361.8
3200	7713.6	4966.5
5146	8899.4	1982.2
402	1388.9	8228.6
3854	9971.9	1193.2
223	3699.1	5138.1
7758	9432	6152.5
541	3912.8	9664.3
504	8245.3	2840.3
7716	7890	8526.7
6338	6956.5	1513.3
1316	7707.4	3477.4
8997	3782.8	6709
1340	8715.1	5227
3621	6433.4	2821.3
9590	705.51	198.71
6146	8736.8	120.16
2173	6682	4232.1
9913	3966.8	7080.7
5074	4529.5	9072.9
8511	855.01	2518.3
5461	9628.1	37.364
1490	4753	5872.4
7138	5500.2	9456.6
4828	5197.9	2477.6
1899	7722.3	9649.8
8839	902.55	5335.1
2461	3588.2	9518.2
7975	5035.9	6055.8
708	2010.4	6672.9
803	4954.8	4933.1
9623	6134.8	4479.5
57	2104.1	7747.3
217	2651.5	9908.4
4076	4970.9	5162.5
5690	2728.5	664.73
6546	2738.4	5365.1
8232	730.88	4630
52	9446.8	8123.9
4072	3442.6	7693.4
3719	2963	3425.9
5659	5662.4	5360.4
912	94.318	6635
534	681.53	5710.6
2774	7646.4	826.18
324	6510.3	5762.5
2639	6878.4	6415.2
144	6253.5	7315.2
4104	9371.7	4090.2
2534	1887.1	8225.3
1014	6251.2	863.75
6423	3521	4466.3
162	5973.4	8460.7
1070	4947.2	4850.3
432	6645.8	4214.8
43	7456.9	2857.2
1317	7677.8	9031.3
2077	855.47	6625.1
1119	7618.4	6379.8
8998	9432.6	6461.8
519	6127.2	579.52
6851	9237.7	6788.6
5911	7491.6	6705
318	3084.3	7263.5
33	1807.8	2554.4
91	9530.9	7092.7
3726	4460.2	4555.3
4962	8572.5	7509.5
36	440.66	664.97
9226	6377.5	7737.7
1033	6354.2	4737.3
7686	394.73	5145.2
403	6755.5	5763.4
9150	1397.5	3582.6
32	7937.2	949
4947	2991.3	2660.7
4072	8911.4	458.41
2864	144	305.28
7341	4642.8	2294.5
2546	6076	5782.9
1611	2637.7	4500.4
952	6827.3	5904.2
3710	6576.6	871.94
25	5601.7	5615.6
1824	6213.1	1040.1
7211	48.813	6668.3
242	3843.3	1209.3
9469	7371	8351.8
2207	4364.2	2497.9
699	7138.3	5597
729	6390.8	8307.7
916	2906.2	6875.6
1247	3847	1189.1
3820	4790.9	2112.1
8604	1283.1	6164.8
4527	6213.5	246.96
46	3050.2	5235.6
146	9483.6	464.37
9756	7880.8	3730.2
7708	2603.9	7453.3
927	7901.4	4867.9
362	5732.6	4994.3
1409	3475.1	6300.8
1812	3131.8	835.55
290	2234	929.15
1766	4060.1	41.165
3536	4807.7	9191.9
3115	460.67	6569.2
4381	4113.8	1977.9
4082	6403.4	1574.8
26	3777.4	6236.2
6257	9948	2481.2
4199	6289.3	3964.9
1203	974.27	4472.7
1854	2773.6	7095.2
120	726.05	8912.8
543	1287.5	8516.2
457	1727	620.33
5265	7696.5	1270.9
123	6194.7	9986.9
5002	1305.8	9027
6758	6628.4	3995.1
60	7054.1	2306.4
7503	2067.7	5003.3
5745	1148.3	114.5
394	2231.8	6026.7
5811	2691	6050.4
9390	3471.7	1819.5
9886	6079.7	7448.5
7168	1872.4	5915.2
93	2939.1	8435.6
7055	5481.3	4383.1
4	5766.7	5372.3
243	1034.7	2808.8
1197	4906.3	9724.5
4125	4203.7	468.59
9548	9199.2	6800.5
2862	118.34	352.69
8794	7510.2	1396.1
7469	2864.8	3642.3
1282	9673.5	3164.8
2158	4928	4849.8
1020	6346.9	4916.5
4969	7282.6	537.83
8674	6598.5	5342.9
7354	3725.5	5224.3
2688	5220	3192.5
1388	8032.9	5283.1
4992	1267.8	8963.6
4656	9616.4	5466.8
252	7259.4	1604.4
9955	1922.2	3945.1
113	7641.5	4799.6
1545	668.21	8049.9
9858	5797.1	5401
1818	9380.2	4199.3
6622	9118	532.75
8162	5222.2	6391.5
6699	108.55	1539.1
9232	1292.3	728.14
3364	5235.7	76.055
141	7138.1	2841
3125	4845.6	874.52
1	448.07	1125.5
167	5587	4824.2
5259	7237	2643.6
2243	5570.9	6813.6
5186	9094.8	4329.7
6458	9830.4	9662.5
1109	2157.3	5802.9
169	725.61	8496
3541	7683.8	2082.4
643	8998.8	1352.8
2778	1047.1	2846.6
6459	9906.1	9671.7
2470	67.623	2614.5
1164	4658.4	6820.1
507	3677.2	7088.6
1757	1871.5	363.78
590	7482.6	8735.2
1754	3651.2	5804.8
8729	9621.5	4272.2
1263	5289.2	6343.9
4196	7384.8	2429.1
6337	8190.1	7341.1
1410	4665.1	2544.6
2838	8343.2	3959.7
9955	1481.4	5038.5
4036	2895.2	130.56
217	2793.7	4572.9
3972	3975	3223.8
3228	303.25	1783.4
677	2296.5	3360.4
1272	9090	2061.8
1356	6530.2	6616
451	2612.1	1686.7
4820	4829.8	618.02
9344	847.34	9330.6
332	1412	9682
891	6845	6591.4
723	2546.3	6883.1
1602	8371.9	8610.8
2104	5314.6	5389.7
8445	1606.5	1999.6
4654	4562.5	2198.2
3797	9932.9	1845.8
6764	1792.2	1811.6
607	8336.3	2812.5
2437	8173.2	3728.9
1495	3336.2	2567.2
230	8462.4	9712.4
1658	991.94	4789.8
2494	957.63	104.27
1600	3740.9	3215.2
2165	6929.4	5252.8
1973	1290.2	8496.6
5618	4376.1	2553.8
7772	2559	2873.8
4486	2123.8	5381.9
561	1765.7	9574.8
433	4355.2	3567.8
113	887.12	1955.5
8448	8861.3	7377.5
9160	3900.2	5823.7
312	6484.5	5690.3
9224	248.79	2510.7
2751	9385.5	6119.8
270	6204.6	174.55
1298	3576.8	4093.6
4582	4915.2	2557.9
6098	5083.3	8393.5
6949	2604.9	1042.4
1610	5793.7	3225.3
2288	7053.6	3045.9
1575	3859.2	1186.9
593	6696.7	4558
3287	7389.3	2279.7
9571	9329.7	7506.6
2272	353.2	508.56
1379	7403.1	1986.1
1254	1257.1	7941.7
9224	6375.1	7783.3
308	9540.6	1135.1
8142	3001.5	2617.4
2017	5038.2	8595.5
9344	9004.9	1502.1
1131	9959.8	1188.3
2391	7423.6	8319
502	388.93	6013.5
4194	8065.9	1671
1943	6914.4	1156.8
499	6976	1197.4
1909	2879.8	9741.5
3361	4917.4	5000.3
7013	8458.3	6065.3
1452	4892.6	4966.1
3118	588.99	3135.7
2588	4409.1	3716.1
1076	4880.7	1640.2
7414	6071.7	4374.1
581	6645	8425.3
2205	25.566	6638.7
3992	817.41	3952.5
9194	3836.2	9340.6
5654	6066.4	8213.1
6446	9863.9	9638.8
9416	6147.1	5143
2601	7413.6	8198.5
251	7320.9	1620.7
242	4558.5	9188.4
1590	7842.6	7235.3
7242	1168.5	9840
45	4508.9	8858.5
87	2726.8	6010.1
9419	4776.4	7074.1
5511	4478.7	6244.3
6897	742.48	4225.1
4158	1598.5	8079.9
3483	5354.4	7340.4
2379	2384.3	6639.7
5577	642	7277.9
7991	4826.8	3744.8
5055	6515	3074
315	4450.3	3355.7
4583	2818	9428.6
4639	369.05	5977.2
7244	6623.1	3701
618	5699	4407.7
3426	1415.8	4566.9
8122	5559.9	2438.5
9945	1926.9	3990.8
4193	691.19	6198.2
2150	1990.9	4390.4
1478	3107.7	8434.5
3198	1378.8	464.4
569	4095.8	9616.5
7362	1471.2	2644.3
6920	792.79	2449
2197	9494	1850.7
5729	1134.6	184.44
5850	4772.9	9720.7
1762	3187.1	574.88
9619	6699.1	4652.3
2530	7445.3	8727.8
6969	694.84	5483.4
2700	3650.6	3795
4959	6485.9	9643.2
7125	6059.5	1450.1
9414	1925.5	3095.3
1742	7605.8	7327.1
885	7352.2	4176.3
5086	5212.5	6996.3
1724	5623.1	6848.3
185	212.84	6328.9
2959	6988.7	4553.1
705	8406.3	9370.4
1963	1289.8	6411
308	8964.7	2012.8
173	607.15	3127.2
114	8061.9	9073.4
5249	2234.7	9485
1151	9124.9	1597.7
5918	2771	6956.3
1608	2755.5	6996.4
30	1241.3	7878
3733	3029.3	2482.7
6805	1923.2	1587.6
3339	5022.7	3672.1
21	1187.7	3468
2828	8434.2	6091.7
1324	7053.7	9712.5
4723	8865.6	9717
73	9631.4	3959.5
79	2687	6013.1
1458	1575.6	3947.4
9288	5580.1	5550.1
6857	7386.2	7570.6
4226	3066.5	1731.2
1071	132.96	706.57
3185	6058.5	2297.2
9115	6494.5	6955
607	4999.7	4093.7
3944	8808	1472
4792	5033.2	5173.8
2669	9522.7	1036
3652	4625.9	4788.5
6063	5205.4	2451.2
214	947.31	6165.1
2495	9674.2	5461.1
8804	353.88	544.22
897	2773	9315.3
2037	1526.6	121.26
1834	506.75	8034.7
351	8099.4	207.44
5914	6769.3	353.12
2195	5986.7	7115.9
5887	6201.1	215.83
786	5275.6	7416.4
2130	3946	9667.9
1731	6222.6	776.3
147	8119.6	172.92
1669	8545.6	3539.3
2154	7945.7	4262.4
7257	1700	6691
5405	5152.1	1551.4
4163	1115.8	8686.7
3284	5140.6	6216
593	9146.2	308.42
346	8656.9	5206.6
2431	118.85	8237.7
7792	889.87	1328
3287	1446.3	7081.5
6244	817.65	5173
6366	6522.4	3129.4
7140	301.78	843.44
1588	8863.9	9385.6
2649	4279.4	4018.5
5157	802.71	3953.5
8326	7366.3	6359.9
4320	2495.1	1172.9
6300	9084.4	2433.5
2586	7026.8	339.21
227	2933.2	5752.1
156	7053.7	295.25
1279	6177.9	4825
9578	6801.2	5347.3
419	2220.4	8113.4
704	7149.5	5653.6
8304	2828.4	4620.5
362	2225	7201
3156	6735.3	9646.9
662	4413	5074.7
1009	4917.6	4916.6
583	7732.8	3682.2
2273	2825.5	2199.1
8641	739.86	476.7
2679	6317.1	2053.3
5706	8699.4	4614.8
1194	6544.8	5354.1
512	1556.9	9759.2
653	7260.4	6283.5
991	1284.6	1570.1
3619	6491.2	2840.8
8690	8923	8837.9
8190	577.97	4103.9
990	1248.3	1578.2
4528	2944.3	9241.7
5251	2230.6	9533
231	4821.9	2212.9
6480	2698.4	6047.8
8784	5598.6	6868.5
3854	5816.4	6798
9454	9258.2	8458.6
4965	1480.2	7467.3
9696	2053.3	1330
4635	5189.9	3279.3
261	1573.8	7546.6
1642	4224.3	516.75
4097	3547.3	8480.9
7398	2797.6	4952.5
4005	2901.7	5774.5
2496	5422	8442.7
3885	1204.3	7879.8
8003	122.84	686.54
28	5741.2	298.67
1465	9038.1	1682.2
8627	7537.6	885.26
4366	6177	7632
528	4819.9	9206.7
2197	9072.1	982.97
8227	7875.5	4788.1
7729	8137.9	9058.6
1423	2212	9639.2
5525	4132.8	2915.5
4879	1216.8	1082.1
4156	9816.3	2078.3
6656	7556.6	920.73
1358	2238.6	941.56
4206	6251.2	3946.5
258	8441.9	3548.1
240	8822	6224.9
1601	7232.8	6652.3
1580	4380.9	4519.8
6094	7489.7	1039.6
3428	1427.2	4593
394	7692.2	753.92
2721	7516.4	1295.9
24	1531.7	6120.7
3901	8804.2	1404.2
881	5926.9	2952.9
6133	5494.2	7050.6
7394	2756.9	8279.7
326	4057.1	3266.2
1	9617.9	912.24
1687	5121.8	4727.5
158	166.78	7206.9
6455	3185.4	6111.6
7655	7233.4	2475.6
9177	6723.8	9552
30	5232.4	9045
2068	4795.4	7186.7
95	295.55	764.36
1560	1764.9	315.45
931	4544.4	3231.4
7304	1745.8	2926.5
5595	8433.8	4183.2
8304	4886.9	4664.8
850	2338.8	6437.6
3534	2045.2	7800.1
1953	8789.1	6153.3
3183	9540	9122.4
797	7187.5	7246
9578	8820.7	1415.8
7	287.22	8006.3
5520	4466.6	6190.9
3273	4203	7168.8
261	5056.6	6095.5
225	3297.6	3555.7
5071	2603.2	4827.1
9633	9388.6	6481.1
88	4816.8	623.01
1578	8042.2	3654
1559	9332.3	525.63
1577	1722.1	7987.3
212	8407.4	6484.7
2873	7081.2	6236
9900	7456.1	4799.1
4099	4839.4	9164.2
5442	395.86	756.64
2021	8907	1864.5
1109	7615.5	6365.4
2275	9965.2	1198.7
6776	663.61	1011
3859	1470.3	4933.1
2475	2123.3	1540.4
7708	2611.5	5754
2327	5562.6	9214.7
1050	7618.4	4826.9
3115	6627.3	4050.6
5577	840.74	3981.8
3029	6385.1	3500.9
5870	9555.4	8385.1
4837	1558.9	7430.5
3933	6352.9	3516
3817	5504.6	557.61
9506	765.67	3009.8
2114	8634.6	5237.6
339	1841.4	359.56
2293	7414.7	7887.2
1815	2090.4	6144.8
100	3917.1	9634.3
4529	9541.3	4515.3
3267	2132	1571
1676	1114.9	1304
1381	9555.1	8798
7438	2441.5	5304.5
8672	238.69	3912.9
4207	2299.5	3354.5
9057	34.508	6694.1
8371	3034.9	7354.8
1705	9771	3892.1
7413	6126.7	249.63
1814	7798.6	6813.1
2234	7956.3	4972.1
552	4852.3	2792.9
956	1914.5	8420.1
718	1275.3	8504.4
609	8118.4	1729.3
137	5067.9	6077.8
8237	1672.1	3897.7
2180	1525.2	1530.7
1483	707.9	4227.4
852	1989.7	5462.1
2346	9413.2	2703.9
378	4907.8	9125.4
4414	1711.5	6514.1
4892	753.62	3654.6
4338	4433.8	5208.5
2475	519.95	8033.9
2291	236.38	6070.4
31	3394.6	8452
1717	2632.8	7143.5
8223	5233.9	5295.3
3290	2282.2	6079.7
5420	7012.8	3900
4286	1337.8	2500.5
2696	3652.8	3824.1
1066	2201.1	9509.2
4912	6451.3	3634.6
3731	4338.3	2408.7
2588	2590.7	7963.7
2939	728.89	4543.1
2330	6445.9	7135
7121	276.38	1816.8
174	8199.1	3412
5293	7572.1	6715.2
6058	5138.7	7796.5
4927	2910.3	5786.7
301	432.57	33.402
9572	7952.2	1808.3
9152	819.96	3362.5
170	9079	1048
1403	1884.2	5939.7
2382	9113.7	9252.1
2502	3239	7255.8
1540	8984.6	3706.2
1676	4786.3	6996.2
6260	5082	8442.8
94	7603.6	6696.2
1356	7647.1	5443.2
439	6107.1	8205.2
3128	2257.6	7586.4
3471	6074.2	7413.2
4499	257.71	2034.8
7222	1990.2	5400.5
7474	6854.2	1131.8
9902	7420.7	4806.8
2979	9032.8	1002
1710	9748.7	3819.9
7758	1893.5	8552.5
4	340.93	3622.9
2659	5146	4684
2319	7966.8	4277.7
7986	5597.6	332.88
4983	9477.2	6946.3
1914	6343.1	7422.1
4925	2921.5	5758.9
6722	7511.3	876.19
6439	7716	5446
5617	4359.7	2570.8
860	3026.8	5606.8
5268	905.67	4405.4
1	5849.3	4735
5144	202.1	7166.1
1103	2252.8	9076.1
2242	479.1	6326.1
2007	4277.2	8173.4
8084	5870.5	685.69
295	5098.3	7149.9
5583	3605.6	5317.8
3286	8361.5	2775
2433	7368.8	3656.8
3754	1475.3	4948.5
1140	6117.2	4479.9
2448	6484	6981.9
7416	9985.4	8427.8
2915	9850.8	1850.4
434	6995.9	4525.6
9941	8542.7	5861.3
3345	5065.9	3709.1
6270	1394	505.49
3985	5731.3	2995.2
4205	6294.4	3973.7
349	2139.9	6044.9
3924	7062.5	2107.2
1173	9631.9	3234.1
7661	1340.7	3480.1
2164	7944.9	4321.7
9616	7342.4	3662.4
3122	9433.7	6521.8
6971	4160.8	6476.7
13	5329.5	7573.5
3160	9489.5	6190.7
609	704.17	5509.7
8687	3171.9	1498.7
254	5845.2	419.13
8235	7920.5	4813.7
4189	7767.7	9594.3
4559	5585.5	5606.9
2687	6265.1	2026.3
2678	9541.6	1150.2
8224	4069.2	1524.5
8752	6717.8	4269.4
3860	2758.9	5350.8
478	4379.3	129.1
7635	2591.5	5716.3
4494	8253.5	269.47
3991	4177.5	4513.7
8277	4538.2	9368.4
2160	1270.4	6471.7
2258	6796.8	3197.3
8020	2650	8629.1
1129	1077	3427.3
6961	8915.8	8560.3
4995	7148.2	8857.7
61	2670.5	6064.1
2425	6508.7	6975.5
3186	5079.7	8625.9
2935	7506.4	9262.7
2410	7376.1	3672.2
324	400.83	6629.6
8322	4393.6	7629.3
2956	3095.3	1487.9
1219	7494.3	4197.3
3503	6403.3	4732.5
4765	4020.9	5122.1
227	8402.6	3502.6
6962	8943.9	8567.7
9760	7807	3715.8
1390	7999.1	5318.9
6335	1733.4	2937
7	5413.9	9571.2
2164	1493.8	7408.5
7154	6962.3	5228
5259	1175	6370.5
3125	7649.9	3876.6
9673	7440.3	8249.4
7552	6448.8	4185.8
6044	6675.7	8795.2
1389	2816.6	8861.4
8017	2844.4	4466.5
3	583.53	9850.9
1551	1805.2	335.13
6200	1864.2	7379.6
6040	5196.8	7761.9
118	93.856	698.76
6082	7871.8	2569.1
1294	7779.6	3601.8
6109	5571.8	7014.7
1966	8751.6	6189.1
65	9346.9	8909.5
3286	6277.7	4103.7
3290	996.47	7840.3
7461	5126.2	4698
495	9867.2	8549.8
2409	7883.2	4299.4
9436	8497.3	1323.5
1507	3139.1	8417
1917	3019.3	6988.5
2321	7941.5	1956.2
74	9034.4	3486
8068	7665.2	4828.9
4278	2364.6	9886.3
1485	4490.2	6279.1
6130	2789	5278.9
6085	3514.5	2926.6
163	9700.3	7630.5
4772	670.63	8182.6
9977	6425.8	7150.8
6585	9973.8	8917.4
4039	5556.4	9087.4
923	7439.3	4206.6
8783	6734.6	2637
1803	3005.2	911.21
4126	4230.5	514.58
2008	6303.7	430.4
1530	9385.8	8169.6
104	9543.8	8787.9
9709	2377.4	5291.2
9811	4273.1	3599.8
8706	4373.5	8478
3099	2210.8	1196.5
17	5162.7	5558.8
8574	9638.9	2847.6
3461	7278.2	1618.5
127	6802.1	8768.4
9894	320.25	7115.4
5524	4166.1	2914.8
5735	8326.3	432.1
680	5864.8	585.61
2052	8338.3	3450.8
2270	5572.3	8515.8
320	2489.5	9810
2149	6988.2	5278
2026	7213.8	2250.6
5744	1313.7	2877.9
5205	8437	7321
8638	5655.1	5300.4
8370	3918.5	9278.7
5808	1849.7	8783.4
2851	5421.2	4588
550	727.24	4548.1
172	3662.1	5153.1
9146	4836.9	4674.2
6798	9296.2	6808.2
4711	3918.8	8368
560	385.44	3168.8
786	2558	481.6
3220	3409.7	5699.2
2450	2765.3	6887.8
3479	7137.6	8808.6
4599	5385	5292.6
1042	3687	4779.3
2711	813.6	3411.9
5593	8510	4145.5
143	5075.9	6062.8
4129	4102.3	2938.6
35	8263	6777.4
5514	5184.3	5488.3
1059	9206.4	1477.8
9192	6409.1	7805.3
6950	325.86	4709.3
8941	1270.8	8997.4
244	1562.2	1007.9
1034	6295.5	2001.2
9008	1332.5	9901.7
3755	9259.6	4525.2
535	4817.2	9174.3
9351	2205.4	9857.2
9524	4085.7	2597.4
2196	3822.5	4407.5
22	39.754	4914.4
1352	2371.5	6427.6
5291	3228.8	3622.5
9355	142.67	711.16
129	8158.7	1853.6
2642	6782.4	9906.7
1646	2227.9	3777.6
985	3066.8	806.47
288	9272.7	5620.3
2447	2815.1	6868.7
5423	1522.2	190.47
5503	6128.9	4802.3
8966	779.78	3708.2
708	1770.8	6986.1
8090	1070.4	6867.2
8696	1029.7	9949.2
379	4789.9	4155.2
1144	4649.8	6806.1
7742	9077	4406.4
3860	5369.4	7298.9
9365	5154.9	4019.7
7580	126.38	1543.8
5045	3083.8	6226.9
5397	5244.1	2875.9
466	2508.1	4974.2
222	434.9	4689.3
4325	4252.5	3634.4
289	8969.7	1984.6
8131	9398.1	6362.5
447	2465.1	5014.3
3774	3930.3	8181.5
2473	53.757	2549.3
3137	4865.1	853.4
1	7462.7	4149.5
1258	8766.2	4214.5
1855	866.72	6586.4
8467	2061.2	1372.4
242	1496	974.3
8841	7347.6	4180.1
289	3248.7	4379.2
778	4915.3	9743.9
4775	1412.2	2685.8
523	4382.2	6536.8
454	5365.8	7359.6
289	7768.2	668.35
279	8311.5	460.23
42	1828.6	8740.2
4773	7388.2	6724.4
2492	5259.1	6353.2
9024	1349.9	9161.9
8473	7367.4	4156.1
5269	1107.1	55.951
5273	1933.7	7169.4
807	3599.8	4035
8103	6558.8	1791.9
1621	1956.6	8466.8
7436	3661.8	8781
2237	4289.3	3386.3
1266	5460.7	2236.3
9186	6336.8	7771.8
9563	5355.7	8758.7
1043	3085	5627.4
327	3620.1	4325
1834	1159.8	9699.7
1852	611.92	5943
528	8043.8	4156.3
4550	3567.2	4349.4
3427	1478.5	4596.1
5958	6884	9935.9
2838	6766.5	5351.9
107	5521.4	7039.6
1573	3840.9	1172
224	756.72	2343.5
2909	1588.8	6130.4
1677	4450.8	9382.8
1608	2210.1	3775.1
1887	6402.7	7478.6
2326	7232.9	6362.9
316	3042.4	7296.4
4235	8436.1	4969.9
4822	4447.7	200.77
5521	940.19	90.977
6500	8579.8	4192.3
570	2997.9	1160.5
1681	6767.6	9446.1
8962	3946.6	5813.6
5225	542.21	3494.6
7374	3999	8714.7
9954	1435.3	5017.3
1658	556.73	4693.4
1241	5781.6	3078
1982	8789.7	6149.9
5150	2061.3	962.12
9170	222.23	7248.3
633	6349.2	8157.9
974	4205.6	3727.4
4555	5344.6	7510.6
267	8663.2	3708.8
4223	12.386	5217.5
802	5194.5	7761
5533	3211.1	1384.4
448	8573.2	9573.1
6062	1888.5	9534
3137	8052.3	4934.2
5656	4611.6	9259.9
6239	7639.7	8137.9
49	3434.4	9596.3
911	4594.7	6867.6
3354	3149.3	8444.2
2223	1533.2	7409.7
7465	2076.2	8008.6
6853	9225.4	6817
7066	1750.8	9808.1
46	1808	8758
2171	3884	9659.9
2284	3707.2	3314.2
885	1188	4270.8
1778	270.78	2003.8
3772	9869.5	1376.5
2645	1348.6	2535.6
575	166.68	5542.7
7873	6730.8	3490
2324	2921	9742.9
146	4998.6	5200
3633	8176.1	9053.4
5523	1369.7	2827.8
6290	2752.4	988.22
9130	1305.8	337.61
750	4893.1	9689.2
5659	6818.9	3001.7
2669	6334.2	2006.8
4615	3185.6	5582.2
4569	6933.4	8563.7
8251	5289.7	7056.8
5778	5607.4	1273.7
1732	6276.9	884.28
8063	1522.6	9776.7
1711	2617.9	7137.7
8625	4488	1786
966	1287.3	1549.3
5575	814.53	3965.7
5255	6551.8	5530.8
6344	3005.2	2545.9
1173	4667	6827.6
9219	6361.8	7786
577	6260.4	4285.3
5069	9632	8470
244	3371.3	9074.4
1319	4089.9	9651.9
7666	9080.9	6018.5
4084	2530	434.33
5638	437.01	4771.5
8927	4092.6	1983.4
4076	2785	6869
8809	1526.3	979.64
2292	4003	1560.8
6099	5142.8	8463.3
1062	6974.6	6212.8
1940	9948.8	2405.2
9142	787.55	3395.7
1400	4716	7036.9
390	9174.6	4562.8
1514	9756.2	321.05
2906	3012.5	6952.4
3070	1316.9	9381
9615	6437.3	3569.6
1551	8660.6	4167.2
4018	1017.5	6454.5
2249	2010.5	4110.9
4334	3382.9	4046
8859	4558.5	3162.4
4198	6964.2	5259.5
3848	2325.5	1220.3
6765	1732.8	3891.9
6632	4083.4	9776.1
568	3009.1	1121
5419	5214.6	3530.6
2290	225.15	5976.9
555	4852.4	2792.6
2607	6742.5	4113.5
4051	1459.1	1693.7
1279	2759.4	1262.4
4168	6238.6	4988.4
1100	7937.3	4834
1072	9863.1	9664.9
5973	404.88	3753.7
65	7078.9	2276.4
7382	2908.4	3623.6
1516	5823.6	9590.4
4617	8280.4	7091.5
6361	5208.2	6089.6
2273	7260.9	564.09
1277	2535.9	432.69
3150	3059	5759.6
7319	7946.4	8604.1
1056	982.22	4480.6
102	9102.3	3581.9
7062	7892	7239.9
4356	7422.1	7012.9
226	79.528	3912.6
7160	7234.3	4537.5
1908	6419.1	5209
146	8060.8	730.09
3550	4625.4	4694.2
6102	8139.5	6015.3
1	8220.7	8681.2
15	1486.9	4710.7
2542	235.67	7248.5
2540	3582.8	4114
9704	2034.6	1327.5
3113	446.06	6554.3
1270	3922.8	7268.6
1901	339.33	7727.3
10	303.81	4028.6
302	4082.3	2888.4
1993	218.52	6738.4
5764	8692.8	7507.2
7489	681.72	5507.8
667	5247.3	2520.7
9	7524.6	6686.2
2384	4075.9	3528.4
9815	2795.9	7087.5
6642	3898.9	9716
4128	7678.7	3473.6
480	5601.9	6866.1
1347	7621.7	803.91
4197	7002.3	5206.7
8774	8877.9	8883.1
403	3821.2	8160.2
336	2169	7158.1
159	9430.8	7698.1
1	4591.6	3163.5
1407	8110.7	4991.4
5031	2810.8	2348.5
9439	7809	6732.2
4838	1499.5	7403
2486	3261	118.53
8707	8086.2	9579
8095	9758.9	5300.7
393	682.94	9109.8
6943	7719.9	1260.1
9114	8531.2	1343.2
2908	4079.6	3793.8
9475	752	3044.8
264	1558.3	7584.2
2302	4571.4	2184.4
8704	7984	8189.1
9009	1287.9	9901.6
1177	289.14	9748.5
7167	6385.7	3829.2
2246	7922.3	1949.6
222	3136.1	2457.9
4653	4544.2	2221.4
3447	6111.7	7471.4
562	1479.9	8053.6
67	7894.6	6271.1
4761	4523.6	9305.4
500	6955.5	5667.4
463	7958.7	4933.5
3283	2549	8110.9
641	3221.6	5771.9
2454	2482.9	966.95
1254	4315.3	3570.7
288	5083.3	1034.3
7140	8915.5	4533.6
4045	9535.9	4602.7
8922	4489.2	1770
1852	2778.2	7076.7
2225	2683.9	7923.5
1147	1058.4	6124.9
3908	2343	4754.8
4758	3099.6	1709.7
6119	6915.6	5692.4
6500	5039.6	2784.9
7580	2994.9	1797.2
1176	6537.7	5352.7
1	8837.6	9419
2244	7033.2	5957.5
6770	2991.2	1238.5
163	2375	6677.6
559	740.23	4551.1
1130	4956.6	4869.2
7195	9624.9	2876.5
2179	6686.1	5643.3
5453	8437.1	4396.5
3918	2785	6827.6
2111	7926.4	4266.1
1462	4438.8	5596.6
5594	8383.8	4198.3
2500	2571.2	9527.5
4319	7613.6	5875.3
9529	7058.3	6246.2
4194	9904.1	2028.4
2819	2694.8	8345.9
1401	4745.2	7100.3
3293	2129.8	6670.7
186	2097	3195.9
4841	2787.1	6201.2
816	2253.4	949.86
3637	8353.9	256.63
185	7933.7	406.11
4869	1534.3	7497.7
1551	9051.8	3742.4
37	1340.3	762.77
4253	1287.5	2495
96	6924.9	1205.6
9785	2941.1	3282.1
1	9522.3	9842.7
6251	9919.5	2486
9219	4609.4	6893.8
635	3223.5	7253.4
2381	2751.8	6353.3
2602	1592.5	2758
6143	2945.5	3303.1
1278	4894.7	4991.9
4859	2951.3	6907.5
1676	3763.2	570.91
433	57.158	650.74
1249	1404.3	5077.8
5732	9288.1	4062.4
67	5158.5	3216.8
5599	1827.9	6350.6
6971	26.123	1361.8
7694	7929.7	8602
2149	6851.3	8508.2
6313	1710.3	2895.9
1298	713.6	4272
6	9040.8	4149.3
325	72.134	417.97
1275	9334.7	880.49
2427	5322.6	9526.8
1243	9462.9	6246.1
1244	3785.8	1274.5
5746	1292.6	2982.7
2889	9161.2	759.02
5060	4986.2	5132.7
120	6984	5241.9
4656	3032.3	5759.7
440	7447.2	7282.1
2947	735.41	6209.4
193	5556.1	4827.1
2483	551.21	8022.3
1919	480.51	11.514
6845	9485.7	6638
713	5284.6	8771.2
6604	1705.6	3909.2
7031	2127.8	8806.4
2778	1213.3	3500.9
6856	1131.2	8141.3
403	5234.2	2075.2
5801	2731.3	6023.3
8527	3188.3	8898.9
2246	3774	3254.6
4000	1356.2	549.56
2325	2938.9	9688.8
1	5760.6	325.21
1	9670	8044.4
5773	4778	4461.2
2298	4559.5	2231.3
1064	7499.1	5852
14	8546.1	4751.6
5846	4763.6	9751.1
5072	5201.6	6888.2
259	7737.2	3662.5
1675	3654.8	8773
251	4587	3182.8
6130	1060.1	9356.7
4466	2277.5	9922.5
7014	2616	7128.8
5989	718.15	3494.6
71	3161.3	841.06
9523	6698.3	4086.9
6096	6321.8	1504.5
6059	212.84	2411.7
415	8956.8	484.75
4739	836.68	5567.2
7010	2186.4	8796.8
292	5168.4	7195.4
7652	1856.8	1915.6
1101	4705.7	4437.2
4379	4140.5	1947.7
2592	9150.7	9788.1
460	9190.2	2873.9
9496	1000	2804.3
4473	9593.7	3000.4
3878	1342.7	8452.6
57	8040.9	2804.6
1744	2735.5	5681.9
332	5317.7	5423.3
9719	1476.5	1744.7
7681	1590.6	7558.6
3463	6095.4	7390.1
100	5908.8	9763.1
5406	8859.7	1842.3
5313	1460.1	7045.6
81	5294.7	5354.5
7273	7384.1	6826
765	9983.1	3323.4
328	7446.9	9321.1
711	1784.2	6955.7
8669	7139.7	5676.3
1235	1303.5	755.8
1068	4010.7	6163.9
4355	58.143	4821.9
7217	7926	8200.7
728	5349.1	8781.2
273	5015	6059.5
559	8162.1	8169.8
9627	6110	4511
4878	3092.9	7372.1
1548	5742.9	9025.6
9750	2725.9	6073.2
995	1286.4	1539.9
4070	3014.2	8824.6
207	1259.1	9918
5494	9535.8	8755
8	6224.8	9927
3772	1456.3	4982
1476	1135.4	6935.6
246	9538	8351.8
467	1884.6	8558.7
2187	6533.9	2931.2
4237	5535.8	573.51
9145	5053.6	8379.3
2442	5111.6	5520.2
1569	8937.8	3698.9
3915	2789.6	6846.5
2080	795.49	6581.3
243	4837.9	940.79
1149	1065.1	6135.9
4102	6455.6	7606.5
452	9650.9	5030.7
2491	5618.2	7858
7030	9297.2	9148.1
1406	719.77	3041.7
6102	7434.7	6773.8
1826	2362.8	4549.8
2213	6502.3	4273.5
4407	9026.5	4441.1
1265	3893.1	5833.3
7025	6160.8	3210.2
4085	6375.9	1560.9
45	1451.5	9732.4
5549	1266.4	1176.3
3144	8459.1	3237.9
2481	512.53	8014.3
6	832.69	7614.6
2440	2993.6	4518.5
1643	2178	3769.2
137	891.14	7653.4
2874	7563	1864.2
5885	5447.3	9148.7
9780	8895.6	2172.7
1578	1343.2	1222.3
2163	5708.9	1240.9
1104	1203.6	484.04
6921	753.74	2354.7
6441	7694.3	5449.7
9222	6391.6	7765.1
8264	7644.6	3901
869	2058.9	6718.9
8974	8192.6	3379.3
266	9179	8982
5038	7635.2	4880.2
4177	5663.6	5298.1
9234	6359.1	7755.9
4690	2611.3	7885.8
241	7765.1	4930.6
1728	6102.6	4365.8
4798	4665.3	7262.4
223	801.73	2397
6792	3136	921.87
947	2936.9	6873.6
5477	7989.4	5290.2
700	9989.4	5409
121	3732.6	4797.8
2983	8820.9	5898
7959	5210	2096.4
533	414.97	9984.4
9346	9012.6	1535.2
3281	1415.1	6953.3
3680	5093.7	7358.9
6579	9952.3	3723.7
1668	4829.8	893.66
1858	8154.3	1719.3
6491	9182.9	2921
6773	7328.2	7646
7269	1866.3	232.91
2545	446.03	9407.3
3761	4848	3256.7
5748	2892.1	7702.6
6021	5296.7	2752.9
1267	9681.2	3192.4
310	6778.7	7564.3
5853	7850.9	5623.7
1499	6760.8	4262.4
3407	1433.3	5130.4
7256	1458.2	2675.2
6	1143.7	2987.2
706	8446.7	9388.8
1562	9008.5	3915
6518	9725.8	7658
1617	2666.3	4556.3
6950	5826.7	387.33
7382	3665.2	5159
664	4627.6	4762.2
31	4187.4	7814.3
6440	9642.8	1725.3
226	7395.7	3663.2
4611	8177	2522.6
9202	4391	3867.8
4573	6737.2	4041.1
6245	4536.9	5465.7
6011	452.51	5686.9
882	5238.5	7374.1
2798	3638.8	6677.4
4891	8263.6	7018.1
9132	9939.2	9782.5
619	8673.8	3715.8
1676	3812.3	7733.1
1752	7408.3	2264.3
690	3916.4	7248.6
3142	8405.6	3240.6
304	3433	6293.8
4225	3077.1	1647
4744	6420.2	1545
1591	6760	5836.7
195	5248.4	5601.9
3144	3059.9	5801.3
728	6713.1	2593.9
8694	5749.5	3028.1
5079	4458.2	9152.7
215	2544.2	5498.7
121	2703.5	6906.2
4630	948.03	9116.7
2017	4468.5	1772.8
1391	7902.1	8498
4680	2584.9	8046.5
7384	6473	6993.8
5797	2565.9	4221.5
2603	1648.4	2783.3
4265	7474.9	4966.6
7276	258.26	4068.1
424	1267.3	8278
1816	2117.6	6201.4
1240	9387.9	8368.5
3837	8078.4	286.91
2960	9730.5	5328.1
9115	1328.9	1533.3
5067	4125.8	1171.5
5737	8726.9	4611
9639	3819.9	5423.3
3523	7686	2117
426	7387.4	4697.7
3176	9533.7	6993.7
1300	485.75	2145
8349	6879.5	6366.9
4100	3097.5	1736.3
1268	5468.5	2178.2
3027	404.59	3730.9
4242	1322.9	2481.6
2665	6841.2	6393.8
6501	1583.8	4994.4
2860	8295.4	3973
1819	2968.2	5254.3
6871	2523.9	1523.3
789	51.669	9052.6
699	3505.3	2973.6
775	2054.7	6133.8
1541	4416.7	5596.8
9895	5738.6	4878
4571	9512.8	500.79
8502	9107.2	8032.2
4402	1951.8	5429.4
4578	8276.1	2605.6
9592	6767.2	5317.5
8045	3589.8	7241.2
146	8069.3	251.25
1256	3378.6	4757.1
1139	8450.4	5982.8
4649	4696.5	3085.6
3459	6196.1	7468.4
2018	7712.9	5595.8
1227	5895.6	4674.5
324	705.68	943.59
5781	3833.8	584.85
692	1880.4	7360
811	7342.6	4182.5
6088	2078	7761.7
810	7177.4	7889.2
266	3371.3	9321.8
69	2664.4	6055.8
1813	2909.7	5173.4
1827	7181.3	7066.2
4192	7533.6	8526.8
237	4531.1	3508
4314	6125.5	258.65
298	2682.6	8949.2
3135	9232	89.188
276	5233.2	3542.3
8225	3520.9	7280.4
2904	1629.4	6093.9
9136	91.322	687.81
373	7639.7	7306.2
54	3704.1	5490.7
6006	6296.9	9430
276	8753.2	5250.7
9201	4637.9	6864
8144	2106.6	7828
5102	3015.5	7419.6
8237	8431.7	6072.2
3024	9970.1	8913.1
2826	918.84	3602.1
1088	7897	4828
3405	1415.7	5077.9
8929	3362	7589.1
1623	2409	9313
9051	1301.2	445.76
3176	8965.9	329.16
2485	4783.7	4389.2
6322	9412.7	6657.3
4133	2384.7	1309.4
9964	8643.3	5858.5
8798	410.2	8310.7
791	844.46	9263.4
2477	2800.4	9275.8
67	1219.5	77.765
25	7066.3	3233.2
192	5359.1	8786
168	4751.8	3014.6
5305	4061	2855.4
3540	7692.2	2190.9
9461	4818.3	1823.4
9742	4493.6	1096.9
6324	7598.3	3922.8
3057	7623	4830.7
567	5119.4	7127
4969	7998.9	8138.5
6467	5942	3405.4
325	3588.1	4349.8
[truncated: 5,293 more rows]
