# Supplementary material for: Verifying molecular clusters by 2-color localization microscopy and significance testing
Source: Sci Rep. 2020 Mar 6;10:4230. doi: 10.1038/s41598-020-60976-6 (PMC7060173; doi:10.1038/s41598-020-60976-6)
Supplement: Supplementary file 2 — Supplementary Information2. [file 41598_2020_60976_MOESM2_ESM.zip › 2-CLASTA-master/Simulations_testdata/oligomers_tetramers/locs_labelB/tetramers_results_sim_3_locsB.csv]

frame	x	y
631	8656.8	7253.2
2975	8579.7	7337.5
3713	7199.6	2204.6
58	5522.8	3298.9
1599	6323.4	1288.7
3752	3996.7	339.6
7291	6629.8	8771.1
1831	2694.4	3868.9
4562	796.3	9501.6
21	6471.8	8142.9
1370	1501.9	5752.1
9523	5208.1	887.91
8997	306.1	8460.2
8349	476.62	9878.2
4842	7867.2	9919.1
7626	5937.5	710.68
4657	5449.2	1388
8989	3880.5	4678.2
3492	4486.7	5778.5
9522	6528.6	4348.6
16	1626.8	8710.5
1083	1814.5	9581.5
4332	7362.6	7647.1
7040	546.18	4362.6
652	3426.6	7868.8
4830	9871.7	1897.6
1185	7171.4	3954.2
764	6890.6	1095.8
3522	5885.3	2251.5
1088	4783.6	3212.4
8833	3742.7	5807.9
3521	7019.6	2154.3
9292	9174.9	8884.2
8625	1392.1	111.71
4010	8823.9	9782.8
1753	3013.3	644
66	3678.6	2943.6
1694	4777.8	1133.1
7206	3958.6	9024.1
7486	2526.7	3053.8
9315	8631.1	1208.1
7455	6796.6	3123.8
6320	6832.3	7371.6
1190	1057.4	6488.7
65	5877.9	214.56
5118	5763.8	8818.3
1497	6968.8	3801.6
9946	5084	4662.6
8172	2030.5	9978.4
7698	8301.2	6016.6
4582	6544.3	6728.2
4887	6451.1	5161.9
300	1512.2	6504.7
4441	1873.5	7125.5
259	5089.2	6515.3
8276	617.37	1588.7
5630	8832.9	5680.6
665	6645.6	2820.7
4895	4986.3	21.154
974	5997.9	9357.4
4720	1868.5	6987.4
7134	101.16	81.054
25	766.77	8863.8
1315	6212.1	8792.5
494	5853.2	728.7
13	719.86	7546.6
1100	327.14	2139.2
6697	565.8	4375.8
3451	1963.5	9863.8
696	2028.8	7299.2
787	3272.4	2707.6
2669	1715.3	3696.7
6058	8989.2	4227.7
4714	5263.5	5332.3
1393	486.74	6552.9
2592	1685.8	1028.7
8116	3440.9	8871.2
3530	7991.3	3010.6
5291	6218.7	5174.9
3992	6435.4	2931.5
222	5984.1	9368.9
643	8681.2	9487
4191	4948.1	116.17
9125	6965.5	7960.9
813	6699.2	9274.5
508	7245.6	1200.4
5924	9250.6	854.1
646	6987.9	1945.6
523	5891.9	6320.4
2959	1608.9	7719.6
2327	401.87	5053.1
326	7608.3	6814.5
333	8871.4	8269.7
8284	9078.3	4729.9
3	2393.5	9281.9
1060	2735.7	7701.7
1675	7286.1	6339.1
1565	567.85	1950
5758	8805.3	6847.7
403	1720.8	8519.5
1563	3218.1	6601.4
140	2883.6	4964
941	4657.5	2806
7009	3380.5	1351.8
1122	1332.7	658.84
8878	1463.1	3562.3
6712	6442	7796.4
6663	1284.2	3291.2
2415	3582.2	350.47
2410	5466.4	2934.9
8014	2186.3	2362.2
1627	103.27	9283.9
8777	414.76	8292.6
5953	9400.7	37.103
9644	9574.8	2327.5
3535	720.63	6669
1359	2916.4	3620.2
8912	4387.1	2238
7264	1359.5	9319.1
362	2514	9402.6
8328	5320.8	8914.3
351	7598.3	6775.5
1414	3475.4	3412
9006	4911.5	170.71
9176	2829.5	5809.2
1	1561.1	514.93
173	4534.3	6020.8
4616	9156.2	8700.2
4572	1515.8	9890.4
9716	4157.6	377.49
1435	1781.9	8223.8
1207	4867.5	8181.5
650	2447.4	7136.8
2026	977.48	1566.9
437	9159.8	9762.3
5123	7535.8	8781.9
4244	6102.6	1098.1
156	4244.9	2325.2
702	2025.5	7372.8
6230	6605.5	2861.1
364	9556.8	6604.7
103	1791.9	3233.6
6319	9532.9	1405.7
1120	4844.2	9032.1
8882	5904.1	4902.5
2120	3819.7	4807.6
3954	3584.7	4605.1
2785	7161.9	8115.1
48	7380.8	2428.4
6048	9166.4	8655.1
8295	2950.6	9289.7
1029	888.01	3564.1
284	1527.6	9474.8
2783	1880.4	616.09
6293	5155.5	7160.9
4229	3723.1	5141.7
2209	1276.4	4403.5
29	8790.8	3066.8
252	2815.8	2563.8
6521	2204.3	580.06
4100	6059.7	1848
277	5917.2	8941.3
4488	780.4	1291.7
3851	2634.8	4768
4122	8020	8980.3
9315	2007.9	3445.2
9375	7681	1374.9
9534	4230.7	7103.3
6550	1405.8	1802
792	3277.4	2738.2
3713	6519.6	7717.6
5077	9104.4	5697.4
4901	2934.4	9059.8
721	7272.9	916.05
2749	5490.9	1587.4
9347	9420.6	151.04
645	2405.2	7109.9
850	2814.6	1436.3
6321	5232.7	1779.8
162	2997.8	8996
2184	1111.3	3239.2
2886	3355.1	6932.1
2076	1830.2	7920.7
49	3382.3	4942.9
816	1020.3	4268.6
6942	3443.8	3421.8
1788	4301.8	2385.5
4995	1828.3	2551
3290	9257.7	7541.6
9410	9521.8	8262.1
9314	2001	3445.7
5786	4094.9	5607.7
366	7171.7	7061
2219	2014.8	2282.2
1572	1448.5	692.91
7686	1105	3197.3
5076	6396.9	2121.2
9947	7905.5	7579.7
3017	5001.1	124.74
1986	8337.8	2464.4
2121	5132.5	6624.7
691	599.57	7486.8
7108	7679.3	3365.2
7134	6101.5	713.04
2005	7229.4	8285.7
3493	3817	4699.2
58	2431.6	7472.9
7659	4300.6	1328.4
8717	3304.5	7951.3
1059	7392.5	4408.3
9146	5950.1	4870.7
4852	9486	1422.6
786	3497.8	9453.9
5450	4516.9	4053.4
900	2689	1230.4
1203	6414.7	9256.3
2986	731.69	184.91
1286	3202.9	7316.3
551	6372.2	3311.5
1784	6207.6	44.638
1754	333.1	217.53
4607	7983.4	7178.9
1302	1923.2	3266.7
6751	6446.1	7751.7
67	2852.2	5280.2
675	8470.1	6808
1246	1762.4	3078.4
3753	4038.2	335.3
88	1994.8	6553.8
1932	7871.1	9943
2864	2174.3	4211.9
526	2797	5934.7
3454	7694.7	1766.4
281	4823.2	3529.2
5765	7948.7	2896.3
2166	553.27	9258.3
689	621.41	7424
1170	4141.3	6387.5
971	5393.1	3243.2
9	9059.8	2465.3
3204	8168.8	1165.5
1021	5473	3287.3
274	2906.3	7569.5
915	7588.9	6681
1212	598.42	8499.3
2509	8751.6	7896.1
836	8479.8	6760.4
4078	8818.8	70.204
4330	5613.4	8970.1
437	4450.5	8180.4
723	8258.4	5844
2295	2720.9	9528.8
8841	823.32	1859.9
1623	1614.7	7340.7
5680	2998.5	6415.7
5738	4209.3	991.79
1948	7305.2	5257.7
890	6978.9	4665.7
1799	4860.9	3965
4320	5475.2	1390.8
5449	2024.2	1993.4
1320	6113.4	949.17
4734	2034.1	4363.6
378	4811.3	5218.9
4264	6687.3	8438.8
349	7235.9	4802.7
5664	6096.2	1117.1
9001	1776.4	2103.2
8600	1723.9	3827.6
1277	1227	5097.6
8491	4495.5	9015.8
5593	1339.2	2711.5
8137	1543.6	7376
4330	7381.1	7587.1
595	7340.3	1212.6
841	8462.5	6762.7
9947	5880.2	5327.5
1213	9643.6	6215.8
1216	8101.4	9854.8
8779	8509.5	6803.3
4102	6039.5	7125.5
1630	7091	120.31
5202	675.64	2229.9
7479	2532.5	4608.2
1262	9876.8	5795.4
3050	2858.3	4666.5
2321	385.82	5090.4
722	7305.1	989.53
9781	858.57	3051
572	8688.6	7502.1
572	2670.4	7672.5
4012	7597.2	1247.4
2646	8509.8	8727.2
9179	3818.1	5551.4
7148	762.17	6693.2
1755	6413	1357.3
3099	7900.6	7622.7
5258	9118.8	8282.5
414	2139	364.74
9147	6641.9	3190.3
4000	6640.2	7022.4
113	9371.9	3108.3
209	3494.6	2391.5
982	7275.5	3580.2
9210	9541.5	6177.2
147	7658.4	2094.1
4379	5703	1567.2
2958	5527	3593.6
987	1509.3	5770.4
3985	2200.7	2353.6
6856	5570.9	2563.3
210	2188.4	8743.6
4080	8780	70.538
430	3520.3	9815.9
3752	4282	7887.2
9115	699.44	4732.1
2095	9726.7	1349.4
8813	5468	6469.8
3164	5625.5	8737.8
1540	8643	3849.1
6343	5717.2	9654.6
1724	1335.2	645.85
1629	7106.5	122.7
6875	1322.7	5882.1
6828	216.04	1167.9
2772	651.67	9962.4
6517	3654.9	9681.8
75	2210	8754.6
1955	7190.5	8300.3
8819	6059.8	1840.3
4992	8245.9	6041.2
9	8076.3	2708.4
773	7964	353.48
2983	2843	5577.2
5321	8128.2	5984.1
1977	3417.4	6959.4
4110	7779.1	1465.1
5392	6930.8	2105.7
3377	9049.8	5717.7
7671	6253.4	1169.4
4572	2666.3	3794.4
4237	6012.7	1132.8
8690	3552	5220.1
657	3258.9	7864.4
849	97.642	292.45
1855	8121.2	1107
7196	7394.5	596.13
8307	8163.7	5025.2
9132	4806.4	4708.5
7814	9400.7	5613.6
1826	5301.9	8378.2
7524	36.747	3002.5
1265	9936.4	5824.3
2330	418.74	5108
9687	6699.3	4402.8
416	342.97	7136.4
5255	5998.5	7760.2
2027	964.99	1564.8
8790	7391.4	7600.2
99	542.07	6087.9
1649	1632.5	7331.2
652	6871.3	1096.1
1236	9406.5	8321.9
121	5563.8	9421.7
1579	7227.6	1826.2
962	9879	3619.3
85	838.17	2953.4
1083	1116.1	8714.4
5493	6379.9	8902
1112	9198.3	325.44
4208	5425.7	1473.7
8346	134.75	8267
4941	2790.8	5670.9
4572	1410.3	3570.2
7331	4813.2	1346.7
1359	4853.5	4650.8
1954	5502	5763
4222	9384.4	3574.3
3321	8750.8	1115.1
2876	8512.1	8820.3
148	7625.7	2011.4
8869	7434.3	8281.8
2604	4428.8	5939.4
3557	2116.8	8027.5
5849	5470.9	7465.9
136	7148.1	5481.6
6734	7988.7	7993.6
3956	9594.3	362.09
7169	5527.5	2939.3
5202	9353.8	478.09
6905	397.32	3619
1654	7477.7	587.33
3159	3376.5	4061
8898	8774.4	2830.4
6804	7269.3	4786.3
1722	4611.2	35.17
3858	4288.2	2573.1
856	7655	8176.2
3848	2718.6	2593.4
2488	318.66	1564.8
591	8635.5	7514.2
95	8507.2	75.606
5792	5680	1526.5
136	9380.1	6576.1
4440	7948.9	2952
1565	1739.5	5167.8
1731	7698.5	6965.6
70	833.81	8465.1
338	7633.5	8230.6
933	2894.3	9543.9
2190	9359.4	5653.1
7166	6354	3426.4
1266	802.67	6360.4
98	9840.5	1876.9
52	7964.1	1737.5
6034	5608.7	5707.3
6644	688.67	1531.9
3714	5290.8	9872.8
6978	1218.4	8635.2
191	4291	7898.1
6064	4300.4	7931.8
24	8808.9	3057.6
5251	5754.9	6238.6
3847	2582.1	6089.2
39	1448.3	1742.9
3764	5969.3	4826.4
849	397.25	7114
9014	5468	3335.5
4679	9387.8	1716.3
9152	5877.3	4899.7
8986	6090.6	3620.2
7860	7766.2	170.22
6522	3290	2717.6
7746	8792.8	5727.8
2879	5609.3	2668.1
249	5052.7	7021.1
9520	4209.7	7096.9
5648	6185	2953.1
1515	1540.9	7270.7
1977	7653.2	4582.2
5251	1374.3	1790
7046	5354.8	66.538
498	4178.7	2832.3
2374	9460.6	1061.4
4062	8807.7	58.445
941	9967.4	3850.6
457	7006.3	8585.6
240	660.57	2490.2
2989	2115.7	357.9
1341	2932	7979.1
9417	344.94	8666.7
6931	1198.4	8705.7
30	8156.4	5998.4
4305	7864	5298.1
2997	8959.9	3603.8
1264	1264.1	5008.3
1481	6594.2	155.31
2596	1108.2	7376.3
2	6516.9	8207.3
7994	4821.4	7930.6
7069	5413.1	5431.3
7481	7728.9	176.25
5604	8735.8	5642.6
209	5177.7	2358.8
8073	2651	3519.8
3214	470.22	3707.5
3976	506.57	5175.6
5835	3944.2	5520.6
8709	5120.5	9194.3
6344	1928.8	9876.8
591	4586.6	4398.5
3040	7680	1197.1
3	7007.3	4932
5438	7141.5	2900
7167	9249.5	2988.3
9762	63.289	4928.9
3318	2711.6	3826.1
1979	8340.9	2478.7
1808	1887.1	570.87
7647	8739	5892
5464	6524	2588.7
6808	3066.7	6713.9
4588	8592.4	8483.1
9735	8097.2	9831.2
4128	2976.7	2456.5
3106	7083.8	1193.7
517	4765.7	6923.7
163	4311.1	2341.4
2112	4085.5	3273.1
1838	4191.3	249.17
1948	736.71	5424.1
360	6802.9	1419.1
4126	4800.5	8852.3
4341	2714.1	2273.1
339	4405.8	8120.4
205	5290.3	7461.1
74	3933.4	1153.9
1826	1601.7	7623.5
1778	2638.1	6059.1
7180	459.28	3771.4
214	5087.5	9722.9
217	6783.6	1222.2
4601	9154.8	8693.3
1206	5097.2	3737.8
1933	6636.8	2392.9
142	6077.4	2979.8
193	4322.1	7877.6
2280	5901.7	1104.6
4106	5607.9	7955.2
3658	336.78	5351.4
8990	9447.6	1112.1
562	506.47	3436.4
9947	113.92	886.19
133	7464.6	1679.9
5971	6079.5	1053.1
520	7258	1216.9
1517	5466.9	1615.7
8489	4441.8	9000.8
2977	4364.9	4840.4
1	8236.3	6510.5
4124	7828.5	1400.1
2670	4848.7	4480.8
1717	539.74	2281.4
9036	4402.4	9493.2
138	853.06	2999.6
5024	1367.9	687.52
7256	3558.4	5032.3
2418	8372.4	3590.7
3153	1838	7097.3
6077	1787.7	3747.8
1059	3736.4	3958.9
3497	9176.6	8701.2
617	5658.9	4404.5
1798	3198.3	4039.4
3294	8878.8	2850.4
90	7501.5	1668.6
7034	5374.4	64.688
5275	9108.9	2579.8
4653	6515.6	2928.6
1218	5217.9	1547.8
2746	8085.7	7097.6
1760	8074	3607
1247	8078.5	9840.3
735	8443.8	1017.6
5154	6590.1	3456.4
7510	8737.7	5915
948	2862.4	6431.3
43	1963.2	2323.6
1208	4737	4866.7
277	2127.7	5436.8
173	5185.1	4288.8
1177	5615.9	3145.2
373	8668.7	1888.1
2173	9341.1	1436.2
8797	8936	9542.2
1	8108.8	3252
1581	1362.1	1420.8
6649	1298.7	3254.7
2588	8608.9	1166
323	5780.6	5329.7
3722	8390.9	7353.8
2589	3235.8	6882.5
569	9405.3	5806.3
8841	9515.9	8082
52	4395	2277.2
1106	7263.2	8228.2
6440	465.29	346.93
4091	8816	2788.7
58	614.62	2092.1
9092	3973.9	9670.5
165	548.75	9431.2
3378	3800.6	5494.5
5383	6902	4051.9
149	4321	2322.2
3483	144.69	4107.2
1824	1588.4	7646.5
4448	2874.2	5720.1
3750	8177.4	9351.4
9605	3142.6	2970.3
700	8478.4	6808.9
2225	2807.2	6468.6
2616	4184.5	5671.3
4424	1711.5	3498.4
5404	2735.7	3866.6
1264	3517.5	5170.9
4434	9695.9	7996.8
2965	2644.2	9403.1
1717	5275.8	7982
285	1267.6	9458.3
2555	6876.1	8319.3
1825	1678.4	7689.8
93	3442.2	2054.3
7808	3892.7	1785.7
1952	8371.3	2461.6
689	689.78	4735.3
1834	5637	8529.7
72	7160.6	7401.5
23	756.41	7575.7
4346	6093.5	5893.8
1402	5117.5	4721.1
17	2080.6	3015.7
404	9195.9	8887.9
6003	470.03	8229.9
479	9514.3	4747.3
4692	4002.6	8057.6
7167	5635.9	723.28
120	8396	894.8
481	2301.8	7316.8
5526	2190.8	611.02
475	4556.6	5816
2632	6432.1	163.02
394	8129.8	5873.3
1245	1716.7	3060.2
5277	1610.8	1580.3
4294	9316.3	2555.6
3186	9855.8	2895.5
4932	9631.3	6832.2
3020	3611.1	9187.1
9023	6741.2	4129.7
32	6129.6	1115.1
2451	1862.2	9688
7034	4236.3	966.4
1457	9721.5	701.48
3992	8892	9714
8509	2072.3	9223.5
9224	132.39	1368.5
6814	2197.8	8742.5
9346	814.96	9546
1068	8571.6	8486.7
8352	4980.4	8869.3
606	6082.3	712.72
545	6160.3	539.5
680	8578.7	3214
6158	5530.4	5206.7
6484	8943.3	3872.3
332	2818.2	5833.2
4008	5001.7	7502.4
9668	6425.5	6342.5
1085	4725.9	5508.3
9035	4412.5	9490
1458	713.81	2599.6
4894	8390	2825.7
9972	1809.9	8197.8
7659	398.93	7518.3
5737	5911.9	2209.1
8342	6450.7	7771.5
6879	8982.5	3636.6
490	7436	463.4
563	7302.6	1136.7
5785	2304.8	6243.5
281	6808.1	1456.4
5358	2698.1	3895.1
7070	5476.1	5446.3
8051	8269.4	5973.7
5497	1663.6	1073.1
7341	1078.9	3253.9
9665	7285.8	4459.8
92	7458	1703.4
121	5845.4	4275.9
4193	4894.2	3345.7
2492	9320	7552.5
8041	45.306	408.98
1178	6952.5	7271.8
56	3060.7	3600.7
8834	3772	5797.5
6994	5419.1	8164.1
321	7457.1	8292.3
62	1426.8	66.598
4010	7593.1	1253.6
285	1431.3	918.97
4769	2698.7	7997.1
255	4477.8	3106.4
6973	407.38	5988
3973	5818.4	8781
1126	7217.3	8294.9
382	9042.3	3856.9
99	406.27	529.45
749	4309.7	4795.3
7664	393.42	7546.7
462	477.02	8348.8
7677	6975	2143.3
918	572.82	9270.1
4745	9299.7	2971
8845	5905.6	9141
4240	890.13	8870.5
6129	6824.2	9810.7
34	1980.8	8109.5
7632	5068.5	5348.3
7021	3214.9	4104.3
1657	9553.2	5157.2
7504	4307.4	3277.2
176	4600.3	6015.5
5259	9090.3	8277.7
7552	3565.7	6465.5
5258	8653.7	1179.4
7643	507.66	3721.5
5969	2852.1	5558
3655	9934	3711.5
3124	2650.1	3950
9928	2657.9	2301.3
4240	6793	9734
5494	7812.9	1447.6
2164	1810.3	1850.9
455	4789.5	7007.2
2520	3936.7	7541.9
284	3905.9	4931.7
34	1564.1	8515.2
1200	6175.2	9348.4
87	563.19	6037
9713	2592.7	7157.6
2451	3653.2	6527.8
3952	2580.4	1176.3
809	2834	7619.4
172	9159.2	3062.9
2511	4130.9	5635.2
1	3560.3	9832
251	4649	2490.4
3750	129.93	9024.3
61	8182.5	923.53
6517	1215.2	7302.5
3993	1031.5	9663.1
160	5686.5	5699.7
8347	3940.8	7836.2
9600	6610.5	3204.3
2418	4561.8	9155.3
76	3919	1112
4603	9820.9	432.98
4315	7459.2	890.71
225	583.99	8536.7
2018	7328.1	2029.2
1744	7135.2	7117
7151	4827.1	8840.4
128	1425.2	699.35
3687	9410.3	3052.9
1710	8705.6	9464.5
4529	5953.8	1056.1
1520	5142.6	1490.3
116	8766.4	6435.5
5917	2767.9	1903.8
5003	6778.8	6763.9
7424	8910.9	5263.5
482	669.3	2200.4
8313	2585	325.73
207	1036.2	1727.3
4028	4965.5	208.75
6185	5444.1	1513.3
9425	9052.1	5710.4
592	1523.2	4456.1
6664	210.03	1335.2
9229	5920.3	9150
5626	3196.9	2498.6
1170	4528.5	3682.1
1405	5399.7	624
5658	542.77	3825
1415	2541.1	2295.1
1203	8303.6	17.457
5533	8511.3	6313.6
4610	3385.4	1376.7
27	8841.4	3059.8
6735	8925.6	4796
3863	6092.7	2034.6
3060	5366.3	9196.9
7300	4380.4	9895.1
622	8719.1	9578.7
9882	646.23	1983
1216	9610.3	6247.3
172	3374.6	6904.6
8490	6970.5	2094.5
2104	2623.9	2092.4
5644	6198.5	3031.2
3714	408.15	5738.3
1648	8415.2	979.5
5344	9578.5	904.42
1032	8117.1	7052.9
7622	2803.3	9533.1
191	2196	2449.3
4638	9916.7	3800.8
5970	6041.6	1079.2
507	3448.4	3409.4
58	6401.5	1380.5
782	5395.3	258.14
1083	8176.9	2326.7
4930	3210.8	7854.8
4572	4698.1	5473.6
8630	7191.8	8457.4
83	8991.4	8364.7
1827	6132.6	3740.3
4891	6552.1	202.96
1586	8295.5	8405.5
91	2190.3	8769.2
5930	7673.7	8174
880	6490.3	7252.4
9935	7199.6	1646.2
1212	6125.1	3062.2
6699	5938	3657.4
2988	454.52	9828.9
4792	6205.1	7641.6
8444	2698.7	3889.5
6359	3831.4	2187.2
308	2665.1	1551.4
2801	5884.2	1104.9
761	3971.4	3079.7
2049	804.71	725.02
3811	4398.8	7422
4077	9378.6	656.9
9872	336.85	515.14
2169	6482.1	8191.5
2972	3378.7	2900.1
198	7493	9805.7
2694	7209.5	1644.9
1277	9752.5	6531.8
6096	6323.1	2932.5
3305	4310.8	4887.7
916	4422.2	9852.3
3169	6628.7	8775.2
19	7935.8	360.62
1257	7557.5	2212.5
3509	5369.2	273.06
121	5884.1	5336.2
342	7650.5	8229.8
2590	4140.7	128.62
7138	8758.7	133.86
88	6728.7	4188.6
8423	4049.6	415.54
685	5602.4	841.85
5590	2321.8	2334.8
4098	9132.2	448.03
1893	9437.1	465.48
5670	3880.7	6935.1
1345	3422.2	9304
2819	1257.1	1760.1
8440	7098.6	7850.6
3652	7626	6749.2
3223	9828.3	6513.8
1	2292.1	7404.9
2983	794.76	167.84
8947	9895.8	9954
575	9776.3	205.94
2210	5992	6001.1
7819	5253.4	7487.7
5421	8414.6	3145.3
4487	6104.5	7734.8
132	9481	7987.9
9822	2646.3	2270.4
1291	1885.1	7912.2
617	6480.4	38.592
24	5325.4	7335.7
7	2004.9	4341.7
4891	8996.8	1216.1
7921	8922.6	2259.7
7223	3365.8	1353.7
172	7681.4	6972.9
5024	9880.9	7173.1
2835	9551.5	5008.8
2331	6926.4	7389.9
742	2966.7	5246
1585	2020	6592.9
3553	2474.7	8887.4
7145	4790.2	8865.2
450	6070.6	5521.4
1800	2321.1	4556.6
58	9412.9	485.49
5427	6360.6	2956.2
704	8464.2	6797.5
4014	9926.9	3761.6
254	4362.2	2303.2
288	9542.4	4081.2
8711	3958.2	1205
2029	27.875	5888.8
6009	4406	7463
24	4804.2	7014.1
8655	2093.4	9226
5075	3982.1	1094.1
63	6105.3	5551.3
73	1577.3	6407.8
2504	5782.2	7038.8
125	7625.1	2117.8
2714	609.37	8453.2
1689	6215.3	1723
5173	2807.7	8094.9
376	8963.3	3862.4
5206	685.06	2200.5
7916	2659.5	5206.3
8767	7952.8	238.38
67	1584.7	6321.2
30	909.35	3577.4
220	4488	2280.8
138	5814.3	4206.3
3451	5483.3	6228.2
4912	4172.4	530.77
155	6142.4	3673.5
5810	398.92	4227.3
5490	767.21	1644.4
7638	119.06	4098.8
365	2831.2	9516.7
2856	2633.4	5002.6
710	8438.7	6774.3
3772	7191.3	5445.4
172	7456	8273.2
7138	4760.2	3364.6
7170	4901.2	4303.5
174	3747.9	2001.6
4735	8730.7	2218.6
1702	3031.5	6578.8
3534	9230.3	4795.8
6225	3654.7	6487.7
9848	8667	2473.7
5086	6448.3	2955.2
126	6111.3	3086.2
1980	8393.2	2480.4
119	9114.9	2566.9
4328	1174.3	4862.2
318	4434.7	8201.9
1790	3590.8	4755
6169	5569.6	2402.3
2454	9492.2	6669
676	5163.6	902.28
1402	7106.9	5355.8
6593	4572.9	6867.6
5842	4300.4	7369
3113	2593.4	3916.6
816	8516.8	6778.2
456	7005.2	8630.5
4598	3152.6	2939.7
351	8730.2	3797.1
1940	1332.3	2796.6
2802	3675.5	9651.8
5368	13.371	407.15
5441	9572.9	3846.5
3125	6631.8	6670.9
2946	667.45	2465
955	7686.1	2287.2
1116	4879.2	9090
127	9472.4	7903.1
6328	6176.1	9606.8
1254	8166.4	2761.1
3056	8082.9	1099.9
8546	3707.3	5227.8
7311	4497.1	9051.6
169	9431.2	5646.5
2777	7158.4	8106.5
3420	1468.8	931.1
3866	9886.2	6867.2
5396	7010.3	9247.5
8701	1994.3	2655.6
4256	9453.4	5977.6
217	4410.9	2273.2
3558	2051.6	7978.7
215	6947.6	3983.3
4411	1279.7	1673.9
146	7268.7	7076.5
9223	178.56	1386.7
116	5286.2	512.26
852	2936.2	7541
877	7261.2	154.82
207	7104.3	3068.5
192	735.62	9118.4
1545	3695.5	539.49
5896	5140.4	1272
5803	2663.3	3874.5
45	144.42	893.59
3252	5895.7	4406.8
1914	7586	1270.1
904	7829.4	1503.1
2701	190.76	5571.4
6442	7791.6	3660.8
325	8094.6	8904
6206	8457.4	8836.6
1330	1803.7	6272.9
4263	6623.7	6813.4
4426	7863.1	1546.3
5773	4707.7	4883.9
10	6195.2	2997.5
6021	879.44	6768.7
4654	6679.6	2812.4
4250	35.405	381.71
7660	368.2	7581.5
1846	4193.6	296.25
90	7076.6	7030.7
190	5830.1	8969.3
5262	2598	1153.4
1816	2640.6	7994.4
7288	7199.2	8052.6
6258	7604.5	167.66
9621	7264.7	2370.2
900	8524.3	6720.7
2036	1920.5	7051.1
3514	7706.6	7012.1
829	6039.7	8281.6
50	3377.5	5008.3
4612	3531.8	2409.7
4288	7002.8	5527.1
6645	4420.3	1612.2
3362	6607.6	6745.7
7438	2463.1	9339.9
305	5901.8	428.31
5311	3529.1	2403.5
1209	2156.4	45.313
275	9120.3	9697.9
2785	483.09	6433
5241	369.42	4186
1678	7262.7	6341.8
4097	9109.9	493.04
9120	7599.8	3172.6
4850	9553.2	1403.3
610	6721.2	1356.5
3724	1557.5	277.37
3177	1834.4	7174.7
321	8764.9	1100.9
3197	9861.1	2790.5
1205	5043.7	3734.5
661	6141.2	5878.1
7880	1975.4	9905.3
8668	6686.3	8378.8
5279	5552	2930.6
8379	4671	3117.5
9526	7443.9	7886.7
4573	1510	9880.9
3099	4828.4	7892.7
3233	6213.7	553.63
7618	6044.3	1822.6
1274	5699.8	8231.7
236	198.49	1175
7471	7806.1	179.55
3018	4975.2	144.69
9100	8401.4	188.04
37	1483.1	2745.3
7460	2517.4	3043.7
3076	1765.2	1785.5
1202	2469	2329.4
1771	6407.6	1380.7
4099	5274.6	1039
8812	5401.9	6542.6
1	3468.3	5278.6
1200	3304.8	2667.5
5992	1595	1903.8
9202	9553.7	6167.1
6360	4751.4	6879.6
4441	9650.1	297.78
326	2661.8	5017.7
3445	4137.1	7531.4
4442	9596.2	279.31
9045	6959.2	7951.5
1747	1085.7	3479.5
96	6403.2	2185
1474	8419.8	6635.1
4756	5332.9	2643.8
1200	6534	7246.5
3063	7135.8	6511.4
2075	3835.8	154.56
194	6557.7	1715.6
4487	4426	9556
1531	9456	6631.1
2377	910.12	8860.2
566	6062.5	554.69
7233	2932.4	4098.9
252	4529.9	5765.3
2262	3199.1	9609
9748	7628.4	6780.8
3716	413.33	5748.1
5445	345.43	9131.4
8346	6508.9	7827.1
7951	780.84	6502.9
5340	5519.5	2949.7
5690	405.87	3620.7
1906	2981.2	635.45
534	5258.7	7309.4
69	7762.3	1174.8
7040	3316.2	1316
243	6988.7	6847.3
8854	9529.2	8034.6
2882	5527.5	2652.9
9682	7765.3	2079
199	1156.7	5446.7
4866	9544.2	1403.6
209	6029.6	1692.9
4875	7413.5	4061
5616	25.761	6359.7
7903	7820.6	196.27
4193	3416.3	1382.6
250	6545.6	4379.7
1673	8373.3	8011.6
697	5523.2	9344.4
2639	5169.7	5883.2
362	6814.8	1424.4
2121	9330.5	7468.6
3838	4031.6	8379.7
2932	8302.2	6005.3
5747	312.32	7602
6299	3410.1	7921.9
8425	1143.8	9641.2
6879	3828.4	9514.5
346	9648.4	3695.6
8779	461.48	8241.1
1949	8388.1	2530.4
1180	7430.1	3419
851	6885.6	8226.4
327	3731	646.83
6435	4573.9	9187.2
726	2435.2	9370
3	5341.6	8971.3
3885	3136.1	5860.1
5871	503.07	3717.2
8045	5833.9	6275.2
650	6901.8	1974.1
1516	795.85	3240.2
3268	8162	2826.6
638	4970.9	110.63
2376	9877.2	5850.2
7022	7955.3	7105.9
4570	4684.5	5529.9
9625	7164.3	358.26
481	7109.7	504.9
6917	7048.5	2008.3
2488	6912.4	6302.1
5387	10.093	428.47
7242	5032.6	7691.6
4825	4674.2	9259.2
2290	2537.1	1281.7
1058	426.08	1322.8
1768	9175.4	2864.9
906	7001.3	5636.3
390	1995.1	2611.1
9175	1359.5	3152
5825	4358.8	7366.1
2726	5572	5800.5
831	6203.2	9346.5
88	5603.7	8499.8
7741	6191.7	6492.8
6100	7716.7	3143.5
1085	9473.1	576.66
9178	7724.5	7061
516	9059.9	425.97
258	3923.1	6702.7
1106	5061.6	3787.1
6436	8676.9	8711.7
878	2925.5	2449.9
5170	4803	3385.1
4034	5138.7	2337.1
1758	1932.9	5065.2
7213	3949.6	9062.3
163	835.45	2991.7
4607	3936.4	787.94
6528	2211.4	602.86
7398	7718.2	5271.1
4634	5106.1	9701.9
751	2122.7	1894.1
3288	8041.9	511.19
1813	7321	970.88
4123	7842	1419.5
3162	2254.3	4602.2
502	3031.7	6420.9
1216	5192.8	1461.2
1918	408.75	482.69
458	9161.1	2910.9
119	7194.6	1879.5
8712	5157.4	9216.5
1826	3657.6	1983.6
5491	7542.8	6226.5
4609	6908.7	3747.5
175	223.39	51.727
169	3595.9	295.57
607	8138.2	1018.8
1991	6986.4	8632.3
5483	3744.9	1466.1
1327	7850	263.08
3179	8190.1	1940.3
38	7834.9	3122.5
1570	635.55	1980.6
1912	1973	9596.6
5692	7586.3	9642.6
1197	5294.7	8346.9
6065	2751.1	3866.1
303	633.85	6392.3
2985	4351.3	4819.8
4434	4384.6	2033.9
872	7586.8	2305.9
8169	1914.1	9937.8
536	4693.8	6710.6
532	3901.4	1686.1
221	1973.4	1088.4
2002	2868.2	4702.5
2557	1503.6	6281.6
1597	3246	2496.6
7812	3903.8	1735.6
6126	5718.4	2413
5074	3756.3	3932.7
623	9712.9	639.25
9612	8592.5	3240.6
6130	5639.3	778.76
8114	6425.3	7810.3
4322	7.2305	5867.6
7268	1909.7	8202.9
6783	8271.6	6011.6
1163	6125.5	9324.8
4648	8994.2	491.12
6808	9943.6	8908.5
8453	2061.8	7487.9
2948	724.55	2482.3
5089	6397.9	2950.3
4889	3592.8	8904.9
4588	7058.8	3792.3
1376	7032.6	1203.7
2366	7159.3	8109.9
986	7218.9	2165.8
4335	1299.9	8172.6
9111	6940.1	8000.5
3339	1210.4	1771.3
3977	3612	5094.3
215	5124.4	5389.8
9953	5860.4	5314.7
785	9229.4	7430.6
7540	8375.5	6292.5
4686	9323.9	221.63
7695	5036.5	6443.4
67	8424.6	2051.2
7069	5743	6520.8
1359	8937.4	5591
4297	5969.3	4452.7
279	2970.8	7547.9
2679	2626.7	2135.7
8322	7825.9	6224.7
5176	3540.2	2609.1
6534	1526.3	1615.1
654	4555.7	6023.7
1213	8142.3	9877.1
7272	3561.6	8987
716	6442.9	1143.9
5317	6843.2	1444.2
2983	502.57	9823.2
5169	9454.3	1060.9
4319	7943.4	7654.1
176	7431	8300.4
4638	7128.5	9503.4
2189	8832.4	9205.1
374	7663.8	5897.7
4889	5541.2	7955
5082	1697.6	8861.9
4623	2137.5	5427
5405	230.65	1256.4
9638	4862	2720.5
2616	9349.9	1455.1
4317	8152	1035.4
7635	270.86	2756.9
746	2757.6	5476.1
2153	9287.1	1480.9
502	4882.1	5933.3
9182	296.09	692.02
3858	2660.1	4822.9
1305	9151.7	4847.2
8349	3558.6	3249.7
33	770.92	6294.9
96	9982.7	5790.4
60	7532.8	8320.5
224	5907.7	9271.6
550	4153.3	2834
1269	6366.6	3000.9
284	8699.2	1102.3
5490	418	3915.3
146	518.55	8925.7
164	5830.2	213.19
8844	5872.9	3845.6
333	3290.2	5400.9
3767	7121.9	4315.2
1566	9051.4	3658.9
881	6458.6	7257
4421	1680.2	3468.6
596	3595.1	2007.8
69	768.58	8394.6
5890	8795.5	5677.8
9171	1455.4	3138.4
7274	1680.9	3635.5
3831	3857.4	3195.6
9101	8420.4	195.11
2442	5625.7	5674.8
820	8457.3	6813.8
8441	1598.1	9500.1
2477	6138.3	3675.4
6503	7316.7	6379.3
1520	3643.7	4627.3
3069	2941.5	636.06
8634	1347.4	73.851
164	3461.5	18.503
3973	9892.4	2817.1
8778	8511.8	6783.9
8870	5858.3	4892.9
5090	2486.4	3069.4
479	6970	3776.5
1919	2369	4496.9
1939	2246.4	7012.3
3156	7008.7	5491.8
9518	8388.7	3655.6
2988	2129.7	431.73
8620	5574.4	886.69
2123	9357	8449.9
231	6228.9	5106.6
2656	8040.2	850.77
277	9369.1	5709.7
104	5104.2	1269
1240	5833	5498
2380	8839.8	6310.5
3064	1833.3	2942.6
1245	7051.6	6540.5
8138	9921.4	6852
1793	1199.8	7336.1
831	9992.4	772.54
2845	323.87	462.75
8343	7261.8	6789.3
1149	6205.5	9355.7
4684	6591.1	4443.5
2133	9332.9	7558.7
2593	664.69	1584
1940	8831.7	9239.2
210	2649.4	3862.4
118	3298.1	7912
1321	1847.4	7922
348	8413.7	1007.7
185	7126	7830.1
2450	6800.6	8653.5
596	5598.1	1243.2
4996	9259.2	837.85
778	6654.7	8389.8
2246	9332	1484.3
626	4642.4	216.86
67	713.64	5450.2
2662	5192	5891.2
952	213.81	8535.9
3490	4494.4	5841
797	1048.2	9902.1
2678	6959.8	7511.7
7531	4353.2	3277.4
4509	5000	8856.3
107	6865.1	7042.2
2119	5259.8	1889.3
4976	5314.7	275.59
318	862.37	7159.2
184	2439.4	9328.9
8116	6593.4	4115.4
1	6613.5	6695.2
4877	9004.5	1242.7
317	8229.7	1950.8
2542	1319.9	7894
3536	9201.7	8660.8
4381	5441.4	6508.3
324	2289	9452.2
5067	3923.5	1112.5
2814	681.4	2440.2
4594	7350.4	131.17
120	5512.2	7826.8
4400	6133.1	2010
513	4238.7	530.15
4277	9355.7	7390.6
2404	5468.4	6909.8
71	7859.1	1718.5
5	5308	8950.1
6240	9070.8	3900.5
4285	7000.3	5479.2
6707	6531.8	7807.3
2985	3590.6	9857.1
9787	1956	1378.4
3532	9258.7	4868.8
3272	8080.6	3663.5
5791	5700.1	1619.2
8835	6087	1847.8
695	9250.4	2174
567	8550.2	6283.9
2389	9047.3	5775.3
6942	365.3	1283.7
285	4827.6	8420.6
5505	6446.7	7808.4
215	361.56	9564.3
8445	3912.3	5548.2
1266	7243.5	323.54
5261	2970.4	2437.9
4791	791.48	4417.9
3642	6313.3	9808.7
1568	706.07	8448.3
823	8429.2	6837.7
6742	2048.9	7268.5
7386	9235.8	7560.5
7521	3953.2	5445
3707	7654.8	6762.3
437	5576.1	863.15
489	7412.6	486.94
641	6576.7	6000.5
5294	4426.9	74.498
8007	6840.1	7273.6
3552	2443	8844.7
6592	4599.3	6850.4
8136	2773.9	798.21
1208	9218.5	7549.9
732	779.73	6990.2
5311	8965.1	1234
9780	848.86	2993.7
217	6576.8	6169.2
8188	4812.1	4673.5
1496	1709.2	8175.7
9390	5534.9	2549.6
5736	4237.3	1034.6
4320	3.274	5896.2
3034	5628.2	1050.8
4079	499.83	5192.3
4131	7322.6	1186.3
1	6292.9	8192.4
192	7106.7	1204.4
8316	2497.4	7745.8
4389	9192.7	9413.6
8	5470.9	1764.3
1623	4599	9198.3
484	9959.4	8942.1
4331	7347.5	7578.4
3423	5816	6221.2
2588	5004.7	8873.6
5503	252.57	9448.2
2328	4909.8	9067.5
3340	1251.6	1829.9
2178	1552.9	249.78
64	6747.5	4170.6
428	4787.1	5067.8
2090	3837.3	191.65
519	4352.1	1590
5411	6957.2	5621.7
8703	5090.1	7059.1
712	8413	6747.3
5490	7522.1	6181.6
3	8389.4	224.63
9946	9086.1	482.42
9323	6067.3	4164.4
46	8808.2	6277.3
9179	4122.4	6367.7
9754	2811.1	1110.8
288	7721.1	5190.9
4435	4558.9	769.49
3560	2081.8	7991.1
6503	4187	2814.9
3159	6586.7	2576.1
8354	2209.2	6791.4
9975	8512.6	9547.8
5540	1825.4	9694.7
8526	430.98	7575.6
7615	9545.2	1119.7
5279	4437.4	66.59
3688	6788.7	8325.5
9820	2675.1	2318.3
218	6658.5	4373.8
940	238.47	34.287
6321	9495.7	1373.3
4996	7599	9667.4
221	8016.9	8950.7
5209	2862.7	1489.2
618	5533.7	869.14
70	8171.9	610.35
3848	2666.7	4765.1
4850	1929.6	5598.4
319	316.37	5325.5
8702	3369.8	898.97
9369	108.24	791.27
4623	4613	8022.1
113	1355.9	1977.1
343	9385.8	679.49
4582	788.43	3631.6
2826	666.09	1595
4388	6824.8	9856.2
461	6676.8	7040.9
565	6453.2	2935.9
3958	219.12	4080.6
8080	369.1	5987.9
50	7131	5486.4
9123	6231.2	7612.4
4273	6052.9	1058.8
1523	1388.6	6939.4
9825	2714.4	2311.1
1775	8727.9	6439.4
8580	8739.6	8703.4
1302	5874.9	9003.6
8856	6618.5	8800.8
1388	7399	5693.3
1415	522.63	9798.6
1375	5440.4	629.05
178	4001	7925.5
307	4118.6	4546.7
1571	8158.5	2396.9
9169	2376.8	917.59
309	1178.3	3808.4
7662	7368.5	9598.8
4913	7997.1	4970.1
8995	3231.2	6957.8
3494	7310.5	5286.8
5316	8350.5	2886.6
3473	7704.9	6957.6
1818	1975.8	5036.6
143	7621	3345
1806	1930.4	570.58
7901	7780.2	233.05
4223	8413.8	2079
3853	8361.2	3856.7
138	9294.2	7568.3
4744	7674.9	9726.4
3959	1561.7	7338.1
1209	9256.2	7537
118	3747.6	1983.7
2714	5530	5816.5
1273	5591.6	8466.1
108	1218.8	1384.9
6261	4451.5	6526.3
3033	2460.8	2917.8
510	6163.6	552.77
721	4632.2	8076.5
1061	8122.2	7116.5
2448	4601.5	9290.7
213	8859.2	60.805
2047	8217.3	6038.1
843	1550.3	1852.1
1247	4123.4	1439.6
1963	6142.6	3168.5
8721	3288.8	7899.6
1553	1245.4	402.5
9865	5198.6	1301.6
6464	9461.2	6138.2
438	5965.4	9305.8
4042	9423.4	516.78
5353	6086.7	955.52
5033	3894	1640.7
2815	8905	8584.3
8475	2207.7	6867.7
5030	3928	1644.7
39	7779.3	8667.3
3078	4260.4	6704.7
5438	1313.1	2788.4
3474	2380.4	8457.8
6655	9395.3	2098.1
405	9206.7	8913.4
1014	2641.1	8018.9
396	7444.1	1590.9
4911	1353.4	2679
1673	6083.8	4053.6
3842	2696.5	6063.2
1129	7202.8	8248.2
413	2843.8	4705.5
4632	9755.5	1993.9
1776	4958.7	8405.1
4269	6023.8	1082.9
8702	5154.3	9198
7477	2565.6	4687.6
2444	2523.8	8239.8
40	1461.8	2752.5
5366	7203.2	8272.5
8504	6934	2101.1
6095	2794.3	27.919
301	8781.2	8168.4
4440	4009.3	2083.9
6970	2976.6	8601.9
9346	6952.1	4075.4
9786	7376.7	7298.2
4710	5406.9	1389.1
494	2588.6	8259.7
3003	448.64	9864.5
5092	6503	2953.8
2818	5929.4	1101.8
1642	5366.2	303.35
6045	9194.1	8686
2473	8188.4	5975
191	7947.6	369.94
1985	3481.2	3457.2
1959	221.12	2225.3
5991	533.26	8988
433	395.4	7167.1
6681	242.74	9835.1
5788	2281.2	6274.1
4240	3505.7	5110.5
1797	1730.8	5558.3
4896	9815.2	8719.6
8790	427.94	8299.7
8253	6947.6	3764.9
2613	9367.1	1482.4
5992	528.98	8992
3037	2421.4	2937.2
2330	4856.5	8998.8
196	8110.2	2752.1
425	1928.6	9823.3
1962	6523.8	1737.8
111	9514.4	1381.1
1183	6346.2	2622.6
3923	9872.6	7165.8
6842	7128.3	7345.3
667	2828.8	9531.6
147	4432.2	2265.9
22	8529.3	2672.2
105	1116.7	3494.5
1520	2126.9	53.756
154	5666.2	4480.5
472	4175.7	7889.6
8562	3751.9	5142.1
1866	7939.8	1457.2
198	5383.7	607.18
745	7985.1	312.24
242	6983.7	6801.6
4676	2960.7	3376.6
9006	7846.4	3626.9
2371	1323.3	2777.8
9537	6377.1	5349.3
122	7810.9	8670.9
349	3394.9	781.98
7169	8363.9	3144.3
8600	6182.3	2240
2171	1547.5	171.7
4634	8285	6782.4
2458	7103	2091
1410	5438.1	648.54
3477	1100	7568.2
9442	8900.3	8626.7
65	6098.6	4072.4
9018	5424.6	3239.2
2994	9046.4	3644.8
31	6126.5	9614.8
7910	7246.6	8296.6
197	9902.3	5743.9
9678	6953.5	5489.1
5988	7465.2	207.01
3928	863.34	2027.6
677	8172.4	3346.3
4	6546.3	2377.6
3840	4284.6	6631.7
761	6929.7	1151
1682	2552.6	2312.9
76	3964.9	9662.1
179	4175.6	4081.5
4925	6127.2	590.57
2991	4834.3	9710.1
234	9141.4	4572.6
3138	1039.1	9686.7
6943	1167	8697.5
37	5983.8	1120.5
1861	7917.1	1502.5
4992	3262.9	9699.5
7721	2577.5	2319.4
1861	3598	2036
1516	6238.3	5566.5
2446	2464.8	8242
3164	9304.4	1336.7
3554	9284.2	4860.9
164	7909.7	8273.7
1	4926.5	9992.9
424	8205.6	2018.1
1855	1264.1	9361
68	8517	2092.8
389	2581.4	9410.6
8185	7998.9	1088
5853	2775.4	769.43
9987	7127.2	2273.1
1986	4103.6	3310.8
2979	8923.9	3650.7
6852	7198.5	7361.2
3187	1183	1763.7
2549	3959	3013
3	5111.6	4776.8
4988	824.33	2394.3
208	4635.7	9144.9
591	3590.2	2026.9
5149	4167	704.32
9170	3761.4	4099.1
9718	1715.4	7562.4
1823	3928.3	4952.1
8430	8463	6837.6
7791	9249.3	7436.1
8277	200.1	9515.5
5952	9412.8	74.331
8010	6121	4082.7
7343	7690.5	7761.6
5276	9413.4	464.61
4829	6440.6	2914.1
1553	4391.5	3782.9
2234	2021.9	2261.4
8489	9361.3	2497.7
4097	5265.7	1036.1
2073	2403	7888.4
1513	3383	8361.3
1	7722.9	7115.7
6255	4802.3	3587.4
6854	9986.8	4698.7
244	6909.3	6831
1	5123.7	9178.1
2787	465.33	6507.3
6738	5429.8	6275.3
1492	7880	7629.3
4397	7050.5	5556.7
1977	2765.1	9596.8
57	5409.2	3219.3
1637	7092.9	122.78
6212	3646.6	6545.2
6857	7826.8	786.32
43	9496.5	5504.8
569	9379.8	596.17
9687	2164.4	2389.9
3995	6709.6	7021.5
158	5562.3	2953.7
1560	205.99	8818.5
1760	1917.4	5086.1
6616	6431.5	3232.8
1951	1313.7	2776.5
324	8133.7	1705.1
9922	5134.6	2828.9
5229	5530.8	798.96
6660	4158.1	7572.7
5878	2355.8	6291.1
545	5367.8	20.822
4733	9620.7	3881.3
479	1899.7	550.52
3303	7629.1	7940.3
1953	2527.9	4649.6
7053	3926	9100.6
437	1967.5	6273
5401	7099.9	2878.1
8394	9583.8	9464.8
265	1380.7	6314.7
652	4543.7	707.1
78	3600.5	2024.1
1854	2779.7	3836.9
5978	1575.3	1586
1378	6758.4	8141.5
31	8958	2385
88	543.54	6051.8
3611	7227.5	5364.5
4295	5933.8	4358.1
1191	764.67	2990.3
5513	9916.5	7525.4
333	5740	8731.4
1479	6572.7	190.53
8342	1061.9	4684.6
4995	2973.9	116.92
9431	3347.9	7878.8
417	640.27	8166.9
5585	6068.2	1107.1
24	8272.2	2184.4
9786	6005.1	5486.7
120	8392.6	6298.2
2065	3791	2902.3
136	2948.1	3077.9
2866	5449	1405.9
1255	8148.6	2853.7
6835	6913.3	1040.7
5730	3102	3002.6
8107	5981.8	2197.1
3229	239.05	2763.5
5965	775.91	6283.8
2513	5595.8	932.64
4743	8088.7	2844.2
4277	6573.3	6747.1
324	4647.2	5380.8
1786	329.32	3890.7
3877	9333.1	534.59
156	6384	86.246
4184	3369.3	7857.4
9172	7733.1	7012.7
290	7818.6	9279.8
1240	7443.8	5871.9
53	8529	6732.8
89	4061.5	7199.6
63	2618.3	5214.3
4890	7150.4	1815.2
507	472.43	1269.3
7747	6382.9	3318.5
264	1309.7	6354.5
905	1912.1	6274.3
1429	4442.9	2686.9
869	6662.6	3069.7
1470	4578.9	2260.3
754	6896.6	1081.5
8688	5341.5	5384.3
1957	7247.5	8221.6
5301	1314	1323.3
1992	8677.5	5253.9
4516	976.6	6105
4222	6896.1	6016.6
6303	614.72	9939.2
9528	9520.2	1099.4
2444	666.12	5236.9
229	315.53	5338
3027	459.76	9807.9
4325	1076.7	6478.7
7115	7185.6	8092.9
8609	2775.8	5486.6
170	9319.5	5619.7
8874	1590.9	8416.3
6525	2419.1	982.66
7450	2525.3	3075.1
106	6002.3	7798.7
265	9096.2	4597.2
4729	3363.1	1369.3
231	152.85	6894.2
8446	7779.9	3614.7
2201	8807.8	9307.1
258	5599.9	3387.4
2307	2687.2	5435.8
7517	9782	9489.6
7482	3718.3	597.39
1196	3345.8	7752.3
1497	3368.3	8355.3
408	628.27	5555.4
4497	9202.6	321.48
703	2005.5	7331.8
6614	3373.6	3388.3
8601	1984.4	1387.4
9154	2870.5	7633.8
8205	7043.1	133.71
228	8994.1	9371.9
7973	8951.2	8604.2
1848	4243.5	248.57
4578	7966.2	2911.4
6473	265.93	1280.5
7811	4409.2	6780.5
7632	2487.2	2332.9
1210	6075	3019.2
4496	7284.1	266.93
374	5397.8	8212.9
7624	5892.4	718.74
6841	7069	1160.9
5254	5969.4	7771.4
2857	3186.2	9203.8
1338	3299.1	2933.3
7660	8746.4	5851.5
2483	8808.9	8847.5
1522	6273.6	2253.9
6755	6498	7813.8
4077	4039.1	7974.5
2650	8412	923.35
386	4014.3	1475.6
4026	9368.7	581.61
1815	4431.9	6741.1
3553	9282.8	4861.8
36	7165.4	7411.8
324	2691.1	4980.4
9871	5361.1	238.4
8378	8474.6	6804.3
107	5790	4231.2
4340	9342.2	2338.4
216	139.99	1116.2
1084	2909.1	5246.8
2990	7677.2	1229.4
3425	6460	2956.8
8338	7112.2	5414.4
2381	4262.2	7887.4
256	4398.7	9828.7
3801	8988.9	3600.4
2228	9862.7	5880.2
5210	2925.4	1558.3
1136	9650.4	9688.7
2954	5662.3	4420.8
637	8446.5	6799.4
3156	2797.2	5508
1623	130.28	1134.3
2378	1238.5	231.82
7379	6531.6	5159.3
2037	5925.4	9173.9
7028	3248.8	4128.6
4874	7422.1	8320.2
9132	6129	5549.9
5606	3497.3	9730.7
9109	3566	2648.6
9675	6437.4	6375.2
1120	7212.1	8296
5544	449.16	6515
3042	9429	2096.8
1359	7228.5	1657.1
8661	2488.1	4059
1918	6648.5	9884
1393	6365.6	3041
1034	3625	4614.4
6803	515.16	9921.5
9498	5664.8	6519.8
31	3675	473.46
5852	5903.3	4335
2450	1526.8	9914.6
1653	8128.1	1163.9
6496	8315.7	8001.2
6081	6492.2	4344.2
2263	3239.5	9525.4
9947	5072.6	4690.8
6201	9043.4	423.8
6124	4126.1	7093.8
590	8633	7454
2888	9910.1	3217.2
57	5414.9	4510.8
236	1698.4	6215.3
2084	4379.7	101.08
32	6165	1002.1
7773	5943.8	7880.9
215	1612.5	7763.4
2991	9564.9	4989.1
4333	1098.5	6403.6
323	333.36	5296.8
5994	2159	3115.3
5059	6302.6	1246.6
4913	4168.5	504.43
6117	7633.7	3388.5
191	8626.9	618.75
4334	5450.6	1432.5
1984	7331.4	1204.3
3958	868.25	3639.9
2114	2457.8	3800.3
2664	5100.4	9159.8
1958	9138.1	8300.3
4335	1660.6	3908
9243	1315.1	5856.7
216	1965.6	462.15
1278	1218.6	4986.1
488	9952.4	8941
627	4936.6	123.6
6111	4667	1949.8
5098	1392.7	710.07
8	7982.7	376.57
2009	2495.2	3802.2
6208	2702.7	7667.5
2719	7729.9	4650
506	3440.8	3341.4
1282	2921.2	9537.2
3084	2046.2	6647.2
5088	6410.4	2976.5
2195	7195.5	8036.3
192	6981.2	9879.9
227	1456.6	2389.5
5273	2510.3	702.48
1714	540.52	2308.1
6656	229.32	9810.2
1834	3605.4	1994.7
3039	7697.5	6989.7
7663	4357.9	1313.2
6716	6451.4	8858.1
1304	6826.5	9800.4
2982	449.05	9843.4
7505	4370.7	3246
8474	489.35	3795.2
291	8651.4	9538.9
2746	9472.3	6591.8
7492	4058.1	4271.3
8704	5078.2	7113.2
2022	7206.5	8294.5
1203	4417	5624.7
415	3170.8	1212.6
1801	4863.9	3962.7
3208	8095	1161
3480	162.55	4075.8
2198	6712.7	8066.6
1245	4082.7	1424.8
6627	3409.5	9288.8
1	5183.8	2071.6
2163	3996	3940
9133	6114.9	5519.9
4224	589.37	6390
166	8878.7	5654
1991	1931.7	8083.8
4410	2972.4	7956.4
4325	6695.6	8653.3
5873	5023.8	8947
1510	3411.7	8432.3
6656	2157.2	1892.4
5642	7064	4763.7
9073	4952.9	2312.4
8792	8907.7	9536.4
5278	4385.5	107.4
1192	541.63	3779.9
5637	2835.2	8443.5
8604	9533.4	8998
1171	7191.2	8279.1
186	70.671	8294.2
158	5787	1981.1
6248	7115.2	9303.6
2879	6953.2	8625.7
305	8103.3	985.96
78	1570.7	6337.6
851	3258.4	88.229
740	599.24	4411.5
1589	7211.3	1856.3
542	4515.9	5370.7
188	3340.9	828.22
4351	8657.8	8004.9
375	1094.2	3224.9
4387	5668.8	1635.6
4400	9796.5	1999.2
6830	6964.3	1030.8
2787	6455	2957.2
4667	9133.4	5484.8
9113	7588.4	3181.4
4383	5690	1599.6
2866	5570.5	2597.1
423	554.02	5667.8
9615	1098.9	2964.7
3993	789.26	3006.8
1778	455.48	3058.5
7567	2820.4	9512
444	9395.5	2039.3
7504	8770	5865.3
2475	6149.5	3747.7
1559	7626.6	3203.2
9975	7143	2256.8
1164	282.22	3098.1
770	7948.5	382.61
1906	1961	9688
1051	9401.5	7530.4
[truncated: 5,213 more rows]
