# Supplementary material for: Verifying molecular clusters by 2-color localization microscopy and significance testing
Source: Sci Rep. 2020 Mar 6;10:4230. doi: 10.1038/s41598-020-60976-6 (PMC7060173; doi:10.1038/s41598-020-60976-6)
Supplement: Supplementary file 2 — Supplementary Information2. [file 41598_2020_60976_MOESM2_ESM.zip › 2-CLASTA-master/Simulations_testdata/oligomers_tetramers/locs_labelB/tetramers_results_sim_4_locsB.csv]

frame	x	y
1020	3431.2	922.09
1809	3402.5	6544.6
158	8836.8	9317.3
6003	9013.1	4513.3
7067	4135.1	5899.9
1903	2577.4	9326.8
788	6685	8031.7
3481	6417.9	7491.6
645	7135.9	5213.4
6359	5241.4	6904.7
786	1321.5	4923.1
871	1207.4	5751.7
270	3481.4	8766.8
169	1388.4	5470.6
1067	6202.3	3779.8
7655	2352.8	9129.3
2840	8147.4	1849.3
2541	4283.4	4859.6
9618	5539.2	4652.3
8304	8782.9	1426.7
5362	6257.3	5824.4
4739	8113.2	9253.4
152	8192.8	8624.1
5242	253.45	3961.6
7532	3956.2	1373.9
830	9736.3	4937.1
1142	2979.8	2280.7
3070	2639.3	8307.5
5496	7130.3	6052.2
105	1469.4	712.8
7772	1156.9	1977.1
2177	6561	634.36
9412	220.26	6343.9
8953	4642.5	2752
1285	2481.9	2368.2
8123	8951.8	1337.9
291	4953.4	1155.9
77	7389.6	1299.2
2193	6627.9	621.4
6855	3073.7	6396.1
679	2832.4	4966
748	8763.3	4461.6
2906	5700.5	8859.3
9714	7710.9	3680.2
707	2922	794.64
4969	3418.7	2001
9665	2337.4	6267.8
400	1644.3	5344.5
1229	5179.7	9542.1
1432	8980.2	730.69
8322	8411.4	9467.3
144	3926.4	8467.5
2027	9554.5	6246.2
2443	3280.4	9362.8
2331	7720.5	865.68
1496	9804.8	2279.7
5714	3290.2	772.88
9410	2389.3	6142.8
5729	6878.8	4516.9
2210	4247.7	4429.6
67	4323.6	3258.3
125	6594.5	338.55
1568	9201.8	6672.8
6121	7724.3	883.86
1311	1433.5	1412.6
196	580.81	7326.3
31	618.38	7251.5
4786	47.059	4825.5
9648	9418.3	716.18
627	1398.1	8222.6
8840	4319.1	3366.6
3296	8658.2	2731.5
40	7853.9	9307.3
4864	11.028	1245.3
678	3447.1	2093.4
1427	9893.5	7074.4
4086	3780.6	8938.8
1168	8006.7	7572.7
924	5703.9	6297.9
1567	1774.1	2782.8
578	712.9	6239.1
9125	6176.5	8424.2
328	451.5	778.75
5778	1194.7	5740.5
8571	1694.3	6778.2
7351	3319.7	4200.8
8038	7880.6	6517.4
1674	6095.4	2300.5
1602	848.41	1693.8
583	7320.3	5209.8
6624	3496	5573.1
9229	4041.1	7806.1
1662	5163.7	9258.8
7723	3743.7	2636.5
6496	7833.1	6497.9
2338	7133.7	3472.7
173	4230.6	3106.3
694	3215.5	2626
3954	4391.1	1326
8975	7584.2	161.92
1893	2893.3	8555.4
9425	8113	4173.8
74	6461.4	1719.3
1031	1398.5	7464.6
4318	1598.3	5639.3
9772	5583.4	6203.4
4540	8177.1	3410.9
4154	7855	7569
9783	4160.2	4951.7
442	5090.8	9931.5
6207	5373	1207.2
390	7410.3	2762.3
1640	777.85	8784.4
5183	4296.9	2172.6
1439	543.74	8846.4
1490	529.92	3364.1
7452	2429.2	5456.6
2	2330.6	1048.5
1	5649.3	8913.9
5683	2921	7685.2
1751	4239.1	8988.9
9139	3194.4	9362.9
4774	7723.6	3641.5
4643	7455.3	9921.9
9414	8129.9	3026.1
732	2968	7674.8
15	5950.7	3225.7
1869	6604.6	4468.7
3315	4667.8	4715.1
2577	9733.6	9105.4
182	6063.1	5218.6
2724	8500.3	6125.9
569	8612.3	1431.4
1991	1860.4	881.65
188	7410.5	9710.9
1367	9884.1	7727.6
5605	4982.4	1919.6
7574	4957.4	7815
3063	7624.8	335.08
1225	8770.9	9280.8
6127	7851.3	1943.4
851	7940.1	9439.5
1403	3787.3	8969.9
5585	491.87	6356
9169	2256.5	5871.6
931	5360.6	9009.1
3156	6401.6	2736.8
1780	6635.7	8184.6
1715	288.63	8881.3
5202	2362.5	1277.5
9229	7618.9	423.91
4439	6178.2	5022.5
2018	6208.4	1270.7
768	5573.3	9796.8
2645	5586	8921.8
1523	739.03	9338.9
7645	4713.3	2754.1
6700	2050.2	6618.9
6449	2877.7	8989.4
5148	7269.9	1857.3
3532	2548.4	2356.6
5481	4345.4	3398.2
7827	7614.6	7487.6
1379	3216	7968.9
3250	8890.2	2225.8
4734	1675.4	1165.3
904	9896.5	4058.9
241	2045.3	8645.8
172	5565.1	1456.4
7304	1802.9	7798.6
4381	2182.5	891.03
908	6016.9	553.39
2447	3052.6	4843.4
6859	3020.3	7896.1
9382	2710	2814.2
5180	7080.2	4698.4
414	1068	1534.9
3638	4129.2	5757.8
4370	3408.8	5776
235	4994.3	2678.1
6763	3613.5	1660.5
8037	7860.3	6485.4
3211	4025.2	1741.7
7706	1710.2	2255.9
177	5527.3	1442.1
6538	7568.7	6785.9
5216	1026.8	1029.7
6309	7895.5	9971.4
9139	9460.8	3852.6
3648	9988.3	3694
582	1724.5	4411.3
1083	586.67	4553.5
3397	8515.3	3757.5
7718	211.19	8835.7
3555	1723.5	369.98
8228	8932.6	5767.3
6952	337.86	3714.3
3386	1262.4	4585.4
258	4084.9	6149.1
4571	1128.1	974.35
2964	2253	8060.1
1053	3442.2	5614.5
4441	5896.2	1687.7
9806	7269.8	4245.4
8645	6354.9	4953
1266	3299.7	2831.8
537	5617.1	4579.9
3654	2326.8	9152.9
6866	4218.7	343.08
5586	416.74	6251.9
59	5055.7	3034.9
350	1661.7	6168.3
5900	4451.5	1681.4
4191	6218.1	6715
9294	7012.3	4879.5
5529	9437.1	4719.6
9280	3923.4	1379.2
5605	1021.5	6760.9
425	504.87	9636.1
2554	953.28	8131.5
1847	3463.8	9235.5
1929	8433	1133.2
2277	7875.6	2632
5006	2053.9	8613.2
1	1487.1	3865.8
9476	5510.9	4496.6
6924	1323.2	2407.2
859	1440.2	5219.7
140	9221.3	9375.8
8596	8606.5	6480.3
9421	3230.1	2487.7
6	1905.9	1601.1
1532	582.67	3327.2
585	7402.5	5189.6
1035	4912.5	235.51
1642	3426.8	6863.4
6941	241.95	3827.8
6432	3942.6	6824.7
2388	4351.4	2329.4
8475	5270.1	6199.5
184	696.26	2871
138	6551.5	334.24
2961	486.13	5478.2
6537	7821.7	6442.3
3817	6824.1	2595.2
913	7811.4	9080.3
2389	7902.2	5524.2
9132	6006	9636.4
2597	1289.5	5349
9915	6329.4	2522.8
158	8213.4	3036.4
245	5810.4	2826.5
1510	6483.5	745
8921	3645.1	6074.2
8706	5593.3	754.74
6224	7668	4763.1
9718	3453.6	4223.5
61	2864.1	9444.2
3400	4634.8	2449.2
2099	4841.2	7408.4
6874	8700.1	5779.8
6111	3993.4	8533.4
2382	9510.9	6270.4
4775	4620.3	7580.8
210	5339.1	6150.3
3532	9406.5	1974.3
1374	93.432	9033.3
1310	1410.4	1444.2
9144	6479.7	915.41
7630	4725.1	2785
5490	4103.1	3054.1
445	3311.3	740.22
1206	2175.2	6696.4
2805	9192.7	9066
15	18.937	7255.5
1894	7841.5	1764.7
1342	6328.9	3364.5
2688	6912.3	5202.8
2582	8114.6	9253.2
3071	5373.9	8722.4
5595	4408.2	2697.6
9831	821.57	6710.5
8299	3723.6	2637.9
3115	5789	1970.9
5147	3739.4	6129.9
4894	9520.8	7643.5
6910	4177.2	8217.9
5893	7914	6539.6
939	8976.2	4556.6
711	7502.3	4607.5
6132	5368.9	1203.8
9656	6474.9	926.82
1806	8646.3	6239.9
428	4989.4	3057.1
5585	7302.5	6202.2
8420	4036.5	7142.1
9934	1871.8	5539.6
2617	8801.4	4381.7
5179	6701	3834
3285	110.87	2201.1
3650	3821	4943.3
463	9153.1	4687
1559	4635.4	3237.4
95	6821.8	2598.3
9890	5976.5	2033.9
2404	7924.4	5446.5
778	1250.4	511.18
2658	1613.1	5447.4
308	5005.6	2644.7
4623	8668.9	8933.5
8997	2970	6200.3
6493	5451.1	1421.7
710	188.73	3898.4
6934	242.67	8163.6
5794	7988.8	7699.8
4230	525.67	8056.1
9557	1432.8	1320
3848	2468	9005.5
5735	8455.3	3038
5766	3906.9	6461.8
8755	8977.5	1558.6
2984	9482.5	1380.3
2586	3639.5	5103.6
936	5845.2	7689.6
2382	1749.1	1583.7
5082	3051.6	8621.5
227	5081.8	6396
2045	6927.8	3567.8
1718	4177	3423.7
412	4675.7	2857.5
909	3796.2	1562
1959	8062.2	7340.1
4379	9009.1	2736.8
3849	83.609	4922
3757	546.37	1408.4
716	3712.5	8823
7477	8417.3	9458.9
213	7932.5	9443
8388	3437.1	874
119	707.91	1903.9
7990	4850.5	4750.2
9515	1882.9	6490.6
7117	6111.7	996.41
3734	5414.8	7448.2
398	7101	1012.4
1057	3023.3	7324
2750	5856.6	1802.4
6262	826.27	3847.3
175	2859.9	8401.1
8440	464.49	7556.4
546	6676.6	7282.6
7406	6461	1901.6
4578	6112.2	9840.4
2479	4811.8	7373.1
216	6406.3	3447.2
3679	5471.1	4081.9
80	4787.9	8663.9
1770	6600.9	339.32
4327	4578.5	4085.1
1069	7331.6	5644.6
1759	9162	5697
9320	2440.9	7041
9672	2302	6240.5
8065	9822	5141.3
544	1945.6	8969.9
9898	8115.4	5257.7
2377	8859	7070.5
789	7509.7	8365.9
9419	8041.7	2844.6
2374	2901.1	5443.7
3618	9600	2942.2
513	726.68	4293.9
4598	9263.5	9086.8
6972	7885.1	2692.3
896	9313.3	353.36
2948	4398.1	5711.5
3066	7984.5	7716.8
8604	1852	3447.6
1620	3323.7	3560
2291	5551.5	7541.9
833	5637.1	9746.4
4885	9452.8	1610.7
9354	1426.9	1115.1
8673	3190.3	5250.3
76	2582.2	7207.6
5306	4198.7	7348.4
38	6248.2	1571.2
1218	8760.8	9323.8
4429	3032.5	3601
1186	5867.1	9788.7
8536	1032.6	1559.4
7857	4423.1	8482.5
4013	3460.9	4051.8
1653	752.87	4514.2
1454	4706.4	9865.4
9486	5546.8	4485.1
8269	3601.3	9424.3
1203	1136.6	1798.4
248	2428.9	9850.9
3797	3773.9	4885.5
3719	1512.2	5661.5
810	4541.6	4472.3
708	5588	4635.7
23	6846.3	4918.3
1468	3878.1	5099
2967	7635.6	4515.1
6941	3672.8	3234.7
4578	9278.8	9111.3
1141	1406.3	3503.8
4297	6055.3	9798.5
7258	1030.4	8116.6
685	3205.2	2667.2
2052	2137.7	5582.7
962	9931.3	6632.8
7787	4477	1323.4
2204	7098.4	5263.6
6438	5872	5996.5
344	8844.4	8815.3
2554	9858.2	1262.2
5736	8406	3113
1631	5237.5	6562.4
270	6644.1	891.09
1566	3639.2	3371.1
9707	1704.4	2010.1
259	3500	4513.3
5613	4274.8	308.35
1599	879.99	1710
983	3880.9	5742.6
3596	4721	5858.3
454	7060.7	846.45
2191	7696.3	6020.4
8594	5616.3	3037.2
2006	3354.1	755.91
1980	1746.2	7735.2
3692	4112.5	5755.7
9726	8513	497.73
9456	3346.4	4815.9
7058	2044.8	2171.7
9761	5459.9	791.27
554	3776	4535.8
5371	5961.2	5163.1
208	7451.5	9730
8883	4657.4	8575.9
692	3193.4	2655.1
3652	3816.5	4935.4
5590	4291.2	9494.7
705	2523.5	3146.6
1266	43.898	1397.7
5490	6045.4	7475.2
3676	4895.6	9950.3
4089	1753.8	3636.7
535	501.58	8826.6
229	2397.1	1277.7
3204	7036.5	4626.5
1514	791.05	3379.2
5685	8197.6	5852.8
2002	6682.1	2981.6
5524	8453.5	8970.2
5357	6244.5	5845
820	2812.2	1031.1
3280	7593.8	145.91
1599	3366.9	7477.8
3089	5979.3	1876.2
713	8630.2	2751.8
7342	1803.1	7746.2
185	7276.4	6532.5
6618	6410.8	8092.6
4189	804.42	5123
2159	3946.7	1073.2
6694	2735.5	7191.7
903	2336.3	9664
2150	1882	1613.9
5505	4682.5	8517.8
6082	4506.5	6098.9
5343	9816.3	5713.4
8725	2579	296.81
180	5085.3	1874.5
253	9854.6	2228.9
7256	8600.2	6459.5
6671	6396.1	8120.8
1309	9005.4	8618.4
1778	9024.1	5150.5
3806	8891.7	8842.3
159	8149.8	2981.1
2917	8139.6	1047
4597	3538	4019.8
1951	6676.1	2977.3
5363	4280.6	6051.3
3571	7452.5	6865.7
168	4284.7	9377.9
237	5168.9	8837.3
5444	8492.7	1285.9
280	8280.2	4863.3
8348	6250.8	3362.3
111	7646.4	7353.4
2330	6958.8	775.44
126	5303.1	276.21
5636	1118.6	8466.9
1224	2294.2	6252.2
3391	1236.5	4520.5
2044	1223.5	9097.4
8589	1971.2	9329.1
1992	1009.7	7387.7
3591	4663.2	5816.3
4160	3953.5	7980.5
7386	1724.3	4014.4
4852	1373.7	9947.3
8295	7339.9	667.56
86	6211.3	3763.2
2095	4283.8	7043.8
158	7668.5	4027.6
491	5477.8	6485.7
5265	4595.4	2022.4
5790	1163.7	5737.4
7151	6087.7	960.88
581	3590.7	9353.9
5496	1846.2	931.07
6035	9564.4	9958.6
2357	6353.5	1136
5212	677.98	6881
2456	7944.6	5446.5
296	1071.2	6682.1
5572	796.66	9775.5
683	3842	2965.3
9333	2411.3	4541.3
3147	9495.4	1116.8
6654	61.76	849.17
761	1569.1	3147.5
2902	4367.7	2868.1
532	5347.9	8720
5146	3725.3	6153.4
7202	202.22	8139.5
545	2212.2	5676.7
928	9863.2	93.87
2874	7414.8	709.38
4782	8718.9	4963.1
3433	1234.2	5772.4
4491	37.234	6605.2
2178	3502.7	2212.2
3721	3622.6	8092
3508	8597.5	8134.9
2359	6324.2	1152.4
7165	4315.9	5999.9
2347	5432.8	784.4
122	7659.2	5811.2
472	3302.1	1111.3
1221	5217.3	9502
58	1012.4	9720
765	2820.4	3148.9
1276	695.82	1550.5
172	3219	2670.7
2827	9374.1	2940.8
76	7370.1	1226.5
1163	5845.9	9777.7
266	7625.1	7064.5
5510	8162.2	2747.3
227	3935.2	5759.7
2961	4402.2	5693.1
7000	6636.8	8881.6
1621	9028.9	5082
597	1219.5	5801.5
3713	7694.4	5761.2
8984	4732.8	4701.8
1936	5456.1	9.5769
4102	3057.7	7530.6
439	4402	1236.5
422	9104.1	116.73
4579	6088.3	9810.2
42	3766.7	3852.6
1202	2967.9	765.9
7042	7571.3	775.42
6734	393.11	9523.4
9801	7267.5	4263.9
2223	7683.6	5918.8
203	687.18	5872.3
1809	6091.5	316.02
333	6278	8827.5
6490	5444.7	1406.1
2680	1326.1	9658.5
2402	8571.9	7120.3
143	9893.1	8572.5
9571	7844	6489
1359	2112.2	5910.2
1	5414.9	3320
3173	7847.2	4961.1
1473	9831.4	868.44
278	7531.2	6787.3
4515	1553.2	2833.2
9412	6713.1	352.62
4933	169.03	2150.3
8866	3661.1	8924.2
2791	1268.2	4503.4
533	5886.4	1313.7
218	8503.2	514.28
7606	955.9	4051.5
733	2936.8	7667
9248	3926.7	1340.9
4429	6074.5	4431.1
9004	4795.8	1485
1188	7535.2	7925.4
8	3633.8	1672.7
8031	2742.8	7065.7
3086	394.86	3179.1
6950	419.73	3749.9
405	8809.2	7036.7
546	3419	6420.5
1710	3512.9	3153
7906	6660.3	6511.8
3163	7746.9	1412
8033	2718.6	7117.8
2196	2459.7	3020.7
182	8177.5	4149.2
1022	3450	833.83
5183	7202.8	860.43
4784	2427	2823
4802	4730	8646.3
702	5613.3	4582.4
1459	5605.7	6473
6862	9726.1	7212.8
2011	3492.1	9137.5
14	7047.9	1053.7
79	2388.1	2625.5
186	634.25	4165.2
3483	6266.5	8841.2
1789	9709.7	9346.9
1152	9789.3	9461.7
6458	2091.9	6534.6
2190	3872.6	9601.1
2782	3222.8	2546.6
30	2930.4	2170.3
6626	7806.3	3004.8
6498	2070.3	6564.5
13	4709.9	5812.1
3139	9352.7	7155
4660	6436.9	3505.4
4567	6449.9	2316.5
7720	4153.3	3368.5
5258	9977.6	9967.6
6500	3329.1	783.73
2677	6565.5	7949.9
1258	7186.4	3103
4876	4632.5	8540
703	3582.1	2460.6
69	9105.8	5356
4489	5152	6206.3
6568	8515.5	1538.2
1581	3802.8	1741
8130	2254.5	2869.2
9714	6515.3	7770.6
4487	9896.1	5114.4
8749	8701.3	4911.1
185	4566.1	1622
63	2865.5	9425
5573	4988.5	9007.8
1495	2806.1	1068.3
93	8900.3	8840.4
1431	5650.5	9759.2
5896	2958.9	9868
1402	8291.7	7374.7
5441	4222.1	4432.2
9878	6952.6	3788.9
104	740.01	2612.1
4644	7002.8	6096.9
3660	7130.8	5563.1
1258	1208.6	8223.2
2192	9927.9	7748.4
644	1196.2	5779.9
2729	4889.3	5669.8
3649	2340.1	9129.9
5825	2192.5	3305.4
2009	6722.8	2968.6
711	3756.7	2936.6
1387	8133.7	9770.4
8298	1407.1	1209.1
377	2223.2	6419.3
1935	8428.4	1092.2
903	6011	442.95
1252	8819.4	9336.6
619	1120.3	1897.6
360	9852.2	870.94
9086	1400.6	1087.6
8953	6099.2	9877.8
8693	5530.5	158.38
9151	2297.6	5812.3
4975	7619.8	7890.3
2953	3122	8774.9
7977	2608.8	775.23
1	4401.2	8467.7
479	3175.7	9951.7
9156	9529.2	3869.9
342	6601.4	7785.4
2172	8280	4580.3
56	3239.5	5641.9
5775	1175.1	5741.2
4492	4227.5	2647.1
1919	8614.9	1491.1
137	4677.7	491.85
2659	5984.7	5396.3
4326	505.33	7810
5357	7426.8	7218.2
3738	3569	3060.3
8066	9542.3	4625.9
3320	813.92	8628.3
6519	9831.7	5056.8
1697	3544.3	3108.7
7144	5190.1	3922.4
9126	991.59	1572.2
1559	4314.5	3025.6
8335	362.43	3148.1
4672	9155	997.43
3288	122.55	2208.4
5345	9798.3	4026.6
3843	4875.2	1916.3
153	8912.4	2389.5
4541	9991.1	3624.4
4142	8774.1	2065.3
6109	1874.4	7239.5
250	2114.8	8583.9
1175	2443	2382.6
1494	2050.1	8611.6
7863	7005	4813.2
8425	5737.7	1441.8
2150	3676.6	6793.7
6493	4851.4	9000.7
1901	217.29	2289.8
39	3731.7	2602.5
4193	3357	1838.4
3009	4845.1	5709.2
3718	5732.6	3309.9
19	1437.9	1761
572	5521.5	6538.9
255	3230	1090.5
903	1906	6706.1
1306	9279	9097.3
5785	1205.3	5770.7
8365	8325.1	7366
1495	3625.1	704.75
2402	5253.5	9224.5
2075	1230.5	8992
7520	1892.2	6496.3
76	5656.4	288.18
8304	6507.3	1890.1
8547	5655	2985.7
9271	8176.2	5231.2
2023	9606	6202.7
5423	5091.4	2018.8
1797	5528.1	6721.5
648	5404.7	9936.3
697	4599.4	3143.7
475	8166.8	5085.5
2167	6621.9	6456.6
4572	6406.7	1768.4
5182	4305.5	2215.7
1	8084.3	3560.2
6627	6550	9936.2
18	13.734	7209.7
7333	7853.7	1427.1
4548	3519.5	5649.5
4888	8493.4	1947
1963	8340.9	9525.9
5150	6686.6	9319
431	955.54	2243.5
3779	361.33	3749.2
3159	4664.2	2863.2
8333	8979.5	5982.6
4793	4556.6	6784.5
8791	4848.1	5751.9
56	8732.3	9282
4634	2228.8	751.85
828	9717.7	4956.1
98	2604.8	5364.5
3128	7189.4	6561.9
210	9063.4	8603.9
9418	9672.2	970.48
9664	2292.9	6282.5
4665	2381.8	1082.5
4375	229.86	819.18
2	6919.1	7241.2
2131	5377.1	8729.8
277	1028.1	6684.2
109	3220.3	3254.4
2989	2526.6	7007.9
1457	9203	9278.9
4	7616.2	4530.4
4928	5386.5	3356.9
3307	755.2	8571.9
4705	1791.2	5195.8
4067	5659.3	305.43
7667	2024.1	6581.3
9721	3683.8	2467
57	360.61	8921.4
916	5343.7	2780.3
1184	1321.2	7098.2
4067	7139.5	9209.9
8999	8543.4	573.35
5033	1202.6	6816.9
9946	9951.3	5019.7
502	1673.2	6776.6
2147	9601.4	3953.5
425	9749.1	4914.9
2511	3915.5	4665.7
9163	1976.8	9313.5
4265	6617.2	7790.8
1702	8136.4	3381.5
2819	6395.8	2353.1
6673	472.67	5494.4
7293	377.62	1067.7
583	2647.4	7665.8
7154	7968.2	9931.5
9422	7004.3	4658.3
5510	8454.5	8812.1
5168	7883.8	451.46
316	1616.5	1082.5
58	609.88	6719.9
3766	7024.6	4684
2957	3130.9	8753.3
7788	4491	1264.6
1574	9933.3	7654.8
1	3596.5	686.11
9881	7496.3	3422.3
447	1889.1	3951
8036	7878.7	6459.9
2398	496.66	5655.4
6907	3618.7	858.4
9622	1855.4	185.76
1140	3009.2	2264.2
2182	1643.6	9858.4
51	6281.5	1587
281	6582.2	335.26
1295	7461.4	236.89
103	587.96	6800.3
207	2929.7	5818.2
6074	3991.2	8556.5
34	5885.8	1333.9
1198	2309.5	6249.5
5278	5891.3	9693.7
6815	6605.2	7755.7
7643	9228.6	3231.1
32	6505.2	1914.8
8167	7859.1	6562.6
5178	5781.5	9298.4
3691	9009.5	2732.8
5116	9864.8	8804
260	3466	4553.4
6653	13.522	880.2
1250	8521	2296.7
359	6593.5	8945.9
3829	9950.6	7719.2
6	1186.3	8975.6
6622	2818.3	4538
499	8220.6	4844.3
111	632.4	6775.8
37	5954	6277.4
93	762.51	3354.2
677	643.26	306.96
1466	6219.7	3794.7
5000	9059.1	214.59
8312	3373.5	7445.1
2862	7296.1	7446.1
2505	8417.7	5172.4
1853	303.64	7052.4
4037	8474.7	3732.8
366	7820.9	1390.7
438	7623.5	6905.5
7426	3712.8	6473.2
6217	3134.9	1976.4
146	5391.2	1180.8
63	6674.6	9564.6
7475	7138.2	8736
4159	7211.3	1855.1
3522	8571.9	5699.4
1361	3493.6	7269.6
4033	2380.9	7308.4
88	7103.5	5244.5
9828	5067.8	6976.8
146	5823.8	4142.3
101	2291.5	9043.4
7262	4471.6	6966.9
8100	6185.6	3763.8
2437	9725.7	5777.5
3442	6251.8	9456.7
5233	2399.3	1225.7
1222	4994.3	9039.2
20	6811.9	6676.3
34	9142.4	8261.4
5514	4474.3	1816.8
5155	9541.2	6232.2
3155	5824.4	2912.9
5099	3750.9	6122.5
8480	7469	8221.7
9829	5101	7020.7
233	7368.2	1775
22	7957.6	5969.1
523	3048	7897.7
1480	3365.1	7540.9
7071	3369.6	9773
8130	5139	1804.3
5554	9424.3	1099.3
4657	4072.3	2473.3
3985	5819	5914.9
434	9099.5	92.374
2650	2919.9	5939.1
1540	212.29	2899.4
613	3675.3	1533.7
7151	3056.9	3623.8
5130	5707.9	6895.6
4240	4280.5	2305.1
4932	131.19	2115
3948	7856.8	433.54
6687	8465.5	2768.3
6871	3010.7	7915.8
4733	6558.5	3326.2
1481	5576.4	203.16
4668	417.53	5859.8
858	1590.7	4806.6
3114	1018.5	7382.5
9135	5468.7	4454.9
7631	4715.1	2758.7
1717	8982.5	5124
1163	2411.8	3653.5
5	176.23	8816.7
1131	7895.8	1771
713	353.63	7046
2024	7242.1	3831.8
6739	1871.2	9342.9
6971	2401.8	7972.8
2506	7876.4	5438.5
5777	1208.1	5759.4
8033	7839.1	6470.5
8784	6212	9353.1
7907	2224.7	8788.1
89	6183.6	5793.1
1526	60.174	7229.8
3312	4710	4701.4
6771	9717.8	3157.8
32	5963.8	7217.7
9292	3930.5	7289.7
15	1425.3	1824.9
4108	7223.7	1857.1
1529	12.175	7195.5
6324	3547.3	5650.9
3138	6624.5	3865.3
163	8499.6	8922.2
8092	6167.5	3781.6
1233	4266.7	5628.7
1497	2106.8	2435.1
1982	5471.7	4485.3
1983	8367.7	3267.5
4946	5861.1	8271.7
6806	5837.4	3531.3
9736	6845.1	472.07
5009	8684.6	4538.1
6196	1191.4	5947.2
315	2243	5109
1231	5226.3	9499.9
4128	9511.9	2904.7
1412	8010.8	3865.8
3684	8528.9	8638
2333	6450.9	2334.5
4329	3407.1	5506.1
20	783.18	5225
8325	2816.1	6177
2037	2137.8	5548.5
1	8025.2	4793.8
1713	7420	2914.9
9487	8286.3	4849.8
169	4629.4	8514.1
7483	8471.9	9484.6
3752	8199	363.9
1155	558.41	4571.7
7910	9142.1	3213.5
26	4662.7	2797.4
8247	8144	7024.2
2001	2076.6	582.11
24	7416.9	9983
3031	9414.2	1143.4
2580	5704.1	3324.2
437	3344.2	745.56
9658	8332.3	2739.8
1150	1467.5	4498.6
6531	716.93	6291.8
8557	2685.3	774.71
533	5374.6	8752.2
338	1873.7	1602.7
162	8467.3	7343.5
8467	3394.9	5505
2853	7202.4	5579.3
684	6696.8	2959.3
2105	6341.5	5756.3
66	6442.7	3435
6884	1089.9	5927.3
1976	1770.5	7741.7
5221	4047.8	5922
2589	7940.6	7705
1359	436.45	5559.8
9780	4178.1	4944.2
2448	2609.5	5678.3
1256	1268.3	8194.6
7929	7106.9	4886.7
7543	4485.9	3305.6
8392	8243.3	6059.2
2199	6184.2	1238.8
348	4303.4	4880.6
303	3230.2	2682.1
6809	1299.7	3022.9
76	7295.7	6476.6
1466	4513.3	6941.6
3205	3448.5	5781.6
4324	9344.5	744.35
6498	5506.7	7564.7
35	9593.1	6920.9
3985	2927.1	2326.5
4782	8145.2	7375.5
9465	608.3	6747.8
6447	2000.6	6615.6
851	746.5	8676.7
5147	8173.4	2144.5
704	3784.7	2953
2591	3813.1	9140.9
1183	6708.5	993.43
1962	3159.4	1256.7
500	5914.2	4985.7
9085	7249.3	1842.7
428	8151.6	8798.7
32	7481.9	9917.6
9877	767.18	2060.5
2030	5241.8	281.31
3062	5922.4	1865
2679	1287.9	9591.7
4390	8201.8	6111.4
3799	4974.1	2643.7
5490	5261.7	6944.3
8846	9080.6	725.92
8879	4265.1	3391.5
4560	1107.7	2140.8
7547	9892.2	187.54
9408	2638.4	8839.3
9909	7927.1	9401.6
3662	5821.9	7523.8
6008	45.505	8567.7
1732	5771	1922.9
1672	1441.9	1365.3
3840	7349.6	4185
6958	4272.4	2213.9
95	6217.1	5792.8
6	7698	7452
5604	3971.9	3049.9
1	7050.6	7190.7
1	418.08	7492.1
3668	5494.9	1727.7
7196	1117.9	1835.2
3882	2778.4	974.51
3206	1729.8	190.83
1976	6381.9	3333.3
3637	3273.4	4224.5
1265	8959.2	651.18
615	1677.1	2785.9
1812	5337.8	9486.8
138	3344.9	4199
4157	9432.9	3022.8
941	1701.8	6835.8
1	2914.6	5054
6229	5363.7	1218.8
392	1101.4	5192.4
495	8952	6407.5
8572	51.747	1232.6
303	1504.9	715.53
5519	940.35	4055.2
1320	2993.6	3796.9
173	4570.1	1752.8
77	1018.8	7560.2
6535	7078.3	6855.8
9247	3921.5	1324.1
8503	2375.5	6155.7
1503	9868	870.21
1673	6953.7	3445.4
5769	8787.4	998.85
338	7725.5	5975.5
2859	7398.3	690.78
4748	8564.3	8031
1380	1634.9	5263.1
2004	633.68	2022.8
226	5083.2	6434.4
1750	3958.2	7468.2
717	8499.9	6054.3
184	8207.2	8617.6
2209	4264.4	4361.4
449	1962.1	3933.8
1166	8001.4	6181.5
9693	2322.3	6258.8
5070	6005.5	7532.7
2392	1364.5	5640.9
3827	3687.4	8051.4
401	8099.6	5110.5
2180	9821.6	2257.5
4391	8661.3	5362.9
7518	5497	967.41
2390	7952	2893
5497	7148.6	1465.3
36	5942	7198.1
7804	7586.2	7525.3
214	1123.8	1857.5
5245	6673.1	8273.8
170	2243.3	9883.8
1571	2451	192.49
39	3333.8	5849.8
4028	8.8717	9588.2
3984	3007.9	2161.6
877	8406	2151.4
7996	9000.6	5099.3
492	4268.1	120.02
9689	1717.1	264.58
1736	1253.9	8942.9
2583	2465.2	5518.4
8851	7595.4	7968.4
845	9405.5	9134.9
108	25.27	9612
3282	6137.3	3764.1
496	6957.1	279.62
187	2411.8	9843.8
8232	8985.8	5749.7
7514	5423.6	959.77
2153	6649.9	6492.7
9013	3192.2	2552.5
856	7976.7	6194.4
3417	655.06	3281.7
6913	1058.2	6588.9
645	4535.2	3127.8
1464	5607.4	6442.2
2100	2698.6	7543.2
8343	2375.4	6152.7
647	5375.9	9921.8
2130	1436	1195.8
7392	5077.3	785.43
579	1451.6	1147.5
2959	2957.4	4413.7
240	2065.2	8657.8
23	6488.7	5736.4
5496	799.39	3347
856	5811.4	8903.5
9520	8245.6	4568.4
2348	9601.5	3026.4
3369	4637.3	2426.4
7274	6626.6	454.28
4881	8040.3	5066.2
791	9504.9	7381.3
343	1767.3	2285.4
8293	1377.1	1214
786	7379.3	845.02
681	7074	6337.7
4529	7366.4	1298.8
2629	9228.6	960.46
3423	1148.6	5803.5
57	2331	2612.3
435	9772.3	9414.3
4225	2314.7	5811
1440	2579.7	3237.5
1359	5279.9	8094.4
2403	9515.9	6258.6
5022	8404	1015.5
1129	6355.3	2912.6
230	2462.9	5980.2
6698	2731.7	7251.7
30	2256.4	8042
5337	2549.6	2744.4
1154	1475.7	4420.7
6536	7861.2	6482.6
9116	6157	1225.8
139	1487.1	2858.2
1644	3167.4	3559
4949	9523.1	7647.9
6956	9458.6	2939.3
577	3903.4	6565.3
6132	9580.2	7847.7
685	9032.1	3732
4777	9189.5	1389
3986	4909.1	654.99
166	4318.4	4794.3
3306	835.27	8579.4
8184	1136.9	5396.1
4576	6328.1	1784.9
414	9106.5	9533.4
2669	2672.2	4387.1
3202	7054.6	4630.3
1527	5785.6	2534
4622	3543.2	5641.2
1853	718.19	95.87
1226	7944	7504.5
6110	1109.8	7106.6
1538	3122.1	2861.1
5394	2887	1939.9
1648	7282.1	6416.4
1788	969.63	8100.6
2140	7242.5	3833.7
9849	2835	985.38
380	8691.8	2031.6
1951	2405.8	8985.9
4307	3862.4	9144.9
3479	5486	8665.8
4437	6160.6	5047.4
1716	296.08	8847.4
1766	8390.1	121.39
586	3584.4	9394.3
6355	5558.4	6204.9
4068	6067.1	9935.5
5630	2736.8	2849.3
552	8507.1	8679
454	4582.3	2810
3834	3923.2	5697.5
6448	2386.9	9588.7
6940	5018.4	7689.7
1676	7105.5	89.642
1127	6623	7874.7
4778	2464.4	2793.2
8525	1269.9	9623.6
1919	833.89	7863.1
5483	1721.1	4027.9
9392	3188.2	5659
58	7856.1	9240.4
3334	2744	7546.3
265	6686.8	991.45
1793	8913.9	5089.7
218	8484.3	7422.5
1372	1281.9	2983.7
8691	8820.5	6184.9
4272	6707.7	242.67
3651	2312	9155.6
170	8435.8	7372.9
9936	1815.7	5592.6
5111	9938.4	8765.5
3261	5172.6	5239.6
7148	9281.3	4539
2177	9207.4	3350.4
6139	5723.5	3565.3
2568	965.78	8162.1
1698	3451.5	3234.7
378	7700.3	7435.4
4696	5742.5	320.9
270	5835.8	5497.5
4242	698.84	5589.1
4723	1794.9	5191.2
633	9323.1	9099.2
1034	128.59	2383.5
8065	8150.2	3065.1
5491	1808.9	4033.9
3831	7576	6865.2
1604	7070.3	2469.3
140	4880.7	1536.1
78	7021.3	6321.7
4379	2146.1	861.56
6735	7478.9	8419.4
9691	1671	230.19
3304	826.25	8547.2
1406	6800.9	9885
9869	1737.9	3657.5
3169	8953.8	1238.4
2542	5731	285.36
378	7411.6	2966.4
6254	7094.3	2492.9
4690	3974.4	4687.7
1213	2919.7	6002.4
5824	6525.8	4475.2
3268	5195.4	5276.6
3319	798.09	8585
906	6012.5	463.31
30	3597.3	859.26
1	2310.7	378.84
7919	2782.8	6692.9
5506	1367.6	7495.2
9225	5022.7	222.11
8910	4233.7	8330.3
4392	5909.4	1645.2
5073	6591.6	7889.1
2160	3940.1	1128.7
7496	6543.1	5369.8
6116	7980.4	5336.9
5252	4231.6	3371.4
4637	2915.8	5478.9
9010	3284.6	2475.5
6670	1226.7	9001.3
626	5297	2765.2
1758	8612.4	1448
2130	211.16	647.16
3570	2765.2	3202.4
5786	6098	9884
7357	2454.4	2998.1
1	8878.9	3260.2
35	7267.6	6418.2
515	8350.8	2121.4
170	1061.4	5496.7
3562	7235.6	3167.5
8602	7014.2	5402.3
1162	2421.8	3690.4
3300	7323.5	643.66
92	5152.3	9147.7
1540	1609.4	3543.1
8752	8741.5	4966.4
6244	6590.4	9175.5
6618	6546.8	9956.3
6553	2989	537.96
4765	1008	7345.1
7961	8406.5	4313.1
1865	214.57	837.74
75	3030.8	1540.6
1969	9449.6	7159
1049	2197.5	9230.8
291	4609.1	2067.5
851	1190.1	5773.3
1940	2605.3	7820.5
7434	8913.6	3371.4
4641	3912.2	7282.1
6301	3002.6	7630.5
4857	3758.7	8955.8
1135	9699.4	9417.7
6465	2919.2	8985.9
1093	6260	2905.4
5045	3131.2	9351.3
4273	5461.5	7493.6
4529	3729.5	3273.6
5916	2974.8	4393.5
4899	3188.2	3647.5
7338	2590.2	340.61
1991	1834	7800.9
1709	7599.7	3570.5
2364	9934	9955.6
557	8649.5	4471.2
7721	7141.8	63.214
2444	8744.8	9240.4
4415	6090.8	9921.5
2825	4134	7083.6
9389	9861.1	5449.2
91	8933.2	2695
3886	8847.6	8781
4815	152.52	632.12
2076	5857	5709.9
5523	5061.2	2704.6
6029	323.13	8883.6
4226	6650	3924.3
4734	6563.7	3354.7
3136	6626.2	3858.2
338	5973.8	8223.9
9564	1462.4	1279.9
186	5606.9	3074.1
243	7263.5	5067.5
5216	3691.2	8866.2
7727	4115.9	3832.7
4997	122.55	5457.8
5934	1911.5	6764.6
4574	369.98	2088.2
2535	1135.6	1888.3
1999	1927.4	886.17
9163	8964.5	5133.9
1304	1392.3	1445.2
1150	3764.4	2283.5
5278	1420.8	8347.7
8016	5922.9	2619.6
2785	5236.4	5623.9
7434	3693.9	6448.7
6738	5277.5	4652.1
24	5089.4	4518.8
3770	1234.4	5743.7
1733	6848.4	5649.7
3939	8953.6	9478.8
177	2730.6	4097.8
4335	1346.8	9529.5
1960	4602.8	8531.2
4105	3000.8	7563.3
1828	4045.3	9842.8
2315	5440.1	5428.3
4779	8123.8	7258.9
4751	3072.8	9997.9
8015	2325.2	2909.4
271	6073.1	472.43
8128	2148.7	2368.3
5430	1697.4	2774.3
5111	3785	6125.2
1388	7466.1	4557.9
1167	7994.7	6164.7
5479	4263.2	3350.7
6990	642.13	6709.8
97	5757	4361.9
4609	19.382	8521.8
4029	8990.9	5765.8
3677	5480.2	1608.3
8225	5510.1	9772.6
9817	3334	1423.5
8559	2710.5	808.05
6723	4966.8	900.44
688	355.71	8862.3
3058	9215.1	122.1
6262	1132	5352.2
34	3320.1	5878.7
5583	4950.9	8986.4
406	8615.3	7947.6
161	5448.8	5431.9
5360	4298.2	5994.8
421	9759.4	4920.4
581	2384.8	2642.6
3124	745.6	6853.8
4436	2811.3	2412.5
577	6758.4	1.6319
3901	3014.4	736.38
5490	5115.9	9137.7
238	7869.7	2766.8
603	8734.7	4329.5
4829	3388.4	9922.8
8303	1229.4	1083.4
4435	9127	3381
4310	1486.5	2726.7
2123	5741.5	2913.1
6225	5345.3	1247.3
32	6937.9	3516.2
4428	5873.6	1629.1
505	2308.6	7933.5
1387	8388.6	5727.4
6091	2161	3402.2
203	3195	2629.1
3304	7953.9	3357.5
9737	6791.9	410.05
5925	9493	3826.9
5513	8246.6	2717.8
790	7455.7	8382.2
610	5756.8	9871.9
4510	5619.6	5799.4
278	6304.3	6764.1
1138	1929.2	9435.7
3692	7100	9176.3
8685	5485.8	156.31
5375	5909.6	5126.9
243	7329.2	4169.5
5432	4885.5	9440.7
728	3255.5	2657.8
2815	3679.1	5465.6
909	7374.7	2929.7
442	9098.9	78.471
1624	474.44	1087.8
1188	6073.9	7482.9
401	7109.5	872.53
9392	9886.6	5424.5
6529	7838.4	6507.8
767	240.71	3908.8
95	505.33	2729
8724	2577.2	289.78
1934	6203.2	3798.5
2284	8748.3	3833.3
288	8141.4	1844.2
4399	3719.6	2977.1
3765	6525.1	7247.9
3120	779.95	6798.9
226	5337.3	4644.5
95	3985.9	5041.9
8366	2895.1	8997.7
288	9102.8	1291.1
7292	6902.4	2575.5
7708	46.33	4776.4
5773	5533.9	7537.8
9777	5128.3	8841
9665	610.52	7908.5
86	4781.6	4923.4
247	1168.8	1059.7
3990	4254.3	4326.8
1706	9108.1	5732.5
7721	2273.8	6266.1
2681	1274.1	9611.5
300	760.36	5823.8
500	8388.2	59.155
6413	5281.4	256.5
4782	9392.5	2973.6
5026	9895.3	5169.1
395	1080.5	5191.4
7	1072.1	5865.6
333	5487.9	1404.2
9122	6499.6	904.15
37	382.49	5750
6612	6549.8	9966.9
7191	1186.9	1966.8
89	5340.5	6167.2
3727	4471	3330.2
336	4889.1	3408.1
268	1044.1	6142.6
5165	149.13	8896.3
363	6243.8	4510.2
5420	4758.5	9980.2
8751	8695.3	4909.2
2297	2080	7189.7
1268	3480.6	5631.6
2432	9744.2	5118.3
5528	6825.8	7640.7
2404	3853.9	4099.3
4902	3555.9	3111.1
9132	8114.8	4188.6
3787	9046.9	3626.1
1579	6534.3	3854.7
6569	5054.4	6418.9
5936	4922.7	1566.7
3274	3697.6	5511
8315	3924.5	5635.6
909	6019.3	484.35
6688	326.19	6850.4
1135	9811.4	2060.3
3026	9433.3	1111.2
951	8962.8	4514
2118	7483.3	9684.2
8077	6134.5	4972.4
9663	7950.5	9176.2
1977	5912.4	1694.4
6015	3921.8	5799.6
8302	333.83	3119.1
76	1001.2	7527.5
2299	1208.9	7169.9
6625	6417.5	8090.2
318	237.21	2918.8
4643	1289.2	732.64
227	609.56	7290.5
32	5600.1	8965
74	7297.2	6521.5
1464	3731.8	4822.7
6655	8361.9	3818.9
2119	6336.8	5708.2
3951	5656.2	6325.5
106	857.27	3987.2
664	8061.2	2843.6
3334	789.14	8613.5
3848	5362	787.19
6825	4628.3	2078.9
3805	8830.3	8799.9
782	1304.2	4913.7
8043	6314.9	2914.7
8959	4741.4	4629.4
822	1598.5	3177.9
5060	1439.4	9774.3
4	7016.5	2519.4
523	7942	6437.5
8353	7127.4	9150.5
6158	4623.4	2770.3
426	9137.9	135.56
3987	9128.2	5360.3
7354	5120.8	8845.7
25	2964.8	4880.2
41	8756.2	9257.8
1603	697.99	9350.9
1737	6796.4	5633.8
3167	1448	5836.6
2943	5709.5	9903.3
42	2549.4	3130
7628	5461.2	6545.4
6709	6528.4	9998.1
7486	7281.5	4563.3
3556	1129.5	3798.8
63	8850	8383.5
352	4952.4	3431.1
1	7260.7	3157.9
8117	7871	3544.1
2018	1385	9994.2
1004	974.63	4795.8
1494	1814.4	5173.2
3556	1656.8	328.65
4546	9904.6	8691.9
2777	7296.3	453.19
5245	3945.8	8398.3
280	1043.6	6648.6
1540	6092.8	4383.8
6616	3350.4	778.47
59	4409.1	8508.8
1518	7057.1	889.95
563	5188.3	521.67
349	1500.8	3824.9
27	6987.4	3998.1
754	3134.1	2667.9
3059	3448.8	2540.6
128	6226.1	5830
8071	9910.9	5141.9
1082	9148.1	9583.9
4551	1545.9	3935.7
6791	8674.9	1836.4
1972	5971.8	1636.7
9557	213.17	8801
9467	4600.9	8485.9
6623	7786.3	2990.3
1675	5077.3	815.94
47	8990	3752.1
8173	4766.1	5590.7
9079	260.85	6317.6
697	3777.3	2950.2
287	4524.9	7022.2
119	1602.6	8940.9
6857	5217.3	534.62
3722	5389.5	7429.7
686	1460.3	5818.4
6742	6600.5	915.58
1855	6977.1	208.36
2400	8590.7	7078.7
4534	9932.6	3755.3
1516	809.64	3360.2
3691	2953.6	6919.5
3100	6789.5	5870.8
18	4286.9	9572.2
2021	9523.3	6272.6
9169	9023.9	756.12
6500	4282.1	8269
7644	6085.3	9539.5
2916	1305.9	4499.3
9243	7579.8	7255.5
5758	3908.4	6467.6
872	9527.3	7842.5
2153	3885.6	6357.1
308	1303	4979.3
899	7753.8	2125.5
700	8426.7	8008.4
705	4582.5	3119.6
1124	6044.6	1970.8
9902	8665.7	8729.6
1571	3722.5	1478.9
6111	1373.6	2333.6
3085	4802.7	4795.6
9895	8723.7	909.99
140	5993.2	3168.1
2429	639.67	7280.2
5281	4935.7	9022.1
9567	9465.1	1156.6
2400	9355.8	3720.1
1757	1206	7640.8
8840	5178.1	6104.9
2935	8341	3835.8
8176	126.41	5026.7
212	6452.9	3426.2
1057	1343.4	5337.1
617	2160.3	2421.2
1048	7529.8	4188.6
1344	4831.6	9015.8
2866	5385.8	8689.1
7198	7549.3	6327.4
268	8344.7	9472.4
1985	2731.6	8545.2
1214	5298.7	8743.6
1101	3994.9	7947.1
1188	2296.5	6991.4
1775	8985.7	8434.8
1812	8231.4	7737.4
194	5150.8	3008.2
5	6578.6	9338.2
2696	8972.6	5704.3
8445	5082.9	7661
106	9017.3	8917.1
791	5061.2	1852.5
6037	351.34	9390
6697	2736.2	5604.8
6552	3439.3	8268.4
160	2527.7	9503.8
2775	3537.8	3092.6
9115	8509.4	1522.6
1226	2287	6225.7
8542	9468	6161.6
1204	8731.6	9355.3
723	3941.6	8345.5
9929	4556.3	1741.1
3001	5884.8	4059.3
2780	3168.6	3263.2
57	8808.3	7016
8022	3786.1	8892.7
5377	5981.3	5235
4384	429.53	106.19
9614	9357	697.82
7479	4921.9	6273.8
2030	9853.3	5033.4
3082	2378.1	9837.9
821	1587.8	3160.2
67	8892.5	2379.5
6496	6531.9	9996.9
1477	6535.4	326.67
146	7226.6	2003.1
3004	3212.4	2628.7
6228	7618.1	4702.8
1202	3414.8	5595.6
2045	1177.6	863.5
8949	2433.1	2302.8
2124	3755.3	2602.1
212	8884.7	5948.4
8655	1103.5	1940.3
8146	6235.2	3746.3
8113	7982.2	3894.6
2871	5789	3774.4
3761	2749.2	4624.3
5001	3965.5	627.27
2881	7414.6	724.87
1219	7459.1	8436.2
109	8455.8	4337
4343	453.78	10.41
2375	1441.3	4930.3
273	3414.9	8845.5
905	7755.5	3024.7
2141	8521.5	3756.6
577	693.19	6328.6
2071	4667.2	4722.8
7850	6996.7	4897
325	7549.1	4169.3
62	3202.6	5678.7
8017	6495.4	7246.6
7723	257.52	214.37
8771	4620.3	8460.5
3963	3843.1	4896.1
5364	5162.8	9229.8
2029	9567.9	6233.2
1931	5603.5	3375.5
6855	8694.3	5784.8
1675	5482	4482.9
575	9655.4	4911.1
5203	4329.5	922.69
4453	9060.5	272.67
960	1761.6	6877.5
4311	1176.9	5842.2
1217	6766.4	5911.8
286	3271.2	2631.8
6380	9666.9	977.71
629	1420	8231.1
3	1664.2	3767.5
6183	4189.6	3127.8
2009	7711.4	2140.3
9462	6794.6	14.856
8303	843.28	1658.3
4801	432.97	6319.7
3732	3615.8	8095.2
7273	3017.3	9084.4
6091	1170.7	5985.9
1302	9864.9	5895.5
6011	7970.7	1871.3
8688	8817.1	6168
90	4016.1	5013.7
5859	6967.2	4815.3
1587	7487.1	9963.6
455	7017.8	890.17
462	7784.2	3012.3
284	3384.5	4560.7
9121	6451.3	893.18
4226	2224.4	5806.3
8455	402.67	1013.5
1738	1484.6	4473.6
4376	2002.9	7705.4
4280	6045.8	9840.4
240	8569.5	1940.3
85	4248.9	2207.9
6875	8628.7	5827.1
4793	478.85	6308.6
5524	6008.7	7543.6
382	8663	4505.6
526	154.33	2145
165	1365.7	5472.1
281	6438.8	4716.6
3937	2119.1	9705.1
3667	2317.5	9218.8
166	1384.9	5445.1
2010	1236.3	9038.3
763	8198.3	4388.8
5567	2024	6618
2	3038.7	6071.1
9975	93.834	9021.2
2981	4588.2	5488.6
5971	1216.8	5961.3
180	8080.6	5124.4
8102	6158.3	3813.9
9685	772.39	4463.3
1302	2332.4	4578.7
1998	6735.4	3000.1
1214	5361.1	8710.8
2381	3767.9	7291.6
5892	2824.9	9613
6474	2655.4	7833.2
8239	4015.8	6960.8
1950	8687.2	8737.5
8483	6.0147	461.65
739	998.46	8144.5
2540	4075.2	4833.6
8281	2589.7	5398.3
2144	94.718	7811.8
4199	8199.4	4549.8
182	3223.2	2673.6
1812	7090.1	4702.5
298	9040.9	716.69
8064	6345.2	985.7
6779	5772.1	3524.6
5	902.61	5461.1
1713	7550.7	3602.4
6854	7976.3	7520.7
246	1809.8	1464.5
923	9850.3	154.13
1753	2518.6	3259.2
2326	4870	2198.9
5315	4197.2	7401.2
2490	3636.5	2248.4
3984	4984	9626.8
2581	3224	7934.7
226	5855	1815.2
4200	8175.8	4564.5
1560	599.55	3312.4
1774	8368.4	94.673
1262	5075.9	5382
2531	9520	7806.4
8844	8927.6	1540.4
1593	1480	5635.1
766	1336.9	6741.6
120	6531.7	7943.7
8349	5632.1	8919.3
8552	4999.4	926.03
4891	5817.4	7709
174	3219	2666.7
5792	7966.4	7688.3
7459	3056.3	8810.9
3171	7067.4	4666.9
1215	6599.2	4438.1
8120	7675.4	5807.6
5166	7053	4693.2
1343	2432.7	6000.4
5575	7093.9	7895.7
7846	1359.1	6994.3
5152	1202.3	6016.4
2031	7637.2	7340.2
6926	9995.3	0.12538
308	4098.5	1068.7
2586	4740.2	5819.5
4877	4591.2	8558.3
8913	4240.1	8313
6865	6962.4	3436.5
1196	2244.8	6244.1
702	144.89	3951.1
7658	9708.2	9398.2
822	8214.4	394.88
6	9734.9	5249.8
60	9221.3	6628.9
2807	8653.8	3027
2026	3113.9	8789.8
5856	98.324	7804.8
6358	5283.3	6937.6
4721	7972.9	7487.6
2547	8538.4	49.782
479	2565.7	2986.1
9640	5150.8	7658.2
2390	9452.2	7680.3
6115	2977.8	2157.9
2549	785.4	6871
2208	4753.1	4665
5258	8741.2	5429.8
1412	9860.3	860.51
5239	3411.5	9727
9418	7974	2824.9
1441	2611.2	3234.5
154	8222.6	8539.3
9409	2191.9	5085.7
9205	1517	234.68
1237	941.83	5539.6
1388	7572.2	7634.8
520	5789.8	4241
626	5820.4	4186.3
2847	4170.4	7169.5
34	7277.3	6472.5
2356	1060.8	7343
6368	9230.3	7136.8
502	1013.7	7133.1
113	3748.9	1537.1
8777	569.62	9684.3
2180	9329.5	8406.5
8316	5142.9	1901.2
3761	1176.1	5781.4
882	939.79	3013.4
7555	9953.8	173.12
9094	844.69	3830.4
695	8508.6	6116.1
8634	8686.3	4490.1
2291	7067.8	3530.1
2028	8856.5	6168.5
8424	5759.9	1424.8
2405	7955.1	5466.4
4287	6162.2	9798.1
246	3162.4	3562.4
1438	2632.8	3271.2
1266	2403.9	9787.6
7114	3616.6	2468.7
2588	2532.4	2835
6764	3596.2	1719.8
3447	1769.4	1633.2
345	793.63	8978.8
2275	9578	4644.6
7439	8417.5	4219.8
6418	3420.5	5613.5
2486	5144.6	5681.6
869	2870.9	9474.4
8458	5400	4097.3
7336	8548.3	7116.9
2466	7959.9	5490.6
5824	2146.7	3326.2
7160	1364.6	9848.1
1471	9828.9	845.29
1081	7071.9	1048.1
2825	4852.6	8991.9
693	3011.2	7306.4
4263	8276.9	6126.9
208	7326.1	4128.6
480	7401	5197.1
2028	8382.3	3281.3
5034	1100.9	6864
5357	4271.4	5979
3083	6666.5	399.31
9615	5634.7	4687.5
679	3030	6072.5
9572	7842.3	6458.4
4024	5657.1	5319.3
4868	1946.9	6572.5
149	4813.7	7373.9
4984	6553.9	583.84
2442	9715	2502.4
1476	6171.9	3756.7
3138	6294.1	1642
3164	9916.5	5116.1
142	7497.7	797.07
9175	7645.4	2780
4170	8589.5	8934.4
9115	1286.3	4039.1
5782	6289	9398.7
5057	2362.8	1245.2
6490	7184.9	4943.3
1454	321.81	9767.4
7902	7545.6	798.65
2197	2801.8	6124.4
9133	6804.5	934.21
400	9606.3	6904
169	3394.8	5269.1
7041	7368.5	2879.8
137	5515.1	6389.6
1140	1374.9	3622.1
9704	7743.3	3668.3
2169	6612.8	6502.6
1527	4183.4	14.486
739	5723.7	174.46
1202	3591.1	9580.4
2532	3291.9	1327.3
3974	7167.7	1844.7
1894	7283.2	472.81
8590	5508.3	1729.8
5225	4292.9	3396
8885	2231.1	8055.4
4762	949.65	7332.1
9350	1474.7	1126.7
2942	9005	5126.5
6912	6604.4	4576
96	4278.7	2217.4
4997	4171.7	5273.3
2178	2192.7	3348.7
9160	9441.9	3828.3
3472	3213.5	9356.4
2074	8056.6	7548.1
24	3412.1	4764
506	9224.2	8889.2
2939	5731.9	9913.6
351	1438.8	9762.3
2391	1336.5	5654.1
112	5332	559.16
910	6065.4	456.34
1248	949.46	5432.9
3092	6765.1	5940.7
909	5327.6	9020.9
6157	237.78	8086.3
8038	8.9076	1362.6
860	1193	5724
1943	4570.8	1773.1
4748	3032.2	6968.4
1257	7200.6	3138.8
9633	6611.4	936.05
1632	5744.4	3567.2
120	7701.3	7350.5
8324	2918.7	754.22
7044	6458.3	7790.1
4610	8692.7	1828.3
69	2981.2	7064.4
1335	5814.1	1238
2640	6572.3	5358
1935	288.86	8888.4
5356	598.61	6568.5
3760	2761.4	4627.1
1174	7504.6	1473.1
645	8926.2	394.95
6404	7120.2	4928.6
9394	3177.4	7627.7
1140	9910.5	145.62
1132	2963.1	5912.5
1678	8715.2	6131
2039	3941.3	7416
1074	1657.8	4945.8
41	380.19	5769.4
9887	4155.3	4949.1
1501	840.48	1738
5057	8213.8	8528.4
1034	2362.2	5657.7
6434	2563.2	3768.3
8120	448.91	2424.6
62	2927.9	9420.1
8063	4240.1	6156.5
2340	1250.8	7082.4
4265	2824.1	8516.8
5493	1730.9	4088.4
6	3623.4	1736.8
[truncated: 5,248 more rows]
