# Supplementary material for: Verifying molecular clusters by 2-color localization microscopy and significance testing
Source: Sci Rep. 2020 Mar 6;10:4230. doi: 10.1038/s41598-020-60976-6 (PMC7060173; doi:10.1038/s41598-020-60976-6)
Supplement: Supplementary file 2 — Supplementary Information2. [file 41598_2020_60976_MOESM2_ESM.zip › 2-CLASTA-master/Simulations_testdata/oligomers_tetramers/locs_labelB/tetramers_results_sim_5_locsB.csv]

frame	x	y
1072	8576.8	4188.3
2695	4668.2	505.86
4437	4577.5	4786.2
239	7762.6	2950.4
7297	9154.8	2259.9
1137	802.83	607.86
9737	4541.4	6042.2
1568	8005.3	958.97
485	3947.9	4114.8
5201	3179.7	268.49
6587	4198.1	5271.6
4566	1945.3	3228.9
1050	3656	3972.6
113	5076.8	5308.6
8177	3684.4	1801.2
8093	446.11	9937.9
1553	1835.4	3000.1
7926	9398.3	941.53
8832	2234.3	846.87
940	4944.8	4130.2
1494	8710.5	8632.9
3857	23.347	3440.5
7393	4597.9	7405
6250	5644.9	4507
5361	241.3	2055.9
8493	9405.7	873.32
438	9594.5	4630.9
6993	1735.1	1255.2
2377	5816.2	535.98
1670	9099.1	741.2
8298	5164.7	9764.2
6879	5973.3	6048.3
9017	9711	4704.3
9368	3538.5	1687.9
9942	1003	1127.3
2890	2707.6	4537.3
6290	3218.1	7265.6
512	8653.6	2702
76	6135.5	6133.4
3062	9412.1	8929
21	8434.2	1553.3
4794	1265	1022.6
159	3424.5	1230.8
3932	6780.9	8820.2
4426	6686.2	8568.2
4651	1919.2	8114.3
8660	8814.9	5339.5
8492	9421	937.25
3261	1329.8	9129.7
3690	5770.9	4728
3841	2088.7	7730.2
214	8626.7	5820.7
5801	6855.4	1333
3422	9039.1	4320.8
3805	7974.1	4948.5
700	6644.5	3436.2
9464	2212.1	4919.4
2908	5620.8	8625.9
1072	9166.5	9529.4
6394	1581.9	5678.3
1997	7484.4	3933.3
596	3223.3	1136.5
7457	9991.7	8693.9
4374	1033	8875.9
2016	7647.2	5132.4
633	3687.6	2530.9
6119	1818.9	3768.1
1047	8604.7	9409.5
9409	3537.8	1658.5
2379	9336.4	868.84
9416	7729.9	8342.2
6338	282.74	2723.4
348	125.95	5696.4
6500	7772	1508.4
5717	4462.2	5525.4
8359	8160.4	8245.3
438	9866.3	8246.4
7290	8597.5	4097.4
4000	4338.4	5946
2180	2136.8	817.98
2342	1664.1	8524.5
9279	4472.8	460.47
278	1498.4	6052.6
2795	4069.3	2524.5
204	4176.3	7176.1
3281	5077.6	6103.2
1112	2327.3	9197.5
3129	3300.3	3903.6
20	2364.8	5560.5
3192	9139.3	2254
333	25.386	7722.8
7455	5889	7244.3
5054	2763.3	485.03
7213	6936.6	7776.2
502	49.026	9482.8
8642	5758.9	236.84
8884	1830.9	9552.1
6075	9013.6	7805.5
8621	8453.6	3494.2
242	7683.8	6417
271	9990.5	5622.4
52	4504.8	8206
2781	3064.5	8548.1
7164	4519.8	4227.3
5799	7550.9	4761.5
8635	4685.8	4827
3401	187.34	3884
688	9675.3	9624.4
1204	6687	7224.1
195	1063.1	385.43
7835	4886.9	7265.3
76	912.52	4914.8
9687	7925.1	4169.3
5081	9764.3	3340
170	9340.2	3684.5
6970	397.17	3841.6
385	4021.9	338.78
1268	6276.7	2610.3
1798	9488.8	6122.4
8398	6606.1	3418.6
7873	1572.9	7085.9
904	4631.8	4788.1
3090	8424.4	4336.9
3284	8832.8	4200.2
8288	9414	910.77
2163	1579.6	1462.8
6319	6029.5	8003.7
2844	5800.3	9104.3
8688	5078	8307.9
6878	2911.1	8326.8
54	7699.5	8823.4
704	1546.6	8295.7
2753	8523.9	9328.1
5773	4706.4	3299.4
3440	8411.9	3525
4001	2052.8	1189.6
877	2697.8	5868
208	3624.2	1262.4
6393	1512.3	5673.7
3718	2108.5	5363.8
6324	7173	2858.2
8396	2166.6	6526.9
9132	2642.9	385.6
110	8632.2	2700.2
8694	4291.6	7002.3
8029	6392.9	6849.9
900	80.792	536.09
3458	825.19	4183.9
7721	3702.6	5604.4
8305	7965.3	877.25
423	690.9	8069.7
318	3873.3	9672
1523	4903.2	1256.4
9222	5275.8	8170.7
1746	1109	1605.4
6541	4209.6	9990
2121	4340.4	8625.3
229	7413.2	5748.1
479	4664.1	556.3
579	4258.2	9971.5
1375	1425.1	315.59
3618	3319.3	9611.9
1982	8792.1	6948.9
2444	9725.7	5742
8514	1703.4	775.6
5920	1858.3	3734
392	4644.1	9770.2
2196	3777.6	8743.2
1377	4364	128.71
9966	3920.9	2641.1
7292	9177.1	2258.5
754	3823.2	361.03
8081	6894.7	6214.7
6061	5083.8	8374.8
5647	825.75	2087.8
3494	7711.9	9361.1
3629	2150.1	6651.2
1539	6162.7	7842.1
1386	3147.4	8762.7
3589	3216	1051
3938	3313.3	4446.5
4238	2094	5394.7
2133	2489.5	480.57
5624	4662.3	4865.4
3441	9772.6	2727.1
7168	9058.5	7837.2
4683	539.37	3067.8
1353	6964.6	8548.4
3902	8865.9	3253.6
2365	9413.3	3330.9
564	1382.3	3344.7
6655	3528.1	7665.7
4189	3438.4	6683.7
820	8520.1	6223.4
2148	1133.8	9350.4
1507	4822.9	7271.6
9137	3231	1751.5
9426	3510.4	1667.6
6457	85.388	3885.5
8104	9538.1	5476.3
8541	8692.5	7588.1
5396	8831.2	3273.3
814	971.66	1323.3
5397	3963.5	4080.8
305	5790.3	6275.6
418	4059.9	7566.9
5842	8935.4	7438.6
4925	6862.7	7910.2
3294	8848.6	4164.2
8289	7426.4	6821.7
108	46.391	2624.1
7263	4883.6	4418.5
4102	9707.6	537.74
120	1468.7	9858
29	3641.4	45.202
2093	9310.8	6078.8
7474	8619.7	3929.9
5578	698.22	9107.3
284	7907.1	740.25
645	4394.9	4615.4
9773	875.2	581.53
9535	8117.9	6397.4
6010	87.807	2180.9
1082	3243.7	3966.7
5532	4659.3	7003.4
1959	4917.8	4848.9
6884	1495.1	2984.4
325	3542.4	8519.3
2201	4964.8	4819.3
6478	1739.7	6056.3
2796	2423.2	1161.4
4828	9415.2	924.28
126	5013.7	4394.3
5189	133.13	3873.7
4071	9790.4	7624.1
7749	9370.2	881.75
6417	57.31	7681.8
10	734.1	581.65
290	6413	47.041
1060	5950.4	5064.5
6411	3952.1	3325.6
9391	3493	1660.7
270	9986.8	5539.8
2821	7110.2	8356.2
7405	35.565	9901
2141	3608	5284
8478	5802.2	3295
6267	2750.2	4488.8
1503	1339.9	7297
8065	5080.1	2567.2
1578	6755.2	5587.1
1586	6126	9684.2
502	6166.5	3940.7
5079	7666.8	2817.6
2900	4557.8	856.31
4993	5060	9098.9
8659	6201.2	4583.3
2588	7972.9	8722.2
1132	8431.2	350.93
5518	841.68	7819.9
8822	5400.3	2199.4
4588	2350	9039.4
960	6415.8	8338.5
6054	5783	5774.9
2096	1331.4	573.13
554	6526.6	1333.5
8663	3256.1	4152.8
5639	4702.3	4771.4
1843	1128.9	1377.1
8618	274.61	7817.3
8305	5161.3	9741.4
190	4646.1	8719.4
1387	6707.3	6897.4
4266	9648.2	4321
807	7201	989.57
8378	686.25	5327.3
567	4633.1	3028.6
2709	7773.7	9469.7
3210	2317.9	2112.2
2514	6634.1	1684.8
218	4483.1	8839.1
98	9027.8	4264.8
6326	2342.2	3755.9
9208	7362.1	8944.4
259	2842.8	9941.8
4208	2773.8	4353.7
2602	42.332	9484.3
186	1779	6785.8
63	5333.4	8519.2
5510	5137.7	8194.1
9466	9125.6	3029.9
1214	382.83	3847.5
3393	4834	7290.7
6738	3739.6	6029
5851	8073	1762.3
3627	5043.2	2749.1
63	4552.2	6046.8
1457	1810.8	5550.6
7986	1036.1	9267.7
3169	1194.6	5617.8
2806	1237.7	6202.7
1263	1541.9	7785.8
4576	1509.6	908.1
3435	8357.4	3539.5
9473	9497.5	5069.8
1854	7309.7	1883.3
9029	9764.4	4640.1
906	1153.2	3950.5
9853	8305.3	7690.6
549	7139.5	5914.1
6737	7715.4	5911
411	1643.7	5957
4547	6888.4	8918.7
293	3530.9	1341.5
1558	4632.3	3544.9
2222	9264.8	269.76
5503	4456	4761.7
2684	9255.1	2576.4
22	1931.2	3119.8
8804	234.26	8184.1
20	2305.1	2133.6
1978	334.59	8553.9
493	3537.8	1649.4
3978	8009.9	5778.1
3609	7723.5	8198.8
722	175.81	7067.1
215	2367.4	8253
1061	6067.5	7956.5
15	4171.1	7677.4
3555	4586.1	3130.3
4923	8531.8	9464.1
462	7884.5	1093.4
468	3258.4	7266.2
308	3597.9	7714.5
1279	3559.1	2889.3
5207	6105.7	4693.9
40	5353.8	6621.6
4000	6955	4587.3
192	4529.3	4688.6
714	1045.4	325.44
1575	5829.2	4529.1
7166	4286.2	6906.7
5050	9493.8	5436.6
9169	76.114	7899.2
953	7064.5	1724.9
84	1412.5	510.26
7374	5328.5	6554.8
6935	6328.1	7680.9
3987	3605.8	4534.6
2838	5812.7	9050.9
1	8150.7	9923.5
4752	3491.1	1673.6
3383	7695.9	2791.9
868	993.24	488.65
8065	9306.9	6889.9
2714	2421	5579.1
1716	7293.8	8744.1
8294	392.97	3851.3
1830	3510.9	1315.7
1778	2629.1	6151.8
2649	2255.4	9755.7
2518	3244.5	8587.4
5683	7537.2	2834
5694	98.921	2639.2
1349	7792.7	1699.6
4471	9091.4	6083.7
259	5590.6	6175.7
6370	4719.5	2975.7
5799	32.323	7696.6
521	1511	6039
5936	9688.9	500.92
6437	3633.8	7676.5
4764	4727	804.68
927	3182.3	4282.2
115	6163.4	8107.9
6673	5294.8	7654.6
7404	8468	4961
6909	1466.4	9883.5
2597	2885.2	5759.6
8888	171.33	8072.3
2992	5565.7	5505.1
2099	3258.3	2361.3
954	9388	9933.5
2073	8823.1	5382
2268	403.11	6946.4
1563	9846.2	4710.1
213	316.75	613.46
511	1977.9	6.4891
9963	8225.5	4007.3
280	3858.1	5377.6
8571	5990.4	9278.5
6502	183.58	8067
149	7424.8	604.81
3633	5058.7	2698.8
1495	2975	4829.9
565	9986	1001.1
1760	1160.2	1658.2
5452	8148.5	8282.4
3772	1402.2	7360.3
1320	8293.4	2106.6
1545	9678.6	4283.8
3222	1187.9	5690.9
1701	7237	8804
4176	7457.8	5780.5
414	1611.7	2713.2
4972	5289	3585.1
9227	2812.4	3133.5
5550	3002.2	7036.9
2011	9461.6	887.32
167	6596.4	1344.5
968	2413.8	3801.3
9674	1695.8	8775.7
4769	8694	5023
539	402.28	3352.7
2031	9647.7	611.55
7396	4624.3	7435.7
7542	8116.1	9788.5
7832	7685.3	9391.7
5769	6919.9	9420.7
2565	8778.5	761.83
303	966.74	2856.8
607	8602.1	6481
8704	9486.5	7991
1359	8290.4	9495.4
7148	2542.2	5840.2
7792	1474.8	2933.7
4126	3234.3	5926.3
6520	2393.4	4710.7
6465	1550.6	5647.6
1085	7778.9	4879.9
2908	8630.6	6153.7
28	2299.8	2077.8
230	1503.9	4365.7
1583	3927.9	5194.5
674	461.32	9973.2
1134	3946.5	6310.1
107	4650.7	9650.2
358	1482.8	2829
1400	8395.7	9882.5
5415	5022.8	8987.9
9339	9925.8	6245.9
7922	9229.5	524.71
880	4148.2	7659.2
1320	81.897	1014.3
5578	94.416	2570
5440	1999.8	5715.9
6551	4230.5	9979.8
5638	8265.6	5468.5
170	4503.4	4760
5272	8349.2	3829.1
5355	4794.6	940.63
2643	9542	5812.8
6132	3406.1	341.9
1896	9244.5	7943
7628	5838.2	1676.5
1082	4720.9	737.15
4557	8646.1	5813.1
8247	7385.3	6074.7
226	2689.1	342.22
333	1610.5	9749.1
8959	6042.4	9302.9
8174	1398.2	9155
1230	6614.8	2085.2
4961	2966.8	4789.3
1303	1694.7	826.21
3771	1377.4	7357.4
3521	5482.9	7130.4
7108	7495.7	1984.3
5654	7734.5	2827.4
6518	9577.5	7670.1
4201	4025.1	4368.7
1248	533.51	8538.6
7398	4612.3	7398.9
2085	1580.7	8195.7
1915	7733.9	694.92
1676	3116.4	8872.3
7176	4257.7	6935.4
289	6380.6	6436.1
6538	7585.6	7841.2
9849	8365.1	7559.8
8237	9917.6	4896.8
3703	8659.2	2726.7
7111	3917.5	9131.8
4117	3084.2	2722.9
4908	3828.6	8730.5
4142	5032	8959.1
920	1565.3	319.09
7310	3870.6	9333.5
267	9872.9	5906.3
3379	6858	7135.3
2073	6081.3	606.73
6449	4667.5	3820.6
9	4759.5	8665.4
143	3474.3	7668.8
2247	1451	6575.9
327	6990.1	387.51
6520	7361.5	6305.5
6207	9253.4	9884.5
8299	1137	3751.7
471	9200.9	4070
3194	6123.4	1017.1
5066	8513.9	7187.8
4646	4155.8	7833.1
751	3780.3	5671.3
5070	1311	8508.8
611	1366.8	7015.2
3895	12.388	3389.2
5310	9382.6	2208.8
145	3616.8	7666.6
9399	3523.1	1708.7
5786	6887.7	9455.5
1962	9141.2	6927.7
7588	9840.8	5891.9
495	3506.1	1705.6
4392	2278.2	9840.8
6151	4423.8	4277.6
7645	1695.8	1212
2122	5462	8007.6
420	4682.4	2902.1
9407	3511.6	1738.9
1906	6059.8	4124.9
8236	3187.9	8520.1
146	5322.7	5221.9
5434	7008.2	8457.2
5347	4730.4	895.26
2984	7805.8	5796.4
535	1260.3	5326.6
909	9427.4	8914.7
1320	4313.2	4579.3
2719	4236	3184.2
1758	1079.8	1671.1
2210	2855.7	3568.8
6875	8395.3	7540.7
5158	7119.4	1027.8
1211	9623.5	1791.5
7373	4628.6	7452.1
4117	4010.8	4328.1
591	8390.1	9848.8
4076	4406.6	2911.2
678	3190.8	3793.2
3048	9556	5472.6
8696	1620.7	8335.5
5201	4946	1776.1
410	569.38	2907.6
1409	3188.7	914.69
9736	6250.4	419.12
6990	6591.9	7410.5
6513	1753.7	6.1915
6326	6020.7	7917
112	6192.5	8111.4
1684	2432.2	791.64
551	5280.2	8140.3
8068	7902.3	3038.3
4208	103.94	9554.9
7299	8791.4	5886.1
786	1092.2	9909.6
1753	9275.3	9923.6
8742	3534.6	1677.2
4	5719.2	6789.2
863	2934.3	1198.1
4139	1429.3	9920.9
6570	5867.5	7230.5
284	7366.6	2153.9
3207	2348.2	2138.8
477	8479	6196.8
1327	8444	340.09
2287	8404.1	6432.2
9413	3533.7	1639.3
7166	9723.5	9710.1
8536	3681.4	4195.5
1518	3226.8	1146.6
3874	3296.4	8614.8
5156	7067.5	4845.7
940	7488.9	5894
84	3608.1	3999
1742	9145.3	2643.4
489	7455.8	6773.3
2241	77.532	2601.7
106	8100.6	3520.4
2587	9472.3	2383.1
9472	3538.3	1648.7
3099	4250.6	5514.6
4910	827.89	8734.4
2088	9276.8	5978.8
9417	3516.9	1683.9
191	3439.8	5136.9
1303	5524.2	4496.9
2598	4972.1	9529.2
6958	971.22	7063.6
5710	882.95	2805.4
7189	3585.5	9758.9
7621	7965.4	5483
3167	6745.7	134.91
3713	4015.7	547.43
161	9473.8	6157
6380	2789.7	4348.5
1161	3167.6	8750.9
1289	3270.7	3145.9
1963	7277.1	2514.1
1375	291.45	6946
502	9062.4	300.06
229	3639.8	1246.5
2209	7562	4675
613	585.65	6965.8
6348	2085.9	1871.3
1235	4361.5	531.99
9302	8325.6	2669.3
9598	1091	7350.6
729	3521.3	2864.4
7240	9416.8	3299
7725	7141.6	8175.5
1576	6779.7	5659.7
1668	3856.3	2609.9
1608	9330.1	6424.6
2	4325.9	2322.5
7553	2647.5	8980.5
2869	9994.5	6326.8
7574	3183.8	7500.7
8600	9788.9	1929.7
4992	2458	3755.2
3748	6553.8	3825.1
168	658.9	5266.9
6871	1565.2	8316.3
4915	4026.3	9401.5
2121	9641.6	925.99
3206	2325	2117.9
455	2873.5	5846.2
761	3911.2	2746.8
8293	393.04	3830.1
4000	5677.4	7439.1
7018	7243.9	3930.6
9071	4057.2	9646.8
8437	3347.5	4015.3
9186	758.46	607.27
4993	2377.9	3749.2
454	9838	8252.8
186	9962.4	2771.2
546	1008.2	8093.8
1266	240.43	9018.8
6413	3922.3	3296.5
1213	1925.4	4063.7
806	2617.2	7954.4
8123	691.42	6696.6
6220	3326.3	373.26
106	9456.5	9329.9
4087	7072.7	1745.3
6219	1060.2	8076.4
3347	8964.6	4243.5
5802	6856.4	1329
2070	7615.3	9299
7792	3048	2891.9
720	3604.6	8383.2
176	4040	1112.9
2453	958.66	7269.5
988	5126.6	8177.9
4654	764.8	5587.2
5874	4138.8	7667.8
2749	1614.8	9805.4
9636	9940.6	5839.6
761	7484.9	2596
8224	6848.4	5542.7
1562	9913.3	3732.5
244	2549.1	2041.5
6485	1497.5	8195.9
2863	4514.8	474.94
2689	7508	4741.9
3456	22.31	7641.2
237	3686.9	2548.8
8902	1966.7	2453.5
8704	4647.6	4777
6477	9426.2	896.05
3163	9853.3	8213.6
3160	9733	2609.7
8407	5303.3	8191.1
162	9985.4	9083.1
7192	8099.8	3066.4
2457	5217.2	8119.1
1118	9778.8	3185.1
7859	9433.2	9342.9
2933	3801.8	9034.4
4486	9908.9	4154.2
481	3831.5	6620.2
3482	7760.1	9424.3
9971	9960	8671.8
4342	9082.4	1769
1111	5448	108.62
3646	1555.4	5686.1
5673	9398.1	942.28
88	3963.6	611.43
4397	4359.6	8486.3
376	8490.3	899.47
257	6256.6	7666.3
1694	2558	8035.8
5633	9236.8	5100.4
3423	5925.1	5407.2
258	9958.5	8645.5
9223	806.29	570.3
1501	8532.7	9308.5
161	9907.1	6278.2
4594	9622.2	5027.5
204	7723	1535.4
774	7534.7	2635.1
56	9865.3	6030.9
4002	2015.3	1214.4
9178	6004	2711.3
5446	2049.9	9713.2
485	4402.2	1909.9
2122	2572.6	3131.2
5294	8286.9	4776.7
4699	7143.3	3781.7
7390	4607.1	7434.9
7349	5301.1	6548.7
8920	4620.6	4770.4
1057	7763.8	9975.7
240	2741.9	957.14
7317	9147	5339.7
2669	5561.5	5443.8
1068	3082.4	9917.2
482	3916.3	4147
4916	697.07	7866.6
9504	5722.4	222.05
9402	3539	1687.1
5812	6860.5	1307.3
5480	2304.1	4725.7
810	5776	9021.9
7	3759.6	9350.8
3599	1987.9	5230
1410	4571.4	7390.5
2340	7436	6755.1
2901	7266.4	7918
4681	5938.1	1866.9
4832	1519.8	5258.2
3854	52.773	3417.4
1423	9659.9	4709.7
8829	8367.6	7627.3
6028	2900.2	9960.9
1532	7078.8	2117.7
105	9313.6	735.5
4843	1012.8	8068
140	9441.8	3050.9
2352	3393.7	6171.4
9390	244.63	8986.1
1094	4640.9	7230.1
65	5201.3	8041.9
4906	5905.1	1274
1778	9782.7	191.25
3103	5627.5	930.22
2673	1340.3	2225
1183	8907	726.17
2982	8074.5	1582.6
2756	4687.5	490.78
3037	7417.5	8413.8
8	8290.2	9195.1
184	775.9	1580.8
4043	4818.6	9984.7
1644	3900.5	326.68
3082	9879.1	5883.1
1333	9639.8	4291.9
7550	2902.5	3699.4
7632	5888.7	1632
6820	152.63	3710.6
202	2612.1	9944.9
3812	2184.9	9481.3
308	2467.4	5147.6
1213	3832.7	7651.6
93	5055.1	7604.1
9767	1067.8	2942.6
5273	1929.7	989.05
16	7499	8551.6
4893	7091.8	9153.1
550	3949.4	4140.5
1197	5779.6	4629.3
9873	3112.8	9930.1
8691	6031.5	5106.3
1608	9273.6	2167.4
2394	6078.1	8360.5
9282	4482.9	460.63
761	1389	3589
362	7010.1	2849.8
8094	7425.4	6800.1
4228	7684.4	4094.6
8803	1773.2	9502.6
8100	3466	2886.7
4316	977.91	9075.4
270	4859.8	8022.3
9852	6690.2	7113.1
509	9001.1	274.04
3747	6610.1	3883.7
4556	3947.6	4134
2861	4519.6	536.74
247	1549	2723.2
5139	5198.1	684.55
641	5139.8	1298.5
7048	1838.1	1088.8
2486	6604.3	4593.2
2535	2963.1	6269.5
5219	6272.4	6756.4
9643	2691.7	5754.9
2	2749.2	9719.1
3436	3946.8	530.5
9426	7757.5	5761.7
3921	4390.5	2925.8
4104	3164.3	5356.8
8133	1852.3	2986.8
376	223.15	8495.6
6849	9872.3	8417.3
4206	3040.3	1281.8
2861	9180.4	8239.8
3587	2937.6	5405.2
812	2464.2	3178.1
2590	1422.4	2669.2
1120	2297.5	1190.4
287	4207.3	7763
971	5818.5	8885.7
1466	7852.2	687.77
5330	4794.9	928.57
4128	1544.2	1932.6
5056	1306.2	8488.2
107	9495.6	9358.8
594	3204.8	1105.5
3286	8505.9	7149.8
2406	5472.4	8562.7
1235	27.421	7606.5
1954	4820.9	1661.2
4189	2985.5	2268.1
1014	6342.2	3724.3
53	4536.3	8244
173	3823.9	9331.8
9406	9110	3089.6
4600	478.74	8563.9
3314	4462.6	5534.6
335	3394.6	3988.9
167	9466.4	6109.1
24	1415.4	2563.7
155	5734	6269.2
18	4329	2342.7
7203	450.85	337.22
2017	8353.5	3495.9
1846	3085.6	9891.1
8439	1297.7	9347.3
6105	855.64	4222
9114	3239.9	6279.8
274	6047.3	4355.5
6033	5389.8	706.33
1937	931.21	7019
3526	6968.9	5031.5
5527	4661.1	8707.2
9332	2015.8	8098.7
5662	2715.8	8685.7
4080	5484.3	4439.6
84	3308.9	2349.2
3241	4266.8	2367.2
7059	3233.8	5071.5
4077	4722.4	4433.4
163	229.48	6917.3
9079	865.43	7454.7
1123	1971.8	7433.4
7908	4875.7	7280.4
6920	1517.2	344.89
3247	1333	6396.1
7779	2128.9	7210.7
3997	4342.5	6017.1
1328	8845.8	744.35
3023	8453.4	6891.4
7791	4375.1	4300.1
5880	4061.1	7229.8
2854	1533	6669.6
1337	1649.3	4438.5
5505	443.41	3271.9
9817	5083.3	7180.7
849	3503.3	1723.1
1183	5132.8	9408.3
68	4292.5	2615.9
4526	109.47	8120.8
1797	1188.1	3571.1
331	8187.4	3510.7
875	2771.4	5849.7
241	3450.7	2871.2
338	868.39	9128.2
320	9910.8	7752.2
6701	3348	4590.3
467	7477	6766.1
901	4729.3	8713.6
2344	8708.8	7649.7
9258	5757	6274.9
4935	1479.5	8780.7
1669	3926.2	2637.9
6041	7726.7	3863.8
4997	2416.2	3733.9
9263	4543	513.24
7164	8527.5	2680.8
1548	1021.9	9027.9
9692	8450.5	324.25
9571	897.09	8428.2
4195	7543.9	5958.3
7324	1286.7	3256.6
662	1487.5	2705.7
6040	31.729	7600.4
40	2388.2	8830.2
236	5832	5333.2
8251	3513.6	1652.5
2167	8853.8	756.55
4310	9473.5	6415.6
1300	626.37	2882.9
9854	1515.7	380.88
1327	657.03	7103
5472	7378.6	9992
723	4246	7355.7
9447	3506.5	1650.3
3702	5342.5	8236.1
5242	2352.8	4721.6
108	7568.3	216.45
3284	7000.9	8548.9
4664	4951.6	3319.5
5389	3216	7824.9
2208	3237.8	9117
3717	3661.6	2540.2
7	1827.4	2183.1
9422	3559.7	1679.3
3396	2056.8	80.273
6438	3527.1	7661.3
7471	838.29	3336.9
6269	2145.9	922.24
4577	2068.8	8951.6
6840	3933.7	4122.8
6444	7689.1	825.72
310	267.6	2844.1
5393	7086.8	2256.8
1221	2202.3	4174.4
2879	6568.9	6452.1
6798	4269.3	2186.4
8016	1022.2	8818.9
218	3577.5	1248.3
6881	6018.8	6022.2
4876	8649.2	9440.5
6862	8205.8	6367.5
412	1948.1	8591.8
2209	7984.8	1534.2
1988	1240.1	9776.1
5576	1541.1	8842.1
1	9241.2	9072.2
3730	3629	2487.1
288	4762.6	1593.3
7765	5298.5	7633.2
4570	2517.8	5242.9
433	7330.7	8967.8
4926	8191.5	1492.9
529	2758.5	4554.9
351	7462.2	24.389
8671	6261	4565.9
502	74.259	9349.9
3234	4297.7	2343.5
7600	2726.4	2494.5
8538	925.6	7097.3
6775	9739.8	5206.5
3163	8440.1	8679.2
7997	6121.7	595.52
2983	6615.4	6251.2
414	7739.8	3854.2
2453	9705.7	586.26
609	667.92	3924.3
1621	6174	9193.3
3941	7901.5	6761.5
2749	1101.9	9368.8
6479	7833.4	1416.7
5442	5573.6	7111.3
3096	85.392	5894
285	3405.2	4396.5
6257	8898.3	2547
9259	4891.3	3306.5
7366	7682.5	5520.1
3523	5470.2	7050.2
7857	9410.4	9385
3904	1511.2	3963.8
3063	2909.9	1579.9
6463	1103	8676.5
2458	3005.5	6951.3
2641	9565.8	5778.4
7269	658.91	1246.1
425	4029.2	7588.7
2850	3486	1218.6
6372	4780.4	2958.5
5147	2941.3	6254.9
1940	6509.1	4590.2
789	1106.6	9852.4
8221	4589	1337.7
5442	3164.6	959.66
5688	6806.8	7126.9
324	2131.7	325.18
7382	7986.1	3303.5
11	9186.2	9144.8
490	3038.1	1248.6
4289	1427	700.71
4557	9929.2	6995.4
2601	4395.9	7207.1
2050	2113	794.25
2970	2916.4	6434.1
8615	8409.5	3480.1
174	5873.4	6803.6
7827	9359.6	9339.6
1638	8886.7	5200.5
2095	3401.1	5092.8
7446	4644.7	2970.7
5680	6245	9220.6
494	2235.7	4048.3
9854	3573.3	7242.9
236	1553.2	4344.6
56	724.71	1150.2
1792	9414.6	7457.3
1922	4470.4	2755.9
1240	7318.2	3779
1761	1502.9	849.02
2800	4324.4	2257.1
8465	9719.9	269.15
6522	9133.1	536.9
2181	5730.7	4099.1
617	2334.4	7443.9
4265	7981.7	961.75
1487	9882.8	8782.3
6310	8552.9	7632.9
6394	6726.4	4075.2
1245	9447	9846.9
2516	3183.5	8539.7
2539	8955	6679
1138	7618.8	231.05
5043	277.9	6909.8
5081	5520.7	7064
513	2260.2	3463.2
4962	3432.2	1239.1
1	1590.5	5836.1
492	2158.7	2673.9
1548	4861.2	7247.8
9509	6339.5	7317.8
5192	1441.4	2685.9
2004	5449.8	4450
1460	3740.4	3404.9
4918	873.09	7464.1
5577	7415.9	8824.4
9870	3067.2	9824
2214	6122.6	5323.2
124	5021.4	4386.1
2173	9157.3	5031.6
1929	9588.8	3931.6
273	7443.8	2667.7
7474	8487.6	9108.9
2213	1987.7	5231.8
5944	2591.5	6076.1
4426	4368.7	6667.7
232	4779	894.79
3774	6851.9	9449.4
6501	3252.9	7307.3
4278	9821.8	6839.3
4267	9500.9	6409.5
6059	4246.4	4666.1
3118	82.436	5886
5442	2636.7	2693
3771	4990.7	376.98
8492	5758.4	6231.4
9095	4042.5	426.26
3165	1521.4	3975.8
7468	7826.7	6392.3
5435	5756.2	4549.9
2331	3544.6	9848.4
7273	3187.5	303.33
2005	7483.4	4009.1
534	1252.2	5313.8
1871	3040	1405.8
1355	6491.8	2201.1
7102	7392.7	8299.8
74	938.25	4918.6
2517	6192.6	6222.6
1479	7905.3	670.38
849	9058.8	7824.4
1458	6405.7	4940.5
6671	5310.4	7697
1472	1453.1	380.05
514	8668.8	2742
6040	4504.1	2107.3
873	1513.9	6341.1
5801	4267.4	4704.9
3366	2063.1	76.234
1268	4651	8726.5
324	4108.9	7566
107	105.06	2697.5
169	9762.6	5935.3
1236	6559.5	6461.5
672	5660.7	7374.4
8638	4676.5	4829.9
1120	9833.7	3216.3
2209	5701.9	4070.1
236	8414.7	1247.4
232	2143.1	1973.6
5066	5695.7	6915.6
1306	2735.8	6768.5
236	52.245	7323
3948	5967.4	4333.2
4	52.237	2468.8
5900	9084.7	1977
5420	7636	2180.7
3640	4326	1460.4
443	4254.8	5892.5
9673	3872.5	313.27
1726	9160.3	738.33
37	8565.4	2959.6
2303	9096.8	715.22
2376	5924.1	7980.3
2019	9506	5987
3973	4688	7232.2
1274	4992.5	6143.9
1252	3147.9	3717.4
7184	4209.4	6972.5
2077	3335	6379.7
4690	2128.8	7267.4
7243	8812.3	2217.7
3423	6828.8	3827.2
2120	6660.6	1356.8
9435	3589.5	1705.6
5383	7826.8	1353.9
139	3451.6	7647.7
3156	282.04	6936.7
2398	7097.3	9349.9
1075	75.136	7324.1
7627	4303.3	6036.3
9565	2172.4	8760.9
4054	4538.8	2128.9
2539	6705.6	1339.9
161	2833.8	665.61
479	7446.2	388.87
8292	3232.1	3121.2
1141	9733.1	5939.3
1047	2025.2	1831
9274	836.7	7463.5
3528	6871.8	5061.1
9044	6230.2	6867
2626	2376.8	7174.4
2721	5243.4	5521.7
652	2726.1	1592.7
5088	1488	343.84
9775	7281.5	2053.3
1024	3040.2	7968.7
99	5214.7	708.61
5354	4787	933.27
5722	9586.7	5819.2
8121	9546.1	5522.4
23	3777.7	4846.8
40	9180.6	9065.8
33	882.62	3548.3
5771	2231.6	4902.9
6485	3192.7	7283.1
2567	4331.4	6059.6
1439	8899.6	9009.8
6129	9718.8	2648.8
32	5977.5	154.43
2831	8488.7	9619.9
760	1174.8	3758.5
1500	238.71	5975.5
8602	6101.4	6694.1
146	316.21	3801.1
1326	594.63	7125.2
108	1070	1627.3
208	8206.4	1304
4490	2107.7	1192.3
221	3244.7	7286.5
514	8302.8	1947.5
2573	5920.3	1296.4
9775	1097.8	3001.9
5914	9570.7	8573.6
530	7891.3	9688.8
6079	5703.6	4541.7
6616	3459.8	8616.7
2	1437.3	7305.1
7496	7413.2	6473.5
2084	1375.3	551.43
8648	8386	3476.5
7233	2763.2	9729.4
5251	9815.5	7614.8
2221	1461.1	8914.8
1060	3150.2	8586.9
2446	4090.9	754.68
2209	9050.5	4336.2
1946	491.49	8140.7
6028	4292.4	5960.3
2556	2066.7	4632.3
5340	4036.7	4204.3
6099	7241.8	8766.7
1	9838.1	7742.7
8037	1474.6	8186.9
308	6070.7	3717.9
4928	3660.3	7790.6
2771	5372.3	787.21
509	1946.8	37.265
1745	9941.2	4710.2
3506	349.94	4262.1
3850	3254.4	8558.2
6678	5289.4	7670.9
1065	3682.8	3989.7
133	4896.1	1891.7
7295	6363.3	9693.4
2430	6000.2	6070.4
9381	3515.5	1633.1
1927	659.56	9983.6
2686	7911.1	649.9
203	8626.8	9454.1
2841	4531.4	529.79
210	4734.3	9640.8
1304	2662.4	1932.6
1213	552.99	8494.1
4572	8726.2	2027.4
901	1210.2	3910.6
3654	28.749	3293.7
2187	3578.3	5231.1
905	7690.3	7274.1
5846	3863.9	8146.6
4478	1245.5	5311.2
7454	5918.5	7208.3
3636	8947.6	1234.4
24	6157.4	8643.1
578	3147.7	950.96
3555	9000	20.371
8394	7758.5	4861.2
6813	137.14	3672.3
8876	708.31	5755.9
3005	2532.1	7983.9
2993	9784.4	8476.1
7170	6854.2	9233
9862	8386.4	7633.9
4116	1315.5	8945.5
5077	9819.2	3294.1
5535	907.08	2806.2
7655	1734.7	1254.7
4577	2472.5	5205.7
5876	5273	6142.4
2111	1776.2	7503.1
8701	5881	5452.6
8383	7800.1	4878.2
2941	5135	5335.4
940	5615.2	5945.8
5633	2744.8	8701.5
377	4484.2	4640.8
1647	6114.4	1964.7
1439	9972.3	5937.7
2344	6234.7	9511.2
909	7097.9	7263.2
1949	6602.3	4644.9
1908	9461.2	48.052
2476	6937.2	6049.5
4110	5308.1	7702.5
9419	3572.1	1686
1501	6719.9	7465.7
281	3671.9	1462.4
401	7987.9	336.56
9939	961.57	1110.6
2456	4521.5	2144.3
4682	5029.9	6362.9
6320	2440.6	3755
155	1460.5	1160.1
4125	7875.8	5236.2
6215	6785.6	7953.1
9071	5884.6	6765.6
6405	2292.6	9837.7
612	1442.8	2671.2
3446	7788	1021.4
6132	3948.1	7933.9
855	3689.6	59.489
303	5937.1	4329.5
3803	8511.5	9372.9
2377	8016.9	906.31
4717	9169.2	2636.4
6009	4968	847.41
876	4699.7	9651.2
888	8612.8	7211.3
9302	6313.3	7662.9
5272	8994.8	4290.6
1558	1575	5798.3
5688	6702.9	2381.6
675	437.66	9906.9
1979	8522.9	9324.8
9922	9196.4	4129.9
2599	1437.8	2668.4
8749	3521.4	1645.4
8686	8372.9	3504.3
4048	8155.1	6383.4
3473	7722.5	9436.7
211	4200.2	963.48
1190	7693.6	9387.4
3626	2016.1	9020
9	8289.5	8613.1
1976	450.09	6959
5653	1057.4	381.77
9655	1981.4	2173
1102	3061.3	7954.2
177	2497.1	9486.9
4913	2211	8063.9
388	1571.1	9353.8
4947	7106	1015.6
1490	3118.3	6106.6
6521	6245.9	6892.2
2223	4253	7025
9630	3051.5	3283.2
533	6165	1322.2
159	8119.9	7983.5
2373	6631.5	3656.9
6379	3237.2	7266.1
2054	8550.1	885.39
3917	8494.2	9333
9284	9129.8	3948.9
1145	5153.3	9400.8
705	3721.3	1239.6
8672	6238.2	4535.3
230	2594.1	6015.5
9891	7084.1	1843.4
4914	5236.1	7311
1476	9901.6	8725.1
5069	9285.9	8165.1
7160	8535.8	2648.6
1775	42.997	9780.5
2289	6025.1	8305.7
2586	3463	479.19
2932	5227.3	5579.1
5550	2626.5	5123.7
2932	3811.7	6963.1
1677	2553.9	7998.2
5350	2530.7	3134.4
2876	76.016	1040
906	7935.7	5258.3
9940	3276.4	4232.6
8842	428.09	6930.4
3068	2967.9	1525.7
7235	2055.4	1833.9
55	6329.8	8067.2
717	4531	95.117
2956	4307.2	2302.3
1704	7235.9	9164.8
5846	7645.4	3480.8
1489	1769.6	7731.3
7388	2790.3	660.78
3248	4339	2337.1
3871	3319.5	8615
9567	970.29	2847.3
9921	9161.4	4083.2
3220	7931.9	5281.7
8487	5732	6248.5
4745	5559.7	3511.5
8696	3941.3	6065
1609	2889.8	4395.5
1371	3894.6	2682.3
5940	2572.9	6070.6
8800	941.6	7096.8
5630	3783.3	1809.8
1204	5156.4	5355.9
97	7605.7	2806.7
8439	8685.6	5027.6
569	4586.2	2972
8691	8033.5	3249.9
2721	4259.4	3283.1
3692	182.42	8102.8
82	7426.7	5458.6
1122	5164	2610.2
876	2342.9	5680.9
284	1759.3	7519.7
1268	305.53	9013.9
8846	4089.1	753.69
936	1129.3	3890
1492	9898	8800.4
3446	8868.7	792.12
5079	9936.4	9180.6
2855	50.78	9813.2
9285	9821.7	4805.4
700	1828.2	1471.3
42	2853.5	6940.7
7791	1928.5	3435.1
4464	560.55	644.34
9709	645.94	7090.1
1582	8843.6	5346.9
7659	2619.2	2719.2
8157	2523	9453.9
8462	8644.9	5068.1
8485	1024.6	2732.2
3496	7819.8	9437.4
3757	235.77	5968.1
711	2934.4	350.58
4120	7887.6	5285.8
123	3755.3	6045.2
9339	7287.8	9783.6
1825	4383.3	1683.9
25	558.35	7873.6
3201	6563.8	2528.4
7822	8422.1	9687.3
699	824.43	4214.4
565	428.69	7966.6
4723	7129.3	3787.1
1278	5576.2	7057.7
993	2703.6	6209.3
6826	3205.1	6298.4
4127	7098	2081.8
1853	1496.4	8211.6
68	7572	2607.7
5812	7903.8	1526.9
4755	1614.4	2722.7
5893	5317.8	9394.7
2365	7674.6	2762.1
4823	4773.5	1661.4
2418	6177.1	6242.5
4156	3247.2	4148.5
481	3995.8	4119.9
1906	9447.2	18.974
6669	9081.9	4310.5
5424	5809.3	4574.9
6811	4261.7	2187.5
1242	2306.9	2076.9
9472	7493.2	2662.8
8737	3520.6	1750.8
4968	5238.3	3563.6
8278	8446.7	5615.8
506	1314.6	2409.1
9395	3475.5	1675
4101	1780.1	6791
2981	2467.4	1174.5
8799	882.67	7079.1
2538	8080.2	7835
2471	1172.4	9363.9
1399	8669.6	9688.3
8757	214.59	5753
224	6621.5	3419.6
7061	906.71	8690.4
1731	3528.8	7301.3
1213	1732.9	1530
2768	1284	8411.9
193	6815.3	1192.1
530	3986.2	4103.4
1477	2876.7	5576.8
9287	9813.8	4766.5
4607	7698.1	813.55
8857	8811.9	713.76
4426	5378.2	7729.5
2669	2075.4	146.24
9008	1217.2	764.88
190	3418.3	3496.1
2584	5665.6	133.19
2672	1262.3	2229
1535	4845.3	7286.4
5400	3851.5	6538.3
737	5335.6	868.13
6252	6833.5	1390.4
7172	4223.4	6900.5
675	1684.7	4250.8
8334	9405.8	910.72
6121	7419.8	3498.9
7897	2753.9	6272.9
4602	8693.1	5076.7
1058	1646.3	9773.6
255	8321.6	7615.7
5729	4338.7	2895
1050	4248.9	4633
552	5224.8	8158.2
226	1439.2	3188.9
2400	8434.4	9587.3
5599	6577	835.41
2315	3770.1	9035.8
230	1276.5	4772.7
3724	6159	1980.7
1078	3024.6	9960.1
1779	6313.8	1449.4
9904	4894.1	8658.5
1895	9272	7904.1
8845	3017.7	2922.9
4656	8950.4	5042
1312	5060.8	5290.5
8847	3008.7	2904.6
126	5877.9	7949.6
31	7794.4	4058.9
2515	912.54	7299.9
6880	5931.3	6015.1
7191	3533.5	9746.2
268	9991.1	5566.7
4048	8352.8	3987.6
1561	1494.6	8945
1506	9799.1	2280.7
8299	408.13	3811.9
5965	23.235	9799.7
4794	8793.4	738.81
411	8684	494.98
6918	9044.3	4831.7
273	207.94	3667.8
4219	8525.2	8604.8
1765	2618.1	3184.9
5939	6161.9	1321.9
689	4715.1	7288.9
3817	1561.1	3934.4
2030	8365	3523.8
1590	7416	8281.3
2047	6279.6	2294.1
288	9799.1	190.44
705	2460.6	762.35
7096	8208.1	5899.7
502	4567.3	3170.5
243	8640.1	7671.9
4659	1461.9	3680.1
5861	2837.3	676.76
9170	4576.6	470.56
6313	1055	9286.2
3623	2875.5	5215.8
7046	1448.7	6568.1
971	5842.4	2290.9
806	3145.2	1091.5
1448	5507.4	4899.3
9768	956.11	508.65
4647	2680	1973.1
2669	7931.6	857.95
1531	3675.5	224.8
3840	4012.8	1105.6
1761	8069.4	336.92
924	1522.4	5164.3
2433	5959	6003.2
1698	7219.4	9208.6
1625	7121.7	8569
567	3969.7	6294.7
2641	3126	301.34
8108	2613.6	4796.7
5377	335.18	4166.7
5812	8392.6	8937.9
4549	6914.5	8930.4
3825	9699.7	730.74
191	2295	6066.6
2331	848.67	4216.8
2164	1796.8	2169.5
7110	2892.3	6938.2
639	4512.7	9874.3
187	821.53	1614.5
8790	9517.4	1998.4
2460	965.54	7330.8
805	9088.9	3945.2
9413	2321.7	6995.3
6331	9421.7	658.05
8383	3993.9	7242.7
2288	8846.8	711.26
3564	9800.1	2604.8
8640	4660.3	4770.7
1027	292.88	8048.3
6694	9094.7	9531.8
7108	5462.2	666.03
197	7142	2834
8959	576.58	9773.2
9258	5934.5	2708.4
1176	5360.8	7657.7
8498	5468.3	662.8
166	5484.4	8576.7
6309	6088.3	7919.5
627	89.478	6370.8
2960	4318.2	147.47
8445	570.1	4454.8
8641	4662.8	4744.4
247	8490.6	7198.6
1421	1236	6238.1
8829	4768.5	892.95
1313	9407.2	7442.7
108	5785.9	6503.7
6368	9421.6	9357.9
306	3548	8443.8
1105	323.4	2818.7
1370	7003	7932.4
1646	535.58	711.44
113	77.22	2666.3
2994	8555.1	880.81
7434	3620.4	6635.7
4135	6553	7949.3
2135	5910.4	1787.3
480	9129.9	3039
152	4429	7870.6
8329	2140.8	7976.1
758	1717	8335
4937	9614.2	911.16
200	7936.3	2760.2
153	4514.2	2152
680	2577.2	5848
3227	1944.8	8681.1
2044	8947.1	4299.1
2856	7512.1	5436.9
2008	9412.3	901.33
4684	6086.5	5340.3
125	8103.2	3544
7070	5095.9	6451.9
2634	9409.2	3322.1
3659	7693	7851
7666	9123.3	9758.3
6256	6809.9	1316.8
2033	9546.8	5899.4
7300	6355.2	9674.2
1510	7093.8	2056.5
9377	3560.4	1689.8
279	3887.9	5397
479	3646.9	3072.6
2676	1343.2	4018.3
2164	2148.8	6491.9
8772	1559.3	5670.5
1490	2809.3	1256.8
4939	8181	1479.7
8331	9431.2	860.29
1015	593.88	2889
635	8089.3	3464.3
7090	3257	5132.8
1909	687.27	5397.9
2585	678.58	116.19
3109	8657.6	1989
648	7158.9	197.68
7184	9873.5	8727.8
8851	4115.7	731
4317	1022.6	9099.4
4159	1108	2983.9
1340	1669.7	2361
547	2257.2	3961.7
9114	7994.8	3369.5
5029	5831.8	8970.2
2128	1236.2	9510.7
2460	7807.9	5211.6
7068	8250.8	5875.2
8407	6662	3376.2
6647	445.44	284.94
1110	1773.7	2551.5
303	3798.2	9335.7
9701	8204.6	7625.7
827	6764.7	1357.9
735	5332	893.93
7402	718.8	5296
2655	3167.4	2656.6
5147	1642.9	5916.6
1327	644.78	1228.5
4680	7059	424.65
7721	3215.3	9841.2
1063	4625.6	8009.2
4534	6605.6	6070.9
2939	6596.9	6544
5856	9787.7	4726.5
1262	1546.5	7820.2
6629	4589.5	6963.7
988	2982	368.34
2208	7553.2	4669.3
311	1537	6627
5191	1397.7	2679.8
2865	9999.2	6318.4
284	4076	7603.4
1749	4161.8	1413.5
1498	1559.7	8863
6210	269.31	5966.6
112	95.715	2684.4
2448	4724.5	2961.8
2127	3406.4	4891.6
695	4278.9	2707.5
85	6092.3	8139.9
9287	6278.9	7701.9
1206	3443.5	3008.1
9850	8314.4	7643.8
481	7385.2	406.55
3960	845.65	5662.8
4045	8222.5	5837.7
801	9517.5	6131.3
2650	7214.6	3389.4
404	3513.2	4685.6
922	1613.8	5250
1831	3143.9	2071.2
2180	5711.8	4095.8
5418	3324.8	7793.9
1068	9893.6	5935.3
5975	781.48	5721.5
5490	1730.1	852.04
7454	4790.1	8717.3
3808	3264.3	1136.6
4423	4588	7906
1124	9863.5	3154.1
7255	8260.4	5873.9
4128	7970.5	5250.8
6917	1557.3	4914.7
7610	5273.7	7662.2
3202	3918	4127.2
6517	9027.9	7806.6
5428	2611.6	5095.6
86	4979.4	1903.1
8101	1328.5	9182.2
6021	3978.8	4183.2
9973	5045.7	8105.6
262	6238.6	7640.2
23	2563.2	2713.2
3947	8673.1	6485
1257	2772	9227.1
2311	1599	4895
2054	2263.8	4770.3
3101	1473.9	8880.1
5502	8187.7	4192.1
1145	1443.4	7299.9
3745	6181.3	1303.5
7561	4755.3	1633.9
147	1429.7	550.77
5293	8949.6	4276.1
3940	8479.4	7825.6
338	214.89	3981
3839	7174.2	7691.3
9956	2409.7	3758.8
2903	1288.5	1839
6184	2869.4	3697.3
7110	5454.8	8573.6
1639	3773	8744.4
1	9968.9	3511.3
727	1557.9	8316.6
3450	7779.4	9430.7
103	744.99	5712.4
9121	7291.7	3929.8
9178	4533.9	502.3
8778	9332.7	4225.9
2478	1342.9	8488.8
1384	3060.1	3274
9803	462.76	9989.4
8497	5767.1	6261.4
1734	9201.7	2592.3
890	1985.9	9908.3
9137	119.62	3899.6
7400	891.7	495.77
6410	1539.9	5688.9
8836	8395.7	7660.3
2176	127.72	1080
2905	8608.6	6189.5
4053	4496.6	2109.6
1033	7157.2	8540.7
723	9735.4	5205
5394	117.24	9546.4
201	2838.5	702.81
7930	9394.4	896.33
1359	1507.7	2360.2
4655	935.27	7361.7
1300	4322.9	4531.6
700	9167.3	3991
6657	2259.8	6447.5
3473	2192.2	918.75
137	9924.9	2773.3
212	1166	9649
2398	5510.1	8580.7
411	5714.9	197.7
5992	4290.9	6038.7
4748	5955.7	2915.9
6523	9138.3	593.3
5078	4223.9	5054.4
3125	9610	6451.1
7424	3869.8	6659.2
851	173.26	8435.4
2424	1413.4	6933.4
59	9833	1108.7
519	6526.1	2255.7
4077	1190.4	740.28
993	6616	7399.2
398	4739.1	7603.6
919	8685	1811.3
6466	908.86	1748.3
210	9204.3	4976.7
8103	4489.4	8885.9
1302	1635.5	828.9
74	4520.2	4184.8
188	3492.2	2774.5
1509	7733	5798.7
1340	532.44	8526.1
104	3217.4	6306.9
6076	9101.8	2208.6
434	8376.2	376.18
5404	1982.8	7993.4
3758	2365	7386.5
757	1704.9	8332.9
9780	8992.2	8161.9
1033	3058.7	6940.8
192	6252.8	6918.4
2452	344.91	7839.2
569	3087.5	7137.9
8242	6660.7	9753.9
2595	3425.6	1224.1
1919	9491.4	3686.7
59	2824	5896.9
9028	8115.5	9041.7
6332	7272.9	2474.4
1172	3765	2167.9
4499	9698.8	5209
1074	879.86	4080.5
230	7175	2380.9
9188	4535.7	495.12
2003	8520.6	9342.8
195	7841.6	5839.9
1875	2700.6	2038.8
9511	5967.3	4531.8
8682	2012.8	6503.6
917	8300.8	1792.4
3473	888.01	4191.5
249	7133.6	788.39
125	9773	282.98
2898	1360.3	8517.1
6435	7732.7	748.06
5250	9824.2	7628.9
347	9565.9	6850.6
2508	536.05	8201.4
44	2812.8	9224.6
7657	1156.8	7321.5
6944	7446.1	5513.6
5068	1282	8530.1
610	6008.7	7281
3628	7965.2	673.29
3472	7740.4	9432.2
6096	3439.7	3049.7
6778	8547.7	2654.1
505	3735	8944.9
6907	1426.8	341.42
114	4051.2	9680.8
8438	5252.2	7663.9
3475	3645.3	256.25
1769	3867	3406.3
4299	7858.6	1105.7
1100	8296	1954.5
1898	1024.2	8012.2
1959	504.57	8107.7
3159	2771.7	780.41
3183	9507.9	140.24
9427	3519.3	1689.8
2212	9470.5	2288.4
216	5169	7553
9205	7329.3	8962.4
7454	4629.2	821.59
392	8673.3	5062.1
5252	9818.8	7571.9
232	1225.9	4756.1
7477	8475.2	9082.5
8689	7629.8	1054.4
7478	8465.5	9083.7
1590	7140.4	141.81
5242	9779.3	7577.4
2462	8165.8	228.09
2394	3002.2	3445.8
9169	336.93	8519.6
35	498.85	7886.4
1195	9619.9	5877.4
8892	180.41	8053.7
6735	6347.2	8098.6
1277	5104.5	6129.6
7168	9906.3	8831.6
1554	9937.2	3727.5
9308	3860.5	7632.3
677	3300.4	4303.9
14	1222.7	9991.7
523	1420.6	3196.9
1618	2006.5	6542.6
1071	1464	1155.3
1223	6718.1	8907
7514	9128.5	781.54
1058	8496.6	3818
871	1682.2	5765.7
2640	9243	9610.8
6655	2619.3	1925.2
7194	4222.7	6918
6906	3202.1	2581.8
2378	1418.5	8693
7442	2990.8	2603.6
6771	7012.9	9888.4
9653	4937.9	6803.1
5797	7624.2	4715.3
59	4180.6	9977.3
6062	9291.9	4184
1984	4259.7	6988.3
1564	404.38	1313.2
7461	5826.1	7169.5
5861	3989.8	4192.1
42	8570.3	1956.3
3932	5188.5	7312.2
1610	7131.2	8454.9
6940	4061.7	7200.7
2714	7961.7	6838.2
6458	8822.1	5368.5
6549	2239.6	9804.1
7468	858.67	3328.5
26	6808.9	4232.8
488	3700.4	7869.5
785	9671.2	523.55
2482	4978.3	1771.3
9283	4538.3	503.97
1826	1494.8	882.05
8360	8141.4	8263.3
545	4743.2	7637
3118	8639.1	1888.8
1995	9424.8	3302.5
2180	96.477	7760.1
7747	3149.7	9822.3
947	2260.9	3864.5
1778	438.04	1301.9
1737	9154.2	2584
3874	5217.1	7311.1
7723	5705.5	7609.2
4005	3927.5	9141.3
993	3513.1	3132.4
4806	8654	1798.6
4743	6959.9	6073.1
5644	4723	4812.8
5466	520.51	3031.9
6519	9039.6	7869.7
992	6632.3	7386
9257	5704.3	6271.2
5016	6808.3	4671.7
5787	7550.8	4771.9
1740	574.52	4078.3
312	6227.9	3149.7
2270	7985.4	4978.2
2723	9437.6	2389.5
6913	120.65	650
3500	7750.7	9457.8
1222	7743.3	4560.6
7159	3242.3	7871.5
2982	8502.6	8404.3
3790	3690.3	2546.6
3177	9452.3	92.492
4315	2786.6	3151.2
4661	7122	9306
9270	2748.7	3115.4
925	5532.5	7139.5
7498	4813.5	1686.4
9868	8880.1	4061.2
7427	6512.8	2273.5
9964	5229.7	4255.8
2194	7561.6	4669.4
1	8539.1	6724.7
9102	3170.8	6321.3
3526	5518.9	7030.3
4361	5217.8	5274.4
8693	9639.2	3146.4
2188	9944	8775.4
242	8327.4	7646.7
3705	1039.8	3540.4
710	1214	3517.6
179	5951.4	195.5
258	7305.3	6033.4
5523	156.66	3955.3
516	8577.2	2715.6
3028	7473.1	3933.8
8495	9204.4	8249.9
4656	8712.1	378.65
6151	1354.7	4064.4
279	4892.7	1273.2
1387	8321.5	9916.6
1404	8633.7	9612
6738	9269.3	9579.2
1981	182.31	6315.5
8760	9941.8	3708.9
1181	5271.8	7621.5
3207	6554.1	2455
682	5944.5	6545.7
49	8352.2	3971.1
1969	9669.2	4650.4
49	8666.2	3460.1
7510	7576.8	2869.5
2572	4386.1	5501.3
7885	9408.8	913.24
226	2890.5	9998
751	4277.7	7055.5
3960	2182.6	4940.2
6733	2127.9	7292.5
2381	5900.6	1789.1
1988	7748.6	9453.2
753	9592	7679.6
125	4043.2	7203
5400	3970	4131.5
4131	4269.6	7427.6
4697	7866.2	5186.5
7072	163.88	6256.4
3159	6998.7	1003.8
1973	9699.6	4692.7
4102	1550.8	5184.3
5895	5857.5	1787
4207	4218.7	5501.7
913	2826.4	3397.3
3850	6196.6	3410.8
893	5982.9	4275.8
9	4466.8	9875.7
2810	4313.1	2319.5
3746	3924.2	354.33
6	9891.7	4789.1
746	6093.9	7255.4
9088	4000.2	425.01
462	3618.9	3088.7
5242	3991.8	304.06
9352	6372.9	8125.2
8231	3255.8	9766.7
8289	5101.7	9395.9
252	9832.6	8157.2
2874	1746.8	2489.8
9375	9702.8	5873.9
1238	537.57	8546.3
3085	1582.4	1980.5
6402	6628.6	8299.9
2397	5489.2	8526.8
5388	4329.7	1757.3
5400	33.397	485.08
540	9919.8	6239.2
1567	5611.4	423.71
6	9920.1	8663.6
326	8180.2	3467.9
3511	7667.1	7863.8
5944	1581.7	7078.4
1766	3856.7	3363.3
515	6560.2	2276.3
[truncated: 5,715 more rows]
