# Supplementary material for: Verifying molecular clusters by 2-color localization microscopy and significance testing
Source: Sci Rep. 2020 Mar 6;10:4230. doi: 10.1038/s41598-020-60976-6 (PMC7060173; doi:10.1038/s41598-020-60976-6)
Supplement: Supplementary file 2 — Supplementary Information2. [file 41598_2020_60976_MOESM2_ESM.zip › 2-CLASTA-master/Simulations_testdata/oligomers_tetramers/locs_labelB/tetramers_results_sim_6_locsB.csv]

frame	x	y
1938	2441.7	4192.4
8346	8689.4	1517.6
377	8626.3	2303.1
577	7874.4	3078
2023	1427	3476.2
7001	7211.8	1380.6
703	833.05	6109.5
2170	3490.1	9928.9
7504	9927.5	5027.9
3765	2534.8	7880.7
512	9515.5	3949.7
818	1992.2	7689.7
8779	9315.6	1772.2
8087	3826.7	329.16
3125	4587.6	4582.4
4334	3938.3	9364.3
1756	3802.8	4147.4
1659	2055.9	9967.9
198	9348.1	5045.4
572	4713.6	3259.4
4718	9909	246.29
7477	9317.7	934.04
1717	2486.7	3524.1
281	6586.5	3107.6
1464	6241.2	2022.9
3720	7723.6	1789.9
32	5727	9571.3
2577	9429.2	1497.4
6300	9017.7	3027.7
6321	997.33	3935.1
664	9286	5697.9
1259	2483.4	6598.6
8843	5601.3	8634.6
9733	181.37	56.365
6854	6792.1	37.646
1403	6895.5	5568.2
3197	6561.4	1148.9
3725	7258.8	1290
4076	6116.9	6125.6
8493	3198.7	2172.4
4781	170.65	2835.6
15	1473.7	977.9
6326	4964.5	4185.3
1515	1337	5111.9
6913	6588.7	559.55
1060	3456.1	7660.4
437	9361.3	5058.1
89	3102.6	1849.9
4178	2965.1	1493.5
6579	9744.9	4386
8939	7206.7	6300.8
9550	741.49	6008.3
1634	589.38	491.15
9755	6600.6	4892.6
9691	8505.9	3952.5
5459	5892.9	946.88
326	9103.4	8206.1
555	2662.3	5117.9
2651	5195.1	9336.9
2564	1179.2	6016.4
421	2164.6	5859.6
8281	7749.9	1761.6
5892	4242.7	3787.5
5582	8674.8	319.85
174	6044.4	6772.6
2	1497.1	8083.8
451	2347.3	4104.1
124	7619	7326.2
5595	6362.1	5222.5
77	4803.7	2626.2
1832	1322.7	1763.9
3386	3979.9	1134.5
5170	6693.8	5751.8
936	4975.7	1771.8
641	6238.2	9846.1
5911	3505.3	8756.1
248	5048.3	1889.5
423	8637.8	8246.7
8305	4760.9	871.52
1075	6445	6052
333	5060.6	1310.6
7193	9305	6211.6
3026	6884.3	6511.5
7211	545.2	7943.4
699	4810.8	5870.5
6560	6485.7	8692
3021	3273.1	8393
5170	9556.8	3104.1
7848	5250.4	884.82
6368	201.48	327.73
2093	9769.7	7000.4
9177	7092.1	4736.6
1476	5794.5	564.8
5491	3571.2	2800.9
6942	4861.1	4712.1
6618	186.6	4075.3
6972	7270.2	1942.9
2638	268.64	9678.5
2030	3584.7	2819.9
346	3088.1	2208.9
6182	2780.9	1766.6
8057	298.76	2237.9
3120	2064.6	1875
5422	2347.1	2960
91	4655	2769.5
286	199.63	3078.8
7423	6307	1256.1
5099	7455.3	8908.6
6293	6554.5	5827
9782	4973.9	9423.7
8691	9591.7	9367.3
672	4684.4	3160.5
723	6839.1	7356.5
1428	9921.1	2251.8
7792	5668.8	3314.4
2179	9507.7	5572.4
7408	223.88	4871.1
3176	8562.5	1090
42	6149.3	6456.6
7790	1588.6	4549.4
1182	2562.8	5083.9
420	4928.5	9496.9
3284	4770.1	2492.3
3366	437.35	9731.6
1225	9245.3	4599.3
5161	1501.1	4746.4
572	1147.2	5993.8
115	7654.2	7277.4
8364	7333.5	6560.5
92	3806.2	309.77
4698	1544.7	3673.6
8104	8146.5	6070.1
15	1883.6	4245.8
5476	4995.2	2643.9
84	3644.3	7049.4
5628	5150.9	7898.6
1253	5751.7	1351.2
7728	787.54	837.96
317	6884.6	6523.6
2507	2015.1	7129.2
88	7564.1	8613.6
457	6795.4	2981.5
1300	7792	1749.5
741	1089.6	3863.5
27	8033.4	6683.3
2097	9748.2	7004.4
352	8862.1	9901
1873	3842.5	1091.5
4310	5543.5	6692.8
1203	1427	7690.9
2447	9590.3	2446.7
3859	5247.4	7005.7
310	7804.1	406.77
2246	6931.8	2739.1
4676	6791.3	2338.4
473	8528.9	9461.5
5895	3500.7	8726.3
6796	5137.6	4004.5
1377	9387.1	7874.2
4893	391.45	4688.1
1731	2896.6	2470.7
682	7336.8	2345.6
6138	5732.4	1744.3
8599	2238.5	5284.1
7584	1098.9	6501.2
9100	125.56	7008.1
8689	9323.2	955.53
4880	1455	676.26
191	46.992	2351.7
121	3692.2	3287.4
705	5042.1	6316.9
3763	1812.6	3102.9
1824	3855.4	4191.6
2561	5769.6	1365.7
4219	7629	9864.2
8341	4502.6	8994.3
7	1183.7	3297.8
4552	7291.8	9379.9
1	1502.9	8001.6
1034	3999.7	1846.2
7611	9609.6	6965.3
3066	9406.7	51.957
5575	4001	455.46
2649	2117.1	3044.5
7787	6045.5	6794.2
620	2975.5	6208.5
6408	3489.2	9148.9
89	4830.3	2665
3566	3156.7	8594
129	7054.8	7180.6
1217	4498	6522.4
206	427.29	1807.7
6767	276.75	2252.5
1	744.09	3755.4
2174	9860.9	4719.6
581	1861.7	8592.9
4117	8558.4	2512.3
7146	6887.1	8085.8
2679	2335.6	2177.9
678	5037.8	1894.4
253	9950.7	5220.6
4140	9881.2	8081.4
4150	6466	3905.8
5953	2959.4	864.17
1	414.53	2673.1
8685	6914.7	4680.2
1307	3027.1	2212.1
354	554.09	4346.1
7449	3250.9	8570.2
7714	6907.9	8102.4
7694	2087.6	9839.1
24	6262.7	2031.2
612	9006.3	6937
5770	7507.5	147.53
872	931.38	3928.5
2884	9884.7	2590.7
628	4828.9	5366.1
5242	2904.2	2502.8
3054	6929.6	4226.6
3187	4972.3	951.86
1380	8710.5	1204.3
9719	2877.3	2907.8
2185	1099.8	803.1
214	7712.3	9743.1
6139	5717.5	1782.9
6455	4566.8	8516
5959	6848.3	1707.6
59	1918.2	9160.4
7662	5495.9	6370.8
7382	6161.3	4703.5
2468	8988.1	360.37
3311	6599.7	5856.2
592	5763.7	2776.9
1750	205.26	99.37
1236	7286.1	9518.8
2826	3859	5009.6
1773	2878.9	3570.6
7	1057.6	8963.4
1691	9284.3	3902
356	2286.3	7734
5091	8187.2	9905
3097	7142.3	8137.1
23	7796.5	2873.5
1060	3158.9	7209.7
345	5465	6445.9
7382	3185.3	3338.2
4778	296.43	8556.1
1266	8411.4	5707.1
1448	3587.8	7134.8
1469	3454.4	3319.2
4529	3092	9992.7
482	7170	6276.3
5713	1328.4	1817.5
1122	2531.2	5075.9
414	2892.6	5109
3162	2875.2	3524.3
739	2814.7	1825.3
4407	7423	5794.6
7067	9779.3	9222.1
8064	2345	4110.5
7074	2157.1	1981.6
211	198.2	67.664
6986	4964.2	2498.1
1289	3072.1	2229.3
3563	7167.8	8684.8
8673	9232.6	3286.8
216	6867.2	8855.7
101	8804.1	1908.1
2569	8794	459.44
759	8746.8	176.92
156	655.45	248.71
6921	1294	4808.8
33	6407.5	1502.4
7405	7096.2	3169
622	6746.1	2.7104
4773	4911	6151.3
2939	3581.2	1690.2
4151	3206.8	3261.6
4487	9367.8	7895.7
4930	8168.5	9759
328	5471.8	5152.3
7704	6890.3	8069.5
8220	2242.5	1589.9
3550	6825.2	7599.1
8627	1632.1	4582.4
2496	285.84	9594.7
3220	8784.6	2710.1
346	4237.4	3064.9
109	7963.6	2191.9
119	7136.3	8046.9
8848	5907.2	7108.9
1018	3792.7	8504.5
2224	9300.2	978.21
1353	6189.3	165.78
258	2632.5	4921.1
4321	6560.5	4753.6
6910	2697.1	133.04
34	7712.3	7521.5
7068	8158	1192.2
6697	3404.7	1429.3
1029	4504.8	832.63
25	9207.8	1399.6
5888	3342.9	8812.8
1433	4614.2	6327.5
1403	8752.1	1187.1
45	8233.3	4386.9
721	4393.2	6879.2
8707	4005.8	4029.2
5970	6124.8	606.28
563	4350.8	1672.1
9719	8438.9	3969.9
2132	6991.8	8619.5
4529	5824.2	5460.5
66	7736.5	3963.9
5572	4485.7	828.27
756	1305.7	7583
2376	8187.1	1413.9
3856	9876.5	9713.9
2735	7883.9	1489.7
3855	3607.3	6259.1
1623	5766.5	9769.7
3304	5014.1	6791.8
244	4965.2	2303.2
5441	4408.3	1975.6
3965	3290.4	8514.9
6926	5732.4	7921.7
9660	6627.6	6900
8068	6573.2	429.46
9339	4065.3	7148.8
5293	3512.7	9044.1
3292	8210.3	9696.6
7572	6138	838.84
306	1051.5	1660.5
2675	2203	914.56
4575	5559.7	2928.5
1591	8247.2	5394.8
3769	2175.1	2828.7
4827	6693	1471.6
376	5875.9	4920.2
8080	8224.9	6019.2
346	4201.3	1489.1
9779	2362.3	5702.4
2178	8155.3	4931.9
3720	8872.6	7732.9
103	2181.2	1837.5
325	8241.8	9344.9
9546	8498.1	9434.9
1173	734.15	7288.3
40	8532.6	6002.8
1686	6369.5	9414.2
2271	6778.9	5171.3
2663	930.38	3101.6
783	2054.2	1212.6
2591	3064.7	8818.5
2072	3519.6	9948.5
9259	3053.9	5990.7
1644	5163.7	3395.9
76	848.88	4815
9374	4047.8	7194.8
30	1820.4	7922.1
1505	1868.5	8579.9
1993	176.76	811.76
4932	8169.5	9843.2
3105	8292	9305.2
3288	4709.3	2530.1
2893	6916.7	13.686
5548	2380.6	5653
1502	9986.8	635.87
2587	1363.7	6443.6
1214	1375.3	8667.7
2897	4731.5	7527
1850	8326.2	3715.3
2070	869.06	9034.9
1424	468.21	3384
56	3530.1	3116.1
5078	8376.8	514.65
6455	3449.4	9124.5
5506	5098.2	9648.9
2751	6587.1	3152.5
5791	8636.6	2272.2
8627	2321.6	5229.9
527	5981.5	3634
1207	1567	9850
5193	662.19	9137.1
4254	9181.8	3087.8
2972	3084.7	4815.1
4052	7234.2	1366
5192	3625.6	1505.1
27	1401.3	9854
503	9696.9	4404
938	8856.3	6559
9466	6898.9	6512
52	7803.1	7418.3
2318	2248	4635.7
1257	3166.8	4929.5
8465	7648.3	3290
1590	42.151	108.98
5900	6321.4	9981.4
1951	8939.6	5395.3
1511	3666	7067.3
490	1078.5	1005.1
1780	4768.4	383.23
5446	6618.5	1448.5
2829	5066	3775.4
6914	2695	89.418
1900	363.5	4885.9
71	2103.3	6498.4
6157	2928.8	1537.9
1229	2374.3	1204
3768	8373.5	1656.7
29	4862.7	9000.8
2455	4380.4	8827.7
900	3882.5	1374.3
905	3370.5	2575
3150	5725.8	1874.4
1503	1849.8	8564.3
9614	6718	193.47
3334	7005.1	9803.8
1053	6852.9	1664
3390	2295.5	2206.1
2733	9035.6	7511.3
9980	9153.2	212.4
258	3049.2	2649
4785	9582.2	5148.9
90	8417	1958.4
164	7204	348.97
1461	1641.1	738.38
8944	3639.8	8549.9
5505	1625.6	7745.8
721	5657.5	7413
5792	4078.5	1226.4
2482	9996.6	8220.1
4022	7887.7	6543.9
7236	1796.9	4143.9
9893	2708.8	8742.1
2290	3516.7	9076.1
1411	2518.3	9801
2514	5625.8	826
9772	4190.7	8940.9
5937	9192.1	9865.8
6039	43.242	6222.3
5892	8587.2	9438.6
3097	4683	6534.6
6921	9144.2	5805.7
2605	9153.1	9976.8
8269	8082.4	60.574
7477	3913.3	8444.5
7478	5188.5	7013.6
64	2193.2	223.54
1272	3205.8	963.01
2896	9868.6	2581.1
2577	6007.6	6064.5
799	393.83	915.26
1742	5816.3	343.15
9727	274.61	2259.4
275	5065.2	6191.8
2534	3370.4	4352.6
5865	4612	6498
4684	4710.5	2098.3
6255	3622.4	2298.4
140	5223.9	1080.6
2456	1238.6	4562.4
1702	5866.8	7378.9
2981	4395.4	6826.8
65	844.97	5997.9
1576	4931.8	4649.4
345	3782.3	9720.2
41	6598.1	5474.5
4099	8460.7	9441.4
112	7289.4	3792.3
6983	898.92	9656.3
1716	2558.9	3537
6428	6989.2	8744.1
1571	2255.3	2056.2
1940	5981.1	7926.8
2381	7622.4	7833.6
9633	7651.7	7273.9
329	6000.6	557.63
977	3700	9855.7
1298	6664.6	7101.8
8265	4933.1	9310.1
364	7505.3	3370.2
723	8908.4	811.78
103	3646	7042.9
9986	7057.6	9399.5
5456	3326.4	7814.6
2558	4135.4	1266.2
8317	7822.8	8666.2
9330	2384.8	1779.8
2288	8211.7	556.78
1212	5665.1	8489.5
4917	7389.9	3551.1
7330	3993.8	374.55
9	8170	7809.1
4104	8380.8	5382.2
2021	1505.4	3517.8
3700	5646.8	1047.1
2774	9150.9	528.06
3264	9426.7	1976.5
7418	2020.6	1453.5
270	4612.3	4631.8
185	9298.2	5050
1033	5949.3	7514.7
489	1018.8	916.5
2933	1411.3	9493.9
2793	734.15	1379.8
23	7456.5	7193.3
1	6126.6	6439
2	9465.2	5524
8936	2365	5522.6
2291	1781.7	337.67
242	7064.4	3863.5
1075	8585.1	6864.7
8268	4333.9	6364.5
342	4202.8	1541.5
4963	9143.3	3147.8
33	8539.5	5985.2
5062	4035.4	5084.3
119	8783.8	9913.3
1280	792.32	2253.1
8844	5184.3	4526.4
24	3205.4	305.52
42	970.33	198.95
5468	9054	8332.3
7347	7201.8	6323.2
7824	3932.4	8735.6
8615	4875.5	5681.2
425	6666.1	9459.5
684	3654.6	7066.2
1685	7273.9	877.51
4937	7794.1	3927.5
9339	8661.1	434.98
4535	5820.6	5410.7
496	5662.6	707.13
5955	2907.7	812.86
6228	9739.9	2311.4
9224	7508.1	2413.8
5975	3059.4	2369.8
47	5401	6401
7215	8705.3	483.17
108	6325.2	874.93
8178	3032	6863.8
1426	439.64	7613.6
4021	7940.4	9977
2805	6782.6	5632.5
2247	5171.9	2209.6
2013	840.63	9994.3
2369	1317.2	2112.8
107	1206.5	795.15
8132	9837.3	820.36
8192	2233.1	1615
2591	8643.7	3616.9
4054	4786.5	9300.8
901	4972.4	1531.7
5238	6622.3	3390.8
2543	3569.5	6220.1
2993	6465.9	709.02
444	3412.8	3524.6
135	3123	6196.1
9658	6683	6848.3
9855	6954.1	5506.8
1049	3399.2	7587.3
2367	2176.9	8197
8841	5636.2	8681
1708	4638.1	1968.9
9060	8263.1	5227.9
6922	9945.2	9888.4
945	4587.5	8947.2
1408	1285.2	1831.7
8779	4464.1	4423.7
8683	1494.5	3517.9
8206	2290.5	1594.5
9924	7997.3	97.516
7639	6878.5	8092.1
757	585.37	4389.2
8373	7284.6	1959.5
6012	152.58	6186.5
3638	8886.5	7885.3
5730	2518	8321
577	8144.2	7652.7
3860	5337.4	7407.4
2641	1532.2	3718.9
1307	221.35	2923.3
1764	9436.9	8784.6
10	8710.9	8301.1
8148	1801.7	4542.8
6416	6989.7	8691.1
2131	9379.1	8678.3
233	883.77	4758.3
304	744.13	8144.2
520	7352	5913
7648	5061.9	1882.7
7541	103.07	2239.7
948	1633.6	1516.4
19	7410.1	8435.4
8663	1678.5	4597.6
2644	167.93	7598.1
6959	9609.7	4166.5
1543	7560.4	5768.4
9686	8493.6	3962.4
1920	3328.3	8368.6
9634	9047.3	9216.8
1263	710.13	9856.7
47	4820	4054.9
6	9297.7	6106.8
8125	7200.7	1416.8
168	9599.7	7299.3
5181	9691.5	4376.1
713	6204.8	7552.6
6966	9235.7	5394.4
8029	4240.3	8191.2
5444	9594.9	2091.7
2183	7190.9	7803.9
4201	979.88	1639.3
1957	5239.5	8485
1509	3634.3	7016.9
3297	1481	3685.5
7719	6940.5	8072.9
3289	9293.4	602.33
1228	456.25	6624.8
284	6621.2	3126.4
268	4930.6	5810.7
9236	2745.6	8101.8
5353	4878.1	3066.8
1321	3664.3	7008.8
7819	2569.6	2695.2
938	9166.2	8235.7
5276	3086.1	9009.7
351	6607.5	5813.4
1825	9343.9	7811.9
493	8481	9444.2
65	1819.1	8256.9
7211	4981.2	561.83
5988	3021.1	9119.1
2484	7644.4	7646.6
6256	5938.9	1941.2
8939	3675	8460.8
4207	6994.8	1168.3
548	4097.6	9577.4
3556	4908	3671.3
2985	4056.4	5686.7
9635	4824.8	3247.5
9348	6977.3	8550.5
4	7166.9	817.8
7989	2184	4635.8
2628	8722.8	8437.4
2559	662.12	4406
7192	9284.1	6154.2
1954	4364.2	9563.4
3585	7550.1	2523.1
35	6245	2023.4
1652	5122.9	9671.4
23	7900.9	6363.6
417	7496	9372
8709	7813.2	8708.4
6807	805.1	2233.7
186	3045.4	6669.5
1260	7466.7	5959.9
4242	3950.3	9547.3
770	5591	6660.5
9979	12.127	6385
9883	6974.5	5543.5
8842	5259.1	4457.7
1725	8299.8	5240
2608	2252.8	2600
4264	7210	6514.1
5487	5355	6170.6
4945	7901.4	8681
3964	8587.5	969.47
7586	1121	6530.3
1189	3044.6	2162.8
12	7981.8	5715.7
292	2548.6	4156.9
7440	6720.4	9983.6
8561	8066.4	9348.3
2152	5566.8	2934.3
6733	1304.3	2348.5
34	8434.3	4764.5
7380	1655.7	4537.3
1844	5758.5	8330.7
7223	5516.7	8402.9
5480	1120.9	7246.2
1828	8334.4	136.06
1415	8698	1185.6
2335	2354.5	9372.5
40	7713.8	1147.2
2986	7400.7	5774.4
4526	8907.5	2167.8
7188	5789.4	9159.9
1608	1103.7	7233.9
178	9764.8	2087.4
3158	258.84	1180
5754	6843.2	3887.2
185	7950.4	9985.5
8144	5182.2	7841.2
4440	8176.3	6000.5
2486	5673.6	5737.1
467	8533.7	9395.7
9891	8150.2	1382.5
3749	2314.3	3415.8
1826	3839.6	4163.6
90	7325.5	16.571
5267	3635.1	3691.6
5272	6017	6021.6
6850	9204.7	5867.2
289	1310.8	2031.3
353	575.38	4368.5
9493	9510	8454.2
7434	2807.3	1144.3
2530	3350.9	4346.7
6232	281.93	2340.7
8260	7485.2	8894.9
1930	2005.8	6065.6
3794	2189.9	6760.3
8486	3980	8597.6
4406	7395.8	5824.9
18	1258.3	3319.6
8945	3664.7	8563.7
9941	6946.2	6562.4
3725	6820.9	29.395
8828	5043.9	3961
292	4560.8	4677.4
855	7922.2	6945.9
106	7682.9	7310.3
76	8413.4	1951.9
8322	6872.7	8858.1
2471	8581.1	7362.4
9886	8171.5	1424.6
1660	5080.5	9719.5
991	8162.3	2902.1
4901	8920.2	7707.3
1500	630.64	2056.9
567	2151.2	6498.6
617	7258.2	4352.6
5067	1311.5	8800.8
3175	6626.4	6028.9
1100	9854.9	6772.3
5982	5921.5	8018.9
8421	1066.7	9559.2
1135	3130.4	6914.3
1190	7393	7078.6
2462	9344.6	8765.1
2377	9632.3	5739.3
947	736.89	1417.5
2278	9754.9	6950.2
94	4050.6	1594
199	8911	4177.1
2475	8633.4	7467.4
6413	7192	8024.5
9638	6651.9	7115.2
5120	4841.1	4823.7
3019	8446.8	5042.8
6910	589.73	8629.1
1142	6402.4	690.42
209	7819.3	431.47
6929	5732.5	7934.5
4197	3808.2	8484.1
1871	2036.5	9806.4
809	6061.3	9403.5
4969	594.87	6724.3
7645	7337	8878.3
7656	2065.9	4157.4
3448	5147.6	6154.5
491	4350.6	1711
4259	64.001	1587.9
3119	2297.8	2946.7
5252	5636.9	885.87
6	8161.3	7769.4
436	3047.6	4259
3968	1787.9	71.639
5045	6071.3	9328.1
6727	6816.2	4099.8
332	8257.6	4371.7
252	1176.6	7408.5
4302	1634.4	4583.6
9765	112.27	6200.3
9908	9892.1	8315
8992	7853.7	9908
3624	5093	2633.9
3640	9749.9	4603.3
258	8855.9	8867.4
6164	5129.5	8412.4
2815	398.38	4132.4
4893	3914.1	1175.4
7502	8776.6	5798.9
624	1386.6	7338.2
2897	8130	2283
3646	4329.1	1731.7
26	8829.2	5751.9
3462	2591.1	7244.5
8800	9227.6	8287
1577	575.63	4409.8
234	6957.8	4072.8
678	8912.7	6641.7
8676	7326.4	5420.7
2334	3975.8	7982.9
4776	132.14	2813.1
2388	9932.6	1535.9
7446	6650.8	3363.7
8639	3120.9	2229.1
253	1532.6	2921.3
734	6938.2	7442.6
6861	9902.1	9760.1
8079	3549.8	7577.1
7741	6252.7	3566.8
327	8089.9	68.609
2441	9557.5	7831.8
1786	1570.6	646.58
738	4257.1	5863.3
2167	3399.1	9134.6
221	1105.6	3734.9
8531	4275.7	5785.2
1985	2426	652.3
269	3163.2	6171.9
6949	5801.9	7863.6
144	7077.8	7134.9
6806	8547.8	7654
6596	6909.8	8852.9
1733	2900.5	2536
887	6040.2	9643.7
5170	5525.3	8389.7
1669	7707.2	7626.4
166	932.72	5386.4
6920	1267.1	4873.6
2496	8169.9	1179.2
6344	70.306	3289.4
2828	8967.9	7325.1
1231	9345.4	4619
7663	6922.1	8109.2
6978	8155	9785.8
3148	8288	5267
495	3892.9	9546.2
317	8545.6	3971.1
2636	9905.7	1134.7
3193	9122.1	8143.7
8085	3079.3	1505.2
9260	3065.3	5963.9
9712	8786.2	2690.4
4827	6600.9	7525.7
1043	2572.5	3894
9909	2682.3	8796.9
3750	2301.2	3515.7
74	4416	7368.4
7260	3365.1	950.26
637	1739.3	8022.2
529	5533.6	4083.4
98	148.22	9974
1919	2129.7	2671.1
250	2615.3	4900.6
457	5057.2	6301
2027	2055.1	1811.2
303	6850.7	6490.4
7417	8901	9662.4
1644	2333.5	1929.4
4054	7142.6	1360.3
6193	2739.9	1702.9
2570	3373.5	9165
528	3560.7	2798.4
448	5836.8	7189.9
1017	6211.5	2013.2
8207	2258.8	1597.4
9406	3855.6	4146.9
2903	4872.9	4380.7
5816	8720.4	9858.4
5168	8269.9	1470.8
13	7780.8	6585.5
9169	4740.9	3269.2
8775	1492.5	5752.7
5541	4065	7091.2
902	6484	4820.3
3222	2564.7	1367.7
5206	6839.9	2301.7
6906	9144.1	5788.2
483	173.42	7526.9
50	2648.7	9731.5
593	6870.5	3356.1
2435	1787.4	565.7
9041	9747.6	7270.8
65	8355.2	9446.3
9703	6440.4	9259.9
5312	7797.1	5372.3
1308	3048.2	2216.8
8543	3652.7	771.77
2463	6195	2010.9
4294	7812.9	5082.4
1034	7011.7	8529.4
1719	7065.3	4294.4
2676	7821.6	2854.7
7721	5593.5	8905.1
597	3502	9996.9
10000	265.92	2192.6
5561	2113.9	8198.4
6095	6280.7	1225.7
1764	3235	9989.3
2613	4919.5	9955
1588	1402.4	2350.7
6263	7008.6	8602.6
256	2423.2	1459.1
746	1060.4	946.83
9170	1614.2	5461
156	8633.5	4205.4
6250	6068.8	6032.2
179	1616.3	837.7
603	6048.4	378.27
4444	3638.8	7027.2
184	6073.2	4749.2
5573	3910	9302
104	7250.2	7658.3
437	1793.1	601.78
568	9446	3309.3
5581	6283	7161.8
1577	2241.1	4180.9
104	8603.3	260.75
2798	8440	4610.8
9074	4216.7	1568.5
1068	1921	8822.5
6502	2492.5	3954.8
7094	4898.4	1447.2
3747	6893.3	3544.3
7003	7427	2485.1
1464	2721.3	75.935
1462	2701.6	51.791
5105	4366.3	8805.1
16	3458.9	8117.9
390	5498.9	3548.5
5226	8300.4	3756.5
1295	3082.8	2246.4
41	8542.8	2253
3378	2588.3	4459.3
4267	4752.6	3092.9
60	1984.8	9168.5
5920	7278.4	7502.3
121	1860.3	3234.8
2563	625.6	4337.2
3443	9833.4	6765
1	2145.5	1331.6
8390	2556.6	1029
8476	8374.7	7248.6
7662	6953	8078.6
58	7725.8	801.05
2450	4367.5	8818.1
333	8177.5	2903.9
1578	2297.8	2940.8
256	2273.7	2136.6
166	9360.4	3495.2
3947	1173.7	3307.3
424	1328.2	1111.9
5499	4229.6	4083.9
244	9705.6	512.08
390	847.34	8251
7763	7935.9	6963.6
4824	7473.8	2516.3
2660	6715.9	55.746
1418	2497.7	9053.4
1720	2848.9	6197.7
2865	1085.9	3751.7
26	9362.3	873.67
7538	3626.3	8526.9
1872	5532.1	3611.7
21	7797.6	2910.9
1977	346.2	6281.2
2283	3457.8	9619.7
1194	6087.6	6057.7
101	5718.8	9746.8
167	7886.9	6299
9145	6591.5	1102.5
236	5279.3	4117.4
9349	6020.8	2280.9
282	246.61	8583.2
5570	1818.8	388.28
12	8172.5	7864.4
4405	4299.5	3103.3
4513	9398.6	7910.2
1232	6993.2	501.13
3998	3291.8	8583.1
2234	4986.2	1604.4
2230	9938.4	217.99
7397	2294.5	5288
2089	3806.5	9760.3
5880	4529.2	6580.5
526	8933.4	8439.2
3394	6974.3	8687.2
6921	5047.9	55.858
895	4999.5	5693.5
147	4993.6	9309
9495	8555.1	9423.9
1088	8474.7	1618
179	5442.3	8510.5
524	8511.2	9458.6
98	1155.4	749.83
8762	2339.3	6255.7
4294	582.87	6682.2
7815	2565.6	2690.8
104	2746	8988.9
3386	2805.2	2555
8721	7772.6	8662.4
6776	2134.5	5630.7
3022	7947.1	6998.6
4402	592.32	1590.6
4225	3582	2278.4
168	7885.2	6363.9
2074	3477.1	9928.8
269	3302.9	7953.7
455	7623.3	9879.8
2275	7000	3239.8
1565	7440.8	6025
699	8934.1	2359.3
6707	5769	5317.6
6135	190.4	8404.1
8	9554.5	5546.5
1403	2762.6	8091.9
27	6128.2	909.86
8874	5033.9	3964
317	7256.1	8013.2
138	5226.6	7125.2
119	7801.7	6922.7
121	7765.7	8503.7
819	9721.8	581.27
8505	7255.1	5723.7
5393	608.92	4349.8
1245	667.23	9855.3
178	6998.2	8620.8
4658	2741.5	1888.5
187	9898.8	1706
8635	6685.2	7550.3
1157	6863.5	8535.4
5307	9999.9	7717.7
5236	2220.4	7141.6
4265	8306	1800.9
3114	9529.6	3602.8
7421	2030.2	1904
8873	1227.8	8313.8
2869	4743.6	7509.2
3477	4292.6	9069.5
3760	7361.1	5781.5
4685	5907.5	9721.9
31	5134	4079.6
5115	8485.5	1626.6
6912	9970.8	6398.3
433	6451.2	4870.7
8796	6582.8	9105.7
5665	2183	4478.8
1496	3502.9	3297
34	5128	1235.9
325	8682.6	6224.7
3039	6884.1	4211.2
1157	7296	2634.1
7567	2508.3	9010.2
12	2327.2	9215.4
2770	5450.8	6323.8
7688	4954.6	1738.7
9077	7710.5	8589.1
230	9739.5	2970.8
3375	2189.4	2918
5014	7763.6	8697.8
6804	4906.5	2482.5
940	4991.3	1804.5
4928	2590.1	2721.1
6919	1311.9	4888.6
2541	6082.9	9370.2
549	6889	1702.4
4	8379.1	6421.3
4658	4754.6	6998
1155	780.75	6608.9
7869	4758.5	4935.5
9635	7708.3	7283.4
323	4214.6	3084.5
1	8163.9	8154
4798	103.43	7026.9
2871	4764.5	7495.9
2721	3111.5	8900.4
3538	7006.4	3470.5
2979	5260	7052.6
1291	1805.2	7720.5
2031	3653.6	7058.8
9529	2494.8	9305.8
9956	7002.9	8691.4
1379	6471.7	4858.3
42	2346.4	5565
5708	2428.8	5708.3
3846	3183.1	3206.6
9367	3251.5	8596.5
440	5920.8	7210.4
2825	8991.4	7352.6
6163	1343.5	7553.8
7602	9610.1	6951.1
1718	2873.2	6142.5
2745	7890.1	1470.1
2141	6947.8	8623.3
6681	843.71	734.81
8533	8271.2	6602
2245	1209.5	8269.5
3033	9198.9	2908.6
159	8648	4159.9
1785	5821.3	2482.9
3817	2337.7	1764.7
9152	9658.5	7130.8
1166	745.89	6614.3
2917	9730.5	7318.1
5945	3466.6	8572.9
2052	7379.3	2335.4
4606	4798.5	3323.9
1185	4982.9	1820
1542	4196.2	1250.7
1580	5376	7136.9
3136	4461.6	6605
4538	730.71	4169.4
971	5950	2772.7
5411	7003.6	3349.4
4310	2308.5	2142.3
26	4961.4	6265.2
6745	6792.3	4151.4
5339	421.39	16.955
1740	6063.2	2353.1
1176	2580.3	1089.3
157	636.96	208.05
4294	1629.2	4552.6
5155	3656.3	4374.7
667	7880.2	2007.7
7142	3422.1	9123.5
8674	9282.9	3252.8
5539	2530.7	9032
4231	8674.4	6757
3465	1386.9	7318.6
1796	8911.1	7730.9
8855	7859.4	7455.6
7456	6327	1330.2
101	1214	774.32
1543	3747.1	3243.3
1	2927.6	3572.5
7815	666.24	7194.6
631	8214.3	4395.1
8231	9534.5	7884.8
361	2983.6	7909.1
7721	6872.4	3378.1
228	5514.6	3115.8
9566	8433.1	6620.5
9969	5586	924.26
1051	831.11	3955.4
1383	2048.3	4157.1
5417	4310.1	5487.9
5599	8024.7	7122
163	817.98	6467.2
5182	5674.3	3308.2
3141	5703.8	1920.9
5463	6190.5	7234.9
9267	9177.8	2332.8
2617	3830.8	8411.4
9789	1602.5	7565.4
5523	483.05	1679.3
816	8549.2	6109.6
4097	4874.1	3043.1
287	3372.9	2635.2
2539	6123.7	9328.2
333	3833	9193.8
1301	2565.5	8798.4
2991	2868.7	6031.8
1284	41.18	4627.9
2132	9357.3	8644
8254	2249.5	1641.5
243	3015.3	7592.9
3299	1524.8	3746.5
987	5026.7	5883.3
1909	5159.7	1816.5
853	8651.3	7403
2279	786.31	7457.2
9943	6507.8	30.439
1937	2697.8	8988.9
9215	882.48	9591.9
6667	3335.1	8533.2
5061	6676.5	3432.1
6221	8789.2	1943.6
8634	6679.4	7537.1
1148	7928.6	4990.7
2127	9347.3	8659.7
4438	831.68	7424.7
1608	7406.4	6055
145	6686.4	9241.1
2785	5251.5	9534.7
8555	8189.9	5486.5
3723	8544.6	8307.6
5107	8136.4	9863.6
7752	2009.7	7132.2
2826	7515.9	8156.8
1685	1581.6	728.06
5106	4662.4	4232.4
2567	6551	6639.3
1578	3128.2	6202.9
7610	9617.2	6894.8
1298	5887.9	9715.7
957	5433.2	60.918
222	9442.3	3429.1
8575	2270.8	5325.5
7608	9647.8	6950.9
2874	9867.8	2563.8
6641	9515.9	6514.5
6163	5145.5	8419.2
1664	4394.4	2326.4
3377	2808.9	8651.5
768	6307.9	9959.6
2764	5225	9562.8
8552	8259.1	5490.3
45	9511.3	4790.9
3762	8897	431.39
4846	9739.9	6983.5
8319	7314	6535.2
4939	5514.2	8413.3
1730	8308.6	5264.9
694	1084.3	901.05
1458	6026.7	6751
7342	7208.1	6339.7
1050	856.22	3855.1
4957	9211.4	2882.3
4540	5353.7	2868.3
30	1321.8	9871.5
7168	8876.6	7927.6
876	3223.9	6188
8706	9549.5	6952.6
9693	2855.6	7970.4
4878	2332.9	2169
8237	7170.7	369.83
7337	8026.9	9290.6
88	3108.8	7159.2
7875	4039.6	1680.2
210	5853.4	2529.8
174	5615.1	4120.6
4995	557.26	7880.6
6034	6328.8	9537.6
628	3990.4	9424.3
3826	5342.2	7380.4
6247	5902.5	1895.1
3038	7768.8	2254.3
7752	5672.4	2584.5
588	5637.9	688.15
1172	685.92	7247
2312	1795.2	3840.6
6378	7452.1	1376.2
402	4176.9	6262
1494	8648	5854.4
3	7429.3	8432.3
7278	4927.2	6319.9
8353	6667.5	3439.1
2830	5085.2	3816.9
6912	7680.3	1108.2
574	2845.4	9891.2
5464	5017	2658.9
248	2098.6	1828.1
2450	3982.9	1165.1
219	9993.6	3020.7
3716	841.49	7375.5
5161	8140.7	9942.5
4928	4025.4	2301.7
1331	107.69	4610.7
705	7984.9	2990.1
791	994.44	341.59
20	8449.1	5103.9
7478	9056.4	7555.9
349	4135.2	1560.5
4571	8019.5	653.47
433	9381.9	5006.6
3167	2931.6	9577.3
7398	6387.8	1221.1
57	7785.2	8650.4
3044	8126.8	78.01
4238	5284.3	1860
7551	6162.4	850.81
6361	6491	6439.5
8184	7848.9	8647.4
7569	5917.1	979.09
6612	6424.8	7476.4
9675	7833.3	5093.3
3885	5136.9	7010
5563	2499.8	9069.9
1826	9763.2	6370.9
996	1724.3	8831.9
861	8679.8	7341.1
2590	1791.7	632.51
160	8520.2	6860.3
3075	7023	4081.2
4927	5702.2	4983.6
3173	4889.6	903.25
2378	2061.4	6187.6
2480	8752.8	6679.3
4106	2941.7	1955.1
7500	3168.3	3677
1544	8092.7	3411.3
1863	8332.9	5210.5
136	2608.2	2371
5073	9642.9	8659.9
119	4957.9	9288.3
6935	8103	52.913
4517	7325.1	8534
38	6621	1504
7441	6312.5	1231
1401	5054.5	2617.9
255	2384.8	1473.3
2906	7654.5	7334
7091	5830.4	2485
7726	6646.4	9713.1
514	4696.8	7044.8
6204	4652	4872.1
3520	6895.4	3414.3
3024	6411.3	5366.1
313	2192.9	4631.2
5175	1296.5	4552.8
4277	2760.2	1865.4
2118	4067.1	6029.7
162	7443.4	4918.6
56	847.02	5221.6
8542	8064.7	9278.5
5366	8001.5	5688.1
291	7143.4	6780.2
3406	2468.8	5936.2
9762	6686.9	3141.4
2443	7770.4	3483.1
1400	6964.7	5580.8
6429	7004.3	8722.6
6608	7408.7	1415.5
4770	5416.9	4229.1
337	9816.8	1153.2
1766	4992.9	6374.5
2098	9561.5	3582.6
8493	6875.3	3582.8
1092	1378	7364.5
156	5737.1	1936.3
4305	7788.6	2493.8
8688	9811.7	9768
5201	6290.4	6656.4
357	1927.3	923.48
137	6780.8	4548.2
93	8596.5	3700.4
110	9599.7	6963.8
5633	2165.7	886.72
5861	3079.3	1908.1
6568	3884.6	8129.1
8474	3934.9	6099.9
323	8114.5	128.14
3843	1191.1	3023.5
3818	2351.8	1814.5
43	8773.1	1236
3290	1175.8	8278.5
5464	6073.5	4618.9
493	6791.5	7600.4
2234	1860.1	1674.6
831	2879.1	6418.2
5393	2332	275.03
827	2779.3	1323.7
9243	5749.2	9952.2
4477	3201.9	3246.5
1447	3645.2	7026.1
6621	9271.9	6084.6
5765	4154.2	6309.1
2100	3253.8	5687.9
244	2116	2207.6
1405	8315.6	6530.2
1291	528.12	6758.3
1056	2874.9	6179.9
1721	512.8	6145.9
310	8424.8	4766.6
7233	1888.3	9004.4
9006	9453.8	418.07
121	7687.9	7319
5065	728.51	2261.4
9992	704.69	7217.8
462	4959.2	3344.1
8157	9506.4	3990
9670	2281.8	5355.8
5948	2896.7	917.62
405	5856.7	4894.1
3444	9837.8	6747.8
1400	6519.4	9221.9
5888	6995	3798.4
207	375.14	9935.2
2200	1256.3	358.4
3710	2993.3	1497.3
29	6237.3	2028
3441	9830.6	6687.4
9359	3435.6	9087.9
3292	3822.9	7501.3
5259	2333.2	5268
3105	7047	7300.2
7482	9348.7	954.71
31	7964.6	7981.9
1615	764.78	3652.6
8183	2260.8	1566.9
4132	5255.4	5493.6
2550	4563.8	2931
2659	6681.9	52.08
2167	9558.1	5616.3
6970	9183.6	5447.5
4434	3653.7	7022.9
5871	1696.7	5157.2
4333	6946.2	8563.4
3936	9249.8	5725
9494	8550.6	9358.6
1381	4171.9	4192.7
9132	5910.2	6527.4
278	834.07	3894.6
6645	1768.3	3512.9
163	2097	6997.8
3719	8499.4	8308.1
351	1970.2	867.35
8722	5552	4106.6
106	3304.4	1381.2
1145	6527.4	6045.4
2555	626.06	4410.2
2589	1394.8	6474.4
1464	186.73	96.322
813	9388.8	7941.9
725	6097.6	3078
5884	2255.4	2200.8
4995	2172.2	6469.9
2611	1053.4	852.05
691	2641.4	7716.7
662	820.2	2200.5
7	9244.8	8323.5
2214	9364.3	1038.8
1577	7621.2	9887.5
8034	9154.7	8249.6
5171	2148.2	6502.5
4927	2280.1	1572.4
112	4622.1	1549.2
6251	4202.7	6316.3
502	4393.8	8828.2
463	4919.8	3285.5
24	7052.5	7669.5
2353	1191.9	768.13
8150	8087.5	9341.9
8883	3165.4	4260.3
6396	288.32	336.86
6	2083.8	5279.7
31	1132.1	738.1
1347	3693.6	1061.5
2575	887.57	6029.4
8	8041.8	8367
9392	3848.3	4171.7
4448	3249.6	3295.6
1014	3156.4	1026.5
6856	6859.7	14.718
1994	4921.1	1454.5
1145	3060	2230.1
3330	814.94	4605
4060	7184.9	1335.8
3743	2631.4	6926.1
1762	8943.1	9390.9
4314	3011.6	6176.4
115	4836.9	2606.9
9134	2500.5	3984.8
1458	2870.4	5144.4
3030	7897.8	6939.3
1323	3647.3	7115.9
4237	9194.4	1618.4
23	4833.5	9009.4
4610	6348.9	9377.7
7298	9982.4	7775.8
3287	6427.5	3526.5
8073	8168.2	6045.8
1382	1179	5911.1
3779	7717.5	5231.8
2477	6101.7	9362.4
526	2660.3	7650.4
384	3865.9	5046.3
324	9704	8036.7
26	6225.1	2055.3
2377	614.41	31.028
1278	6575.9	9132.8
7643	4527.5	8480
5497	2194.1	8253.9
7619	6927.2	8096.2
5441	9552.4	2107
2848	8944	6111.6
4638	4511.9	4473.6
314	4753.9	4760.4
1145	780.83	6606.6
8173	8206.5	5982.9
3924	8188.4	295.36
2057	974.02	5281.8
5814	8095.6	4577.4
5166	3611.3	2814.9
3485	3835.4	1013.8
4233	6952.3	4923.4
4931	8175.3	9752
8032	4294.5	8330.8
705	6492.6	6083.1
8694	5691.1	1075.3
2601	3012	6281.4
1707	6451.5	5283.6
8512	3366.2	1426.9
3408	9821.8	1130
1908	4009.6	2365.8
9816	8107.2	8263.1
9	7484.5	4087
1359	8387.2	7252.2
1149	6989.9	489.53
6192	1505.1	9132
5393	6570.7	1375.1
8783	4921.1	6124
5524	6782.4	1156.3
679	3495.7	9952.3
131	1289.8	541.36
8111	92.365	4548.7
6973	9209.9	5454.9
2925	71.576	2263.8
7522	2016.5	9165.8
4951	9243.4	3156.8
1788	4920.8	9267.5
1326	4502.9	8334.2
678	8957.1	8378.7
9687	9033.4	9244.5
3587	1407.9	8675.7
3992	3534.5	7130.4
2981	7231	7197
528	8926.4	3953.5
278	3157.3	6147.9
7333	4196.5	4103.7
9559	9335.2	6253.5
24	9281.8	606.37
3764	4957.2	2412
5909	5010.6	2626
2416	7413.3	952.22
4953	3740.5	613.84
4851	2952.8	704.76
8342	7762.4	7453.1
2335	162.77	7550.3
724	2239	9121.1
3138	4495.1	6595
953	4859.3	4692.2
7692	7908.3	6972.5
46	1854.7	8559.4
174	371.19	3472.4
4770	6883.6	3876.5
4919	5537.8	1481.4
236	6927.6	8072.5
7791	7662.7	1141.5
6382	228.16	246.66
457	1986.5	7874
2800	4551.9	8925.7
4429	892.85	5256.9
7505	8600.8	3601.6
9361	3446.2	9069
629	754.77	3584.2
1229	7048.2	8667.3
1403	5757.7	5310.4
2750	4031	7331.7
1665	4359.8	2364.6
2808	4626.6	8978.7
392	606.43	701.72
46	4822.6	9034.4
8964	8343.4	5228
1297	5563.8	3600.1
6167	9197.6	2509
907	4584.3	4690.4
4604	4807.9	3296.6
6580	1058.1	657.33
6786	5079.4	4012.1
6513	8427.1	4729
5524	3884.9	9334.5
8302	2503.9	6607.6
5537	2514	518.43
1579	4523.5	4469.4
677	1339	2039.9
8691	3080.9	3323.9
2102	4907.8	6138.6
843	1019.4	345.87
1352	4732.4	4863.5
1732	5512.7	1502.3
6609	6862.9	3107.1
7490	6103.9	847.52
47	3352.4	9993.3
9067	4184.6	1486.3
7703	7882.8	6957.1
5244	8982	1075.4
4387	4409.5	5612.3
2781	1338.2	3024.9
6036	3012.6	737.97
167	1378.5	739.94
1504	3657.7	7066.2
7507	3912.3	7158.4
1374	6519.4	5327.4
8961	9908.4	3082.1
239	2684.4	9147.8
2	812.7	227.73
9226	7542.5	2454.1
1538	4194.1	4101.3
8818	429.87	7627.6
158	4745.5	4878.3
4415	4926	6080.8
4940	5242.8	1572
8988	7177.1	217.49
1507	3686.7	7013
7400	8880.5	9639.2
5297	5019.4	6145.7
7435	6349.1	1247.3
394	3525	9831.7
2327	5260.9	9596
5758	3481.1	7958.3
25	3148.7	328.61
9629	8341.6	6455.3
8226	8270.9	6020.1
4350	1281.2	7563.2
2587	6553.3	6638
741	5547.2	3083.5
4144	1067.4	7359
5039	6604.1	1118.5
901	9593.5	4170.6
2770	9120.7	8103.5
7937	6471.3	3102.8
1960	8427.7	422.7
3054	9202.3	280.33
2624	9083.5	6670.9
5583	674.41	3324.1
37	8732	1169.2
2171	3448.2	9171.3
7666	9049.8	3033.9
9936	9552	9407.2
4882	4900.5	6302.8
4322	7351.5	5937.2
1396	9592.8	2423.8
6225	167.61	2522.3
9214	913.4	9639.5
1814	5031.3	2647.2
9613	6676.4	222.29
6942	6304.9	4391.3
8500	7768.4	2165.1
1783	1749.1	9942.2
90	2330.9	5380.6
24	3151	8591.9
1460	1578.3	704.43
195	8900	4171.2
3175	3086.3	2697.2
166	3298.1	1428.3
8145	2527.5	3533.5
1301	6674.3	7148.6
2288	2.9785	2181.9
281	9643.7	5711.8
2151	50.005	4559.6
7406	2071.7	1507
3077	7604.1	7799.7
6127	640.1	4410.7
9174	8873.9	740.59
9883	538.72	3351.5
8967	6948.5	8080.7
6730	8838.8	953.45
58	826.91	6041.1
879	6042.7	1249
4528	1856.4	5155.4
139	1384.9	2999.7
4890	540.01	7863.1
1088	6507.2	6062
8387	2567.3	3533.3
9350	5947.2	2244.9
5973	340.33	2119.3
1792	8674.1	2289
5105	4631.8	4178.9
808	4301.3	4129.7
554	3556.4	6323.9
3954	2250.3	6938.4
1692	4508.2	1200.1
5722	7184.4	98.908
5856	9521.5	8453.3
2747	2185	1634.3
6134	426.5	1126.8
7551	5871.3	8609.8
451	7012.6	4322.3
9856	6992.6	5545.2
1818	2272.4	6953.2
114	1343.4	8086.7
7658	5598.3	8881.3
56	7489.7	1677.7
8801	9238.4	8215
1016	2206.3	560.41
3522	7502.2	3667.4
9756	9164.9	7670
4331	7029.7	8511.7
8365	5085	3749.7
8471	269.48	2301.5
7383	1622.4	4574.4
1674	7547.5	2502.4
4843	4591.7	7764.7
1213	870.74	78.589
5382	9815.9	9321.7
6329	1039.7	7282.4
266	266.86	8552.8
8997	6739.4	9245.3
3379	2841.1	8551.2
398	1422.5	8693.1
1033	8497.7	519.37
5546	4695.8	4888.2
5733	5567.4	6666.8
1456	6015.3	6724.3
972	778.02	177.61
3037	8945	4006.2
7553	9691.1	9890.1
132	7388.6	7030.5
1684	1610.4	731.35
3436	2567.4	7264.6
699	713.77	7257.5
9472	314.98	2245.2
1951	163.47	5880.4
162	3325.1	4344.6
4622	2025.6	2198.2
6	6792.7	8373.2
2857	2804.2	257.17
2073	5950.4	955.43
2792	1669.7	1891.7
365	7506.9	3417.3
1615	2162.9	4915.3
2006	7121.6	4850
440	2043.1	6696.4
2606	4468.2	9684
1252	8724.9	3014.1
8436	4356.5	6250.6
4847	2997.5	702.36
9	9529.9	6559.3
7237	3272.9	857.52
723	9530.8	3274.4
2008	894.06	5612.1
4530	5802.1	1897.6
4605	4806.3	3237.7
5688	8015.7	5608.4
34	8425.3	486.19
566	9556	7282
4940	7782.4	8662.8
4832	3448.2	9814
2311	3449.1	9153.5
120	3636.9	3183.1
7456	1371	2344.2
8884	9698.3	7981.1
2186	1105.7	785.42
6623	9292.1	6126.6
6218	7547.9	6158.7
5443	4271.9	4148
2247	3704	1484.7
1856	1507.7	1309.6
6737	5482.8	7638.6
5237	5617.7	3360.5
2190	2108.7	9249
5840	5114.2	2646.6
6572	9689.7	4344
1202	6812.9	8751.4
2905	8582.7	8303.4
3292	4357.7	5484
7189	8334.6	6531.6
1044	7022.1	4795.3
1133	6591.9	6484.2
43	4434.2	7382.4
4884	5913.4	2253.2
721	8852.9	3022.9
137	1239.9	522.31
5318	7921.9	5746.2
2544	8925.5	2370.2
97	6951.1	6133.2
3561	1212.8	4549.2
4408	5765.8	7779.5
1	4983.9	6683.5
819	1943.5	7723.1
900	4953.7	1556.5
743	1262.2	7611.7
117	7683.6	3793.1
3286	7225.8	756.73
4020	4274.8	4640.3
1379	1207.3	5836.4
9066	8295.8	5219.5
6756	9470.7	1637
6976	2193.9	6981.1
8440	7607.3	5652.9
5547	6910.5	8931.5
240	6307	5938.5
1245	9312.8	7324
865	1564.8	9473.1
6534	277.71	2280.2
2795	6875.9	8650.9
4969	9689.7	5353.1
1011	8299.6	6437.3
6535	338.03	2283.6
2733	7871	1483.1
3060	530.15	143.78
519	2385.3	7531.9
647	4196.4	8909.6
263	5052.1	1853.9
88	9264.1	5973.2
192	7112.5	636.22
5460	5842	976.15
8214	8229	9319.9
971	2075.2	5039.5
94	9924.3	2196.8
6874	4271.7	6367.8
1216	3637.3	6697.1
101	7713.5	3866.8
1404	9204.4	9658.4
3122	4572.6	4645.8
1	9566.2	5555.1
253	5714	1847.7
703	4661.1	4784.3
6643	7806.4	3875.2
2134	1328.9	7639.9
2653	2406.9	9414.8
5684	8271.4	5188.5
67	1247.3	7421.1
2670	2163.7	908.9
1908	7395	2339.7
2	5019.7	6739.4
671	9756.8	978.42
2358	1738.9	1956
5457	4943.5	3050.2
3713	4243.4	8138
1258	162.34	4518
3757	4696.1	4430.5
733	8128.9	5793.2
3401	3953.6	1150.6
3510	5267.1	4102.3
4665	6741.4	8402.7
408	3942.5	3987.2
1633	7277.1	855.45
440	1870.8	543
3879	5808.8	4871.2
2585	894.04	6006.3
9227	5698.6	8479.8
7863	196.17	9966.3
8649	8462.5	5926.2
5186	5514	3513.4
1769	4974.5	6414.3
8690	7822	8748.4
1469	6352.5	5864.4
6303	4739.2	4905.8
497	6842.4	7635.7
7315	4084.7	1524.1
2556	1102.7	1505.8
5681	6187	3550.3
5495	9145.5	744.02
399	5930.3	7198.7
2544	7868.5	3546.7
5248	6090.8	9384.6
743	4814.9	2581.3
9559	8359.8	6603.9
9081	5145.6	6196.8
685	1371.9	8238.7
5481	1123.8	7197.9
628	6484.5	6470.4
807	1841.5	394.69
592	8551.4	5976.6
1138	9933.9	3587.1
1103	3154.5	4275.1
5731	1106.7	701.77
3639	5114.6	3900.6
2009	8312.5	8358.9
1756	5407.8	8523.8
6501	3770.2	9132.8
2560	4202.9	1318.4
2750	1239	4616
240	3921.3	1107.1
1495	959.32	3640.5
820	2443.9	9477.4
2492	2880.9	6134.4
6538	799.46	8189.4
9210	4699.2	4710
5548	1872.9	316.01
6114	7705.6	6623.3
416	3343.8	1432.7
1506	3640.1	7052.9
3936	6618.7	1141.6
6452	1.1244	2554.3
7448	1173.9	3293.2
8592	2268.6	5254.5
4018	3401.4	3539.2
4658	5723	4168.1
1214	4504.2	6607.9
6195	2814.7	1743.4
104	4956.2	9350.6
6484	9710.1	7041.1
2442	2464.4	9937.4
1076	6682.7	9509.9
720	7842.2	2176.4
6008	8049	140.44
5802	1788.9	58.531
1130	9835.6	6757.3
677	3934.8	9523.2
2190	3207.1	8918.2
457	9891.5	9941.2
74	6524.2	9187
243	2181.1	6790.1
6046	5479.2	6679.7
4704	5120.7	1323.8
216	8608.5	4006.8
6793	2745.2	2853.7
94	7065.8	7122.9
4451	1844.1	8526.2
6266	3600	3673.5
8415	4406.7	6214.6
2794	5112.9	5766.8
3734	2149.1	2932.9
2720	546.29	9056.1
1033	2777.7	8716.8
6576	427.24	3331.5
74	2020.7	8764
7018	904.16	9614.4
9231	9043.4	9213.1
3122	2202.8	2976.2
2388	7991.4	1878.5
4335	2203.5	5535.3
8949	1134.5	6169
7614	2718.5	2438.1
2866	1835.4	152
1214	7980.1	7995.3
4654	3184.8	6919.2
1629	854.05	7595.3
9074	3745	678.97
139	9002.6	7501.9
1190	1833.9	371.34
1811	5955.9	1932.8
184	1625.4	4604.7
5301	1915.9	293.12
152	3363.3	1585.1
4	3944.5	8026.9
6535	806.34	8128.6
7	9391.1	6143.5
1060	5862.7	5418.4
5056	2291	5303.8
1506	9816.3	2663.3
7217	1324.1	1601.9
7434	671.99	3698.7
9627	8337.6	5227.4
325	7075.6	7627.9
1789	3477.5	9195.3
6010	8080	81.171
1125	9806.4	6753.9
189	7111.8	608.37
1116	7461.4	2867.4
584	1190.7	6007.3
7724	6648.4	9745.5
8303	4790.6	832.12
1054	9110.3	1268.4
7623	1732.6	7568.3
1361	9797.2	6969.7
5718	473.44	1160.1
6844	3592.5	1525.4
8609	2348.3	5305.9
270	472.31	9683.2
9419	9301.3	8254.7
514	8838.1	7745.3
295	3334.1	5127.2
2575	5112.5	3467.2
7345	2469.2	5184.4
7094	5811	2513.2
1518	7084	9433.7
3796	5857.5	7108.9
9092	3660.9	3893.4
1	7460.4	6085.4
2469	298.91	9657.5
1235	4740.3	4712.6
8829	9412.2	731.38
4466	1883.1	5150.9
2770	9028	5118
5250	88.085	3136.9
856	198.44	3080
3758	8290.9	3721.7
1816	5008.7	2648.6
477	156.94	7598.4
2074	7406.3	8886.2
8710	5534.8	3509.6
6398	4332.8	6426.9
5967	6991.7	5550.4
5164	3574.2	2766.4
231	8174.6	2325.8
2827	5694.8	9520.2
2247	2522	1079.3
325	6933.4	4175.7
2594	5134.5	9331.4
9498	5492	1675.4
663	3995.2	3502.1
5810	9702	9850.1
409	189.46	8270.3
79	5495.9	3511.9
84	9813	7516.2
8027	4526	8491.9
37	9325.3	8675.1
295	593.64	6186.5
3493	8104.4	7610.2
3139	8217	9379.5
529	6539.9	3576.6
63	2375.9	5560
5889	4180.2	3804.1
6245	1341.8	9978.6
63	8431.6	3276.4
1190	72.924	4576.1
4697	4229.4	3142
6361	4976	2471.2
5966	4106.4	7677.1
832	9316.9	2277.7
3507	5244.6	4167.1
7792	361.22	823.38
6847	9124	3896.8
2921	6572.9	9640.9
2337	2058.6	9959.7
318	6904.6	1113.8
9733	292.28	2252.5
645	1756.6	4160.4
664	8893.4	3878.3
3960	3337.3	8560.8
[truncated: 5,065 more rows]
