# Supplementary material for: Verifying molecular clusters by 2-color localization microscopy and significance testing
Source: Sci Rep. 2020 Mar 6;10:4230. doi: 10.1038/s41598-020-60976-6 (PMC7060173; doi:10.1038/s41598-020-60976-6)
Supplement: Supplementary file 2 — Supplementary Information2. [file 41598_2020_60976_MOESM2_ESM.zip › 2-CLASTA-master/Simulations_testdata/oligomers_tetramers/locs_labelB/tetramers_results_sim_7_locsB.csv]

frame	x	y
1082	2356.3	362.04
38	84.324	1645.2
3989	7830.9	9346.1
4697	3707.5	4415.3
3979	2920.2	2929.6
5036	1833.7	9828.2
954	6406.9	7420.1
1326	165.43	1327
1237	2645.3	6273
1400	8705.5	7224.3
444	2828.3	5011.1
4927	9497.6	7793.3
5148	973.62	2612.7
7305	5266.2	2295.1
8658	1319.1	5409.2
3319	9091.5	2647.5
3874	1461.3	9242.4
4195	3884.1	5530.1
4756	7566.6	7431.8
279	4222.9	3394.2
7279	7950.3	7446.2
461	3698.2	4553.9
2984	7674.2	4768.6
347	1428.3	5218.8
6325	6048.9	1792.5
4112	6972.1	1428.8
1302	7689.8	9048.1
9037	1552.6	5139.1
3866	3456.5	5426.8
6967	2147.6	9282.4
7558	4629.6	8269.3
1145	9554.1	6459.8
270	9493.3	4898.9
2239	5032.2	3297.3
2288	9538.2	5422.6
1963	4560	8278.4
1277	1289.1	2758.3
2871	1525.3	5108.3
5901	4461.6	9290.8
4077	9747.2	3584.7
1	261.81	2880.9
7667	5278.1	3461.1
234	9491.8	3047.2
261	8128.9	3931.2
276	9095	565.49
9012	3951.6	3014.8
1812	3786.3	191.45
2570	5773.2	1172.6
7043	5650.9	7761.7
2563	3057.6	8374.7
114	7664.3	6056.2
7575	2178.7	7671.3
5633	6214.6	9299.5
245	3199.2	2105.1
6866	1007.2	3569.3
1791	6930.1	4628.7
3723	77.418	1999.2
2825	7427.2	5301.4
9875	1565.5	5140.3
6101	3367.1	3267.5
1088	5979.6	6532.8
5545	4262.6	6713.2
492	5888.1	9346.8
5033	7227.4	8748.2
5592	2189.7	7641.7
6539	8149.8	7467.2
6094	2926.9	6813.8
4414	2358.4	3434.7
6528	7070.8	3442.5
1312	2235.1	4891
8936	3776.2	174.09
5159	6628.2	9730.6
3747	1534.9	5080.8
728	6055.9	2702
8676	686.5	7784.3
3980	4526.4	2247
2627	2826	3911
4429	1569.9	6633.3
2063	990.56	8155.7
3	617.85	8447
2588	9289.8	9066.5
103	4965.6	6514.9
2643	1993.5	4215.7
1256	5441.8	5068.6
2067	9816.5	5156
1187	4648.4	4402
1217	3877.8	5583.6
8706	4431.3	2844.5
6512	2200.5	5492.2
42	168.69	1647.6
8585	4477.4	9958.8
9786	8541.2	6603.9
1741	7048.3	9419.6
4304	4059.7	5458.7
687	2978.3	5685.9
9786	563.69	7669.9
785	9586.4	8150.2
1340	9748.2	5706.8
6319	3496.8	3326.6
58	2679.1	8911.9
1745	1357.7	1841
4798	9702.2	5159.3
7441	1233.4	9349.3
291	9722.4	2776.1
19	2138.1	7659.8
236	9362.4	935.95
4375	1241.3	2185.6
9257	5677.1	9507.4
9813	4272.8	8437.9
241	6947.5	8742
3574	3930.1	3202.8
8468	8416.1	2474.3
3783	5076.5	2210.5
2247	6554.4	8137
1903	3459.5	4033.5
1589	4038.1	5130.4
2496	494.92	1231.5
2604	1885	9502.4
6494	4505.6	4948
2626	2759.6	3938.4
1125	1571.3	7421
8983	5074.8	3318.7
4197	8852.8	6392.8
8367	1568.2	2144.2
6862	1276	6694.1
1063	3820.9	9808.6
280	892.88	5084.4
45	7835.7	640.83
8692	1886.3	3984.5
1106	9218.7	4559.3
9075	124.83	1448
5307	1727.4	9855.5
2223	9241	5099.2
455	3666.5	3824.3
1383	2257.6	7893.1
4585	9662.8	5159.5
6736	3095.1	7439.7
8433	8350.7	224.32
6358	1135.7	1981.5
4036	4032.4	2100.5
461	1139.1	1920.9
5	1682	6600.7
1660	3013.2	7180.2
1966	5095	2402.2
3934	6793.7	757.59
3677	5542.6	4326.4
3214	8790.6	1803.6
34	4035.1	5618
9723	1701.1	5376.5
7015	2141.8	7612.8
7816	982.28	4508.5
120	1217.3	23.105
4966	1988.2	2787.9
8981	5096.8	3251.7
2973	3082.8	8335.8
627	5943.3	8307.4
2172	8418.2	2713.8
3275	3683.9	4332.4
1110	5711.1	5131.6
2035	4278.4	9544.7
6763	3399.8	4810.7
397	1254.9	9288.1
9469	5753	5083.2
8926	8342.7	194.42
726	2015.2	7567.1
5420	3116.2	2197.8
4348	4792.3	4977
3687	5373.8	2008.4
9078	3948.1	7114.7
1541	82.068	1774.5
2871	5987	1657.8
1182	3768.2	2280.9
3933	223.89	541.94
2157	3182.2	4753.8
6341	1095.2	2186.8
48	3528.8	332.78
4492	8959.6	9077.4
63	2421.7	3219.7
9666	1729.4	5325
4781	4074.9	293.42
2291	6406.7	191.73
1271	7743.8	6296.7
4424	2616.6	3783.6
7574	6606.4	4161.8
1536	6749.2	3446.5
4188	9753.8	6991.4
2413	1713.9	3779.2
6208	1.2398	8156.9
7856	2168.8	5122.8
4748	1079.9	6880.4
5490	6860.4	1052.2
189	6174.3	1241.4
200	8190.5	6825.8
1397	7935	7489.1
1102	432.76	4314.3
156	2457.3	2318.2
696	900.07	566.83
2034	841.45	8657.3
1380	8009.5	6908.5
5085	1047.9	2092.5
2397	4605	556.06
8885	1957.7	3989.9
1462	6313.8	4352.7
1889	3962.9	5368.5
4541	7962.9	2708.6
15	475.06	4243.9
565	5983.7	2324.5
159	7898.4	4049.5
4441	3748.6	5642.5
8634	2724.3	9947.9
6056	7161.7	1218.7
13	8757.3	8798
487	8986.2	7889
6	7306.6	3078
2300	649.45	5845.1
8784	9357.4	4347.5
4934	3829.6	609.93
2850	8289.5	9.253
1381	5289.5	5670.1
6739	6809.7	1603.3
4933	4456.1	6296
106	466.9	6035.6
851	4426	8542.5
1337	8173.7	8904
687	129.02	6096.7
4427	3357.4	4869.9
6096	4076	3044.7
548	9906.3	9852.9
7728	2828.5	7393
760	6853.1	776.24
9618	4822.2	4974.9
402	2609.9	9928.8
578	2049.3	983.09
1255	2990.7	6617.1
40	8649.2	744.26
2874	2275	2272.1
195	7325.7	8723
1	7603	6563
4976	4510.2	3867.6
5058	9972.6	3376.1
1047	8718.5	1161.6
703	9140.8	522.88
1258	5944.1	4047.4
7347	2542.9	991.93
5157	9019	9586.4
2958	9295.2	6281.1
8620	6128	8398.7
7015	4068.8	2079.6
3761	7442.6	9967.3
839	3961.4	4035.1
1083	7738.6	39.992
2281	7112.5	8845.2
4929	9527.7	7881.8
3299	2880	5608.3
5269	7292.4	2544.3
590	3764.1	9434
3859	1422.5	6435.7
2586	7958.2	3717.7
6275	8189.1	7023.9
8504	7176.3	2252.3
140	2250.8	4877.9
6132	9344.1	936.57
7476	5033.9	2181.1
2636	3794.7	2942.6
2670	1097.9	3968.9
6111	5309.6	613
7	169.47	4675.5
610	2104.2	3607.4
307	7784.8	9773.3
7367	7868.6	9333.2
240	4288.3	6676.9
2561	2823.3	2210
4870	7681.9	3382.4
5238	2043.2	5577.5
2641	1976.6	4187
9631	9838	3117
8845	8394.7	287.25
977	5928	8428.8
710	3940.4	8024.3
6304	4453.7	820.05
4883	5839.5	5564.9
3375	6801.4	7963.4
6766	8423.1	2491.5
8281	3788.4	6339.3
4397	1383.1	7467.3
854	3674.2	9879.9
7619	859.69	3160.8
558	6026.6	995.94
235	8196.7	7429.1
2869	7879.3	2530.5
1656	4998	9575.2
6267	4353.1	6141.5
5702	9551.9	5774.3
2187	4141.7	3810.3
8028	2126.6	8554.2
287	7400.2	5311.4
7347	2722.5	9439.7
1425	2414.1	7658.8
1993	2924.4	535.76
254	8978.2	5460.1
670	7026.4	4521.7
5241	2099.8	5544.8
707	1433.3	6380.5
1338	7691.7	9031.6
7377	9880.3	3203.8
3584	2747.5	6628.4
1385	9804.3	2266.7
9313	775.42	1813.7
9185	7216.5	173.11
1106	3350	1199.9
4584	9716.8	5195.4
1735	7662.8	3694.4
354	3810.6	9659.7
1422	2915.8	5956
502	7642.1	5208.5
1227	6566.6	5123.1
281	1357.9	8423.3
3840	2167.1	7599.8
978	6814.1	472.97
4786	964.58	908.76
1909	6384.7	1327.3
1985	9690	3840.9
232	8539.1	6477.1
1131	5925.1	2523.3
7214	4530.5	8101.2
102	2065.8	5055.8
5421	1377.3	2776.3
5703	670.89	2414.5
6091	67.585	1064.8
9358	557.91	2162.3
3178	8394.9	2731.4
6822	5842.1	32.878
101	979.95	6179.3
9612	731.35	2767.4
8366	4037.1	5252.6
6974	1827.2	2829.1
207	9003.9	300.46
890	1699.1	3791
294	1369	8450.5
56	9776.4	7569.2
2710	2995.5	1835.4
4030	723.57	3842.1
9405	1461.3	2616.9
3733	68.054	3717.2
2597	6974.3	8208.7
5931	1411.3	7449
9133	2872	2160.3
512	6019.8	2323.8
7490	9331	5116.8
1961	5099.4	2386.6
7648	6997.4	7522.9
1615	265.17	7032.8
2103	583.32	195.68
1517	1713	5343.3
8577	3928.2	6274.9
3552	8901.1	1997.5
4909	2469.9	974.7
1906	8677.7	5542.6
1358	4950.3	2905.2
121	2531.7	1684.3
5851	8180	8149.2
566	6037.2	2371.4
1550	4260.1	6714.1
1676	3609.3	7183.8
9962	4416.2	5408.8
3984	1902	3269
34	3830.2	2866.4
1634	9719.7	3026.2
3281	3741	4458.2
479	9471.1	5925.5
1387	6586.2	6515.9
3648	4978.5	4307.4
38	9552.2	7357.1
431	6708.7	1212
526	7970.1	5695.5
6190	6204.1	9196.2
3381	7420	8592.9
8761	767.94	2376.6
843	7584.5	2570.6
121	236.23	9147.8
8364	1472.5	9376.2
424	8508.6	7829.4
1298	3449.7	1591.9
1172	3999.8	6078.6
986	1056.8	6339.6
9164	6236.4	1728
2052	3320.4	8483.7
5649	6779.6	1175.1
7389	2432.9	7188.1
140	8741.1	2898.8
906	7460.6	6999.9
5406	7295.9	2570.5
4799	7863.6	9361.6
8261	3211.3	2071.4
8527	6455.1	8651.2
227	5515.5	415.97
52	7524.6	7446.4
4683	2758.1	4802.7
9998	2644.1	9918.7
421	6099.7	3097.2
2162	7962.8	2686.1
527	7070.6	3651.5
6855	6318.2	5327.2
2618	550.08	2804.4
2270	603.06	8438.9
3688	5966.3	8371.1
1044	727.58	3839.8
3	2912.6	3186.3
9204	7202.9	195.43
7167	2789	1884.9
595	7631.6	8068.4
1357	4327.1	6167.4
689	5891.8	3997.1
6873	990.1	3559.9
8303	4976.6	6546.9
1429	2427.3	108.99
745	6525.4	8586.3
669	4147.9	8005.1
1022	8527.3	4334
5287	3587.1	4676
6522	9369.4	6783.6
3107	4782.2	4303
2879	2244.4	2185.5
2514	3092.7	7953.5
578	5360.1	6251.5
1035	5695.4	8289
4008	273.67	513.52
1	3388.7	4012.9
538	4204.4	7862.3
5985	8240.5	9750.3
1202	351.3	7362
6792	5540.1	6312.4
1419	3964.2	2381.6
9395	787.97	2392
609	7071.7	3764.7
2797	9522.7	6080.7
8440	1407.4	6376.2
431	9986.3	2170.4
7867	2217.1	5102
163	2478.1	2404.3
2242	5003.8	3229.3
1214	1887.8	1113.8
4486	9515.9	2339.1
742	177.5	772.35
5263	3147.4	9842.2
5920	2538.6	9665.8
810	9802.5	4524.4
9638	3745.6	2255.9
6127	7970.8	1506.5
502	3267.6	3370
4451	7232.8	3332.4
7577	6124.2	8699.7
9807	7658.5	6431
4779	1372.2	5232.1
3690	4809.3	3891.1
30	2767.2	4764.5
9752	7371.7	4825.8
7215	9488.1	9166.3
592	1001.5	4559.4
6077	5788.8	8883.1
9754	8535	6602.4
4060	1637.4	5930.3
7789	2231.2	5192.9
5940	4494.8	385.76
3010	3752.8	9374.9
8430	8317	282.22
3538	9791.2	8966.9
3932	6386.3	7934.6
5875	2689.6	9500.2
2769	4063.2	5523.1
6146	3462.8	3283.4
6970	2958.2	9872.8
3087	6223.1	9304.9
6293	789.01	2447.3
430	3129.6	9795.1
4354	9295	970.96
3633	2905.1	1280.5
885	8876.7	8103.8
5455	2606.2	5804.1
4788	7898.8	9281
31	4992.9	2206.1
6305	4264.3	2906.3
3848	5355	3352.2
2271	2602.4	4997.2
1909	1835.5	2425.7
2383	7592.4	3585.4
661	2513.1	2481.1
2013	4023.1	6097.5
4620	1079.3	4429.5
537	2124.5	4287.4
707	5170.6	5896.8
1588	2323.8	5672.9
7302	3374.7	4786.1
4145	7918.9	7482.3
6075	2205.4	4510
1998	2900.1	554.09
1253	2220.1	2207
6048	1083.2	3315.3
1165	8849.5	6436.4
909	1705.5	3819.6
102	6818.4	790.08
2043	1812.8	5615.5
2181	3229.9	4696.9
4128	3408.8	9443.2
757	2740.9	9910.4
3789	1289.2	6705.3
2018	3108.5	7532.9
378	7050.3	7445.2
2287	558.19	8357
4565	7952.1	2685.4
1067	3823.8	3123.2
345	260.65	8698.2
1295	6689	7355.4
6023	8982	9071
5656	377.26	191.81
1235	1032.2	194.2
755	96.103	1639
5227	7840.6	7795.7
5269	1249.1	2133.9
6908	5216.4	3734.1
231	8428.2	9188.8
4538	8956.6	9015.3
6462	7957.1	4291.5
6150	7054.6	3679.4
246	1087.5	4893.4
4635	4779.5	4992.4
163	2189.2	1686.8
4252	1251.2	7906.2
947	764.1	393.12
900	4871.2	918.54
1139	616.92	6949.8
9809	6956.9	443.23
6785	7115.7	3698.4
1045	9133.1	9431.8
1491	5086.6	3317
167	8177.1	7491.9
3794	8374.6	2099.8
768	4129.3	7573.1
5781	1780.4	5308.5
6480	7851.2	6421.2
278	4111.6	8974.4
5293	2834.7	7318.2
1639	2000	3317.3
3434	8278.2	9146.8
4265	5341.4	6025.7
8538	7652.1	8975.7
7424	5721.9	7420.6
9889	6410.8	8455.7
5404	8496.2	7155.5
4378	9072.5	6603.6
9175	7234.5	3421.6
39	3458.9	3572.7
2872	8531.2	3633.5
8494	5822.9	8877.7
747	5575.1	9643.9
4035	1793.3	8247.9
4425	4233.7	5418.5
9730	6102.7	5014
484	9983	2514.2
1379	1512.7	6691.4
870	8816.5	7699.4
676	1624.4	3286.9
2009	1502.9	4100.9
2497	8488.8	6934.6
2209	8920.1	8629.4
452	7011.1	6288.2
8276	8783.1	2758.5
2194	9999.8	8877.7
4651	8874.2	5166
163	6691.7	9241.2
236	3786	7237.3
1267	7835.1	9370.5
1260	7722.6	6888.7
6109	81.758	8548
4732	148.23	2454.1
3163	3867.9	3614.8
741	9413.2	4925.3
5891	4039	1310
1623	1385.1	8269.1
2288	32.076	5969.9
1623	657.13	3546.1
2164	1425.5	145.01
8372	2085.6	4295
4793	9228.2	9519.1
409	870.65	583.8
422	8567	7795.2
4491	2716.2	9700.2
2653	8501.2	7738.3
1424	2406.4	3329.7
1349	6704.9	400.52
4210	1911.8	4447.7
2564	3133.3	8401
5934	6097.8	9252.4
8572	7943.3	4566.7
200	1509.2	2351.3
1383	5256.3	5675.5
345	7829.6	7681.8
1217	7894	5210.2
1986	7653.2	4845.4
2074	5811.2	5642.3
7217	9412.5	9215.7
8530	987.5	6176
6514	676.18	8306.8
2952	1225.8	49.088
6904	7575.9	3555.4
1366	3912.3	6263.1
440	8240.2	2470.9
5628	4365.2	9712
9174	3412.5	6675.4
6840	5761.4	3464.2
6207	7447.6	5293.1
1352	7028.8	6974.8
4285	9706.9	6883.3
8750	8520.5	5606.3
373	4531.6	1143.6
2249	6634	4097.4
9594	304.96	1531.4
27	7853	3552.3
4618	1081.4	4422.9
7656	7131.5	2999.3
9040	3062	6060
8700	4779.3	6075.3
3559	9001.6	7939
1388	5334.8	5683.4
160	191.56	2513.7
6005	4600.7	9889
531	4577.6	2664.2
1300	1670	3123.8
4690	1127.2	2370.2
1721	2178.5	4575.2
4128	6163.5	3248.5
4017	7898	8886.5
1074	6115.2	8609
8067	8357.4	6827.3
47	7924.9	1287.9
7840	4500.7	3004
3854	3515.6	5396.5
3125	9935.3	3647.4
6549	6.3535	9355.1
6280	5048.3	4030
1932	9791.7	1330.6
1319	7853.7	9403.6
3679	8696.7	3408.3
4958	2015.5	2814.4
6231	6378.8	440.54
490	1888.4	1968.1
5634	9769.5	2282.8
4878	9308.2	4406.6
8381	1625.8	3176.1
8026	2640.1	9970.9
5505	9473.6	4885.1
9474	2930.9	1611.5
2405	537.2	8144.5
7456	3617.1	3650.8
169	9355.3	9490.1
4632	4611.4	941.48
4201	8865.4	6439.7
1119	8277	7366.9
2367	1332.4	8336.2
7214	2169.1	1502
557	6046.3	957.85
1581	1089.4	4024.1
2122	4920.8	746.75
2342	365.6	8835
64	8313.7	7066.6
6445	7840.1	3944.4
53	5717.9	468.86
4705	9420.6	9196.5
5506	1128.2	641.21
6078	5839.8	1418.3
8479	4464.5	9901.5
136	5331.2	1556.9
9923	8316.8	193.77
9430	3067.6	8320.3
5148	9670.3	2503.3
5593	2203.1	7662.2
3555	8885.7	2022.3
473	9947.7	2521
2037	6815.6	3200.9
33	8521	6478.6
7215	6239.2	8684.7
665	5281.1	5579
2420	1741.3	3805.4
5939	1455.3	8390.2
3786	6660.8	3448.6
4745	8771.2	1172.4
175	2448.1	2353.2
8959	1445.8	929.6
2750	5871.5	1420.7
5822	5057.7	9533.7
7434	2671.3	1536.1
298	7656.3	9647.4
5708	1310.3	6730.8
6332	620.96	8260.4
8672	971.02	222.23
192	1737.2	4405.1
1423	466.1	9761.2
8339	3029.3	3484.3
154	679.28	1118.5
5405	4341	1484.2
5821	5491.8	4256.3
8707	6027.8	6329.1
8128	3984	3884.3
502	9456.3	8159.9
9169	827.48	6599.1
1385	2232.5	7857
2341	3364.7	1450.7
9209	809.34	1830.4
7529	2017.4	6592.2
8144	9973.4	6344.4
5788	844.4	408.96
2020	189.47	3372.7
9170	2166.6	575.06
5579	5301	1592.5
1426	104.66	423.92
5996	5331.7	2321.9
685	688.43	4785
8404	135.68	2511.7
4722	5297.7	8348.2
8662	1341.6	5388.8
3674	5476.8	4327.4
1909	5532.1	6311.6
1603	2018.2	8108.9
9616	4817.6	4955.3
4228	4471.9	9217.1
5505	3831.1	9054.9
4574	8005.5	1607.5
4561	7971.8	2639.4
4487	8975.6	9067.3
4464	464.58	6129.8
9184	7222.5	230.74
5145	6092.1	9722.2
3583	3925.4	3224.2
971	8110.7	1520.8
2163	125.03	1416.4
926	1965.1	3993.9
1375	1291.8	7704.8
784	5614.8	9663
4320	4230.4	9548.6
165	2083.8	9082.5
2977	7708.8	1361.8
1736	7595.5	427.6
6566	8377.5	6536.5
5235	6520.9	7952.2
3129	3404.8	9977.8
172	7889.1	5127.7
9643	5327.1	2298.2
279	7914	989.34
6182	1001.9	8042.2
1877	3940.9	5299.2
220	4917.5	357.44
272	3885.5	1149.7
3446	3394.3	1395.4
1689	7658.5	8996.6
7665	419.65	400.53
394	5551.7	7906.9
5991	7511.8	1187.4
1220	3945.4	5526.9
5126	8783.4	1107.4
5346	331.55	7566.4
1418	3879.7	2348.6
1919	7650.7	9595.5
1621	9450.1	595.79
695	8546.6	6206.2
159	3915.3	5276.7
6697	8952.1	2717
7871	2199.1	5100.7
5573	7964	2683.2
582	5371.7	6272
4471	2020.4	1343
74	5779.6	7966.1
4601	2723	1497.4
5369	1280.2	3090.4
5154	2873.8	3997.6
9195	4145.2	8603.4
948	766.86	417.23
759	9602.9	8225.5
23	2707.9	2852.1
6774	2904	8169.5
4721	5271.9	8327.7
3518	2143.7	925.24
1420	7854.9	6114.8
757	4992.1	3205.2
6765	6365.4	469.46
1166	2339.1	586.88
7269	8169.2	7484.8
377	4405.8	857.63
4452	8334.9	4622.6
9268	220.39	7006.9
2282	453.23	9824.7
8808	1747.6	861.63
49	6471.2	9243.3
9982	8321.3	4225.1
356	3812.7	9698.5
937	3370.7	9083.4
9325	801.36	1812.6
881	969.39	9552.4
9155	1274.9	6801.3
6942	3228.7	1111.2
1975	7828	3305.7
7600	2180.7	7616.9
1986	4138.8	4023.2
154	6007.7	2374.3
2122	4182.3	3487.7
9069	111.56	1459.9
1560	6052	9429.5
9170	801.46	6519.7
8859	804.46	9296
6253	2406.8	7482.5
1374	163.27	1795.1
7796	6383.9	249.05
9812	5959.2	4876.1
7783	2112.7	1404.4
6865	9173.7	6635.1
929	7099.4	5458.3
344	550.36	7650
4957	1004.3	5260.5
288	9918.2	6780.4
1183	4929.6	6223.6
295	8553.2	5653.3
2272	8698.6	6906.2
7994	2197.3	7659.4
3753	3948.3	3004.6
220	5754.3	4952.9
6878	3528.8	5273.1
991	1588.1	6250.7
127	9228.3	9004.9
1236	1041.5	1834.7
682	2776.6	5788.3
2546	8799.6	2893.9
1353	6699.5	384.35
9115	9496.8	7395.2
3072	7457.5	3025.7
286	777.54	8561.5
6	1410	9181
2399	7829.3	3477.4
2561	825.08	9283.3
6579	6204.2	4572.1
2377	7028.9	4955.2
9518	8684.7	8977.1
292	8526.1	6434.9
2046	5533.4	237.7
487	6209.3	49.063
2162	2906.8	1289.8
9838	5367.8	1994.7
2568	3467.8	5107.5
1419	2608.7	3635.4
2681	2639.5	3992.1
8479	4189.7	1658.9
4079	785.22	403.59
9306	806.24	1844.4
1655	3302	4696.2
6739	3969.8	8001.4
6807	7069.1	3709.4
6649	6122.5	5427.6
5962	3331.9	1250.6
5395	4652	29.862
136	9363.8	6997.4
571	2225.1	3870.6
634	5887.4	8303.1
1789	3307.9	4906
115	6964.8	8802.6
6739	3055.9	7388.5
107	3958.4	6081.4
3736	1628.9	2837.4
7784	2004.3	1327.8
118	4561.2	1629.3
7293	3266.1	9908.8
6094	3954.2	4025.2
439	1163.9	7622.4
20	3534.2	445.93
1625	3004	3693.8
943	1798.2	9887.5
6205	3704.9	6891.9
9721	7151.5	9342
4	5808	9259.1
1417	7637.4	9016.7
2930	2159	899.05
2463	7231	7246.4
1138	9298.8	5417.3
9603	4784.5	5023.6
1121	1082.9	2210.7
109	740.68	1129.4
1812	1704.7	4354.1
1360	3904.2	6276.3
3226	3797.2	2269.4
7875	2224.1	5140.9
2163	765.75	5581.2
1235	4457.9	8575.5
163	784.55	9357.7
3262	6736.6	9928.8
4562	7949.2	2657.4
1582	9015.7	7940.1
5635	9265.4	5127
5595	2167.1	7336.3
1046	7666.3	6027.6
213	1500.6	5057.5
3227	6165.7	4558.9
7555	7122.4	3741.5
142	7961.9	2651.8
1352	6742.8	354.35
1069	1945.1	4999.9
1422	446.7	9797.8
2337	7257.3	7086.9
5530	3142.7	7466.4
272	791.52	9300.8
3	4147.4	7076.6
3670	4529.9	2825.8
7659	2106.7	1031.6
3960	55.42	9272.6
5208	2921.8	3969.8
9502	7651.6	3525.4
3910	7334	1317
7768	1815.9	3789.9
1024	5267.7	886.06
9387	9821.9	5688.5
112	7615.8	6002.5
4136	719.68	1888.3
5493	7043.5	5520.8
4103	2924	9906.4
7611	5548.9	1953.3
1148	8057.6	9973.3
1665	4988	7600.4
6634	6490.3	8552.7
2823	1789.8	9870.3
2959	4167.8	4015.4
5344	784.18	1094.2
63	2440	7130.8
5941	1292.9	5388.9
5357	1418.4	6318.5
526	7097.1	3783.5
1125	3307.7	1223.1
9467	5803.9	5659.9
4839	9614.8	5729.8
5582	9163	2218.8
810	1742.5	3807.8
85	2172.7	1645.2
1896	9655.8	4962.5
30	1811.6	2916.9
52	1319.9	3490.9
8103	9656.1	383.79
325	1500.4	5013.3
4657	3692.8	9914.4
1225	6369.3	3530.3
5976	4050	2285.3
4471	247.49	1110
9673	1700.4	5361.2
473	682.78	2338
894	131.63	6074.7
1655	9698.2	3645.4
5464	1268	3322.8
5655	3751.9	2699.9
6094	6925.4	5939.8
4853	6025.4	7582.3
9785	8544.1	6612.1
8496	2705	1067.3
1542	7159.1	1194.2
44	9595.6	9060.3
173	977.75	930.14
1867	7027.3	5012.7
495	128.82	2681.7
9104	1265.9	7895.9
712	3940.1	8070.4
9	8822.6	8704.4
3133	410.35	477.32
1572	2606.3	3677.7
1593	6179.7	7610.2
3522	8457.9	4225
574	2190.2	3905
749	3871.1	2363.3
9063	8753.5	8776.5
8373	2114.9	4420.1
1360	4523.7	1650.1
644	7030	6886.7
9148	746.63	2083.8
9124	5344.7	2345.9
6858	7017.8	1417.4
2334	686.18	5792.9
7382	2124.3	9274
4734	2523.4	5842.3
465	5923.9	4128.2
1188	1229.9	8484.6
5581	8413.7	2096.1
312	3403.2	6606.7
1741	8319.4	269.8
5209	134.88	6242.7
923	2860.3	7415.3
3737	5404.6	1427.5
5288	8559.2	6220.4
7530	1939	6696.9
680	9159.9	481.79
199	4459.5	9312.4
849	3094.7	8452
8223	1162.6	5824.6
1438	8864.6	2023.4
3729	834.76	6545.5
5525	4783.8	9555.4
5169	5668.3	7846.6
63	7920.2	3249.7
726	4573.3	8082.5
3284	7079.6	3636.1
9658	1732.2	5349.6
4329	2180	8634.5
1938	7100.7	811.07
2130	6301	1089.8
1109	5748.3	5139.7
3576	2795.6	6561.5
9394	8301.3	4591.5
6918	2280.2	7331.9
365	1808.1	315.23
9788	8397.3	6090.8
1990	2025.1	5044
5037	7730.1	3172
4873	4029.1	3045.5
1	9976.1	9062.1
3691	8462.4	6101.7
972	2.98	9866.5
8234	3215.1	2143.6
3853	3423.1	5347.6
3999	9198.3	8976.8
5157	1426.6	6322.7
2482	2882.1	2674.5
8341	4000.4	2994.1
3191	9676.7	1573.1
5229	9521.6	3584.6
7187	4713.5	67.137
7666	5324.4	3381.8
7476	3418.7	3596.6
2443	9307.2	499.28
6872	3372.9	9396.2
1985	4147.6	1677.2
4526	8106.6	677.42
1279	1195	1205.7
6072	2766.6	7407.5
358	304.46	8746
533	2206.9	9275.5
7184	5255.5	9303.7
4096	1135.2	2180.6
3861	790.61	6074.2
765	8820	6438.9
2394	4653.9	592.11
1256	145.63	774.37
465	951.22	9385
5582	285	6527.3
5148	3898.7	3973.8
2008	2956.4	625.64
2510	5095	6926.9
2287	7901.7	7048.7
8009	2613.6	9997.4
4502	6139	8635
5401	4474.1	4050.8
4299	6434.6	3404.5
1537	2212.5	5441.2
74	5876.7	959.25
6939	5289.8	3450.6
7991	4824.9	5129.9
76	9700.8	1497.4
1702	7068.5	2648
1794	4679.5	5933.3
4104	673.01	3520.9
5469	1277.9	3280.7
4613	2650	17.016
4322	4323.4	2919.1
1976	3531.5	5430.9
121	2496.6	3663.4
2039	4164.2	1650.3
8522	6478.7	8628.5
3207	1371.2	2159
626	514.28	8839
7035	874.44	3160.8
405	995.6	377.94
116	526.97	6042
125	2136.2	2188.4
4210	4395	2671.7
658	7087.1	4492.1
2545	9742.3	392.5
809	1720.8	3756.5
727	6918.5	2462.3
3980	3275.9	3352.5
5848	9540.8	3536.7
398	225.34	9859.3
9628	2449.5	5290.3
7574	7237	7034.5
310	3093.1	8766.5
59	9106.3	4273.6
8137	7154.6	5625.2
9901	9630.1	2531.1
4323	2152.8	8604.7
281	1823.4	5632.5
4451	7673.8	9004.7
2492	2356.1	7964.1
1380	9821.5	2253.3
8276	3765.6	6343.2
760	9695.4	4919.2
548	6050	7900.9
105	4478.7	1105.3
3098	9462.6	5924.7
1729	1015.8	7805.3
5038	3494.6	3530.7
1756	9937.4	9054
1745	324.71	8806.9
1731	604.83	8449.1
6282	6726.5	308.35
4116	6867.5	727.4
4330	8398	509.61
454	3566.7	3284.1
3301	6969.5	50.326
1423	217.1	8046.6
8794	129.6	6281.1
1623	2025.4	7139.6
2275	1325.3	8361.9
2714	2707.7	1126.6
8014	2635.4	9991
1602	1775.4	9876.8
1355	9909.6	259.03
7658	9346.3	6090.9
1545	8344.5	273.56
6344	3341.3	7814.8
8502	7911.8	5000.3
5522	3665.6	3804.6
6275	878.61	728.26
8313	7341.4	5227.1
552	3626.8	1650.3
2792	7234.2	1035.7
930	1918	4026.6
1831	1134.2	4012.4
2042	4144.9	1652.1
1919	3507.5	4026.4
560	4477.8	1164.9
6401	2534.4	5742.1
8230	771.82	4241.8
2778	7383.4	191.31
577	2104	1009.4
1580	7303.9	1301.5
4680	4060.4	265.95
3983	2904.5	4334.4
5512	4848.4	3354.2
1286	3747	3084.6
6261	4311.9	6066.5
9069	8773.2	9549.6
398	3525	3533
5111	9018.5	7503.7
2491	1160.9	1937.1
3836	7824.3	676.43
1448	825.47	3074.3
277	167.39	4657
9548	6291.8	8691.6
7200	5974.7	5420.3
5229	6409	7887
3932	6645.5	1738.4
764	3731.3	1581.7
1396	3904.3	6285.2
80	5676.2	6517.5
9104	878.24	813.33
8837	5275.1	5506.8
1357	8208.2	4278.7
75	4665.6	9615.9
4780	9312.5	914.06
6297	1473.9	7159.9
832	1021.7	1776.3
3840	899.8	9404.3
6401	6657.3	9304.5
131	3800.3	1955.4
6808	985.1	4535.5
9166	833.07	6506.4
3393	7415.7	5361.7
6207	3699	6810.4
33	7992.9	3980.5
7060	7089.5	644.23
8935	6746	1154.4
2001	4144.8	4106.7
9780	2178.5	1041.6
3126	8136.2	5863.3
9644	4466	1098.1
4686	2985.8	5984.9
2395	7816.7	9380.3
1717	7019.2	2636
6971	6670.5	9674.5
298	4196.5	54.014
339	5590.2	7489.5
190	1005.3	290.92
2286	12.383	5980.8
4174	7637.1	9682.1
4733	3916	7666.9
6625	7639.1	2586.4
292	5452	84.577
245	8562.8	7596.6
2955	4005.1	6132.9
75	4470.5	1600.7
10	6939.3	7516
5251	468.62	8842.5
1578	9414.6	1668
1398	3983.9	9655
817	7618.8	2568.3
1584	5624.3	9696.4
6525	4726.8	4318.4
8339	4457	2684
1554	2609.2	3683.5
4135	803.81	1844.3
8926	9644.4	8221.1
8145	2821.5	3495.8
499	8925.9	9363.6
1425	9315.3	1389.8
324	5952.1	6018.7
108	9987.4	2019.8
8110	1851.1	7012.1
1122	1297.2	4983.4
4981	537.84	7725.4
9788	6452.4	427.58
687	1046.6	8408.4
4322	4158.6	9564.9
2997	3943.2	6145.8
1069	3773	237.02
6810	5049.8	987.96
3836	8283.7	5843.5
8827	1007.8	7844.2
8856	6157.2	8420.2
1746	341.37	8798.1
4452	7665.2	9007.6
15	512.62	1194.2
7203	6595.1	6447.1
1810	8729.6	6650.3
9397	765.56	2461.5
1642	2065.6	3293.9
8	3561.5	5330.4
4965	9495.7	6115.7
476	729.01	1955.3
2296	6424.6	194.75
1624	2945	4358.8
6047	1526.6	3707.8
4545	1948	4343.1
9649	9500.6	2143
6232	6388.3	424.98
8927	8347.1	253.7
7347	2677.7	6853.5
2618	9172.5	1697.7
6963	8899.2	5143.2
669	2556.6	8235.2
2407	5388.5	6299.1
7151	4869.5	8630
219	162.43	6254.3
828	2093	1610.5
7350	7258.2	8017.3
935	9747.9	4990.7
175	2246.4	7026.8
634	4817	4990.4
4212	3338.9	5835.5
1790	9096.3	9201.9
9645	5328.5	2304
9	6987.5	8666.2
6688	7853.8	8929
1011	7187.8	8823.6
5645	2194.8	7584.5
5262	7614.1	5447.2
5972	7617.3	7865.1
7794	345.29	6153.2
5505	4929.1	6208.7
6215	8772.1	420.48
7492	6254.5	1424.8
9058	2119.6	1967.9
5260	7631.8	5478.7
2948	3992.3	6102.5
214	167.8	2756.8
4151	9563.7	2385.5
9703	579.72	8416.5
3436	9794.6	2253.6
491	1970.4	1957.9
3539	8856.4	2018.1
1193	1186.4	8505.4
4522	4802.5	5011.9
6203	26.631	8072
8610	2124.2	3619.2
8926	6712.4	1241.1
5825	5497	4276
416	8148.2	7474.9
2887	2277.4	2252.1
8338	4111.1	1294.9
6093	6367.3	476.27
1177	1586.9	3042.1
778	4698.7	25.559
539	9512	3527.3
7492	801.91	6082.9
245	1089.5	4964.6
633	2496.7	2733.9
3104	9454.2	6015
1415	8692.9	7169.3
460	1146.7	2011.7
3185	6391.9	237.72
125	9701	6888.7
93	9319.7	4393.9
4493	9837.3	3881.4
2536	6869.9	2464.8
3701	4507.7	2876.4
7707	7084.3	3732.7
285	1586	7471.7
2246	4978.5	3252.9
480	8144.5	4603.9
62	6205.7	8505.6
1544	4171.4	6820.9
1138	578.92	6990.5
94	1595.7	9948.7
9238	776.86	1828.6
9351	712.17	2683.7
543	419.92	6167.8
2211	5077.5	3896.7
4911	4161	1637
2949	4409	2605.7
9010	3975.9	3041.9
38	7975.5	1658.2
8064	9654.4	392.39
8305	5047.4	3261.2
1831	7396	8520.5
4926	338.28	8086.9
1588	4004.4	5160.1
1293	783.86	3665.1
6502	3840.7	7301.7
1281	3388.9	9918.8
342	150.87	4691.5
7191	4646.3	43.297
1909	5618.7	2581.5
4211	3287.1	5833.1
450	5815.9	9094.8
37	2709.4	1074.4
6094	5303.7	5519.4
2901	6596.1	7981.2
9557	7926.1	4512.1
4237	2787.9	2398.7
9791	1810	8295.4
6535	7325.8	2153.9
4630	4598.7	974.35
9792	8595.6	730.42
958	966.51	228.12
3259	7311.8	8020.4
143	246.81	8057.5
287	764.33	8496.9
7843	4941.3	8652.3
336	1892	9557.3
2983	9534.1	6909.1
7906	726.26	2047.4
9843	4300.9	8509.5
6042	1267.4	6663.2
329	2440.8	7696.7
1969	5032.1	2400.8
603	5669.7	7842.2
4122	5077.7	3917.5
9	6576.6	9066.7
7290	8759.7	8777.7
500	6027.1	2362.1
6767	4259.7	1526.5
2181	9775.4	5693.6
28	5081.9	2171
8072	6488.1	4609.5
4178	1866.7	9889.7
4877	9301.6	4323.1
1991	759.87	416.58
3100	7579.4	3112.3
6457	4130.7	3411.4
716	3916.8	8078.9
3039	8555.3	5585.4
2932	9246.4	6276.1
4979	1454.6	2198.8
5034	1825.4	9858.9
1919	3722.2	6857.6
6826	5854	83.981
8586	4532.9	9921
1623	7731	1362.8
153	265.21	8008.7
1657	7994.6	7800.4
281	4087.9	2074.7
6252	6336.9	411.71
6013	1284.7	6733.6
2	9616.1	1632.3
47	9993.8	5869.6
2195	7982.5	7495.1
468	3084.1	3023
4633	9435.8	9139.3
4713	8954.9	2819.7
679	4245.3	2846.3
611	5251.4	1868.8
3263	1792.9	3762.1
2673	8517.5	5568
284	7887.2	9029.7
4419	8842.9	5585.6
539	435.04	6190.8
1937	6558.2	7239.8
1785	4483.3	7578.6
2483	1197.2	8107.5
1498	5538.7	6927.8
5971	7644.3	7759.3
1254	2785.9	5085.1
1121	1243.2	4962.6
9076	8107	9988.4
3293	5542.1	4337.3
410	8680.9	1516.6
8188	8568.9	493.91
4100	5358.5	2323.6
6082	5800.3	8867.8
3204	1511.6	2191.4
117	2200.7	5132.7
6695	8905.7	2793.3
9752	6186.9	9860.3
4474	2005.3	1398.9
1577	6461.2	2231.1
4315	6860.4	495.84
7288	8761	8766.3
1591	3417.5	2516.3
9717	3757.2	6347
3281	9338.7	6024.9
2134	3364.2	8868.6
436	5021.4	9635.6
4683	8032.8	2498.6
443	1500.6	5792.1
5392	3314.4	1869.4
3248	1691.7	3814.1
1072	6105.2	8620.1
9005	3910.6	3024.8
3160	3929.5	3566.1
498	7677.6	6452.8
2179	9899.8	7773
1083	5232.3	5267.9
6566	7579.2	7368.7
1181	9866	8762.9
4296	1125.7	4056
4687	2973.8	6025
1709	7120.1	2670.5
1551	2153	1135.6
9942	7652.3	3409.6
2964	7406.4	6471.1
506	4597.9	8002.1
145	5482.1	22.855
2304	9789.8	8900.5
3150	333.9	9871.8
1173	3166.9	3544.2
1521	1753.8	5392.7
2015	8255.3	2400.2
2745	3653	1142
4694	9674.1	8769.8
1570	8351.1	299.05
7267	8125.5	7477.2
6643	1591.7	8319.7
143	1706.5	8094.2
5403	2610.5	4017.6
104	4436.1	1090
2269	2391.3	1548.1
351	7738.4	1345
479	1559.6	7404.6
260	3872	9463.9
2719	261.97	4876.1
1061	1336.9	8852.5
9963	7945.7	6431.4
1064	3351.3	7785.7
3690	1087	3242.4
6402	2521.7	5856.2
3104	5332.2	5586.6
3703	8683.7	3446.7
6343	1050.6	2183.6
1230	9868.2	6757.6
398	2783.3	1810.3
971	5933.2	8495.5
196	7413.1	8676.6
869	1470.9	63.353
8426	2958.6	5265.6
1868	9778.6	1340.8
4086	5144	1747.4
1301	9810.1	5096.2
7814	2069	1347
5857	4617.7	9835.4
7278	2628.7	5759.2
577	4832.9	2387.4
6809	979.68	4560.2
2379	7588.7	3600.2
5792	2213.2	860.37
7057	6145.7	104.86
1616	220.01	6975.6
9718	2971.6	9923.6
26	4833.3	5154.5
46	7867.4	610.21
1907	3536	4009.1
4474	5644.8	7788.3
4998	1307.5	8879.8
1540	7128.8	1214.3
1216	1698	307.4
8147	2896.8	3465.9
7440	1040.2	463.35
92	1546	9986.3
8898	8295.5	302.59
4378	9476	5044.2
1571	1549	5399.7
751	3788.1	9310.6
131	9090.4	537.5
6477	7888.4	3849.8
19	2460.8	3891.4
6323	3775.9	9780
7308	965.18	1420.1
4649	8917.5	5150.8
1752	416.03	2549
1156	2784.7	4823.8
66	8276.6	5788.2
3098	1669.7	1752.5
2060	1539.1	6485
9707	574.19	8398.3
6971	1786.7	2883
1499	5495.7	6988.8
2281	1353.3	8234.8
876	1702.5	3826
3624	4316.7	8529.1
6297	6388.3	1327.4
4056	5116.3	9442.5
5372	5407	8706.7
1508	7668.4	6488
5496	1718.2	825.98
1752	153.82	1885.6
6867	9467.4	3870.6
1491	8550.8	6491.2
335	5346	2791.7
9117	2715.9	1130
3419	5280.2	5705.6
4748	1805.7	7337.5
2180	1767.4	6754.7
6815	3850.1	4902.6
2954	2487.5	366.75
6255	6330.5	429.51
3643	3924.8	3041.7
30	2123.6	4973.9
1429	1995.7	5540.6
101	3964.4	5249.5
3063	3719.5	9233.5
2321	3899.2	9130.2
655	6088.6	3094.7
2387	8158	9768.2
2561	3007.5	4548.8
8820	1001.4	7806.1
7169	7052.4	3652.4
1213	1669.9	360.08
6621	865.27	1340.2
1253	4750.8	4326.4
261	1122.5	1858.7
8828	3563.4	3364.2
5971	2364.6	1537.1
875	1716.9	3800.6
3788	963.29	7975.6
1567	2614.3	3684.9
3675	2258.3	5983.6
416	3858.4	2122.6
3084	6248.9	9365
2389	3631	3021
724	1415.6	6443.1
1455	7660.7	4278.2
5426	3138.8	2222.9
8444	1474.5	5769.5
6045	4537	9913
3694	6514.2	1183.8
9750	7030.7	6919.7
220	7000.8	2412
92	4347.5	2609.7
203	7199.4	518.3
1272	5016.9	5730.7
848	6539.1	8011.4
9109	5314.3	2336.5
6937	5127.1	4611.8
3209	3523	7293
8567	5800.8	8884.6
2685	6944.4	2416.4
4406	2743.9	1543.7
3960	1188.3	1156.7
36	1516.6	3737.6
8708	111.99	3327
9019	846.32	825.62
7487	767.92	6045.7
22	4909.5	345.97
953	8396.3	9075.2
2871	7530.5	7543.1
2269	574.47	8439.1
1518	234.03	4460.5
3260	5764.1	4311
3713	71.567	3666.6
2924	7692.2	5163.8
1396	1720.6	2800.6
9073	7157.1	770.41
2	8251.7	5496.3
3147	7695.2	5461.5
1359	8564	7560.4
1790	3142.2	2241.7
527	3212.6	3626
4543	7975.8	2688.4
1365	4878.6	8337.3
2446	4498.8	6208.2
5315	3589	4637.1
678	7002.8	9761.1
3962	278.91	486.16
2391	532.14	8166.8
321	5113.2	9495
8982	5038.1	3271.6
2702	273.63	4870.6
4137	1985.1	3815
3870	7928.4	7062.9
4402	4713.6	1212.4
7646	3605.2	7170.8
9918	3138	8451.7
6373	8613.8	7876.2
3911	7322.4	1301.4
867	1393.4	3148.9
711	3798.6	6284.2
9335	3887.8	5583.4
6745	4271.1	2911.7
510	1069	6181.5
545	3589.2	1651.3
6490	8350.7	231.45
683	4682.3	1651.9
3105	7283.8	8360.1
4963	1324.7	8786.8
607	8583.5	503.99
1070	104.87	3104.8
1261	464.65	6430.9
15	5143.3	8107.5
319	5743.3	5625.2
8318	202.38	5061.7
2521	2069.6	2521.4
1359	3986.5	9764.8
3285	5254.7	9297.7
199	4248.7	8491
2366	2321.4	7985.3
667	1041.6	8421.1
1859	8895.9	5168.8
2017	2192	1658.8
6221	8363.6	4711.9
850	452.69	9228.3
1303	4230.2	8246.3
614	7065.9	3708.6
1104	8213.7	7418.9
609	5106.8	2959.7
3686	4042.5	2194.7
1250	1725.4	3349.2
4499	4765.7	5055.5
707	7925.6	3854.6
2121	5022.7	7424.2
155	9016.7	1346.9
1	4078.4	9719.8
1255	4705.1	4353.3
2932	7735.6	1346.2
1280	3388.8	9867.9
3289	5632.1	6564.2
3647	6128.6	7931.4
760	4071	7554.1
1772	4686.4	5969.2
8631	1023.6	4536.5
4908	3510	5023.4
1178	7076	3658
8012	2657.4	9988.9
4039	1845.3	8215.7
3857	5524.8	361.76
6738	6407.1	3408.3
24	7822.6	9920.8
3873	1431.4	9159.7
1371	3597	589.98
1487	8514.8	6479.6
9701	5311.3	3401.3
8223	3453.1	9187
168	762.18	2349
2126	3766.6	3717.2
5086	7269.3	6355.5
2487	4360.6	7661.9
3678	9698.3	6042.8
7423	5756.8	7413.9
4448	3148.6	4624.4
8673	3757.4	6223
3	3651.6	1495.1
1376	116.78	1799.3
3113	1504	4552.5
906	7547.8	3096.6
917	6046.1	9489.2
669	6308.5	5389.8
455	3143.8	3892.5
2381	2586.6	5519.8
2279	2566.1	7307.6
9009	3961.4	3051.1
8028	9693.2	2459.5
2652	8479.5	7743.7
1058	1942.3	4998.1
1387	1717.4	2794.3
3228	6160.7	9250.3
332	2745.6	1503.3
8366	6193.5	1762.5
1373	3583.9	639.45
8339	2131.9	3683.3
9169	2926.1	5290
8440	8300.6	275.16
6747	2865.6	1910.3
548	8602.7	7758.2
4937	7152.4	8280.4
4866	4685.5	408.54
7162	9506.8	5806.2
6672	5259.8	567
4658	4631.5	959.14
594	6092.9	3127.7
2482	5636.7	9604.8
3394	8314.7	7704.9
3331	2423.9	253.5
2036	4181.1	1653.8
1647	7983.3	3872.3
1722	3289.7	8773.2
7704	3460.9	9921.7
8819	1041.9	7832.2
7170	9743.6	9441
8684	1949.1	3956.5
7409	963.65	6230.4
421	3092.1	9785.3
7	6093.8	3079.2
6440	1414.5	3588.8
4477	2001.1	1352.2
766	3801.1	213.01
465	4134	6681.7
3475	4867.5	8629
9708	608.18	8380.5
2143	8530.7	3780.9
9444	9779.4	5649.3
3326	6909.6	8806.5
612	7139	3669.3
585	8708	1848.2
3664	4177.9	1732.4
2448	6087	6581.7
3004	9050	4019.3
965	1121.6	4713.1
5032	9221	9066
4615	701.06	1984
8853	6126.6	8389.2
3365	9650.5	3614.5
14	9288.8	4807.7
825	3105.5	9653.9
261	1018.8	2053.2
8693	1907.6	3986.2
6137	694.1	1923.9
1358	4874.2	8383.4
169	841.04	9100.8
2247	1359.4	8249.3
399	221.52	9953.8
7442	5842.4	4949.5
1654	9946.2	3368.4
568	2953.8	5218.9
357	2915.4	5616.3
513	3043	8789.6
1734	1154.7	4882
2254	6609.2	3993.2
7606	2189.8	8549.3
5271	8808.2	429.44
9419	9817.8	5669.2
1505	1974.1	2965.9
35	124.83	1640.5
1952	5692.7	2596.1
13	5421	8695.6
1108	7339.5	6410.9
55	8073.5	3367.3
4375	32.585	7487.2
9368	8530.1	6669.8
2354	3074.3	7225.2
1132	9280	5367.1
5369	5495.1	395.15
206	4308.9	8455.9
4792	8767.8	9953.3
2907	2830	3426.8
4184	7671.3	9696.8
3	2674.3	9976
100	2477.9	1999.7
2129	7547.9	6084.9
1363	4918.1	8390.5
2398	5098	9544.9
6522	8200.2	7511.7
1722	5201.4	5943.9
711	9635.2	9107.6
7256	105.07	705.67
2780	6941.4	8180
8221	4015	2262.2
4022	6656.5	9333.5
5421	8001.9	1513.6
394	4926.3	314.08
5183	6388.4	7892.9
5439	272.33	9805
4080	846.98	385.2
1883	9885.1	0.65385
3995	1162	2015.3
1058	4616.8	4522.1
1963	7640.2	4798.1
6825	2780.5	7388.9
577	6184.7	8491.2
634	751.73	7333.9
3509	2381.1	36.645
6737	1726.7	5347.7
418	9470.6	1009.5
2306	2686	9953.9
295	7859	988.68
1124	9611.1	6494
544	422.67	6161.7
9209	5341	965.77
196	5427.5	8682.6
3917	1318.4	5225.8
6938	1507.7	2627.5
4524	4802.7	4952
7190	565.76	6979.8
4995	4033.7	5487.2
518	3815.2	4909.5
1538	6026.4	2520
8485	8306.1	246.04
1908	6362.8	1335.7
4673	1156.2	1461.8
3135	7014.5	4950.3
6488	8257.8	240.1
9212	730.01	1859.9
5239	9537.9	3542.5
6759	2860	1885.6
253	904.23	3496.1
4250	1277	7899.1
8443	5165.3	6420.8
1768	6088.6	7205.6
9053	7120.6	762.31
1741	7597.4	332.86
2983	72.724	3091.6
1447	908.36	3128.4
2653	5357.5	6297.3
3697	3910.1	5828.9
1216	1905	1231.8
3748	3864.4	9414.3
1111	5737	5061.9
1301	1379.2	8256.1
9845	6418.1	638.67
4776	1833	3741.8
1271	5090.2	9633.9
793	1103.9	7848.3
9	8903.8	8403.2
1895	8086.7	2755
4400	3588.1	9545.7
2056	1531.3	6499.2
4540	9318.6	5737.9
1472	2873.4	4373.4
102	6047.4	7666.2
3518	375.42	5902.6
212	7362.2	5221.9
95	8584.5	4370.7
717	1503.8	5818.7
130	2162.6	5173.8
5442	5110.8	2668.2
55	5698.6	486.88
285	7670.5	4767.6
4893	841.55	9311.2
2439	6838.6	5397
4449	6899.8	1388.6
4790	961.86	888.22
4204	9388.3	3888
9067	7957.5	2627.9
2364	9126.5	2788.9
4638	8790.1	9909.7
1820	9184.1	9210.4
2750	6913	2397.9
4333	9354.6	961.2
2286	9474.7	1175.1
4943	5304.1	2303.5
1068	1956.1	5024.7
161	3254.1	3642.2
1236	4205.8	8227.4
5595	7246.9	3817.2
8460	8309.4	248.11
8825	6129.7	8398.7
937	961.19	202.87
4576	9752	5198.6
2483	499.37	1221.3
2200	2012	9094.8
3673	4607.8	2804.9
1068	110.44	4520.3
3499	5353	5575.5
7387	2123.3	9258.4
6128	5875.8	4088.2
2940	3943.9	6103.8
2311	5956.3	2343.5
115	399.86	4263.7
4905	2476.5	943.42
5135	7044.9	6899.6
1460	5603.7	1513.1
6166	6329	434.69
1280	68.85	7639.8
6080	1324.5	7460.8
9390	5101.5	1661.5
5108	1031.9	2032.3
3516	9994.9	6416
3746	1621	2896.6
5089	1647.6	5979.6
1639	8490.9	8873
523	152.58	689.67
6110	4566.9	7950.2
1075	248.3	8028.9
2553	929.43	2632
3680	2964	3992.4
218	184.99	7019
370	556.82	7718
9672	1712.3	5338.9
507	2595.2	3754.5
2758	4182	6146.5
9858	8017.3	3971.6
866	5113.1	2978.4
3446	7012.9	4448.8
8553	8813.3	6415.8
6129	3461.8	5828.2
5472	17.316	2012.9
7319	992.68	1471.4
6	8715.8	5959.2
7164	7660.7	20.618
177	2743.2	2123.4
761	2892.6	4325.6
164	4899.7	8418.7
3	5683.3	8142.9
5212	2937.3	3996.1
9012	3837.2	9022.4
1534	2181.7	5430.3
8697	3520.6	8705.8
8843	4611.8	6409.4
4240	9393.6	9280.8
1274	3932.7	6310.8
7701	7128.9	3714
8302	2733.6	1123.2
9293	5350	2048.3
1000	291.49	1056.2
5632	2372	3211.7
6745	3717.3	8808.7
927	1896.5	3991.8
63	1690.6	4647.1
7169	5149.9	7447.5
7792	7928.5	5128.7
517	6172.5	3119.4
1269	173.11	780.51
3628	2090.1	7595.4
5162	9024.9	9573.6
4426	3722.5	8611.9
4646	4767.1	4956.5
2045	1997.6	5000.2
3250	5539.8	6513.6
9975	278.89	4851.8
2163	1096.4	8729.2
8022	2173.3	7655.3
6856	7765.1	8043.2
1429	2471	4060.3
5858	721.36	7352.4
1970	4671.1	5867.1
6348	5149.9	9462.8
8830	6098.2	8463.5
2676	472.6	9836.5
5662	602.43	9423.5
9252	744.9	1885.2
553	8562.2	7711.6
2376	9924.6	7802.8
669	5721.8	9856.6
9311	7673.9	4355.4
583	5669.7	7816.8
4640	7607.2	3736
6768	7075.5	6255.3
9504	738	2069.2
1610	7761.8	9284.9
3324	9111.7	2681.9
1299	4360.4	7653.8
575	9536.9	2095.4
3821	1632.5	4636.3
13	6595.7	5836.4
248	5747.3	6682
8149	511.72	6139.1
49	3676.2	1792.2
4950	4506.1	6229.5
4297	1554.3	4994.2
4077	973.47	237.71
6752	3261.3	3466.6
5964	8220.7	9794.9
2782	3571.1	604.39
8488	5836.5	8886.4
1257	135.25	780.41
1419	2980.2	5952.1
1107	8160.8	7465.6
3956	508.12	2370.6
747	3733.5	9468.1
2507	9301.1	1661.3
1956	9062.8	59.072
5133	7067.1	6914.5
4489	1070.4	4470.2
6145	3410.3	3245.7
1756	8056	2693.9
2165	1079.2	8748.9
8022	2132.7	8585.5
7124	4865	5095.4
5752	954.54	731.43
2556	175.67	9444.1
757	7042.2	3480.7
6011	3859.2	2719.8
4686	9376.3	9159.2
6084	2114.9	9009.5
3310	1759.4	6691.3
8064	2615	8103.9
7490	2666.3	235.06
9067	7126.7	769.74
1904	1907.4	2404.1
2575	1224.3	8377.6
222	8397	1135.3
6029	1278.7	6647.4
224	9444.8	4829.4
24	2599.4	6215.3
[truncated: 5,461 more rows]
