# Supplementary material for: Verifying molecular clusters by 2-color localization microscopy and significance testing
Source: Sci Rep. 2020 Mar 6;10:4230. doi: 10.1038/s41598-020-60976-6 (PMC7060173; doi:10.1038/s41598-020-60976-6)
Supplement: Supplementary file 2 — Supplementary Information2. [file 41598_2020_60976_MOESM2_ESM.zip › 2-CLASTA-master/Simulations_testdata/oligomers_tetramers/locs_labelB/tetramers_results_sim_8_locsB.csv]

frame	x	y
1001	6512.9	8862.5
5455	333.95	1658.6
1466	6417	7833.8
7200	2052.3	5166.8
942	7642.1	802.22
4510	4210.1	4656.4
5876	4196.7	4625.1
6770	869.23	4386.4
9933	7108.4	6892.1
161	9497.1	1395.2
3755	1958.5	5813.1
6357	2363.1	1979
166	5094.9	507.2
453	1332.8	4322.2
3128	3667.3	1560.5
2299	5348.1	8327.2
3099	5298.9	6703.9
6155	6013.8	3106.9
4528	2781.6	1558.9
440	4050.3	2347
820	1550.4	1245.9
6942	7125.5	9900.3
6292	1479.8	8609.7
3677	5031.3	2987
5032	9328.1	5347.9
8606	8158.2	2809.6
4312	5930.4	2626
5504	3898.8	494.34
1676	5230	2852.1
2401	9698.3	6364.4
2095	7817.8	1801.9
6806	6338	1899.6
4888	9170.7	1220.7
6355	2390.1	1956.5
3978	9155.8	8312.8
4960	4139.9	3263.7
578	6439.1	2133.3
294	8214.5	2756.6
141	9536.8	4375.2
7167	757.01	1435.4
774	3518.5	8726.3
70	6916.5	7381.2
7490	3140.6	5765.3
2304	3392.1	8167.5
5428	3656	4521.9
255	6955.8	8845.7
5946	6807.9	3594.1
4125	5008.3	6167.6
8728	7882.5	3858
1225	9172.3	1486.2
1984	7871.8	3341.3
8466	5052.2	9241.4
1898	3018.5	5620.4
5762	6990.9	8859.9
292	5938.9	1648.7
1940	2948.7	9349.6
272	6938	6210.1
1410	9001.6	6089.8
4035	6792.1	478.24
2197	3154.1	82.771
1514	6665.9	2559.5
8687	6718	243.72
263	9601.7	2989.6
4262	6302.7	382.25
5357	7924	5598.6
2376	182.84	3580.4
2908	9817.3	2052.6
2906	6929	2209.9
4166	2374.7	7376.3
3303	9718.6	6328.4
76	3015.2	5260.7
5633	4464.8	1499.8
1970	5414.5	423.83
5762	6109.5	3269.3
3342	7150.4	7079.5
6852	6021	4894.8
3555	8366.8	3052
1803	2139.9	2638.9
277	176.26	9830.3
300	2022.1	6724.2
308	5103.9	5293.1
3975	2213.1	2032.3
8556	9531.7	2419.9
9170	6798	8593.5
71	1477.9	112.55
2556	9927.2	9469.8
5	1882.2	1591.8
9654	9264.1	1018.8
4598	2709.2	8422.5
6118	2447.6	1902
9801	7469.6	7862.7
1542	634.39	1717.7
9069	6038.3	7930.4
2330	7412.9	6498.3
1488	6923.5	1651.4
2581	6545.3	751.03
2959	5992.9	9547
6445	3476.4	2015.6
7166	8152.3	5293.3
1266	3444.6	5804.5
8062	11.634	2238.1
4349	6110.6	640.87
1030	5324.6	6313.5
1020	5361.4	6290.1
2878	5643.4	144.44
5526	872.44	8765.7
1387	7722.2	3514.2
2701	1251.5	2811.8
603	3564.2	2261
4207	121.84	7397.7
9724	9913.2	6653.4
2209	6816.6	3582.9
1405	8253.5	9282.4
1975	6552	2428.3
325	8576.8	1527
2902	3804.7	771.7
1062	4150.3	3331.6
2651	8589.2	270.56
6626	5826.5	5873.1
190	774.65	8897.2
860	9787.6	4341.7
512	6310.1	9416.8
5078	119.41	9759.1
1237	5529	1361.5
5058	3363.5	3077.2
9312	9534.6	5453.4
6416	6114.5	1312.4
3112	3814.5	3104.8
4770	661.61	316.89
7767	6089.6	369.29
4597	9976.8	8256.4
7791	4710.2	8615.2
9403	7160.5	104.42
1776	2069.1	7433
7233	8885.8	9324.7
1381	3232.9	8139.7
5910	5002	9219.8
1741	8217.2	1776.3
909	1410.2	1608.1
3850	5176.4	8048.7
8107	6261.5	6829.2
6486	4442	4157.4
1	3433.1	4034.3
285	4656.7	7530.6
5184	6755.4	893.74
105	8250.7	3481.9
8260	1203.4	2.8871
1475	9410.8	135.37
6556	4817	6390.3
3749	1809.1	4981.5
4496	7503.7	9863.4
59	2500.9	5593.2
995	7223.1	8136.5
5480	7894.5	4466.7
4836	5023.4	2828.2
9076	3243.7	9023.5
7963	3017.2	7229.9
5058	3542	4412.5
3592	2635.7	1548.2
3241	6239.6	1985.7
9119	4111.3	1294.9
5840	5051	9196.1
4192	8874.5	9325
6629	3659.9	6491.4
1903	2981.2	5660.9
8237	6234.1	94.214
2081	1970.2	436.2
246	5695	5314.2
1493	4519.5	6168.5
6620	8281	5420
534	7734	995.65
2257	5892.5	1987
1667	9983.1	5351.1
64	461.08	4106.2
1516	4929.5	1309.8
2798	4464.7	4412.8
4185	7016.6	5798.1
7309	6547.7	9661.4
246	8259.6	7437.5
71	8295.1	7229.3
1742	646.99	8884.9
5821	6630.3	8227.8
906	9128.1	273.54
4683	6032.8	2232.8
3927	5263.6	9835.8
5828	8962.6	9572
37	4470.8	6059
5354	7410.3	6295
5414	2025.1	822.27
3434	9197.9	772.34
9007	8949.3	8609.2
720	128.11	2842.9
5525	1777.5	445.96
5312	381.39	2834.4
9824	6834.4	4257.7
2730	3314.7	2923.6
6218	8996.8	6007.4
5010	5071.4	2840.6
2765	6383	2012
4143	2303	7510.2
4426	8828.2	7300.7
1875	7277.7	8114.9
3714	4807.6	2530.4
2024	7220.1	1604
5094	3502.7	4418.1
3691	4330.3	9142.7
8280	6545.8	2149.7
7551	8520.1	2541.7
3114	6743.5	2130.6
1626	157.78	4909.9
1392	9926.2	6073.8
1026	5026.1	3737.2
4748	7232.4	9193.3
2304	5282.9	8291.6
1969	5885.6	1250.7
1375	9548.3	4031.3
8827	250.91	8104.7
1853	1026.3	5808.1
2228	3023.5	1482.4
971	6137.6	1309.2
9707	9061.5	5812.1
6544	4713.6	6298.2
1976	3639.7	604.28
9186	4785.6	6337.5
1362	4660.9	1174.7
9185	811.88	1109
503	7984.6	7909.4
785	8193.6	3472.2
247	7221.8	5971.8
1620	5847.2	5908.8
9419	6707.8	3537.9
3784	8797.8	2458.3
4224	1119.7	2275.2
8042	6070.8	7037.7
498	201.19	9801.7
5158	1188	2809.3
518	9519.4	4409.5
535	7748.5	1008.9
8107	7828.4	6284.8
177	859.06	6066.3
5986	7316.2	8342
502	9635.4	8175.4
1951	6002.9	6828.2
5409	7422.3	9810.2
6873	2783.4	7977.3
642	575.91	118.25
532	1530.7	3950
1718	1060.1	6382.6
112	5369.6	9715.7
1554	7524	9875.6
9438	1099.2	3757.2
4699	182.81	9767.7
1632	5840.3	7183.6
9005	5024	7119
3481	5888.1	7248.4
1714	3756.8	4928.9
7670	1012.7	206.08
3818	7277.2	5117.4
4314	2100.3	333.98
4225	5908.4	6677.2
1067	2145.2	4861.4
1360	6093.3	7437.8
4647	2534.8	9045.7
2115	7612.8	1155.6
1397	9185.3	1754.4
7492	4702.1	9667
7127	196.38	9554.1
5	9189.5	7244.5
7162	1787.4	6317.2
5731	7162.7	34.686
1629	4906.7	4205
3117	4173	3412.6
4707	6677.5	5593.7
136	8335.9	9236.5
124	9311.5	5580.7
929	9666.7	2457.5
1467	6407.7	1777.9
283	2767.7	930.95
1105	5817.7	8230.3
6198	9034.5	6034.4
8237	6519.2	9009.4
2588	5701.9	423.91
1516	427.92	346.47
7268	3528.5	8724.2
3762	1065.7	8709.4
208	8007.9	5868.9
7612	5776.8	6067.4
950	8590.4	4573.6
5643	6396	9100.4
2277	9296.7	1666.8
1519	502.47	8235.4
9488	9819.8	6546.3
463	8270.7	3217.1
464	9801.4	4191.4
4302	3988.4	266.06
3062	4158	2055
953	8446.4	4477.9
9460	2076.3	6768.8
1812	2561.8	7876
176	8837.8	4850.5
2773	7120.3	7977.6
2901	1100.3	7858.4
708	9526.8	8860.6
3283	1699.6	4432.5
143	7376.1	7259.1
3550	6317.1	7427.6
5895	1581	8714.8
2658	5700.5	854.42
674	4034	605.1
1171	9743.4	5934.3
9697	722.82	8610.5
9540	3856.1	1414.2
5993	1090.1	7323.3
1728	2833.4	2820.9
8535	921.52	1027.6
457	1216.1	5470.1
4313	9913.8	9507.8
7659	1262.7	2749
4805	514.05	1276.4
5069	4244.9	9475.5
5043	1799.1	4984.3
286	1251.8	9477.8
591	4368.7	9675.3
1359	525.99	8190.4
7667	4472.4	5535.2
7365	2826.5	5445.9
593	7081	2488.6
2872	6425.4	6334.7
502	6633.3	5304.2
9771	3279.9	3667.3
610	9304	5710.1
1763	5072.6	1892.3
9207	6732.7	289.1
5066	5003.5	8010.5
9647	127.37	7368.8
5524	876.27	8775.3
6632	6371.7	1247.6
2912	1517	6520
2544	5206.1	417.39
3836	7312.2	8800.7
9649	1516.1	3121.8
438	1168.6	2261.8
424	3992.3	154.76
4005	2265.8	2041.1
402	5242.9	8602.5
4235	5070.5	2844.8
4004	1919.8	9493.6
8281	584.05	1298.7
3852	7113.2	6548.1
4012	1672.6	4352.6
3404	1147.7	4201.3
2825	3001.5	957.48
8502	2871.3	1439.1
1582	7573.1	9804.1
1402	2740	8946.2
301	6595.5	4704.1
8447	3097.8	458.9
7643	6655	1688.2
6418	1684.2	2161
2196	3200.9	112.88
4867	7305	4016.7
7694	214.38	4706.4
389	1118.1	9341.3
2398	859.52	5995.4
4	6092	4089.2
1563	586.87	1640
1333	5011.8	3322.9
5722	9553.6	4446.5
2236	1991.7	9360.1
1380	3226.6	8225.9
36	7959.8	1571.6
1631	1678.8	2005
2928	6077.6	9402.8
5627	2185.4	7910.1
5131	4980.7	6156.9
298	7598.3	8847
31	1544.1	1022.4
5544	7328.5	9138.8
9878	3464.2	177.02
5592	6462.1	602.3
3593	2366	7446.1
3186	8262.9	3861.9
438	4035	2314.6
4790	3562.9	631.12
1121	3719.1	4504.5
1109	2063.3	5705
618	9033	1644
1717	7224.9	6234.9
1139	5750.1	7072.3
669	6507.1	4793.8
3440	3197.5	8263.2
7961	2977.3	7260.2
6779	5111	4990.4
4155	7020.7	5825.8
394	9431.7	3746.7
389	3989.1	9776.4
3829	7557.8	434.91
7452	6642.9	1664
2677	4749.9	1870.7
744	7886.9	388.43
7664	6397.1	7838.6
6545	4804.1	6307.8
1837	6726.7	425.76
1988	3672.7	585.59
366	6144.3	9959.7
9652	9006.2	1589.6
287	8168.9	2752.2
2121	9738.6	5864.5
214	4833.2	2020.1
6124	732.66	1683.9
869	9971.4	8222.3
1713	5695.8	1.8954
4084	1928.4	9548.7
1676	6686.3	6282.8
4381	2789.7	966.02
1796	4316.9	6239.7
7424	6118.7	9319.6
9971	8056.8	9727.1
2383	8594.8	362.76
8303	3020.2	4473.6
1831	2144	7197.4
4941	6598.4	8845.8
4490	4335.8	6186.2
15	6314.2	1907.7
2830	8652	4226.5
6324	3526.6	1689.4
1	5283.1	7145.7
3108	4815.7	1978.8
191	5930.9	1828.1
243	7318.7	4936.3
200	1868.4	3537.8
8174	3311.8	7088.6
2850	6671.9	4784.5
8748	9565.8	8111.2
7157	77.111	7257.6
593	2174.1	2493.8
2131	476.72	697.16
2952	6734.5	402.01
1986	7875.9	3364.4
291	8753.6	2487.8
2542	6975	7326.8
391	1181.2	9284.2
1360	2935	3513.3
4632	5676.8	8431.6
5043	1542.3	7282.4
841	7002.4	8482.3
1215	2014.6	9316.6
435	4357.2	6965.9
3089	787.51	6055.6
1214	7898.9	4509.1
4014	4833.4	8516.9
706	6705.6	2546.8
1733	6173.4	2327.6
462	1944.5	6142.7
122	5536.7	2555.7
6701	8401.5	3046.9
6990	771.18	1197
328	8685.1	6340.1
8344	9996.6	3589.6
1549	8363.2	4590.5
1945	1359.8	9255.3
2625	5702.2	441.15
242	1354.3	7531.5
4249	2951.6	1366.2
9162	4090.2	1999.5
5178	4234.9	1565.3
642	4759.7	9032.1
2185	7474.8	6294.8
3556	1896.7	9407.2
1299	3181.7	8252.8
5146	3823.5	2661.3
971	5548	8420.7
2670	6533	612.79
9314	333.48	6816.9
599	1216.8	2570.4
2852	589.01	2341.1
877	225.42	78.837
4211	3388	9613.1
7761	5822.7	3863.8
8702	6868.6	7179.5
1287	6369.5	1281.4
405	4004	2981.4
154	1598.3	9874.9
1623	2172.2	8311.8
515	6738.7	9120.1
2816	6208.1	153.43
2191	4214.2	3670.9
4392	5881.5	3595.5
5182	7042.4	7197.9
727	6929.9	8599.1
214	6061.5	7234.9
1838	6747.2	422.29
8493	2963.1	1434.2
1029	5326.5	6246.2
2437	66.95	3844
5879	5871.1	1748.8
1244	9344.7	844.76
2642	3747.2	274.19
1312	2088.6	6053.8
7229	175.19	9838.6
8486	4981.3	9529.2
5440	5701.6	5124.1
644	7032.7	3308
144	9085.6	1209.9
7269	4982.8	4731
147	2293.4	4622.3
2533	487.79	3440
2162	3632.9	4897.5
4375	7686.7	2.8087
4422	3683.5	6278.7
8114	7544.3	863.15
5190	8040.5	5541.9
2388	1464.5	3149.1
210	2551.4	8452.8
1249	1191.2	9822.6
267	7238.7	7444.9
1164	655.79	4856.6
330	3351.5	7581.4
33	4185.4	9730.5
823	8705.8	4279.1
6580	8820	9095.9
1457	590.48	4324.1
1515	6724.6	2533.6
168	8870.5	7399.5
714	4090.1	2315.7
3569	513.64	6044.5
4379	2778.2	950.88
715	1088.7	7871.2
1658	5808.4	6288.7
680	5469	7733
3	6975.5	3565.3
914	1942.1	6160.7
3721	470.97	9116
2588	8292.9	6411.9
9019	3397.3	7547.1
4878	2747.4	6523.3
2629	2839.5	1177.7
9436	5271.1	7361.5
2233	7561.4	6918.8
6227	7401	9399
6238	3150	1066.8
4107	4975.2	6155.2
100	37.327	3401.5
9538	4988.5	5896.9
230	1017.2	1331.7
832	9241.6	2498.6
1495	4260.5	1541.3
172	5127.7	1869.2
6070	7351.1	9188.7
1165	3833.2	7913.6
6944	7107.2	9872.1
2288	4132.3	9742.5
5874	708.1	3359.3
3220	9578.1	4448.5
3254	7689.1	9459.4
1149	9120.5	2344.9
1728	7297.1	6260.6
34	3352.5	3066.9
6255	2887.9	8960
6366	4857.9	8510.1
1655	3366.2	9013.1
1367	8373.8	2095.6
4411	5903.4	3653.2
1623	6175.7	5152.6
893	5037	3774
8698	6883.9	7114.6
6698	5952.5	9635.6
2486	3167.6	1055.5
3653	8639.8	217.49
9043	3362.7	2156.9
6815	5096.4	4957
1	22.015	6833.7
7442	96.933	5024.6
4794	1555.2	974.56
1993	2984.9	5617.9
6251	737.08	9495.4
246	2901.3	7879
9767	2509.1	843.36
8527	9554.9	5433.3
335	4423.7	4382.8
1620	5405.3	8862.6
2753	157.98	3251
289	1997.9	6717
2581	3833.5	8353.2
2340	1249	8027
5245	4658.3	7942.9
2791	3242.4	3588.8
1836	2003.7	6560.2
2545	2964.8	768.45
4578	2964	901.04
3067	7631.2	6576.9
7656	5083.2	2872.2
1252	5011.6	7946.7
121	3043.7	1171
5991	2326.6	4131.6
2825	8942.3	9638.5
255	9930.4	417.55
2946	3638.1	6511.1
2438	4039.7	771.88
9762	2521	778.19
2287	6056.8	9318.3
115	4444.4	2072.8
2041	2575.2	7611.5
6987	739.89	1112
3816	5653.2	5691.3
1577	2271.9	7796.2
5815	6845.5	6479.2
5844	3457.2	7316.1
213	7778.2	8803.1
3284	1687.9	4377.5
7653	1351.5	4149
1335	4468.9	6896.7
434	142.74	2313.1
6368	5172	5556.8
5396	1272.1	730.23
5663	12.799	3248.1
1501	7767.3	9024.1
1324	1137.8	7621.9
4882	9539.4	9300.4
7110	5697.6	1544.8
7637	1641.8	2847.6
120	1347.7	673.03
8103	8084.6	7667.8
31	7297.1	5877.9
7933	5232.9	9864
9009	8953.3	8582
2668	2506.4	2230.1
7800	2315.6	4161.1
172	8864.6	3243.9
289	4735.6	3649.4
1123	4431.8	2378.9
403	8909.3	8546.9
2042	3031.6	1605.7
213	4021.3	4660.6
3872	887.19	991.14
1252	7444.6	9856.4
6466	4317.8	9076.5
1210	7347.6	6222.6
5678	4984.8	9225.3
2026	7236	1606.7
1948	1861.9	4002.2
4916	7243.7	6009.3
9618	982.25	4573.9
5759	2925.2	7748.6
4652	7712.3	9487.1
5484	555.09	685.02
7344	1812.2	291.49
4169	4927.8	697.3
3255	5452.7	7746.4
1682	6896.1	3859.3
1474	5095	8473
8779	4807.3	4203.4
2287	1961.1	6211.8
505	9782.7	8212.1
458	1616.8	9909.8
3120	4891.5	1992.9
2104	5839.1	8018.2
6470	4838.3	2512.2
7573	3052.2	2457.1
1553	3132.2	6072.1
439	812.8	2121.1
1049	1411.1	7334.9
5909	5044.2	9218
1909	4407.8	481.67
200	6323.4	5842.4
4775	1576.3	957.34
857	9686.9	2540.8
8965	9351.1	7112.5
2150	4029.9	4658.3
1193	6793	7181.1
121	8030.4	5471.2
2889	1152.7	4715.8
6330	787.95	4914.7
440	2813.3	4877.7
6549	9351.2	36.978
4638	364.8	1681.6
6856	7496.4	708.26
738	1992	4204.7
2726	5044.9	2947.2
34	5475.8	252.86
2074	2595.6	3242.6
4572	5873.7	6820.1
566	7322.3	9151.2
7272	326.63	8.9176
6984	815.61	1077.5
2639	8097.2	1731.1
2991	3009.3	1268.1
4052	4391.3	5707.7
1305	7891	495.46
626	9560.5	4412.3
569	2654.2	1323.4
3033	4576.3	6516.7
5184	7450.1	9385.4
5135	3518.2	2866.9
175	8859.8	4890.6
7434	9526.8	9768.9
346	2720.8	961.44
1176	7755.6	9870.9
2030	1594.9	9769.1
1212	9044.8	436.57
2291	8057.2	7211.3
2421	3447.2	9627
39	5734.5	5126.8
5883	193.83	9808.1
1261	7652.1	800.29
1496	746.48	9882.5
7682	9543.9	8174.9
4618	7571.6	4634
1941	2689.4	1023.5
6132	7052.1	6247.1
3682	3689.2	4516.3
3039	9802.2	9939.3
8479	7437.7	6288.3
6095	7339.8	5673.8
9776	6995.2	4497.1
628	2354.4	8975.3
423	1970.2	9016.3
8422	1271.2	5445.4
3184	241.84	8599.1
4351	8679.2	7026.6
5608	1744.9	461.34
1241	9148.5	9083.2
7363	9057.8	9923
5872	8858.6	2815.4
3652	2013.8	5228.4
212	5086	8303.4
1019	6965.7	234.62
244	6264.9	1924.8
4326	3365.3	5164.5
2830	7274.8	6037.5
980	8762.5	6401.1
7783	4152.3	5737.5
519	9565.9	4331.5
8499	2964.9	1417.4
4588	208.44	8208.1
1324	3222.7	8233.3
8800	9871.8	3146.3
2	2307.9	8416.8
1271	6323.8	1261.6
9079	7502.5	973.4
1785	7188.1	0.84625
481	207.42	9701.4
436	7490.8	4870.4
3050	9135.7	6487.5
8489	5052.8	9241.8
184	5157.8	5517.2
2270	4747.7	8462.6
7408	6286.2	1264.5
667	6505.9	4768
1440	5507.5	8558
1898	9660.9	2392.8
2061	4360.1	9742.4
1229	6320.3	2631.7
2006	1811.4	8511.6
6779	242.73	7413.2
907	3964.2	5669.1
9196	811.03	1153.2
8289	138.6	2458.2
9252	9031.9	3119.9
7	3460.7	4048.2
5994	3325.7	451.97
1935	7889.5	3846.2
2181	9165.7	2796.1
4779	8565.9	4600.7
287	2807.5	1720.4
528	5028.4	2821
66	3838.8	4882.7
186	3078.2	9448
2158	6703.3	2180
2451	2230.9	9197.1
6775	3482.1	512.22
5060	8277.2	797.48
1569	7535	9840.4
9278	9146.7	3156
59	4106.1	2309.3
6980	5909.2	2015.6
1302	1737.9	9111.3
650	4508.9	6666.8
5940	1122	4244.9
2680	3325.1	2944.1
575	4970.3	4708.3
687	5291.7	7136.2
1604	3545.6	8444.3
6134	9158.5	2765.3
4727	6618	4067.4
160	9478.2	1403.9
6003	8972.5	9660.7
985	8058.4	7646.7
7828	5479.8	2513.4
3440	9644.5	2280.7
3311	9848.1	2809.4
111	9584.2	5422.8
2591	5727.6	420.9
9893	3301.5	484.71
5933	9684.8	2973.4
1035	8197.2	1768.5
8901	2333	2160
810	6082.2	6769.2
2605	5058.8	2958.5
7608	3016.5	2500
1732	1960.9	5020.9
4476	2282.3	4645.7
110	7358.2	9142.2
470	474.79	574.17
1146	6140.9	5241.2
1993	1929.8	5567.1
6306	1948.7	6369.8
2826	4585.7	1481.1
2197	3617.6	8418.4
2859	5618.4	680.15
5118	5292.9	7137
8471	673.29	1660.7
3671	3402.4	1623.9
2391	3591	595.24
3184	5513.1	3282.5
3363	9559.7	2213.6
149	2259.9	4591.6
1384	9053.9	6026.4
8784	2025.2	6120.3
3	6879.7	5880.1
973	871.3	3496.1
1297	7324.7	6712.5
580	1869	8009.2
5959	1995.5	5773.7
6757	8342.4	3024.9
9895	3373.9	466.75
1837	5570.5	7484.6
9739	4368.7	555.37
722	188.5	2876.6
1326	9774.1	8169.5
2257	7300.6	2399.3
9653	6475.9	134.07
1830	9760.8	677.87
2153	6489	451.4
2444	211.67	239.79
9244	3205.5	8223.8
1056	5228.5	4516.5
5480	5758.1	5034.3
139	8405	2534.8
5989	2865.7	9062.9
3694	483.21	9086.6
3724	3635	4492
4189	5919.8	1589
1940	2103.4	7478.8
7792	9883.6	2790.5
2381	7313.3	705.89
3832	7318.2	8825.5
9828	5917.5	1995
820	1228.6	6475.2
4001	9732.7	2645.5
49	6960.1	7234.6
266	5166.8	4985
5486	1522.2	5759.3
4793	3798.3	5156.3
9281	6279.7	2012.2
7269	7451.3	9368.1
6399	6608.4	8239.7
9467	6084.7	2321.5
793	9452.9	7719.1
5943	9440.1	9760.5
1918	3677.1	2592.4
644	3135.9	7245.5
915	8056.2	7000.2
7073	3000.9	9793.5
2180	955.61	8760.8
978	8781.2	6359.6
9411	9221.3	2682.8
2537	6913.2	7354.6
2267	519.64	6069.2
9884	1092.8	9275.8
515	6283.5	9418.5
8786	4157.8	6182
647	8773.8	6682.4
908	166.93	7238.4
2575	3201.1	8234.3
707	7525.8	6890.4
1459	2941.2	6726.8
91	8859.7	2833.9
646	2558.7	940.11
1255	7804.7	9873.3
1610	628.26	3490.2
3	3034.1	1642.4
5486	4146.1	3267.4
131	8211	5032.7
2318	1986	6554.1
1197	956.12	4572.7
2806	8214.9	5352.3
209	7318.7	7388.5
337	3372.2	6704.6
5063	835.71	9881.9
217	5201.9	6736.1
8238	6250.3	99.781
2906	8189.3	2728
8286	6535.6	2169.9
3879	1076.2	8704.5
7161	2739.3	1548.6
2040	2614.1	7683.2
283	176.24	9784.6
2442	3169	4044.8
3871	9911.4	9857.5
663	5979.2	9490.2
7175	5616	634.98
1180	7727.6	9893.9
996	577.54	7262.2
124	8159.7	5029.9
9856	7512	9807.3
5678	4236	8270.1
6878	7107.1	9517.9
1939	5493.4	269.01
479	311.93	6949.5
8577	8462.2	1170.4
308	3978.5	9907.8
1213	3081	9723.6
3460	5535.3	2596.7
5471	488.2	636.25
4	5362.2	7089
3107	4865.9	2032.2
7159	9151.7	3632.5
4100	4732.9	9056
4936	8304.7	277.03
2902	2558.7	856.21
1473	9322.2	8033.7
1376	2182.3	2504.5
6163	2201.6	4617.1
3980	6518.7	4738.7
4536	2679.3	6205.5
284	353.37	9861.3
6644	681.01	4191
6578	8752.3	9087.1
4706	7327.9	2230.6
42	8875.3	9811.7
245	5991.2	7658
1767	2208.7	233.61
7155	170.54	7240.9
693	4461	6872.2
4272	3349.9	383.18
3540	8478.9	6979.5
7027	7639.5	6652.9
4137	8688.4	4842.3
6576	7128.4	4423
9923	7651.5	4632.8
7421	3006.3	5262.1
831	5533.9	2540.4
3304	1433.1	8388.6
295	9881.4	9529.8
202	8884.3	4891.3
2797	5036.2	8688.5
807	2847.7	8429.7
3638	4914.5	3509.5
8891	5843.3	3571.5
7198	258.74	3258.9
4884	6336.1	428.68
3518	6495	1474.3
271	3090.8	638.23
6359	2195.1	5945.7
1202	4632.4	399.44
3044	3214.9	8229.2
1628	5812	5946.2
7030	5262.9	3432.4
2153	33.116	2942.7
182	9108.6	3115.5
1144	8340.4	2907.8
4000	1977	9389.7
1228	8255.9	382.23
3280	1443.9	1637.9
2171	1590.1	990.9
57	7302.7	726.56
3803	3089.6	1038.7
2624	5693.3	407.69
1990	9612.5	6953
589	3092.1	5130.3
2518	1291.9	8825
3846	6435.5	8091.9
9135	4934.8	4792.9
6771	3425.7	480.11
1159	2991.7	1428.5
15	5855.8	9668.5
1701	2915.9	1407.2
4	2970.8	1696.2
1934	1187.1	4181.5
5855	8135.8	9667.3
7214	2356.6	895.37
8633	680.47	3444.6
3769	8160.9	460.03
1965	2699.7	6269.6
9845	2613.9	5333.2
2138	9212.3	1205.1
7407	9066.4	2409.6
1006	5874.1	6687.2
1360	5094.1	9240.3
3717	5960.4	3466.1
8653	7414.7	7739.4
729	5373.9	4020.8
324	7138.2	4783.4
10	4273	8594.4
2723	1447.2	1609.5
7685	9105.4	8376.5
3931	2553.9	2665.1
265	2657.6	1162.6
3819	8945.2	4646.9
56	7345.6	422.22
609	6445.5	2101.8
842	5739.9	7039.5
48	5715.1	7012.1
4310	9331.3	6592.2
4553	4175	9762.7
5348	1962	864.89
98	6092.5	5712.9
8485	2945.8	1456.8
166	839.47	6048.8
9194	8379.3	1516.9
1555	5036.4	9200.2
2548	126.99	1484.7
9130	7409.4	1771.6
2676	3987.4	316.24
5065	3415.2	9638.5
5065	949.53	3620.6
616	8629.6	9941.6
2309	8255	5425.7
4613	747.96	8829.5
3237	6261.8	7403.9
4180	189.72	29.943
1136	1664.8	766.61
915	7665.7	3491.6
114	4481.4	174.98
1389	5543.9	5718
1358	7095.2	7234
1753	1603.7	5687
4056	4410.8	5722.7
5514	6343.3	2509
9885	9785.3	4912.3
1976	2619.5	2899.3
2971	4522.2	3106.1
41	4502.9	5691
4193	6479.6	6497
3841	2550.7	582.62
2290	8757.7	6470.4
3683	7014.7	2132.8
6511	9597.6	2350.6
5503	8742.4	5599.9
9415	9323.6	2528.5
4762	9651.8	6152.7
6614	5609.9	2560.3
156	2957.3	1452.1
74	8624.7	2329.2
100	2200.8	2475.9
8036	6061.8	6966
861	3331.6	2931.2
1836	4072.3	120.32
178	5745.4	7104.7
7196	2901.7	1694.3
464	732.22	2155.9
272	1845.7	3636.3
7953	3013.3	7276.2
3005	5976.9	9531.5
439	6731.3	9633.3
9663	1902.4	4131.8
9436	7990.2	6135.7
1186	9566.9	2234.1
7830	4692.6	8578.5
1302	5187.9	5923.2
6777	1499.8	5798.2
3303	1377.9	8420.4
1236	8896.6	2534.6
6970	1322.3	4145
4890	1035.6	7486.4
143	8887.9	7259.8
436	1162.5	2232.2
1074	5656.7	5077.4
88	4573.4	6526.4
1401	3187.8	8247.6
2136	3435.1	5941.4
5766	2973.3	7713
126	3312.2	8954
7448	9139.7	2450.8
4325	5060.6	9178
4	2668.4	2906.1
1152	6441.5	3820.8
9007	9196.5	2660.7
2378	2016.5	6877.5
3659	7227.6	9740.2
1604	6788.2	8418
27	3642.7	624.56
1062	2777.7	9966.1
4824	9943.1	3962.2
4910	2666.8	1271.8
821	7354.3	1842.4
337	6593.3	2682.3
871	2011.8	6430.3
2115	526.43	2366.5
3439	5567.1	2566.4
99	7930.8	6228.9
2434	4790	6368.6
7767	269.22	57.43
7422	2649.5	2931.8
1434	5501.9	8551.6
4684	2520.3	8531.2
1494	4282.6	1562.9
1533	9126.1	6519.5
6412	526.19	2396.6
7670	1556.1	3162
4879	931.09	169.75
2410	7491.7	4861.5
677	6519.2	729.92
1342	4598	7038.2
242	9487.7	5552
245	5797.1	5647
8503	1073.2	7895
6744	3044.7	5916.1
63	2352.1	4637.9
4619	6794.6	9681.7
5967	9757.9	338.97
243	3806.3	1128.2
7954	3034.9	7277.7
5900	1077.2	7873.4
4884	8747.6	7885.3
1164	1093.6	8882.9
23	2907.5	9103.4
8254	6473.5	8962.4
189	7109.1	9851.6
4160	5995.8	1544.2
290	6917	4294
1147	7233.6	5845.1
4477	5979.7	2021.4
4064	2106.6	6996.3
4531	9664	7702.9
1141	7122.3	3808.4
4754	6533.7	9567.7
2536	6910.5	7392.7
6251	6136.2	9312.3
6222	7854.3	720.74
6255	2832.7	9331.3
1292	3222.5	8280.6
5967	1917.6	4629.9
351	5790.7	3824.3
7629	7808.4	8825.2
4316	597.83	9870.9
6	2305.6	8389.9
52	954.93	5402.1
2418	8247.8	798.99
8821	2307.8	4751.4
2452	7041.4	4010.4
6847	2996.2	7756.1
1170	9203	933.25
423	1220.7	2269.5
927	9646.1	2412.5
3653	4847.9	794.08
911	7604.2	2871.8
1331	5125.6	1662.8
9027	9265.9	2633.6
4	5533.5	7783.1
1670	9686.6	2487.3
3255	7689.5	9473
851	9797.4	4405.2
4499	4183.8	4568.5
2230	8854	6652
88	7394.8	9176.8
2316	5188.6	2820.1
6262	1886.7	1427.7
3250	7454.9	6259.9
8445	892.97	8443.4
832	7052.1	1892.8
1039	1515	7278.8
942	5670.2	175.34
3002	9662.7	5893.6
1179	6228.9	3796.7
3207	2728.6	6134.6
4791	7194.6	5975.3
1359	6055.8	7418.3
5147	4496.5	3055.5
74	7429.4	5731.2
4568	9817.7	5870.2
315	4445.2	6679.4
6556	8826.8	9053.3
663	9231	5591.7
3121	3694	1539.6
8800	9612.2	3865.6
983	8062.7	7599.2
4715	7873.8	2205
1031	5330.6	6308.4
3386	1144.2	4222.4
6277	1347.3	9210.4
1427	654.78	2697.4
5759	6036	3315
2964	6024.7	9451.5
2577	227.25	4322.2
2790	1569.5	1038.6
6075	3907.9	9712.5
59	4480.7	5502.9
12	7161	3693.7
3854	6338.1	6101.6
323	7677.8	3494.9
8448	5427.8	198.03
9728	8088.6	3160.1
2826	8504.8	5248
6203	8900.3	9659.7
4898	6588.2	7369.5
1267	4404.6	4548.3
2151	6481.4	461.27
2410	2079.7	5195.3
1116	85.475	1327.8
4034	2613.3	2776.7
5931	4086	1558.1
2767	3442.9	9085.6
1683	3502	5892.1
7179	5606.7	612.07
1078	1121.1	8916.2
2721	2706.3	8426.1
5426	3685.8	4542.9
1491	6146	7648.9
1182	1929	6454.2
618	3205.5	4257.9
1559	7846.4	522.04
113	6843.2	4290.8
1655	6319.2	4642.4
1129	7642.4	870.77
1357	9777.2	1995.3
4078	4925.9	4182.1
3679	2568	2095.6
239	163.51	9820.9
697	955.56	3107.8
685	8214.6	5489.9
9124	1409.7	7373.8
1084	5025.1	9301.6
547	40.35	2818.6
2039	9319.9	105.76
1647	9578.4	4467.8
8805	5736.7	364.46
3138	4141.2	5385.7
4898	4847	7057.1
5157	3796.6	9163.9
204	8916.3	4875
172	1195.3	7675.7
216	2039.3	6841.2
3672	3702.2	4462.8
8997	3730.5	2991.2
7524	3997.5	767.77
3745	5054.4	2856
4265	122.46	7333.1
1606	5817.3	5917.2
7387	1138.8	4234.8
6370	4813.6	2507.4
3837	4468.4	5533.9
4646	4404.9	6674.8
1301	4468.7	3758.3
6334	5422	8425.2
784	2476.7	5287
2478	2847.5	8618.9
2639	4196.7	6181.2
7092	7.0461	0.32507
5311	7485.8	7871.2
711	8225.6	1759.3
687	1778.3	7323.1
4125	4409.6	552.6
6128	8931.6	9603.9
7382	147.54	70.491
402	4723.1	1791.5
9933	9760.6	338.68
868	3924.2	3035.4
4963	4336	9047.6
1047	605.4	4178.2
6580	989.45	190.01
2210	9594.6	6706.9
113	9559.2	5415.6
321	6086	9456.5
99	3843.8	7098.7
580	3419.8	4032.8
4847	4988.9	5850.1
3123	5574	2482.1
1985	432.87	6330.9
2	5501.5	7730.6
2300	6458.8	1059.6
7554	9568.5	8161.7
197	4889.2	1980.1
4852	8734.5	5853.6
6294	1475.1	8612.7
8307	4283.2	9521.4
3851	7850.3	2165.3
7677	8008.3	3213.1
6313	2001.5	6424.1
1020	4331.8	8617
482	663.13	1689.7
109	228.67	9775.6
405	3980.6	535.85
6145	5387.7	5361.9
6511	2614.9	1014.4
17	8309	5315.2
5016	8796.8	1886.7
816	878.69	1517.6
409	3225.1	1086.8
3727	5343.1	9564.9
3936	2561.5	2681.8
220	7972.9	5903.3
750	4959	3681.7
2575	9714.3	290.28
4267	551.04	6112.3
816	5405.7	8285.8
642	6940.5	6971.7
199	1857.5	3532
2779	9226.4	5284.9
4402	3756.9	8182.5
6494	4808.1	1506.2
7545	21.162	3831.9
9829	4840.4	6632.3
4780	2131.2	2619.9
241	7327.1	4927.2
7565	8427.1	1116.6
511	7943.7	7977.3
4201	123.93	9036.9
477	1299.4	2238.4
3790	2650.3	1898.1
8736	5481.9	7582.3
6384	5195.5	5546.7
9737	3452.4	525.92
9559	5870	7075.5
5938	9515.1	9763.2
7936	8055.7	9950.9
457	1606.4	9866.9
5681	9685.1	2392.1
8557	9592.1	2458.8
9893	8871.1	4918.7
262	6765.1	5277.5
2008	1517.4	2159.6
1816	3095.5	9744.8
246	7281.2	6014.8
947	2704.6	1276.1
7456	6258.8	2036.9
7764	6907.3	7364.6
1583	2895	3450.3
30	1746.7	6010.7
6522	6890.3	4217
551	6392.1	1960.3
1630	5838.5	7212
11	7312.1	7264
1374	3204.5	8225.9
915	126.73	7271.4
34	9294.3	7184.2
1991	1133.9	4330.5
8	7340.1	2479.4
5656	5805.8	8045.7
8463	715.83	1728.6
1236	287.67	3299.2
299	6915.4	7623.1
6160	5427.4	5427.3
4382	4766.2	9058.3
6071	9756.4	8181.6
325	7407.2	9764.8
666	5053.3	5279.7
5977	2889.6	9060.8
4611	9701.9	6268.3
52	7149.5	3687.3
390	2518.1	2276.7
2659	7656.4	4400.5
5462	5501.7	209.5
417	2740	1034.6
1508	6040	6408.4
7319	234.74	3338.1
4226	762.75	4917.7
3289	8835.9	8881.8
9660	9237.4	970.3
1257	7334.8	9136.6
63	7958.5	8256.7
751	5031.8	3746
97	8600.4	4718.9
970	7475.3	4154.2
3188	2688.9	5080.3
187	9660.2	8074.8
6597	7098.9	1846
8649	4110.1	6863.4
247	4499.1	2637
4659	5461.3	8568.4
488	1329.1	7047.3
6522	2672.8	1004.8
6008	4863.5	8086.8
305	158.29	9807.6
918	1934.2	6205.9
924	8047.4	7621
5939	4412.6	3945.1
5250	3806.4	8114.2
1	6772.8	9611.8
7174	5620.9	635.51
4277	3519.6	9641.4
2	7394.9	5723.7
2601	9355.5	6091.1
971	2953.4	13.948
861	5724.3	7114.1
1632	5401.9	8875.5
1442	5518	8590.9
1783	8855.5	2765.2
1382	1096.4	9464.4
2179	6222.5	153.62
4880	8821.3	7892
509	915.5	157.45
324	8575.5	6333.9
7717	3993.9	9460.4
5742	6968.5	250.96
5037	1590.3	7315.3
6643	9276.3	7079
3593	9293.3	65.509
4798	6045	7028.5
6616	7534.8	9798.8
294	2028.1	6726.4
8223	1870.2	3549.2
3386	654.88	8626.7
642	5463	7783.5
257	165.73	9628.1
8711	4175.9	1698.7
463	245.67	3670.4
4697	122.98	9799.5
2044	3788.1	7112.6
1382	1084.5	8781.3
284	8022.7	4947.9
8178	3385.9	7000.9
1550	8370.4	4631.9
439	5933.3	2593.9
3866	3202.2	5806.6
5393	3629	1560.9
6113	9293.5	120.11
2	6651.5	5229.4
6251	3784.6	3151.1
5638	3146	6067.5
2925	8909.1	3606.4
6780	2574.7	7889.9
643	2289.2	407.49
2962	7929.3	6274.8
3638	5188.3	3439.3
8591	7863.9	491.37
9197	2330.8	4683.4
7075	5953	2628.6
9176	4897.3	3284.2
6145	6583.5	9601.8
5730	5790.3	1299
553	6659.3	5305.9
2422	7478.1	1537.4
313	6254.3	1938.8
9727	3950.8	2991.2
3635	518.31	2296.3
5536	2753.6	8011.3
2108	1898.9	1570.3
9756	7813.8	564.63
4651	5335.5	9595.1
9938	7147	6851.1
8604	8101.7	2958.3
3251	7723.2	9511.8
899	5955.1	3590.9
8767	4807.1	4179.1
2595	9323.1	6120.9
266	4514.2	2569.2
696	4414.8	9647.2
758	1608.2	2954.2
7142	9081	2414
3391	7059.9	9805.2
439	4063.4	2276.6
2954	556.07	6352.3
1646	5593.8	7493.2
2785	8547.3	2527.3
9717	4406.9	565.4
1494	1651	773.94
267	8006.6	6400.8
3657	7051.8	1894.3
4378	604.93	9907.5
479	734.51	505.16
2449	3318.5	7177.8
3422	8294.9	9165.3
995	6935.8	2247.6
2190	9147.1	2796.5
6910	5439.4	9491.8
2113	6470.7	1144.4
713	8471.7	3919.3
5730	1742	9060.8
7609	5722.9	6081.2
1184	1271.2	8052
244	1395.9	8378.3
566	9044.2	2772.2
8029	2037.4	363.32
4041	8727.9	6494.1
4319	609.78	9863
5422	1377.9	1585.8
4129	4948.2	6186.3
6220	6056.5	6488.3
1430	7968.3	6187.2
502	8296	5087
3386	7147.9	9571.9
3479	5836.9	7174.4
101	7732	34.821
8415	1079.1	7883.3
2191	3751.5	5906.8
407	1096.4	9287.1
1497	7959.2	1542.4
107	1743.8	1660.8
5980	5660.1	8729.4
423	8195.5	5531.8
2497	3123.2	1035.5
6223	2930.5	6375.1
5746	6103.3	647.89
4768	2103.1	9684.3
7452	6215.8	1986.5
3163	1897.1	4128.3
1185	3883.1	7888.5
527	3427.2	1113.9
785	480.35	3763
1389	7430.2	8948.6
6776	2549.2	7904.9
6127	8902.4	9641.1
47	1798.2	5032.8
5911	5042.4	9235
434	4514.9	122.44
1711	2661.9	1111.9
2357	9624.6	6948.8
1933	1870.1	1367.1
3724	4462.3	385.17
9	7503.7	8964.4
6733	8884.4	9100
31	7183.1	3663.4
879	5812.9	7096.8
3828	1947.7	5763.9
2367	1798	1301.9
1661	6292.4	4669.9
6398	1119.7	8772
2305	4.1166	6057.4
2750	117.19	1704.3
5852	6069.1	452
4078	5713.8	1566.8
5170	5007	6218.5
9680	4470.7	1501.6
1876	1447.8	3008.7
9035	4245.2	9470
293	382.94	2828
1966	3183.4	4835.8
37	6127.8	408.64
7210	6344.2	4674.1
9426	8372.6	9176.4
6530	407.38	826.48
6153	9089.7	2818.2
4488	3552.4	5574.9
648	4119.2	7220.7
7457	4301.2	8497
4890	3502.9	5850.9
9447	8734.7	5602.1
3717	7388.9	6204.1
4319	8651.3	5030.9
3159	541.23	6090.6
8705	4741.9	9098.7
8200	6517.1	675.4
1486	7340	6270.7
1571	7714.1	4486.3
1520	4369.1	7191
4078	2334	8364.8
3836	4807.9	6870.5
1568	9847.7	1401.1
942	2896.6	3738.1
3603	4934.8	3460.7
1796	5862.9	7061.3
255	3423.9	9212.7
1963	6060.5	6753.7
5337	3111.4	639.44
692	6711	9837.9
5921	7589.4	1076.8
466	3176.7	8981.3
5068	1453	2216.9
330	7312.2	5689.9
8539	9178.3	3648.9
1295	7286.8	6737.4
2300	5323.8	8290.3
2248	1437.7	8365.9
577	5524.9	8478.9
9413	1544.7	4562.9
579	6752.6	6429.4
4845	8092.3	2917
2741	564.44	3435.3
5125	7225.4	5056.4
1709	4816.5	1934
3847	5620.7	5624.4
2145	1199.9	7636.1
3802	8126	473.79
3382	9586	2262.4
5117	5217.1	7205.9
1073	8187.6	3490.5
1365	8330.8	2128
478	3399.3	457.28
3445	6783.5	944.3
10	150.76	9833.5
6870	8089.2	5188.5
760	2066.3	2351.2
405	2365.1	7389.5
8276	6506.8	2108.3
2131	1204.9	9946.6
509	8795.2	4992.6
6049	5421.6	8826.9
4780	2268.8	7537.6
1468	8777.5	8268.5
2416	897.08	3158.6
678	1740.3	7573.4
1251	7425	9770
5239	665.9	8943.5
6699	9524.2	8152.5
5471	8278.8	6686.5
5411	7424.9	9836.3
466	7059.2	2138.2
9194	189.03	2249
6740	7257.4	2237.9
234	181.44	9801.4
757	3487.2	8233.5
9468	6205.5	2361.3
8447	5401.5	192.49
4741	7220.2	9200
287	9938.9	2575.7
231	3305.5	1036.1
1083	3446.1	9118.9
6368	4829.3	8542.7
810	5732.4	5835.5
693	2029.3	5562.9
898	9044.7	2714.1
9721	8131.4	3200.9
1831	4787	2146.8
191	9608.7	6989
4668	8331.4	288.37
5334	6799.8	6020.4
731	8743.8	3644.9
2829	7130	7048.1
8891	2313.5	2167.3
2447	4675.7	4244.2
5800	9031.1	1164.4
1	4224.9	2919.6
1108	7575.9	853.33
294	3738.7	7663.7
9815	713.52	530.28
5397	2633.3	1580.7
3856	184.42	9820.1
3981	8857.9	9036
1869	6688	4808.6
7107	7495.9	2707.5
242	6939.7	3822.7
678	8178.1	5508.9
1823	9809	9982.3
8625	492.37	4782
1926	8904.9	9260.4
67	9547	5419
8111	9280.9	5342.2
8395	1009.4	7861.5
64	2157.3	1836.7
3752	826.16	6557.7
129	7148.7	5397.2
1652	3162.5	1076.1
311	6627.4	4836
1542	1065.4	4591.2
8773	1654.9	6329.3
5624	2021.2	6723.6
7584	5586.3	5795.2
2968	185.85	4720.4
538	9210.7	2601.7
5873	710.96	3301.9
566	2974.6	1463.5
6988	7606.8	2963.7
6787	93.69	7315.5
9779	3288.1	3648.5
3913	3674.8	4471.2
5304	7454.6	7872.3
3176	3665.7	1565
8559	4339.2	7510.3
1609	5591.4	1751.6
1046	1467.9	7338.2
2051	3143.8	6024.3
242	3809.3	269.83
548	1585.8	1698.1
1633	1723.4	2010.8
4338	5910.6	1834.1
6247	7490.6	6274
689	8234.5	5488.2
208	4384.8	65.479
1580	6370.2	9133
9894	2250.7	4644.1
5800	1486.2	4711.5
5498	474.13	9067.8
1286	6299.3	1279.9
892	4199.1	2789.2
8881	5923.1	3545.6
9824	2564.2	5263.7
1759	7636	4450.6
993	4240.8	1689.6
21	9765.2	9096.4
2271	8756.7	2231.7
7141	7636.2	2475
3319	7631.2	9979.8
43	9280.3	8483.6
1129	6103.1	1440.7
9551	7537.3	5110.5
3761	6641.5	5090.9
201	8927	3808.8
554	186.25	9846.3
4716	9057.7	1796.5
7272	7457.7	9417.3
9497	4342.5	4205.1
1519	9768	757.56
6290	4839.1	2587.2
295	339.83	2852.9
3077	5749.2	6068.8
3173	1201.8	1264.8
1704	8864.5	1721.3
241	1379.4	7521.6
6086	9779.9	8095.2
241	762.28	3641.1
4877	8212.4	9222.6
10	8285.4	4591.7
4425	9200	8332.5
9149	3821.4	6805.1
229	9412	192.42
5947	7727.1	9453.6
8349	5764.9	6097.4
1263	1649.5	9957
2102	9882.1	9543.7
3	3655.2	6552.9
7792	6151.7	8628.2
347	1181.8	411.34
506	4508.6	1362.2
1388	8996.6	6068.2
710	9560.5	8862
7311	68.57	3268.3
4925	3427.3	5990.3
841	8993.2	5239.9
569	7047.8	4770.6
2540	8900.2	8551.1
529	2337.1	8396
622	8793.7	1617.7
2522	5541.9	2554.5
596	4333.5	8374.9
6394	7873.7	2181.7
6228	7424.9	9393
142	9054.6	1243.6
5733	1065.9	936.68
9116	4146.2	1324.3
166	883.08	7612.8
2114	6458.9	1193
4383	2431.7	7447.4
3838	3958.3	4815.5
9083	7358.2	6742.7
325	3315.6	6788.8
2248	6621.9	8892.4
6474	7150.3	9472.3
9638	2220	2449.4
8780	4017.5	4815.7
4342	6575.1	4732.5
2202	5639.9	9041.5
2	9568.2	588.03
2010	7392.5	8334.4
1624	295.71	6966.1
3884	1130.2	8685.6
8520	9546.6	5425.2
5305	6010	4831.3
7273	2356.4	4784.1
6081	7995.8	6338.1
1909	3495.8	8779.1
7122	4849.4	2080.1
279	7800.9	3860.9
5500	543.35	9099.9
5146	8650.6	2691.6
9210	6709.5	304.37
2985	8792.4	9728.1
160	6378.7	421.98
9872	4616.7	5844.7
1383	1074.9	9395.7
9215	6683.8	236.67
7271	7435.8	9425.3
1831	8965.9	457.25
763	2524.1	2285.4
320	930.63	5441.3
5764	2959.9	7784.8
165	6633.7	9226.8
260	6755.3	5318.1
779	4034.2	8885.8
7268	7432	9387.3
2784	8469	2572.1
9630	7823.4	5657.9
730	7503.4	6885
511	7093.4	2457.6
495	7472.7	6857.6
7140	2317.4	5557.6
786	2454.1	5266
9188	842.96	1077.7
2051	6162.4	9276.2
6995	952.29	7499.4
2151	9761.7	2606.1
832	6472	7147.4
3278	1022.6	8266
5628	1719.4	431.24
209	2889.3	9371.3
4882	3610.5	2887.7
910	4179.2	2773.1
5122	1772.7	4142.8
7502	6485	301.39
9944	562.97	347.67
709	8157.3	5540
6521	5426.6	9761.4
499	6550.9	1322.4
1919	6866.9	7146.6
6368	4837.8	2557.6
5064	9149.4	6545.7
1754	4927.3	5865.3
7507	2961.3	8260.8
1107	3695.4	7685.8
513	4481.5	1352.1
4552	3742.4	8196.8
146	7713	9462.9
222	8073.6	5902.2
1946	2118.7	7075.3
1791	6705.9	1669.4
7892	8612.2	7463.2
29	8658.6	4230.2
3252	7242.4	5092.6
6168	8037.1	9198.5
1497	6095	6986.3
7344	6739.8	2128.6
8805	5076.3	2876.5
530	2959.9	5634.8
3872	9906.6	9800
1908	3490	8848.4
3200	2723.5	6162.1
8781	6871.4	1659.1
7177	5608.2	648.91
71	6149.9	5679.5
5988	4639.4	8550.2
3595	2070.9	7020.1
1993	9925	9777.1
1545	1128.7	7818
3945	2948.3	6887
1097	2989.2	1458.5
2497	6924.1	2280.1
5784	1195.7	8354.5
2409	1230.3	2828.1
14	252.92	5694.6
3870	8194.6	8982.4
2044	9570.9	4292.1
6622	4088.5	2319.2
4535	6904.6	6238.8
7464	4542.6	5894.5
2649	6566.4	2315.7
5392	245.5	2735.2
87	3516.8	568.21
8194	67.545	2804.2
6542	3489.1	480.06
326	8610.4	1524.6
9728	474.07	9129.3
2998	4253.1	2759.5
5183	1239.2	3357.6
4142	5052.4	3747.1
175	7207.9	4963.9
8202	9755.3	8202.9
4421	7294.9	5879.2
5793	9022.9	1185.1
5423	1355.5	1550.9
5396	9464.2	27.098
111	192.99	9766.8
9465	6293.3	406.52
2211	4989.6	5908
7700	7849.9	549.21
1610	1981.1	768.55
3677	6948.1	2219.1
1937	6310.6	3370.6
3220	1660.7	2054.5
1756	775.18	9873.3
3612	7945.2	5659.9
3013	6004.8	3590
459	583.25	6327.9
22	9765.7	9087.1
7437	4507.4	5908.3
2981	4611	2583.5
4742	5275.5	8887.9
8772	621.6	4260.5
713	8383.7	2560.1
6003	4560.5	8448.9
2639	5772.9	482.34
4031	2633.9	2770.1
546	5575.5	1662.8
1841	3685.7	7274.5
9780	5107.8	2934.8
937	9123.6	285.47
1946	2671.6	6327.6
2036	9321.9	75.11
988	248.18	2791.8
4113	2085.5	9768.6
1981	4194.7	5619.9
2825	7296.4	6025
3874	912.99	972.1
4277	2439.1	682.85
423	8252	6388
5759	7787.4	8724.9
2113	8400.1	8605.7
5074	3146.1	1.4513
5991	9772	341.4
1990	3924.3	8440.3
6230	240.92	2021.7
5067	1438	2264.5
748	6931.7	7072.6
256	7612	7736.4
1673	9657.7	2600.5
3813	1113.7	2915.4
3221	3748.4	7992.5
921	6133.4	8228
9121	6558.6	4201.8
4851	5241.8	9410.1
8798	9907.5	3162.9
7797	9037.6	8037.2
355	4327.1	7301.1
2032	7849.7	7294.5
3418	6784.5	9672.7
2151	9572.3	8141.8
558	8992.4	1619.1
4747	9201.3	1772.9
1131	7090.6	3866
5568	8571.2	4112.3
3911	522.86	699.43
1593	3975.9	3015.5
2867	1139.5	4761.4
1244	6525.5	7354.5
1908	5604.7	1575.6
1123	1002.8	6989.2
2246	1251.9	1707.1
666	2136.5	9873.7
457	590.89	6351.9
2059	4443.3	9697.1
2449	5164.7	2931.6
3186	7215.2	83.609
1500	9408	4262.7
6910	4229.6	6608.5
1586	8884.1	9246.7
579	7271.5	8110.6
9133	4850.6	4166.2
3601	7251.4	5077.1
713	5753.4	4305.5
817	4332.5	9418.3
8747	7582.9	4203.3
987	7925.6	1722.2
274	3731.2	9181.6
8484	4985.2	9542.4
288	407.1	9825
2115	2229.5	1685.9
3852	5656.9	5663.8
4440	1249.2	2733.2
4917	7221.6	6006.7
6729	1573.1	970.79
6581	8832.2	9091.6
2011	2971.7	3757.2
270	5996.2	6000.1
1278	4427.2	2298.8
4995	7334.7	363.12
9754	2576.3	853.61
8699	4042.6	5533
1231	7589.6	4166.9
2962	6038.3	9552.6
1562	505.15	4724.1
8840	1232.3	8010.8
650	8807	6681.2
5062	3003	8664
5531	4055	5561.9
4656	2453.6	7600.6
5252	3772.9	8104.2
5241	2573.6	5094.6
9048	5449.3	9334
9912	1557.3	6496.5
9977	2855	9270.8
4095	4699.4	9074
2986	7664.3	2472.1
1995	3094	4870.5
7099	8232.2	6435.7
8427	2289.2	7783.5
1	7389.5	2413.2
8895	2296.2	2119.6
1571	5902.8	5918.3
1960	220.04	40.836
9810	823.59	1180
1165	6318.2	6100.4
2431	8720.1	8277.9
95	4532.4	6509
9413	6793.4	6169.6
2708	787.71	2554.3
47	2036.6	355.73
1775	5038.9	8584.6
627	9552.7	4364.4
2450	4716.8	4190.2
276	2835.3	1732.6
1487	7289.9	6225.1
3204	1176.9	1215.5
780	5614.5	5823.4
1186	1196	8044.2
44	6771.7	355.44
576	2953.6	7490.8
1656	3395.1	9002.6
2381	535.8	425.05
6417	1716.7	2157.1
333	2924.7	3728
1631	4415.2	162.97
6137	5482.4	2355.8
1941	9733.9	2359.2
4197	1975.6	5757.3
2112	6483.1	1185.4
181	4885.2	1985.4
25	4442.6	126.33
6516	6089.2	1284.4
2930	6072.9	9417.9
[truncated: 5,417 more rows]
