# Supplementary material for: Verifying molecular clusters by 2-color localization microscopy and significance testing
Source: Sci Rep. 2020 Mar 6;10:4230. doi: 10.1038/s41598-020-60976-6 (PMC7060173; doi:10.1038/s41598-020-60976-6)
Supplement: Supplementary file 2 — Supplementary Information2. [file 41598_2020_60976_MOESM2_ESM.zip › 2-CLASTA-master/Simulations_testdata/oligomers_tetramers/locs_labelB/tetramers_results_sim_9_locsB.csv]

frame	x	y
1219	6847.8	7470.5
6328	6677.9	5214.2
5305	6839	5987.4
1176	7420.9	2148.6
4090	9920.2	3216.9
1058	9664.6	5438.2
5357	1025.6	570.2
415	87.599	3407.9
1019	3236.1	2987.2
2765	3680.2	8712.1
1410	2741.5	1888.9
427	1379.6	4860
353	9643.3	3038.5
252	6188.6	7108.3
4673	6209.9	4621
8824	8053.6	6910.1
1979	7872.2	4940.5
6771	7924.7	5911
8689	8611.8	7378.8
3039	3105	1113.9
6658	5291.9	1115
703	8490.5	5300
2154	7199.4	7897.9
9095	7940.8	3870.1
3462	1382	6961.6
1734	231.45	7288.8
978	3219	9726.2
1311	3732	2043.9
4100	4829.5	7265.3
2073	3912.5	726.85
5440	4057.9	9175.8
1658	2572.4	4956.9
56	3179.6	5229.6
8225	2361.7	8526.3
3086	3147.1	6741.6
1233	6996.6	7285
5893	3065.1	788.24
1621	2908	4957.6
1495	1946.7	3433.8
5420	5067.3	7346.5
1466	7396.3	3118.8
244	6458.7	3493.1
410	434.03	420.87
1213	2314.7	5207.8
1642	6455.4	8759.3
6754	356.43	5008.3
6909	246.28	6189.4
4632	3265.4	8524.2
4800	6833.9	1572.6
1732	363.76	8056.9
1948	8807.8	2507.4
190	2352.4	6909
7578	3036.8	744.64
6033	1752.3	9873.3
3864	6771	7342.9
134	3383.1	4601.5
707	3460.7	847.81
2722	7433.5	1848.5
2593	209.58	8151.7
3	7578.8	232.54
37	1002	2352.6
212	2096.2	6959.8
1145	6114.4	4614
4090	1675.3	753.49
7217	5486.5	9311.3
7477	9230.4	8747.8
8762	8820.1	5590.5
6714	7407.1	8593.9
37	3056	1019.1
191	9184.2	5109.9
5355	3858.4	3677.5
1961	9857.2	7059.1
309	8655.8	3312.1
640	8892.3	3315.3
1544	9713.3	5484.7
325	9928.3	5937
6537	5485.8	8591
518	4579.1	1217.3
5452	3880.4	9072.5
1954	5638.1	9198.3
5047	5158.6	9567
2031	3082	8014.7
7672	1665.7	8517.4
959	5999.7	728.6
99	689.46	7564.6
1366	8020.3	8550.5
6547	1634.7	764.03
1933	5263.9	3135.5
8510	5556	9028
4036	7282.2	9039.8
1109	838.96	5243.3
992	9089	5529
6585	6494.1	9293.1
1359	9282.9	3165.8
12	1407.1	6142.2
7574	7538.2	8582.5
622	6751.2	7587.8
3124	5662.6	9179.8
2018	8566.5	2863.9
24	1623.7	3785.6
101	8877.2	9979.2
375	2578.4	7366.5
4402	6078.5	2995.1
9002	315.92	2291.8
3582	7141.7	9312.5
2540	6.354	89.188
3120	4322.9	6806.1
5339	5025.4	1108.9
3516	50.252	8027.6
289	4236.3	1333.1
8	9415.5	5310.4
660	5149.9	3711.8
20	9417.5	5360.8
1310	1062.6	9151.4
5560	9659.6	1437.9
618	925.07	9514.1
1934	7092.3	8157.1
6128	5306.8	564.09
9658	7446.9	7419.4
6984	1071.9	492.33
8779	3985.2	3849.3
490	4439.4	1436.9
419	590.39	9220
6000	5129.8	383.81
511	4837.4	7000.3
1407	5011.4	7356.4
2123	5307.5	790.9
98	9255.4	2621.6
3838	8068.1	1034.7
7763	5830.1	1641.3
1106	616.48	3533
6365	3937.3	627.65
346	8993.1	9831.9
2939	556.88	3267.3
8660	3733.7	6169.7
325	8039.7	3949.9
136	8609.2	6955.1
5585	8127.9	6923.8
113	7818.1	2773
8844	6723.1	3893.1
2855	9623.8	9155.8
150	8621.2	8655.6
2541	11.971	80.704
6692	9753.4	9502.1
3820	734.45	4401.7
244	1180	5593.2
1736	361.01	1679.4
3724	5658.3	9352.3
56	7863.4	9513.5
8396	9422.1	2504.1
533	5540.4	3175.2
690	6871.8	614.11
5205	3218.2	5343.4
4107	3860	1703.7
5572	8064.7	6888.2
1232	1198.3	7533.7
1756	3609.4	920.03
982	3399.1	2569.2
2486	2540.3	346.27
9	9838.2	8419
2138	8941.8	4712.9
24	4326.9	4496
456	6252.4	2066.2
74	5353.4	3673.1
5875	4386.6	693.41
4196	1893.1	3117.1
1201	4171.6	1932
6593	752.46	9163.7
4082	8011.6	5700.2
9780	3881.9	738.71
1276	2469.9	9197
936	452.11	8005.2
5690	6135.3	5781.5
540	5898.9	6057.3
287	9840.9	9957.9
3177	4783.5	6998.4
387	6899.8	9334.1
2814	5352.7	634.75
284	2163.2	4903.5
1057	9075.6	5027.3
5852	9958.7	2396.4
9242	2513	5180
8276	3832.8	3394.8
7782	5026.4	2067.7
1254	554.06	9301.9
7217	9664.7	7938.8
2282	4876.5	7480.6
2473	2674.9	6019.7
8926	7664	775.89
4451	9712	2295.7
2497	1497	6935.7
3120	5578.9	9163.1
4025	8488.5	6022.5
7126	8246.4	4275.6
2178	5578.4	6281.2
139	4294.3	3349.5
1188	8630.6	6357.6
2987	3207.6	9748.7
9347	3181.1	9498.8
6796	6843	3423.3
9788	1044.7	3600.1
1288	1113.5	9112.8
1214	8822.7	6585.2
306	9768.4	2358
2452	1292	6889.9
8444	487.04	2745.8
6549	575.71	9615.6
1532	6889.3	6345.7
1359	7849.1	2957.4
261	2739.4	9390.6
6061	9673.8	3670.5
8955	3258.9	8496.7
2623	4284	3371.2
3099	6844.7	876.05
1193	8241.8	124.6
57	8377.1	1268.7
2735	1270.4	6353.2
4611	986.16	993.1
1943	7897.8	7148.4
804	3852.3	7149.1
2543	7304.7	9495.4
5319	1931.8	5898.1
3644	9286.5	6126.8
8478	483.65	2791.8
163	1730.3	7115
13	7799.5	958.53
2932	803.02	508.61
4710	379.15	5959.2
4889	1290	8363.6
9331	477.44	6008.6
8389	2532.4	8423.5
8565	6350.4	5408.4
1409	6492	7891.3
5420	7759.2	474.45
4219	3933.1	6947.9
3286	7077.7	4236.6
2209	2390.6	3449.1
2841	7401.5	8488.4
5635	5966.3	266.55
3792	5528.1	9321.9
6756	2816.8	1178.1
6273	8233.5	163.44
2490	5211.4	799.59
4935	3927.2	4800.3
7165	4186.2	1345.4
242	734.88	437.17
6910	206.78	6181.3
8840	5302.8	1028.3
1079	5797.1	7187.3
6826	3910.7	614.23
1181	9193.2	7513.6
2178	557.42	7224.3
552	4093.9	3132.1
660	7070.4	9915.2
2078	6192	7205.2
1	4927.1	9596.8
8694	6671.1	4430.6
1620	2835.5	5057
35	8328.5	8147.3
9497	2248.8	4669.5
1815	9780.8	21.855
2679	5344.1	640.38
708	8354.2	3323.6
4129	6950	8196.5
3532	2793.5	9970.4
1143	3560	4799.1
4537	2350.5	85.285
2275	9268.9	2796.4
4547	7558.6	1278.1
2213	161.87	5516.8
2866	4481.5	1165.2
559	4397	1502.3
4124	1968.9	5899.7
6263	7171.6	3392.4
6113	1506.6	4420
803	5143.1	2569.6
5628	5596.1	9029.1
593	7733.9	6948.3
9683	4557.7	1100.2
6118	8091.5	2921.2
6631	1018.9	3429.3
3750	700.98	5948.8
5174	7338	3881.4
4971	8989.8	4164.8
6302	5045.2	3068
3562	7949.5	842.13
4733	7036.5	3284.3
624	3204.6	3871.4
3982	3627.8	9175.8
245	866.53	773.61
2294	8112.7	2895.4
3201	2029.7	2772.5
2191	3428.3	247.82
570	4313.1	8010.8
5882	4195.6	9968.1
8498	3991.6	9120
1298	4815.8	3043.6
2456	8905.6	3670.2
129	9978.7	1562.8
8972	458.08	9350.5
172	4343.5	6979.3
8820	9499.7	4235.5
4748	1554.8	2201.4
399	2701.1	1210.2
66	529.83	4069.4
6320	7237.4	6851.2
6	8036.1	4763.9
1993	5946.9	3695.3
6038	39.42	8993.1
7022	7155	5202
1909	5594.4	9243.1
320	7974	6891
362	8356.7	3340.2
6332	6087.3	9563.2
4093	7853.6	5186.5
1728	9215.8	7805
5863	4374.2	736.39
595	6693.9	7606.3
7602	250.61	6171.1
4980	2908.5	3541.2
7170	7270.8	6324.8
9734	8025.5	1553.2
534	7087.1	320.06
4724	4037.6	8186.2
74	8967.6	7682.4
457	3866.2	3648
8370	2051.2	6408.8
703	2063.1	9797.9
7304	3214.5	1691.3
9787	8010.7	6853.2
3015	6530.2	3927.5
8385	4591.2	4071.3
4767	9925.8	2120.5
9810	1957.4	4247.3
3167	218.59	2871.8
5895	5201.3	6902
3725	9197.1	3917.3
9198	4134.6	2753.4
3259	247.97	7296.6
1302	991.91	3449.9
1954	9984.9	9708.8
2198	2846.7	231.91
9672	3560.3	4796.8
414	146.54	3442.9
348	5617.6	8321.9
377	8927.8	7515.6
3584	8959.1	8273.3
7348	9279	2499.2
4999	1087.7	9406.2
7051	7784.1	5930.4
3031	569.2	3619.3
444	9645.8	8797.1
1977	5381.3	6463.7
739	8619.7	1581.6
105	4264.7	5885.5
2880	5002.1	1139.9
8857	9549	4254.1
2	7372.2	8472.1
2585	5402.4	7266
2868	5443.2	2895.8
2381	6449.1	6983.1
4151	984.62	3495.7
1791	6069	8628.1
4900	1877.5	8886.1
261	6365.4	1019.6
1	1337.2	6977
9439	743.39	8321.1
2749	7953.8	6020.6
4320	9093.9	4054.7
3148	1044.9	1603.7
1934	2486.5	9632.2
2756	1053.1	487.81
1694	6977.3	3255.7
4806	8935.8	3253.1
4540	5813	4215.5
1386	6587.6	1998
2233	4763.3	6125.8
167	6211.1	4647.8
6851	100.89	4520.4
3748	9121.3	8153.3
860	632.39	6624.8
527	4485.8	9742.6
727	8644	4464.2
5092	5930	8977.2
652	3752.9	9457.4
370	6338.9	9823.3
7301	728.98	5974.1
6122	5283.4	586.24
6726	3101.7	4601.6
8079	571.58	3402.4
7523	712.91	9530.7
7272	9562.8	388.8
3875	9128.1	8461.5
1737	1447.2	4618.3
101	4822	7251.7
1645	2532.7	3375.6
2221	153.16	5468.6
3841	9170.7	8511.3
1373	2252.6	5897.1
8043	7473.1	9440.3
617	5619.1	3046.8
3156	6573.6	792.31
14	1334.9	5550.2
5992	4311.9	7652.5
4633	6174	4674.2
5784	6884.8	5488.6
7579	3033.3	855.36
2800	3781.6	9947.5
7568	9865.5	9242
5236	4672.3	6506.5
1545	6406.1	1378.1
3591	2993.4	2870.9
2	8020.6	6350.2
1	7340.7	8497.7
1876	4982	9611
1976	6386.8	7205.3
165	7284	6320.4
154	9562.4	7164
6075	3576.3	4022.5
8477	6086.6	9004.2
3564	7089.1	9357
4546	2367.3	50.938
3121	8.0884	1161.9
4005	3156.6	2064.1
4368	2629.4	646.44
101	6990.7	9853
1033	910.83	5209.3
8258	2695.3	942.15
1792	5826.4	4586.1
626	4468	5226.1
9197	611.69	1875.7
4218	5847.7	1640.8
9202	4135.5	2798.1
4	4400	2003.4
9057	4935.4	7829.3
5260	4465.5	8188.9
9735	7990.3	1486.4
7190	638.1	5031.9
3286	506.2	1127.9
1252	9173.5	8562
1746	3624.1	909.53
1566	8446.6	4905.7
234	7524.7	4233.9
627	5844.1	5947.3
8660	9064.7	7806.3
5159	4384.4	7433.5
4335	8804.5	6129.5
2507	1708.1	6320.3
4230	430	2698
7135	8447.8	3053.7
3985	6334	3364.7
4846	1302.1	2972
2209	6456.8	2911.6
1380	2684.5	1848.4
4943	3341.1	7844.6
475	9106.6	4985.1
1753	2217	8381.7
3970	6443.4	235.66
3464	432.69	7305.8
9892	5852.2	6004.8
7480	5826	1225.3
1253	9902.2	8433.9
1618	709.01	6136.3
4440	188.12	9223.8
9926	1887.6	9249.2
6697	3639.4	6700
2795	1346.2	8585.9
4393	1390.8	4835.7
1359	8831.6	359.62
44	6100.5	7021
2961	2074	2239.4
2181	732.85	9447
322	3341.2	7838.9
28	5246.3	8901
1991	3707	9148.5
1598	1186	1043.2
5768	7260.9	6832.5
4518	9757.5	9473.1
3156	2006.1	969.52
1495	7122.9	415.3
8	2127	2227.8
3434	2643	1201.6
4756	7218.2	2176.9
7446	1342.4	7205.6
3624	6386.7	5377.7
4968	477.86	9121
4054	7573.1	3831.3
8736	8804.2	5537.2
5420	6156.5	6837.6
3782	9304.7	8648.3
147	8534.9	8582.4
119	574.08	867.3
284	417.89	3021.6
3923	6101.2	982.02
3852	9144.1	8578.5
421	297.14	1303
6312	6422.1	9894.9
5354	1861.1	8556.6
29	2940.2	1402.1
742	2313.8	9641.9
9670	4495.1	1072.5
21	5863.9	3658.4
1005	4839.6	7461.8
3312	9668.7	1096.6
7958	9288.4	6188.5
89	387.29	1635.3
6476	2940.2	4976.7
559	3575.5	9521.5
1190	8875.2	2355.7
4969	5154.3	4143.1
1924	1235.5	7728
6157	9201.3	5396
6342	3613.3	2330.3
1875	4486	5625.7
3765	3067.8	1070
100	9781	3874.2
5054	4622.3	9276.7
2588	4526.7	8088.1
88	4117.7	6837.8
5180	9270.5	3129.9
1919	2289	9692.1
3832	3960.4	9014.4
1418	3918.3	627.47
958	3740.4	4586.1
1870	8891.3	3343.1
3866	633.96	9530.5
1046	281.78	9248.6
4156	5692.5	1265.3
1922	1783.3	7134
14	5797	7570.9
157	4998.4	9191.5
5039	8719	9566.2
2453	4227.7	1405.7
1106	1740.4	4781
583	7998	2587.9
9186	2751	2061.9
5972	3810.8	787.97
302	6825.8	6337.6
17	9738.5	2319.9
6155	6182.5	5037.4
2308	8790.4	8069.9
165	7157.7	650.58
942	2510.6	1366.5
4374	5757.6	2863.7
8706	7381	1725.1
6094	2520.6	6196.8
7631	2799.4	4233.9
4239	7206.2	2182.5
4429	3743.5	9974.3
7511	4253.2	9099.3
2149	6619	5537.1
4671	8502.8	9466
3947	2698.3	9209.1
3757	6396.1	3693
4052	1667.3	1762.7
1270	3590.5	9151.9
245	7112.3	3400.3
5463	3854.3	8624.8
5408	805.81	4135
5421	8845.3	2677.7
1927	6597.9	1179.9
2288	4760.6	1539.1
6899	9814.3	6485.7
2524	4312.5	9026.2
181	8123.2	5195.1
4883	9714.3	3768.9
7704	1287.5	6971.2
38	1809	9363.4
4244	4561.3	9546.6
1666	2557	3320.7
31	3508.5	7776.1
528	5924.8	9077.3
37	4825.2	6964.5
3143	2000.7	2739.2
6053	9976.3	1294.7
3233	1044.7	6506.7
9556	8577	1601.3
7685	9992.1	1527
802	5603.4	7392.5
3168	3528.4	1949.5
3167	8851.4	7499.5
404	4811.3	3232.1
5164	815.12	6366.6
1376	5593.4	9307.5
456	944.6	151.12
245	6049.2	2480.2
3761	9862.3	5798.9
3168	4301.3	8204.1
15	9416.7	792.04
3491	1495.8	310.81
4676	4435	1631.6
3856	1378.8	2579.6
5814	6902	5469.4
333	1829	5900.1
7744	6657.4	9061.9
9267	2222.1	9328.3
2672	3141.1	3061.4
727	5880.1	1643.2
4214	1031.9	3546.4
6121	1471.5	6961.5
1144	6207.1	4601.3
502	3817.4	2037.2
224	2995.1	138.02
7204	1545.7	2861.4
8278	9078.8	7823.5
5653	2821.6	4154.2
1072	5813.8	3565.8
9988	3550.2	8230.3
1765	1617.2	2237.6
271	8372.1	5082.3
7651	4258	1039
1984	6353	7274.2
2135	8938.5	4707.6
2871	6532.8	6074.8
53	7770.7	2400.4
4578	9481.8	4661.4
2859	4698	6494.1
6200	9606.8	7491.3
3749	9968.9	9696.1
2804	6221.4	6544.3
1952	5646.2	9148.9
2210	2658.3	680.54
8346	9054.2	3039.1
2382	6454.3	6981.3
2121	4382.1	7931.1
4888	7651.8	8062.5
8327	1201.6	6166.2
899	1911	3085.8
194	9603	8333.5
2018	4176.3	5973.5
6512	9302.5	858.85
6326	6618.4	5213.5
4275	4789.2	9127.6
2071	9393.3	809.5
5812	9436.9	4036.2
3743	7908.3	4446.8
7105	4582.5	8517
7300	9293.3	2644.4
979	1972	8811.7
8715	1749.3	2902.6
152	1510.2	1573.3
8500	2135.5	4925.9
268	9759.1	8351.5
2966	4960.5	2969.5
8626	3765.2	871.48
101	3924.7	9629.5
125	9297.5	7621.5
4080	7430.5	1784.4
3709	6275.1	6423.4
4209	412.61	8350
4252	5578.5	3024.5
3875	4439.3	8759.6
1	6848.4	5052.1
461	222.94	9199.3
2826	5177.9	2263.9
8266	664.49	9443.3
3288	471.08	2665.6
2524	4249.6	3478.3
300	2638.4	4932.1
4635	4101.8	4667.7
6687	7266.7	1688.8
242	7494.5	6110.3
966	3184.8	9738.7
1775	7392	1741.4
6854	6603.3	1250.1
5775	6886.2	5015.3
4947	7413.4	9069.9
2867	3905.4	5016.8
1157	9671.6	2277.3
1646	6707.3	1581.2
1282	2228.6	7272.9
568	6720.3	3861.6
9658	9559.8	3258
4749	5189.8	7884
573	9327.3	7672.2
1815	7078.4	449.63
731	7185.1	2180.7
8768	7659.7	761.28
4185	856.37	6988
2750	5365.7	934.84
115	1005.5	272.89
343	4541.6	8135.7
2167	8477.7	736.41
605	1834.3	7752.2
9907	4936.9	3042.6
108	2128.3	2852.1
1543	5161.4	8685.8
5262	4230.2	5911.3
534	4526.4	9663.7
616	1121.6	2405.6
2124	7223.9	4416.4
219	5755.7	9360.3
1212	325.91	1388.9
324	3340.1	7838.7
1755	362.86	4951.2
1180	8258.5	108.76
240	578.98	3193.3
6801	3598.1	2359.8
5160	4414.3	7535.2
1	5219.3	8702.8
108	9964	5328.1
6201	9574.8	7346.1
3973	7320.5	6504.8
1590	3404.1	4627.8
1060	6437.4	1862
5002	1598.6	5875.1
7761	6100.7	5006.5
3373	8675.3	9394.7
149	4846.1	1739.1
5523	7338.9	4803.6
3842	6330.4	7183.3
7114	7342.5	5793.9
1199	8239.6	131.3
1124	9856.6	5704.5
1766	1603.8	2229.6
1273	873	8455.2
4892	924.92	3451.9
1799	7656.8	6986.8
6441	6598.6	7396
2820	582.61	3566.4
7761	9904	9208
231	1553.6	1101.5
665	7834.6	4485.2
1736	382.97	8129.3
5361	5783.9	195.99
1194	2467.9	3691.9
1656	3794.7	2103.1
4693	9060.3	9576.4
69	8394.7	1219.5
594	6667.6	7509.7
460	424.41	1422
2037	9879.4	7806.4
8549	4550.1	4663.3
1301	1895.4	9279.1
1420	5504.5	5312.4
7073	7905.1	3887.1
1737	1509.6	3625.9
7348	8164.3	3813.7
5435	4272.4	7609.9
6548	1685.9	726.44
487	2343.3	2368.8
2439	1106.6	8778.3
3869	487.69	1403.1
4032	1727.5	1785
298	2634.3	4859.9
490	272.79	2820.9
802	8413.4	220.89
394	4845.3	3325
1409	203.65	2826.9
4936	5100.5	3399.3
4869	122.69	2588.3
227	688.92	6122.4
278	1025.7	965.32
613	712.49	462.76
7980	7107	3291
5068	4263.3	6875.4
6686	6462.9	9270.7
2154	521.96	5683.8
5345	2701.2	8958.5
2754	1000.4	4847.6
5292	7388.6	1777.7
1932	5337.7	3155.8
2827	5131.6	2295.3
9136	5348.3	7605.4
2279	6859.4	5370.1
214	2053.8	2289.4
5961	7374.8	8526.1
2428	7390.6	8506.7
7612	1483	712.09
1660	1751.8	7156.4
7480	6713.8	2092.9
2060	8005.4	3870.9
4016	1349.9	8625.3
8665	3875.1	728.87
1383	9482	4689.8
930	988.4	737.39
4614	7206.1	5197.9
5155	7905.9	4914.6
1191	3440.4	7126.5
1151	1205.7	8089.7
236	5757	9833.5
4283	4781.5	9159.1
8318	605.19	9739.5
4759	4086.9	8246.5
4457	7281.6	9444.5
3037	3477.7	7772.3
7481	7485.2	6160.5
6066	9646.5	3633.7
1316	9234.4	9809.3
9987	3326.2	4890.3
7186	2713.9	1879.4
128	6988	7112.9
79	1547	7453.8
9	9633.6	1296
592	670.66	6084.6
8066	9765.9	8443.2
233	1731.1	830.38
8664	3903.6	752.57
2334	4601.3	1558.4
172	6120.5	4603.8
1908	768.33	9426.9
8077	9165	6091.3
78	3146	4203.1
1294	4342.1	5391
5675	2889	263.94
5972	1537.4	7507.2
5322	2353.2	9659.5
9005	8480.8	2398.6
287	3647.5	4204.4
7117	7751.3	3253.8
3673	1558.4	2832.8
1677	6138.2	2094.1
3000	6627.7	7886.6
324	2891.5	8484.2
226	5284.1	6879.2
245	7991	4319.8
5337	5484.3	9334.1
9169	1768.3	4822.6
940	2937.3	7095.1
458	1735.2	1967.3
7819	1673	9038.9
8700	6673.4	4390.8
906	1301.5	2785.7
59	2204.5	3966.7
5101	6149	6560.8
9868	8910.7	9597.5
1555	4616.6	1473.7
9003	9958.7	3623.3
1572	6047.2	8584.5
37	2143.2	5402
167	4733.5	6773
100	569.87	8921
5397	909.31	4746.9
7609	5855.2	1638.5
1470	4142.9	5331.8
1286	4473.3	8130.6
3709	1708.6	4795.2
809	8803	7501.2
5613	5461.7	7595.3
9983	7988.7	1450.3
208	5477.6	605.13
571	7049.8	9625.3
2340	4668.5	7095.3
946	2421	1351
71	5136.2	8304.9
9776	626.48	5322.3
8361	1745.9	2918.7
1212	3919.3	1169
2464	3270.6	4810.2
1596	295.93	1476.5
1938	5123.5	8778.6
9553	8687.4	2810.5
403	224.96	2910.5
8965	2674.1	7137.9
3063	5313.6	3263.2
402	650.47	7578.6
2977	8082.4	1348.6
1934	2922.6	520.67
2280	5665.2	9303.4
8324	458.02	3563.7
155	4982.4	9222.7
3977	5018.1	9405.8
6645	1538.7	1083.8
8802	3579.1	2284.8
9169	3390.4	7792.6
1754	6912.9	4614.8
2137	416.68	1699.8
1197	2959	1823.6
2151	6396.9	2793.8
158	3241	401.97
968	468.56	767.83
1932	5333.2	4802.3
179	8096.7	5207
449	4252.2	3414
175	9397.1	9337.1
2803	9647	1295.1
2763	6364.4	2764.7
37	2117.9	6989.9
3103	8497.5	8775.8
1221	6854.9	7477.5
4996	3686.1	1310.9
4603	3007.8	1566
8134	3614.7	2330.8
703	4569	6286.9
276	4531.1	9530.6
144	8568.4	8625.2
3568	4550	8480.8
4297	1411.5	2938.3
719	2613.9	641.48
991	1436.6	1459.5
6790	9933	5213.8
917	7471.8	8047.2
686	2307.4	5909.9
2206	9084.7	9522.1
6243	8465.3	8796.2
6462	3064.8	1986.6
534	1940.6	3967.1
2529	1824.5	9946.3
8358	738.54	4333.9
1906	942.9	1580.1
7103	6196.6	6462.8
5063	742.75	4418.9
6	7179.2	5153.5
3552	7973.5	4465
4360	8115.2	7721.9
279	3386.1	7112.1
97	522.73	2769.6
801	8801.5	7519.9
8908	6912.3	3007.9
2110	4380.4	9955.6
6354	3603.4	2301
6626	241.3	4491.8
1410	6588.3	9026.4
3286	488.4	2623.3
607	2230.6	3866.4
6218	453.31	2659.2
250	5814	8199.5
9677	5238.1	961.62
4234	2019.7	2801.9
1815	5364.1	4197.1
8398	4181.7	6007.4
6921	6213.7	9096.7
832	5498.1	9354
4	3616.6	7704.9
4194	4004.1	6954.2
7450	5666.8	5013.5
523	9154.6	5360.4
7379	8102.5	6858.1
4315	4142	4746.4
1603	5691.3	2069.4
7653	5454.7	7301
3608	9.1047	9164
103	3422.8	4608.1
3985	5189.5	989.03
3879	6732.3	4374
9928	8989.4	2859.3
395	8763.5	3088.4
1227	1399.9	5887.4
4102	461.24	8063.2
7350	4404.1	786.22
9792	1034.6	3555.8
2682	8313	6193.4
245	4456.7	1656.1
5446	6096.2	7141.5
1328	5887.1	6031.7
4301	5286.1	9958
8897	6272.9	4959.7
6129	9980.6	5970.3
9557	7047.2	3281.9
8772	9223.1	6586.6
245	3538.3	9255.1
1628	9273.3	3142.7
442	3674.3	844.02
609	9551.1	924.57
576	7330.8	3005.2
152	6574.3	5553.6
813	5744.9	179.45
243	580.83	3294.6
5207	682.37	6096.8
4169	2371.4	9860.1
9762	6346.6	2342.5
320	915.38	4742.8
6234	8405.2	241.81
9318	6977.1	841.68
8316	7346.3	9490.9
8348	528.32	7160.2
1059	1722.4	1994
529	9271.8	1908.9
2041	8877.3	3314.4
6884	1080.5	1451.1
7058	2102.1	351.24
3528	1955	967.36
4881	1760.9	3136.3
3445	8162.2	4946.6
5924	4968.1	8949.4
557	7868.8	928.97
9345	7341.9	9037.9
3708	4188.4	5332.2
164	6849.3	2454.6
167	1514.3	5294.2
458	2627.9	9626.9
5898	1720.5	1473.4
85	9327.3	3888.3
1231	7982.2	1106.7
1989	2150.3	7008
519	6998	2380.5
3726	7439.5	799.38
4610	999.39	1017.5
62	9456.4	3212.6
7664	3235.9	3452.7
2816	972.11	2495.5
896	5722.3	2128.4
4218	466.1	2630
9754	6281.2	2292.2
4520	750.89	6325.6
392	7101.4	9322
8060	4655.2	9253.9
6076	2008.3	2356.7
5048	4679.6	9306.4
2646	1622.1	6503.4
8196	4248.9	8635
1892	8084.3	8328.7
287	8574	3414.8
3468	9849.1	2354
1048	247.59	9215.8
114	2293.6	2434.8
6855	476.77	7149.3
2144	4906.7	5650.6
16	9856.9	8442.8
5060	5437.5	9324.5
113	3366.3	3388.1
3270	1738.5	1990.1
6061	2457.9	1861.8
7991	3382.4	3436.7
3202	694.91	4394
3031	2673.8	1026.1
4042	959.53	9586.1
8057	4615.2	9232.2
172	3390.3	2515.6
7707	6246.6	2508.4
6553	2338.7	35.127
2943	1471.7	1643.5
5180	5424.2	8295.2
743	6324.2	7986.3
587	9195.8	6278.8
1831	3571.4	6710.5
3591	7512.4	3642.8
1848	3683.4	6687.1
1682	1828	7704.1
178	4145.2	1227.5
188	3343.1	2505.1
944	8363.4	5218.2
2117	1848.9	5929.3
6877	1991.8	686.89
9159	2660	9659.2
4324	8855.9	6623.4
5584	506.48	9159.6
7799	8748.9	8725
1702	6369	6935.8
6260	2960	5514.9
1419	227.31	2813.4
36	9303.4	5132.1
39	4586.5	8483.1
4505	4082.2	1792.9
1085	8460.9	2899.5
4887	5454.2	5978.4
32	9248.8	5138.4
5506	3042.3	2001.7
300	776.98	6988.7
6392	5201.4	6677.3
2750	5144.6	8930.1
228	7474.1	400.88
705	2802	2313.2
1194	9724.6	1391.4
288	1385.9	4620.6
5051	8794.5	9553.1
3877	2170.2	6993.5
5951	2500.1	8020.3
1213	7361.2	8475.4
1399	5091.3	184.63
3583	7158.7	9344.9
2856	4816.9	9080.8
4613	7626.6	1921
261	9860.9	4768
1984	9974.7	5234.6
4890	4613.7	4067
7657	5462.7	2903
5939	4359.9	7391.4
7062	1783.1	3916.6
382	7886.2	8704
1752	6943.2	4665.2
2437	1141.7	8721.9
3207	2004.6	2716.4
3157	3628.1	2715.2
1447	8600.5	8941.3
236	2028.1	2703.5
4938	3935.3	4800.5
9961	7479.6	7448
5385	1209.9	1299.4
278	122.28	4394.2
2488	5219.9	789.59
1459	2932.6	1240.8
1334	2897.3	3498.8
7816	7079.1	2340.1
3979	8860.2	340.39
5126	1448.4	7511.4
103	5310.2	966.34
9563	5148.1	245.54
1764	306.83	8072
9605	5236.5	5001.9
1600	5713.9	2052.3
5664	5326	434.54
4994	3653.6	1329.9
37	4639.3	9732.4
1502	2097.1	4826.9
2377	6810.3	5959.1
2391	4762.9	6192.5
1233	9404.3	7690
4263	7126.1	9955.9
6505	6163.8	5003.1
3140	4374.3	1247.9
1749	4052.4	8719.4
7697	7240.2	5506.1
7757	4873.6	1298.5
1	2169.9	4892.6
1205	4507.4	4235.2
4736	1713.5	9065.9
849	1183.6	7962.6
2279	5650	9328.8
9467	9220.3	8182.6
4946	4001.8	6413.9
3309	6570.9	4061.2
246	5577.9	5040.6
4597	1049.5	589.66
9064	2997.4	688.53
1964	5084.9	2631.4
1522	6826.9	6401
6158	6175.4	5161.9
8664	3039.6	8255.1
62	5147.4	3708.6
1714	4131.9	2762.7
5871	881.25	187.86
9674	8452.7	1882.7
4027	8458.7	5962.5
175	4134.4	1301.5
6056	3852.9	4507.8
6266	8176.4	8075
165	604.47	7200.6
2801	2030.3	2134
9881	3057.8	3627.3
307	9914.8	8177.3
122	4928.9	1740.9
1299	847.98	3.2776
1157	7883.4	6819.8
270	5915.9	6405.5
5439	4068.1	9189.6
421	3549.3	7653
5715	8591	2317.7
8513	8324.7	6234.1
1278	1025	9153.5
2092	9180.3	8819.3
1496	4197.9	9918.6
7639	906.22	6513.6
2984	3003.4	4770.4
4892	9140.4	8823.1
466	8321.9	3724.8
3856	4510	5117.1
1909	291.65	5005.1
8020	7979.8	9546.1
1667	1753.5	4184.4
5955	2493.2	7972.4
3966	5993.7	6396.6
2534	5323	652.6
8902	9173.3	8758.3
4449	9673.9	2300.1
1995	2236.9	8431.1
5939	1612.4	785.36
2842	3930.5	5892.6
712	1681	119.88
3057	3438.9	7802.1
2562	7307	9429.6
4440	4937.1	8945.4
2756	5995.4	8668.4
4426	4768.5	1445.5
4590	1508.2	3383.1
8842	5282.2	1049
937	7441.5	821.3
98	3032.6	5538.9
4721	6576.6	4104.5
9226	4238.2	7982.7
3628	5019.2	2990
616	8383.8	6556.7
23	6962.7	3178.2
3850	9109.3	8540.3
9126	338.91	1631.5
299	884.77	4796.2
2298	7035.9	8744.2
4128	5738.7	1288.7
3102	441.79	69.549
7932	182.39	2872.5
554	1676.7	1988.2
162	6090.4	7037.7
1965	8318.7	4218.8
5422	4350.1	7637.6
3888	4527.5	5096.3
2276	5416.5	2263.6
5931	3991.4	5956.9
7902	2436.2	9592.7
3552	6240.6	4935.8
2077	9032.6	9811.5
3268	8775.8	3087.8
3014	2706.5	999.16
5583	8080.2	8511.1
258	2439.1	3745.4
166	9074.9	9483.7
3063	4717.3	7802.5
4759	6922.2	4886.5
5362	5879	152.68
610	857.37	4783.8
4849	1394.5	5662.3
5888	7516	7506.2
590	9233.2	6281.7
976	3258.2	3009.1
3839	5404.7	1930.4
245	1191.4	977.74
2752	1375	8597.7
1646	2392.6	8015.3
45	2809.7	6610.2
192	7910.1	9530.9
750	8602.9	2931.3
930	7627.1	2956.9
4639	533.13	7505.2
45	9289.3	3915.7
8316	2135.2	4996.3
953	4112.6	525.06
591	8140.2	4937.6
6365	4932	8894.7
786	5803.9	3559
2209	2639.8	600.79
103	7136.1	7885.9
4119	3214.5	9781.1
3002	2190.5	7236.1
576	2446.2	1385.2
9192	4161	2754.9
219	2708.5	8318.3
2959	8933.5	2401.8
9662	6630.9	9749.4
5953	9197.4	8745.7
5326	4961.2	1090.8
924	7626.8	2885.2
168	3220.6	303.15
213	739.81	4364.3
5158	2532.7	7442.9
2922	24.426	67.626
2393	3183.5	6672
214	4552.2	4097.3
7350	1526.2	6190
7216	9273.1	2121.7
702	8937.9	1425
4274	7439	3381.9
236	5822.9	4142.7
469	9969.3	5266.1
486	3395.5	192.92
527	5764.8	7174.2
2906	4606.5	617.66
3755	2807.1	7300.7
3694	7127.9	9310.8
5511	2580.2	3754
3084	3122.2	6693.3
6688	7234.8	1687.2
4269	6544.3	4849.9
3436	9222.7	7873.1
1676	6993.5	3231.4
736	6240.4	6673.3
1480	7709.5	7701.9
3732	3848.4	3268.9
4018	7730.8	6414.8
169	8610.8	5453.3
2102	7530.8	4227.3
4721	5194.3	8920.3
4317	1868	5033.2
9008	8593.4	7993.5
4	8043.4	4763
831	949.91	3481.3
6230	9457.6	3263.6
5679	2876.7	188.22
1074	6704.9	7509.7
446	6260.6	6049.7
1747	1429.3	4585.4
3789	5549.4	9267.5
9200	4097.4	2772.4
2128	5104.6	434.31
9727	7386.5	4797.7
7768	6145.9	4968
757	6573.4	3049.8
711	7828.7	3318.3
3	5994.3	5795.1
7159	9278.9	784.91
145	8986.2	5614.2
5255	9249.2	7896.1
186	1944.3	1836.7
1	1709.7	6463.9
3036	5316.6	3273
4528	9388.7	6100.7
560	1894.2	2311.6
1034	578.58	8945.1
3282	1725.8	1990.5
6521	7427.9	7409.2
4604	3404.9	372.08
2471	2378.5	5104.2
11	3099.7	2339.9
927	4800.9	6240.2
165	2755.8	2762.9
832	919.86	3418.6
5651	2954.2	1396.2
121	6068.5	8981.1
5394	6130.6	6857.1
1402	1459.3	6972.8
461	1187.6	3500
27	2126.8	7241.7
9177	298.35	2782.1
2794	4099.1	3099.9
5759	574.45	3622.6
6993	6071.5	7829.6
174	6194.4	4651
946	1277.2	2744.5
8861	6429.9	5431.4
687	2087.5	6598.6
5034	8878.2	5887.5
6294	6418.3	9929.5
8900	6236.2	5011.8
6188	7142.1	1629.8
2971	7758.6	9778.2
6004	6525.6	6063.2
3271	8961.2	5908.4
7233	118.94	6695.3
6905	7640	3591.8
625	758.6	4246.6
7504	3219.2	4824.2
493	416.49	1681.3
9538	4966.9	3164.3
6940	8540.2	2625.3
4762	7993	197.5
2817	3773	4359.7
8051	1017.9	3126.6
2087	266.99	9943.2
4732	1750.4	4821.9
1814	1485.2	8544
1371	5102.1	8698.2
1628	9261	9819.7
2746	2996.9	1429.8
3461	5206.3	6840
6118	7619.3	8780.4
1195	5946.6	1786.6
415	6259.8	6059.8
4085	2715.3	1232.4
6090	1179.5	3567.6
509	690.79	9861.9
687	9853.1	4186.6
7214	293.3	4942
3962	1533.1	820.65
5476	8099.8	7680
6045	9957.8	1270.4
3685	630.85	7515.2
662	7903.8	4472.9
5677	546.29	7574.2
981	1744.3	1472.5
42	8083.7	5188.6
8123	5723.8	9321.3
2352	6846.1	1526.5
245	7195.8	853.18
5768	2693.6	2793.5
2452	7604.7	1305.2
2319	2794.7	3822.1
1372	4439.5	1473.4
3175	3637.6	9131.2
6164	2368	1908.7
185	8075.5	5150.9
6643	6253.6	6014.4
352	6856.6	7448.4
9191	4165.8	2759.4
112	1016.8	75.717
4829	5578.3	9001.4
5531	499.81	6032.1
2395	4786.2	6196.4
4635	6260.3	4601.3
9457	9928.9	2144.7
270	7458	365.9
285	1233.8	7747.9
1503	323.35	97.275
4422	3032	2566.6
8576	2814.5	6630.3
3078	3236.6	6717.2
1719	8036.9	8482.4
496	3398	4609.5
2422	1637.4	5297.8
1259	2256	9337.8
5421	6115.7	9100.5
8431	4424.4	1531.2
984	1991	8803.5
8356	2561.7	8410.9
5231	4113.7	4688.8
574	1978.3	2310.6
3448	3228.9	1745.2
124	7984.6	2642
2344	3762.8	4527.9
1630	4688.9	6481.5
7709	6173.2	2587.5
981	1003.9	3086.7
5632	1270.8	2920.3
4015	9234.9	7890.6
290	4218.2	7977.1
171	6740.6	2005.4
218	2474.2	7994
1495	5951.7	5138.3
126	6878.4	9937.3
9882	6594.2	5536.4
225	8616.3	5497
8066	4182.3	5430.1
4213	1373.5	9371
735	5453.8	2273.4
33	9220.3	5122.9
6216	481.4	2688.3
9315	6932.7	4899
8109	3264.2	4901
122	2966.9	5690.6
5	6053	8623.2
5003	7352.4	8569.4
4224	5014.5	1110.4
4482	9075.5	9559.1
906	2517.8	7566.6
2288	1303.2	7245.3
9697	4295.5	7577.4
7334	9750.5	7975.9
6096	1977.9	8923.4
21	8580	8893.9
468	8191.5	6814.2
7409	1954.2	4218.9
2359	3053.1	7982.4
3648	8847.9	3668.8
125	4642.2	4558.7
3385	8421.1	6562.3
7278	7799.5	3219.7
5643	4256.4	6860.3
5013	7326.3	8537.7
3254	8381.4	6500.1
5744	5012	9614.1
462	6871.8	5509
4398	5018	7025
251	1566.6	1125.9
5847	5835.3	8240.7
306	1012.7	3040.3
1204	6437.2	1339.9
9111	5702.3	186.21
5077	4968.7	8941.3
71	2543.3	5127.4
7847	8037.2	6796.1
4113	1928.4	5898.1
216	474.89	7331.6
8300	3223.2	4840.4
161	1442.1	9946.7
3069	1024.7	438.24
2010	6495.1	8105.6
502	526.42	3222.3
479	9954	4858.9
6320	5.7312	633.28
211	9244.2	5084.6
3242	1972.8	2715.1
5359	548.55	9592.4
5242	5252.6	5154.7
8106	5836	5270.4
7204	7589.4	1944.1
2361	3430.4	835.06
215	270.17	63.328
1897	4656.8	4424.4
1676	5621.8	7160.5
4646	9045.1	9064.1
3864	2274.2	8917.9
6673	3439.1	332.14
6120	415.01	2210.1
8631	3747.7	5006.2
2164	7141.7	7851.8
2704	7109.1	520.88
1928	7626.2	6084.7
4694	189.77	6214.6
2	4175.3	8995.3
3495	1486.6	309.8
2932	7273.4	7057.8
2205	6870	9849.7
193	1496.8	4775.4
26	514.38	4486
3596	8375.3	7344.2
4358	3214.5	3869.2
212	9266.7	5146.1
2149	6385.8	2872.2
5764	5973.4	232.76
240	8975.7	5660.7
1544	1262.5	1357.4
140	9984.1	1552.8
2032	3189.5	9519.3
5354	1171.5	8806.8
1742	4183.2	1884.9
3678	1103.8	2362.6
4747	367.68	6506
1112	584.29	9154.5
3182	536.59	9412.6
1389	7976.7	2378.6
7234	5212.7	6678.4
1265	5611.4	6379.5
167	6809.8	2480.8
1752	5044.2	9624.1
6330	1097.2	1380
796	3748.9	9963
485	9306.2	877.88
436	6173.1	4976.3
5244	9321.7	7937.2
3266	8918	5813.1
2950	7001.3	5183.2
3173	224.86	130.74
526	2000.3	2248.2
354	9690.2	3069.8
1370	8038.3	8502.5
7798	8550.6	9005
674	7868.3	300.83
6011	2636.1	5484
9361	7128.9	8410
92	7220.6	4370
7	9132.9	2629
5244	3084.1	4162.3
1389	5817.3	9948.6
402	236.42	1253.7
2874	5858.5	6073.1
8683	6606.3	9159.6
349	4736.9	6525.6
5067	8869	9627.5
409	9359	7711.4
1	9478	3214.3
1793	5866.2	6786.9
6115	9575.8	7428
227	2685.4	7215.7
833	1245.7	2338.2
4167	4022.3	3734.7
4655	7149.9	9008.9
4408	7379.8	1719.3
4894	9134.4	8851.6
3284	7059.4	9360.8
4956	5452.3	6511.4
1792	6416	5452.7
2456	4272.1	1363.6
7075	7965	3849.7
3581	5674.3	2079.9
6121	8167	3845.5
7240	3702.9	1949.8
4196	3236.7	2979.3
4084	2673.4	1222
8233	4691.1	1705.7
8727	6357.3	7429.8
5393	2014.8	3960.5
8815	3020.2	1988.1
8353	1746.7	2962
6070	1983.4	2358.2
9060	4834.8	7818.3
1814	9722.8	9509.6
7425	1457.8	6191.9
504	3759.8	2019.1
9966	8903.9	3289.4
8143	184.53	6724
8388	2569.6	8378.5
5157	5608.4	2482.8
1285	2412.8	9234.9
415	240.69	1311.4
553	1637.8	2054.4
5748	2622.6	4906.5
2969	4906	5630.6
1084	1216.7	1369.8
6129	4731.2	9997
6117	4824.2	5535.3
413	3920.7	6067.7
261	9830.2	9071
5439	8477.5	8107.1
9196	4112.1	2800.9
280	1082.8	3136.1
167	5286	4045.9
2431	9124.4	8235.6
1643	6475.4	8676.2
75	7749.7	2398.6
5942	8512.3	7981.4
7357	3589.7	5930.9
164	9961.9	1297.4
5511	201.41	4197.1
2020	108.5	4361.9
5398	894.65	4752.8
12	761.57	4302.3
5689	1069.1	3528
652	8314.7	5228.1
2405	6871	6401.5
8421	630.87	395.76
8276	5296.2	274.67
4439	2354.8	4136.4
5864	6778.7	7776.7
9213	1929.7	7009.2
226	902.24	5177.7
5421	3083.1	4976.7
5272	7080.4	3404.8
3962	7221.2	2208.9
3878	3876.7	8970.6
9332	188.68	1750.2
4026	8440.4	6012.5
9784	9820.9	9779.4
4779	8025.3	198.26
1591	966.83	765.28
626	5619.7	2970.3
905	6811.2	2507.9
4765	5079.4	2144.2
1440	4197.2	1147.9
684	2124.6	6643.6
2680	5286.7	5486.6
407	5531.6	2151.4
2782	6166.1	4594.6
9751	3586.5	8309
101	7221.7	4400.8
1374	5568	9229.1
575	5289.5	2521.7
8480	2827.8	1648.8
848	4087	6926.2
59	5447	5668.3
5014	7395.3	8553
5200	5319.1	4812.9
434	8345.2	8875.5
1564	5714.6	2034.4
8172	289.06	6781.5
7423	2373.4	2559.9
907	7453.3	3683.6
1488	8995.7	8252.3
4423	1524	3639.8
2442	5651	1647.4
534	5806.3	7250.7
5357	6351.5	2243.7
9399	45.605	1618.1
63	5668.4	6408.4
4186	832.87	6990.6
4296	7363.3	184.41
434	4284.9	8380.8
3842	6553.7	7433.4
4712	480.14	5977.9
662	8841.8	9914.2
241	7336.8	3049.4
8575	98.955	2582.4
5525	7016	4335.6
8583	8784.8	5568.6
684	2980.1	3436.5
512	1896.5	3896.1
9887	462.7	1429
3039	7729.9	2303.2
618	4657.3	2355.6
1063	5210.9	6840.5
6351	457.54	4132
624	540.44	6080.1
1353	7913.1	3021.1
5277	3162.6	4231.1
155	2822.2	2284.3
25	7862.1	285.9
1372	9516.6	4737.4
7216	786.92	9570.5
1025	695.32	6143.9
571	5258.7	5133.3
1136	5542.5	9208.3
325	3305.4	7810.9
401	9375.5	2971
7381	1212.4	8293.3
2146	4863.2	5664.8
203	4597	4450.5
263	1154.1	5607.6
5411	3083.5	4950.1
6442	4869.8	1303.1
175	2605.6	9457.7
1380	3724	4573.4
5595	9425.7	3782.2
187	2610	8631.2
1222	9882.4	6707.1
4801	3372.5	6506.2
1494	9797.2	6490
4576	7411.1	7419.6
128	780.84	4416.3
62	460.95	4445.7
3586	5673.6	2058.7
7663	572.58	778.62
6664	3088	1081
5672	7418.7	6807.4
528	4437	5610.6
9467	6095	2563.7
5461	9006.9	4022.5
5154	9162	157.3
9921	1571.6	3995.1
9794	1003.7	3571.8
6135	2448.4	1397.5
6080	9371.3	5315.1
654	5598.2	3001
5153	9177.1	267.54
521	9187.8	5338.8
4905	3940	4797.1
74	1604.1	7470.1
2865	5468.8	2889
5781	6950	5424.9
574	7021.5	9647.4
141	1760.4	2546.4
2234	6500.8	216.62
1743	388.98	4988.1
6851	7216.2	5473
4903	2190.9	7241.4
9724	7993.8	194.38
7794	8585.4	9058.2
227	9301.3	815.98
2652	7303.8	3926.6
7492	9728.1	5470.7
9975	3470	1978.8
6297	731.81	9453.6
5599	9441.6	3777.6
1187	78.047	8992.2
1359	207.8	1400.1
1459	5434.8	2255.9
6521	2559.7	8384
6623	5703.5	9371.4
414	3651.8	851.77
1819	1312.6	6726.5
806	5317.7	2224.9
6745	49.222	8097
976	1785.3	1459.9
303	311.78	8094.9
281	5183.8	923.6
325	8250.1	3830.8
2127	1694.1	2550.9
5726	5297.9	789.19
2209	2250	6237
4189	6860.9	3557.5
2101	6114.9	6265.5
5004	8732.5	9581.6
2541	7236.2	4617.5
292	4218.9	7997.9
832	5416.3	5654.5
9463	731.27	8309.1
4321	5134.2	239.92
461	3203.6	2007.9
3113	6247	5715.9
8144	9950.3	5327.3
1235	3261.9	7298.3
165	4108.9	7091.7
9335	4230.8	7281.1
404	2680.2	1222.7
3704	5143.7	7867.6
4212	1386.8	9361.1
9144	6861.9	605.11
5611	5524	7619.5
710	8416.7	3297
2558	4472.8	5990.3
4716	4425.6	7491.9
9637	1117.1	4866.3
1183	8254.2	96.453
1389	9201.4	2618
8479	440.25	2797.4
236	7707.9	804.73
983	3160.1	9754.8
1	6551.8	8113.4
1387	7836.9	2959.1
4354	596.06	717.48
7791	2595.1	5407.8
6757	6558.7	3902.2
1255	9223.1	7524.7
56	8865.6	7483.5
2439	443.18	2773.7
8103	1493.1	5270.5
4618	7540.5	1898.5
2566	2523.9	7288.4
1629	4659.3	6525.2
169	5310.3	4081.4
6012	6818.7	3241.8
245	2499.5	7313.7
6501	5835.7	1211.9
7439	1539.1	9649.6
1192	4098.3	5645.7
3303	7434	2042.6
4767	1142	1346
435	2892.8	1698.8
93	7173.7	4407.7
4322	5097	7718.7
4589	2087.6	781.45
292	4416	7440.4
469	3510.6	7719.6
865	3145.2	4776.1
8104	6425.5	222.5
651	3771.3	9449.3
1202	4451	4238.3
5246	9302.3	7858.4
4771	8661.2	7286.3
5946	2276	3111.4
9650	7494.3	7424.2
2581	4086.5	6631.6
7252	2466.4	1251
3445	6536.1	6022
5677	2864.5	247.95
252	2589.8	7315.2
3087	3450.1	7816.8
2025	6508.2	8097.2
9492	267.41	4932.2
19	5795.8	3209.7
5888	5421.2	3618.6
4747	3839.5	3739.8
4177	8554.2	5837.4
824	5568.8	9372
5888	4627.4	7035.5
1591	6456	1343.3
8108	3227.9	6868.7
4695	824.58	564.35
4331	6679.4	4126.2
6657	6187.5	6418.2
4366	8821.3	5580.6
2041	849.75	9527.7
7091	9933.8	5959.2
9791	9886.5	4185
22	8571.3	9003.5
667	3646.7	6314.3
5260	5899.5	842.82
1083	5859.8	6005.9
8228	1222	5654.3
8398	7250.7	7037.1
313	7230	1673.9
967	605.53	794.66
4225	1390.4	4932.6
9673	3102	1077.1
6113	6426.6	2100.5
5940	4374.1	7387
6037	4984.6	3104.2
7199	7585.2	1107.6
3521	484.12	7243.9
7327	3642.6	5799.7
5983	3657.4	4778.1
906	7462.6	8034.3
4221	4989.1	1088.6
8971	2703	7147.8
9769	840.82	5200.3
2594	917.09	6704.4
4583	3053.9	2025
5585	6857.6	5381.9
701	3121.1	222
6917	6853.6	4878.5
418	6218.2	6206.4
1493	9057.5	8275.6
8323	2338.2	9642.4
7648	216.34	9207.4
1606	354.21	8173.8
6554	840.53	9136.5
809	5764.3	228.83
8028	9021.6	9597.8
2117	4166.3	8551.9
94	1951.3	682.74
686	4671.3	9239.3
2048	2905.4	8382.3
8105	4843	3293.4
3478	4074.8	152.18
291	8551.3	8334.8
107	1374	112.1
8533	5360.2	6951.2
1082	4380.1	7902.4
2770	5495.5	1161.1
4131	206.29	9207.7
1914	5011.6	9628.2
3696	4497.3	6789.1
498	3406.9	4649
1124	2786.4	2748.5
2862	5920.9	6346.5
8399	7221.2	7103.1
3581	7175.8	9270.6
3037	5592.5	3604.3
4744	7982.3	166.12
8062	4660.7	9307.2
1280	6822	3542
6587	6453.2	9310.6
1287	2471.2	9266.5
9697	6156.5	2073
702	8438.6	5333.7
538	5893.4	776.48
8002	4565	1301.5
9907	1464.5	4459
1907	9593.5	6797.7
1680	9598.2	3536.5
600	4599	2050.7
526	8321	8190.6
9440	9292.9	5086.1
8477	1796.5	7109.5
9171	762.89	4218
9946	790.64	6213.5
1854	1463.7	1575.9
9332	6753	3455
2516	123.74	8198.5
244	546.58	3255.3
1288	1113.9	1386.1
4494	6904.8	7173.4
1965	5149	2694.3
560	9351	2790
4860	2854.8	1228
117	9202.4	2641.4
4196	410.6	8407.9
4761	8013.9	162.02
1057	2543.8	1346
58	529.98	9344.5
8844	5307	1052.5
712	7836.6	3406.6
1360	7221	5850.4
8904	4360.4	2016.7
3179	8447.9	173.65
749	8883.3	5703.2
287	3743.4	4212.8
639	8880.7	3330.1
2126	1873.8	5883.6
2509	5488.3	7604.5
7194	7874.2	665.5
924	257.88	7302.7
4153	4582.1	2741.9
2097	2376.1	9700.8
6367	9872	4215.4
8278	4667.9	7825.9
1798	531.54	9218.7
871	6586.5	5558.7
1407	3505.3	4002.3
3530	2061.2	757.94
85	2168.3	1723
6508	9268.2	873.79
3989	6050.1	492.68
1877	720.34	1863.2
7437	1607.6	9650.9
5565	8488.5	8846.8
1081	7871	637.23
1414	5840.2	9976.1
4866	9106.6	8820.5
5255	260.82	6777.8
1468	8590.4	8957.2
8259	3080.8	4555.8
2611	1433.3	3708.5
9668	3089.1	1129.4
156	5012.5	9238.2
3398	2413.3	1906.2
4241	9625.2	7131.9
9491	249.35	5002.9
1811	3996.7	3655.5
5528	8928.1	3823
416	130.13	3384.4
608	721.44	457.15
47	700.96	6308.4
1268	553.04	9370.4
1812	1866.4	9778.5
1602	2406.7	5103.2
591	4562.8	2060
3566	2968.8	2811.7
1822	5436	2324.2
3555	3439.6	9666.5
3740	253.51	4980.7
715	7284.1	1338.5
3	278.21	9916.2
7723	1219.1	6241.7
1823	7178.6	420.71
28	5923.1	207.5
6906	1250.1	6262.5
2807	770.38	726.12
4661	2011.6	3859.6
515	538.47	3243.6
707	492.15	7007.4
5637	1699.8	1980.7
6916	4532.1	3699.9
3135	255.11	4419.9
4713	5987.8	8849.4
3	8043.2	1173.3
7882	9276.6	5101.4
2474	2678.8	5967.8
7791	4913.2	5709.5
5691	2955.8	3709
1493	1389.2	1732.8
988	9589.2	6767.6
5672	7478.8	7473
8341	2186.6	4884.3
767	5697.6	3566.3
57	8491.7	5294.4
4757	3604.3	2372.5
2	2441	4921.7
4995	1119.2	9387.8
5430	1754.3	8616.9
5241	3858.1	6045.2
3737	283.51	4999
1317	7553.6	1276.6
714	5261.5	7561
160	2214.2	3358.8
332	103.81	3892.7
4361	530.14	716.77
8103	5791.7	5204
9929	9992.3	2383.2
587	7979.1	2643.2
8575	1622.3	6536.4
8834	8072.3	6901
2	9787.1	8425.1
8338	228.16	1033.4
4294	8837.4	2631.9
5180	9087.1	9495.2
2154	9676	3801.8
2713	1678.3	6494
5274	9920.9	3182.3
5237	4072.8	4690.5
4993	3639.9	1307
191	6451.6	8738.8
7116	7193.4	4382.6
1546	9688.6	5453.8
1621	3013	835.07
5239	8974.1	5869.3
4332	8848.9	6592.7
1476	2710.6	3693.9
3934	9418	2590.5
2315	8053	5195
4837	1839.4	9680.9
8175	4852.2	3352.6
3037	4848.2	1530.9
519	3745.3	9993.9
[truncated: 5,195 more rows]
