# Supplementary material for: Verifying molecular clusters by 2-color localization microscopy and significance testing
Source: Sci Rep. 2020 Mar 6;10:4230. doi: 10.1038/s41598-020-60976-6 (PMC7060173; doi:10.1038/s41598-020-60976-6)
Supplement: Supplementary file 2 — Supplementary Information2. [file 41598_2020_60976_MOESM2_ESM.zip › 2-CLASTA-master/Simulations_testdata/random/locs_labelA/random_results_sim_10_locsA.csv]

frame	x	y
289	4657.8	9346.4
919	993.72	6713.6
845	7331	9883.8
2555	8848.8	1451.1
1171	6963.4	2902.1
327	1619.5	7655.4
177	314.75	7906.8
2	5571.9	9976.8
783	2565.6	7301
197	3921.7	1263.3
5253	3219.5	7445.4
7966	258.24	6422.9
3037	5116.5	4171.4
857	2899.3	4203.7
2773	8239.5	2476.3
2515	1016.1	6927.8
5175	4245.8	2856.2
23	1027.3	7429.5
3535	7271.7	9124.4
3773	302.58	2608.4
1270	4072.4	5031.5
571	9788.3	438.26
3332	1488.1	3723.5
4443	603.59	1768.9
447	3194.3	9694
161	5887.9	908.58
402	8493.6	1587.1
5624	9372.8	7642
1226	5709.5	9068.5
50	9428.6	9902.5
1194	7001.7	2823.8
16	4531.4	7715.6
843	7489.5	2021.2
2510	4596.4	5853.5
2575	16.37	1472.8
866	703.11	7178.8
429	2612.2	198.29
705	2339.7	2443.4
503	9723.4	2628.9
949	3350.4	4975.3
338	740.02	7850.8
2413	4807.8	6244.8
2572	3630.9	432.52
169	6098.2	9028.7
337	3377.5	9225.1
350	3844.9	437.65
3794	4901.6	1371
59	4893.3	3617.5
636	9156.7	1175.6
1059	4643	7764.9
158	9336.2	1959.3
5653	1342.6	5344.6
382	1431.6	2989.4
587	5227.8	2785.9
4324	4909.4	4888.6
1732	9868.2	5969.4
422	2327.5	5632.5
7034	9207.1	4311.9
936	2532.3	2077.8
832	8761.9	2027.6
354	8263.3	2644.8
460	6693.2	2614.5
935	5124	5892.2
372	7259	9013.8
3856	4199.3	5759.1
3678	3053.8	6302.2
1132	1040.4	489.68
3778	3409.5	4423.6
52	3379.7	3976.8
87	2282.6	9110.6
23	719.41	1362.2
2123	1371.1	4185.5
6042	8806	584.87
2759	4165.1	2479.2
308	4897.6	4159.3
281	1922.4	832.91
4	2958.5	1360.1
196	2166.9	3230.1
684	6179.6	1312.6
91	6011	4943.8
391	2085.8	4598.8
8225	5387.1	8665.4
5497	1302.7	8363.5
7136	5767.9	454.3
5281	6364.5	4766.6
565	4680.2	2740.8
1227	447.94	3982.3
951	1566.4	3477.8
7006	4182.7	530.67
309	3558.1	6234.3
337	668.3	3673.8
19	1146.3	4368.6
3547	6273.5	5622.8
3478	4286.9	6493.6
490	7638	6100.1
3220	8770.3	329.57
5	5461.2	4799.2
1544	533.22	7610.2
2023	2859.2	1148.4
392	2686.6	3304.4
670	6756.1	4189
6241	2038.9	2350.1
3329	6556.9	9488.5
98	1563.9	6439.1
121	270.09	4173.3
3268	3645.2	4238
1097	3398.1	6051.7
210	2137.1	4125.4
450	9996.4	2466
2236	9897.8	3076.4
6067	342.16	8214.9
434	6944.6	6618.6
483	8459.1	614.28
716	4531.3	5776.9
7454	7297.8	9232.4
231	1329.9	8340.6
1122	9253.4	9823.5
1054	881.01	3773.3
208	4303.1	3753.6
51	7221.7	206.09
97	5460.8	3813.9
146	6170.1	5986.1
518	7136.2	2731.4
1997	9528.9	9822.3
3544	6402.8	8864.3
395	675.03	8384
2684	5303.1	5618.4
4369	3678.7	2343.7
5642	6237.3	3082
77	7708.5	2747
4498	3637	7456.5
2439	1054.9	1833.5
207	5646.1	9630.3
9357	9645.7	346.4
153	2528.9	7819.4
131	8096.9	1670.7
2030	357.74	326.65
7021	7407.9	2285.1
4206	2039.6	909.55
5001	151.48	5647
169	228.6	7927.7
13	6131.4	4869.6
9056	3324	9512.2
735	5612.5	5096.4
23	1973.4	9417
292	2732.8	4042.7
1461	6390.9	7595.3
557	5391.5	616.67
1336	2131.8	46.973
484	7535.7	2255
3276	4591.9	2392.3
65	9231	2175.3
17	4347	680.66
9097	3797.7	1507.1
204	9982.5	9235.5
1329	7220.8	1188.4
1693	1976.4	810.49
452	5085.4	4068.4
617	5764.3	6020.3
1621	6374.7	4626.3
4508	4902	193.77
724	39.236	2451.7
1844	6522.4	5992.3
1666	6647.2	8659
1348	3274.6	4604.5
88	2686.3	8949.4
2180	7646.4	9793.1
8610	3108.8	6699.6
322	4416.2	7301.8
57	4157	6086.5
50	2124.3	2439.8
5977	400.05	8272.9
1409	5452.8	1149.6
1163	4973.4	1186.2
796	5659.3	5114.7
1780	7639.3	820.05
3706	1618.5	877.01
195	5837	3197.9
276	4644.1	5644.3
608	6820.7	3076.3
512	7723	2929.9
855	7403.6	9107.5
2158	8952.8	1427.9
2282	6687.3	6100
2	2383.5	5495.9
260	289.57	9350.9
3262	3255.4	2276.1
1506	290.84	9650.5
397	7506.8	4327.2
1015	2109	7538.4
2136	1308.8	9933.6
842	6140.8	7656.4
663	1614.7	6467.5
1391	500.56	8042.2
529	70.761	9272.5
64	2484.5	915.58
155	6501.5	5026.1
225	7730.7	5678.7
3072	1493.7	5605.9
106	4099.8	2304.9
456	123.16	5916
61	8995.7	813.53
3018	2136.9	2447.2
79	7634.3	7027.7
16	6588.7	5151.8
771	1293.4	9196.8
5142	3914.7	6954.5
2204	3112	4450.2
254	9480.6	9499.4
5275	203.71	8730.2
451	374.2	2300.2
1368	2058.5	4704.7
280	8743.1	6085.8
1635	8399.2	9769
1372	2612.7	6981.5
568	2142.8	4170.3
285	371.96	2033.8
3160	9694.8	8065.1
46	3690.5	5483.6
69	1662.8	9157.4
1041	8538.2	8205.1
751	1615.3	3262.7
9587	5689.9	2893.5
852	3238.1	9636.3
36	2502	2158
204	8976	6096.7
459	6649.1	2533.7
6	8845.9	9307.8
548	1478.9	619.83
1836	9411	4566
320	9286.1	8625.5
74	4704.6	4422.6
466	8455.5	1582.5
874	5745.6	3298
1629	5200	2337.3
1727	6808.8	9743.7
262	5535	8664.8
4567	3395.7	7951.5
3457	7311.6	248.99
185	8399.1	5623.1
7619	5732.5	2934.3
821	5552.8	3358.9
1828	7839.7	4075.6
293	6475.9	5099.8
263	3185	7439
307	2817.3	5319
3744	9033.5	5994.2
2774	8192	2420
27	4033.3	2048.3
1118	4282.4	1164.9
6970	5842.6	695.46
462	9707.6	2686.6
4857	6799.7	2824
955	3638.3	78.753
357	3398.7	4919.1
280	4358.3	9839.7
289	9443.6	9292.4
1587	7144.3	6722.6
342	5426.9	2012.2
4023	7092.9	5811.8
10	5607.7	787.83
48	5177.4	3861
255	5701.2	3455.1
446	5812.1	6444.6
250	5029.4	1939.3
8987	5861.5	1116.1
835	8124.2	2073.7
1137	4046.2	9159.5
5263	673.59	1301.1
4	2567.5	7553
99	2420.3	2711.7
773	7953.1	829.61
1164	5716.5	7602.4
71	6116.2	380.83
541	2019.3	2136.5
3707	4038.1	1198.8
462	5649.4	5099.4
54	8477.6	4268.9
2181	2230.5	8476.8
186	575.88	4103.4
3275	9312	4419.1
17	9515.7	5900.1
188	9682.8	5877.7
66	2887.7	9704.9
66	9681.7	9244.4
1487	9229.7	7001.5
8636	1360.6	9818.3
157	6557	5078.5
4696	5810.6	2982.3
3679	9579.9	4414
932	3398.9	9927.6
164	2583.2	3453.4
165	8094.3	5452.9
3315	6871.5	2828.7
60	4204.7	6048.7
177	9945	2311.3
3347	8825.3	7704.5
6962	6648.9	3637.3
50	8368	6114.6
590	3632.9	7347.3
116	1268.9	1576.2
1813	7523.4	1607.5
1140	7483.3	5722.9
6624	2968.4	9363.4
2312	7572.2	4918.9
171	3519.3	3233.2
296	674.72	2132.5
173	7089.6	556.69
2147	5610.3	4907
1602	7919.2	3899.3
667	1595.7	3267.4
738	4585.1	804.93
3258	2429.3	6667.7
4744	2532.2	323.63
14	6579.2	5007.1
7536	1651.2	6362.3
340	9575.9	9880.3
108	7342	9869.9
6832	9301.6	8436.6
158	1420.1	5633.4
1184	5431.8	542.65
617	2568.3	9385
2440	1017.7	1790.4
23	8605.7	7469.6
3335	1357.9	4392
1724	8512.5	9879.2
8403	7795.1	5859
313	4063.8	3577.1
171	3267.7	2355.9
816	2220.4	1689.4
8903	3341.6	5010
2220	1611.9	13.336
5625	3096.4	359.65
565	4430.8	9874.3
736	4609	5831.5
3343	7491.1	4433.9
77	1940.1	6999.3
326	3246.8	5396.6
157	2275.5	4269.5
642	8437.6	9351.9
8639	9101.8	2280.3
2334	3931.1	7453.9
1786	5091.6	4219.7
408	7677.6	745.18
4	4599.1	5332.2
476	2116.6	7573.5
2819	1785.5	4827.3
242	8065	6594.3
341	4416.7	3479.6
50	9965.9	6833.3
6874	1591.1	4097.9
844	5178	2974.2
4939	7805.5	4660.8
4011	4582.5	248.47
614	2801.8	300.18
454	6984.4	2089.6
1226	454.24	3971
3233	3785.5	465.71
2588	5011	6613.5
8384	48.477	4205.9
2416	2065.2	9511
1558	5873.8	9231.9
1622	9417.1	854.82
1496	1054.8	6851.5
1058	5174.3	7514.3
3906	5859.1	1184.1
62	1379.2	2763.3
86	529.24	8058.1
168	5469.4	3186.1
470	8539.5	7278.6
161	8693.4	6424.9
2355	8865.1	1424.8
3969	9349.5	7644
3704	1569.1	3169.6
129	6386.4	2417.3
2479	2422.6	2359.3
327	8457.5	6555.6
3289	3208.6	7611.3
132	7934	9975.8
99	6171.1	6120.5
757	271.91	2673.6
249	4133.7	6052.2
180	1887.5	9417.2
530	1085.9	6596.4
4107	2034.6	9838.7
64	7225.5	256.81
93	3928.2	4581.3
891	5877.9	1202.1
7786	6959.8	1663.4
3389	9124.2	7964
3709	5260.9	3148.3
55	6064.9	8718.1
716	9735.5	3951.8
208	487.92	3259.1
727	4097	572.88
611	8680.4	2117.4
943	1809.5	9468.2
5066	1291.2	8443.5
1069	9307.2	103.73
7997	7314.1	442.53
389	8520.9	5671.9
710	2336.5	478.55
836	304.98	4288.9
1651	5192.2	5847.7
5038	1310.6	1919.2
1827	9632.7	380.58
134	8704.4	4129.3
5494	7382.4	2091.1
8	6550.8	9124
2879	5437.1	6540
46	6369.2	8502.2
161	149.01	3397.3
3202	7996.8	9492.1
6283	2548.5	8035.7
135	5860.2	1776.1
2214	597.92	7476.8
9062	3367.5	9521.6
5	6771	4480.9
827	128.19	9183.2
1425	6104.8	4215.8
3	7977.9	5178.7
2501	3397.5	2201
1328	6500.7	7974.9
82	8948.9	5527.8
16	8330.9	5496.6
7739	9839.3	4941.7
114	2336.6	4917.3
331	4500.5	3257.9
6959	5446.3	484.46
5272	3080.5	1441.9
378	3360.4	4298.9
3986	1446.3	922.73
29	517.75	3390.7
7033	1359.2	7939.6
2632	7794.2	8739.1
122	7356.7	600.2
225	5609.8	7810
1387	4294.6	3909.1
5195	7534	2025
1724	161.76	5947.7
1981	5572.3	1966.5
8089	6095.6	8865.7
1279	8540	4056.3
2263	7774.1	9363.9
4006	4608.4	182.32
210	8810.1	2882.3
1604	6095.9	4225.3
99	4470.9	8481.9
694	1478	1840.3
2763	3813.9	7568.3
817	9944.5	8442.8
6529	8117.2	7062.9
1965	6818.9	6432.9
158	1119.1	9408.5
757	2285.3	2982.1
178	8043.5	5823.2
2037	6011.8	5980.2
3772	7672.3	4255.8
7	5224.4	2750.9
5974	3804.5	6845.5
269	2811.1	30.235
5261	1814.5	2544.2
532	4210.1	8427.8
86	5942.5	7767.5
3567	7283.9	8066.6
1182	4478.6	1538.4
843	5200.9	3010.5
119	8580.8	566.81
1515	6682.8	4804.3
708	5902.4	1618.3
2224	8888.7	1459.6
1308	2415.1	3725.2
2507	9180.7	9997.5
424	1495.5	1868.4
3058	1474.1	4140.6
8061	5991.6	5707.4
1726	5184.5	5858.7
433	2391.5	271.85
83	8549.5	68.709
5122	1228.5	6999.3
636	2984.3	9891.7
352	9535.5	8691.6
3349	8804.5	7708
102	3288	6266.2
135	1594.2	9327.6
43	1486.4	1111.3
138	3305.6	6649.4
34	4277.3	8478.2
5825	5130.6	573.07
5026	7238	2128.3
770	7054.1	9552.2
352	7262.9	8231.7
1002	8068	3094.8
8	8670.1	1753.4
6349	6324.3	4743
3505	3310.9	5064.3
135	8676.7	4138.8
3796	3454.8	4392.3
145	1678.3	3941.9
277	2027.5	8815.9
1494	409.99	2261
2762	3173.8	4590.3
206	6066.2	9994.6
2047	945.48	6875.5
829	8641	3695
8409	1296.8	1877.6
508	2016.3	2680.4
19	6568.5	1465
773	8865.4	5925.1
239	3359.8	2069.7
4907	6012.7	7217.8
4592	9708.6	1712.7
6019	8514.8	8105.6
3952	285.58	8252.8
1718	5428.2	5422
2319	2327.8	331.9
3423	2470.5	970.88
2187	7772.7	9786.7
1959	4695.4	6549.2
311	7460.1	44.396
301	9006.3	8837.1
332	799.31	7826.5
755	9448.4	7936.3
773	1333.1	9432.6
32	4065.8	1838.5
3668	5587.1	9949.4
937	9606.4	1823.3
1543	1381.5	9146.7
2206	7535.1	9025.2
1521	266.54	6457.6
2551	9319	2552.9
2395	6015.7	5307.5
171	9833.1	4017.6
160	1873.7	337.49
57	3167.2	7552.5
1051	4333.3	2559.2
2710	4468.6	6421.7
1945	190.59	2461.9
1338	3610.7	7867.5
309	4815.2	4165.3
64	571.87	3583.4
325	540.17	947.49
7177	2553.1	6072.8
1761	1650.2	9177
1985	5920.9	1231.5
3163	9270.2	8426.8
119	9568.9	4331.6
3316	8142.2	9565.1
453	6681.4	9275.9
549	6191.2	3881.7
522	5680.1	991.77
8799	9591.5	1498.9
1387	5104.2	9649.2
7977	1208.5	9657.7
989	6457.1	7609.4
122	1086.4	6716.8
4423	1897.9	1844.6
13	8527.9	9906.2
7125	5922.5	295.17
1227	395.61	6992.2
35	260.12	2250.5
6937	5125.7	4235.9
713	759.92	173.05
231	1847.1	2040.8
4550	4414.6	2648.3
3327	7078.7	3293.8
177	7088.6	500.19
204	520.84	3232.6
38	6176.9	9415.3
4720	4893	6172.4
421	2294.9	5634.3
2276	6692.2	6134
19	5186.1	7630.9
641	3669.8	34.666
2957	653.49	7205
3985	4423	7644.8
1411	9822.7	2311.3
1183	7153.5	5835.6
1239	7898.4	7404.3
13	7816.5	1863.3
356	8772	1581.6
1326	5026.8	3387.3
2014	6551.7	7726.7
3455	7319.4	204.96
5458	4242.5	5951.3
460	2005.7	4829.9
3	2040.4	3137.1
95	7826.9	7343.2
2862	5377.3	3889.4
127	108.36	7051.6
1655	1918.2	5239.2
1266	7219.9	1210.7
5579	1335	4409.4
1848	2130	9015.5
4205	4728.5	6377.6
1299	5973.5	7524.4
1086	4675.6	5671.2
3053	7393.7	8506.2
138	2227.9	7325.7
1309	4674.5	1550.3
1890	5877.9	7243.5
517	9583.7	8766
2418	2003.7	2103.2
2961	1271.3	1469.7
207	511.73	3287.1
4881	4447.5	7641
233	1817.6	2004.5
74	7379.4	2268.7
1240	9351.7	2643.2
9	8770.4	6589.1
226	1497.3	4713.7
2416	9325	2509.8
473	9924	8333.8
5830	2052.2	5864.6
4721	4939.2	6237
535	3416.9	2218.8
1006	8688.2	8324.8
3959	2928.3	8813.6
166	2396.7	6086.3
1168	7685	967.26
1094	529.6	9114.2
2580	6510.9	6066.2
458	1691.6	1839.2
532	7349.4	2437.7
292	5924.4	9516.1
449	611.14	7807.1
315	7762.8	5607
495	7531.7	9070.3
135	8449.7	1753
1885	3438.1	4330.6
12	7047.2	6678
5615	328.59	4174.9
2150	6114.5	8574.7
6788	7522.1	9332.1
105	9464.8	9586.6
36	5218	533.77
4885	3154.4	7470.4
3176	5967.9	2627.8
1362	6086	4131.2
7386	2777.6	8797.4
5926	5101.5	6922.6
330	3451.8	5346.1
855	4309.3	9231.5
500	1966.4	828.23
87	419.26	4781.3
30	4259.6	6185.9
888	7054.6	2697
97	4438.1	8475.1
40	8967.3	5941.7
638	3736.3	576.11
1576	2435.7	2956.4
5862	6875.3	2814.5
2619	4391.4	1261.6
3007	649.5	7824.3
8289	5808.5	1957.8
256	1860.1	4173
5092	6884	390.2
167	4529.5	685.55
1102	3676.9	3126.1
1358	3188.5	4164.1
465	7086.9	1552.9
1424	4157.1	817.67
133	5594.1	5450.6
223	8493.1	8143
1763	1670.2	9194.8
28	4889.9	4566.3
1575	1972	5852.8
155	5572.7	5378.8
6924	112.12	1428.9
2080	2123.8	6805.3
7996	7313	479.77
4744	9742	8397.6
3439	7679.4	2911.2
4277	2152	3910.9
739	6394.2	8462.8
339	6535.6	4182.3
1544	1655.7	7418.1
5502	1296.1	8406.4
109	1040.1	5522.4
392	2077	2663.9
2721	705.29	8072.5
2636	1062.5	6782.9
372	7275.4	2113.3
5640	6278.3	3057
67	9241.7	9960.4
1875	9491.8	925.11
1910	8001.7	9744.1
486	4314.2	6478.7
504	2212.2	3597.3
51	5840.4	1976.8
2160	5555.9	8372.2
18	1074.1	4295
2270	4139.3	6174.6
455	8434.2	2581.2
1140	3152.7	4888.5
2293	2953.2	7028.5
9237	8507.8	8133
3236	7075.9	7358.4
817	8140.8	2089.6
347	8696.1	8920.7
2869	2691.8	9031
528	9616.7	8771.6
8966	4914.3	3417
3475	320.52	1367.5
8609	3137.4	6702
35	1110.3	9053.8
322	9297.5	8722.2
112	9575.2	9715.9
4446	5301.8	5544.7
1191	8038.6	7623.8
5019	868.39	4399.4
400	6941.8	2719.1
5028	7245	2099.3
600	8473.8	7449.7
277	5160.1	4647
2258	9762.7	2423.5
582	8869.3	3006.2
2986	1899.8	1797.6
1260	4624.8	5883.1
1887	3356.4	4375.9
1764	9173.6	7194.6
63	936.03	2387.3
1017	7605.9	6601.7
193	1477.9	9372.6
1142	4322.1	7424.1
1586	6276.2	1953.6
185	3572	1472.1
876	9230	9771.5
2378	6453.8	5372.9
3941	1280.1	9811.7
1595	4785.6	6441
56	4626.8	222.44
275	4215	2961.2
2187	4898.8	1289.4
70	1229.6	4405.6
78	1095.6	1991.2
1852	2159.3	8952.6
1420	6091.4	8431.6
1337	4350.6	985.11
6	3437.9	6134.7
3310	3912.3	6238.5
376	639.28	3542.1
443	5386.8	7467.2
6327	4069	813.86
2885	6897.5	2346
311	7918.2	1602.8
4490	482.29	9000.4
71	1519.4	475.79
447	9845.2	3809.2
9211	7762.3	3774.5
9305	1388.4	5768.2
1238	9342.7	2681
16	2206.3	2700.2
439	6706.7	6761.8
2056	3697	6797.1
5102	5162.6	2375.4
1421	8592.9	4113.5
671	2097.7	4822.4
350	3107.2	9470.9
750	5362.8	2070
1650	5215.2	5815
6	6534.3	9128.8
4476	778.78	4255.6
3120	9586	1643.2
580	5666.3	3499.2
145	672.02	3974.3
2550	9273	2553.5
58	1633	2964.8
630	1290.7	9795.2
137	3264.3	6597.7
90	1067.4	9168.7
717	1382.8	5574.1
9861	7584.9	4109.1
398	8507.7	1351.5
1020	9946.6	2324.4
888	204.63	4021.5
570	4674.2	1482.7
1968	7393.4	8524.1
696	9707	3463.6
1660	2980.6	4646.4
5801	3126.9	6675.1
7	9814.2	8678.6
4041	4874.8	3255.2
5641	1352.3	5342.9
3095	6090.4	8424.4
698	5522.8	9385.7
565	5421	911.24
3118	7195.6	4316.5
212	5318.9	5369.1
2018	8848.3	9839.7
3612	1182.8	3564
8648	5352.2	5581
293	937.74	2323.4
1059	837.33	1427.7
2007	2228.5	7296.4
483	8511.1	3607.7
73	6531.6	583.14
3455	5577.9	9960.2
1068	9290.2	74.296
668	2291.7	4240.5
1878	7367.9	7109.6
689	5553.9	9397.6
3712	7199.5	7585.6
4071	5971.9	7516.6
453	5721.7	9062.6
1405	9718.2	8072.4
1933	7186.8	71.771
104	3561.4	9658.6
7067	1690.4	6308.2
530	1601	1342
74	1900.6	9041.8
529	4181.1	8456
1256	616.41	6240.2
1867	5137.6	2268.3
1641	9998.4	3221.1
161	4936.1	2835.9
2169	4311.7	5134.2
992	4163.8	5238.7
146	7130	9771.3
1551	2989.6	7890.4
298	4608.6	9747.9
977	9221.5	6950.8
717	2360.8	419.53
6204	7420.5	7224.4
689	4838.6	338.15
177	1491.3	6606.8
2395	5441	7260.6
1340	1007.6	520.09
4193	2851.7	6713.2
1623	8879.8	5150
2133	8209.4	3353.2
45	8808	1391.6
69	2522.9	8519.4
103	9740.4	2378
802	8231.8	8878.3
816	8867.8	5304
225	7094.5	7340.2
196	8432.3	6643.9
6880	1525.9	4111.1
1850	2254.7	5807.8
848	4614.7	5757.3
6031	2404.6	6729.1
1676	6672.8	3604.8
241	4305.6	3355.5
5193	7533.4	1986
2854	1597.1	506.33
113	3222.2	6778.2
4346	1473.7	1575.9
462	1997.4	4785.3
2230	3613.6	403.4
762	3308.8	1817.9
194	8001.2	5831.9
39	3702.4	55.596
5391	7870.3	9423
3144	6412.9	8860.9
3281	9561.3	1616.1
1033	7350.4	9854.4
487	9356.3	3929.1
488	5457.1	3848.9
2288	8643.3	4125.3
3563	209.43	1190.5
22	9011.6	5699.3
7642	6216	1278.3
5407	3191.8	3182.7
5471	1854.9	1827.8
6709	5784.1	1911.9
1478	1573	3434.8
38	7281.4	8997.8
750	3911.7	3151.4
279	716.8	2052.7
1959	6626.4	3939.1
10	6958.2	6616.1
817	4769.5	5090.5
7561	4445	1929.5
109	8468	3964.7
281	9292.8	4197.9
175	6262.8	2483.3
948	7481.3	3460.5
1095	1103.1	1362.3
1432	6852.2	1788.8
612	9739.2	978.05
241	8509.1	156.44
9109	4753.9	2009.5
216	2012.8	1266.2
59	1441.9	2816.1
2092	1917.5	6785.4
195	4782.1	5114
1622	1100.6	6056.8
3532	738.14	7972.3
726	8503.4	4989.4
214	7294.1	9255.8
2818	5796.2	3018.8
186	2423.2	4549.3
6775	9610.1	1570.9
1694	2759.3	4969.4
3201	2281.3	5396.4
69	4795.4	8939.2
1096	6687.4	2931.3
1183	5473.7	530.19
500	8686	2088.9
1868	1294.5	122.2
4460	584.55	1829.6
205	702.3	1970.2
1240	6738.9	2923.6
2132	8696.2	8323
345	2237.5	76.435
100	5383.5	3880.2
5806	2559.5	1647.6
8261	2263.8	5425.6
983	6475	7622.8
1191	1309.9	5504.8
1866	7574.7	6573.9
3941	3462.8	4381.2
380	2099.9	6257.8
7112	1321.8	7606.3
8778	4194.6	3741.4
96	8738.1	27.978
364	7309.8	2119.7
158	6534.9	5038.1
4864	9041.1	9529.5
829	581.24	9222
678	9939	3723.2
2414	9265.5	2555.4
2614	5678.5	3362.5
1065	9678.6	2979.5
2245	9333.6	2211.3
63	5024.5	8402.6
110	8223.1	72.98
435	1869.4	5495.5
152	6258.4	5180.9
945	9711	3962.1
260	278.41	2744.4
1207	509.11	1964.8
18	4166.9	3724.5
1466	1143	1347.3
751	3934.8	3185
84	3092.6	3188.6
2527	8230.8	5550.2
654	3307.5	184.95
35	6567.6	8939.6
267	5878.1	1982
4468	7404.9	5362.4
6134	2651.2	88.072
2948	5448.1	1066.6
3432	3346.6	9737.4
225	9813.9	464.56
260	6748	7195.9
531	1069.5	6656
3160	8224.2	4882.3
146	3585.9	9325.4
232	6616.8	1801.9
2755	7995.9	9449.6
149	9479.4	2466.1
2239	1032	5140.5
672	2071.2	4770.7
203	5428.1	3091.4
171	3658.7	8532.1
48	9829.4	7700.2
71	8130.9	9642.2
1242	1575.8	2721.2
5828	2115.3	5884.1
142	8345.3	6110
8792	8243.6	9908.4
891	5706.9	3296.3
5724	4373.3	7667.3
2599	4444.3	4120.4
1502	4045	3554.3
5387	361.46	2619.6
98	8127.6	1890.9
93	5246.9	8717.1
2225	796.87	1434.3
584	246.11	6691.8
5362	7842.1	9369.6
175	7606.3	429.08
2249	773.08	7168.5
3664	3674	2367.2
3985	1434.5	958.56
796	7705.3	9684.2
2266	8706.8	9720
554	7758.9	2907
40	3128.8	4280.2
58	5715.5	1045.9
3619	9414.3	4754.5
3533	8242.8	5773.8
546	5996.9	7559.6
496	945.64	2121.2
1758	9871.5	1106.3
263	1003.2	8686
2546	1872.6	6553
1651	2598.8	981.39
66	6855.1	401.22
519	6288.4	1684.6
3051	7395.1	8594.6
2200	7805.7	7485
753	5756.5	6170.3
299	5252	1922.6
1138	4105.4	398.1
4921	5032.1	1693.2
784	8189.9	2068
66	5694.6	6767.5
3435	8276.5	7718
412	91.262	982.47
1010	7200.5	917.56
346	5556.6	9414.9
440	7916.3	6131.8
957	9841	4474.5
988	9073.5	3380.5
3603	1134.7	3473.9
655	9807.1	9479.1
353	3793.4	502.73
1445	7987.6	9967.9
61	5023.2	8381.8
4106	2043.1	9872.2
2037	4145.7	7601.7
1696	1019.9	6404.8
5989	3152.1	7485.4
528	3613.4	677.16
259	4163.6	3409.2
1825	4114.3	9145.9
3702	1545.6	3211.4
1869	8514.7	5200.8
2716	9316.8	8438.4
212	9772.4	7662.3
2341	5371.6	3879
988	600	3674.7
3613	3556.3	5113.3
2734	2391.1	1899
2957	3970.8	3477.8
2924	2978.4	3050.3
3384	9220	600.98
7239	2948.5	8666.1
241	3041.5	3043.6
1437	4794.4	9918.1
54	5145.3	435.64
1552	3010.5	7963.2
4133	5413.8	9507.2
7	3659	2349.9
89	9547.7	5518.7
1129	4478.9	9300.4
51	9478.6	8514.7
180	1217.7	2154.3
240	9674.5	7377.1
48	3235.3	8348.8
65	5692.3	6762.7
1000	3816	2120.9
509	3717.3	8918.2
138	4903.7	2573.9
1294	5740.6	7647.9
2548	2081.8	9478.9
3299	2466.3	7894.8
3598	260.8	8257.4
8100	2611.2	5874.7
958	8361.5	7325.1
1822	4002.5	3766.9
98	380.54	210.27
2074	1963.7	9212.4
2222	6213.1	3015.6
290	5019.5	5464.1
120	6193.3	1389.5
2654	6137.5	3105.2
134	2380	8023.9
4737	2320.1	5628.8
3562	7047.6	9952.9
756	2085.9	94.984
659	9584.6	8994.5
130	8486.7	8636.5
5459	4240.9	5923.8
1162	6007.1	1317
32	4666.5	7940.3
9943	3775.5	7609.9
836	8645.8	6184.2
270	5857.7	9711.8
1407	3449.5	4376.8
3601	8227.7	1985
2797	8281.9	8169.8
600	5029	4859.9
1588	443.97	2177.4
606	9758.4	979.39
9827	1800.2	4501
30	5706.2	4278.1
4316	9129.5	7799.5
5260	7725	6073.1
4918	301.64	8265.6
3005	4437.8	527.27
1663	7734.1	3255.9
62	3560.1	2785
1350	1476.7	6586.2
451	7662	8709.8
3827	575.75	1549
305	2830.7	5381.9
3379	9394.1	4748.9
403	4418	8746.9
5866	3179.8	7490.4
2288	7792.4	5569.6
40	9434.5	9869.1
173	5225.4	9863.6
30	4997.8	9465
2596	2584.7	4922.5
231	9127.8	3451.6
2096	6420.8	8880.9
2323	7022.8	7439.2
660	4651.3	3181.7
33	4326.1	7922.2
3373	4334.9	217.38
768	7965.2	894.71
880	8233.7	308.47
872	4559.1	613.93
32	2252.1	4418.4
2045	3738.6	6948.4
1183	1006.2	3755
306	1124.6	2923.3
2549	9277.5	2519.2
109	6570.8	6879.5
1838	6449	5891.8
1419	6064.4	7775.1
143	2208.9	4400.3
89	5494.6	1176.5
530	3206.8	1155.8
1770	208.68	5945.7
6097	1141.6	4038.3
364	7057.2	7276.4
80	9507.4	5737.7
46	2380.1	1541.1
7430	6370.1	4809
7925	3221	9674.1
1420	8556.8	4106.1
510	5782.7	6626.4
1762	9273.5	7230.1
439	9020.2	1474.6
1396	5402.6	1133.9
1552	7141.5	7337.4
410	2921.5	6135.4
693	6773.3	8293.7
1781	7647.1	834.54
538	6458.9	2342.4
45	4566.7	848.31
3175	6009.7	2664
1292	6807.8	192.85
624	9718.9	629.62
64	4275.6	2205.5
2330	6131.2	4234
2191	7032.6	2929.1
865	7229.9	3776.5
5862	6119.9	4245.2
6790	7458.8	9277
364	5653.9	5178.5
5296	1970	5154.1
2783	760.07	7153.3
4153	9420.9	1229.1
8212	1819.1	4482.9
266	9914.3	8058.4
931	2417.1	8133.8
2028	1981.7	9211.2
209	9587.9	3961.8
509	6697.2	3372.1
500	605.74	6069.6
118	8938.1	1416.2
2863	5314.4	3929.9
364	2597	5755.2
103	7910.7	3882.6
3883	3703.4	9369.6
1351	1540.2	6509.6
615	2495.9	6713.7
11	2687.1	2476.5
156	7975.4	2744.3
1446	5783	3001.3
3861	1537.8	3188.1
1511	1123.1	1300.2
346	8667.3	8913.8
202	7711.2	4687.7
7975	1147.4	9681.9
17	4094.9	5635.9
2071	6951	6438.2
4	4427.6	9724.3
1357	1046.6	5618.4
193	1967	9560.4
6927	6874.2	8339.9
7108	1502.9	9422.3
1664	7246.4	8279.7
209	6048.5	9906.9
2951	7455.6	4782.6
1819	2747.2	1711.3
8254	9594.3	4503.6
3305	6148.9	9462.4
2947	5470.9	1111.9
2677	5146.3	466.46
7205	5594.9	6569.4
1219	264.09	6294.2
1355	8416.6	1873.1
3051	8285.3	5754.9
2397	5947.9	9538.4
3363	1310.2	1516.4
884	9023.2	1661.9
5	6915.8	7897.8
47	1070.6	6644.9
966	5855.8	8740.7
415	8634.1	6739.1
3565	7003.8	9914.9
1312	5373.3	5969.3
8211	2453.5	1340.8
98	4499.8	5873.6
107	4119	2333.7
678	4930.5	6823.3
8882	7737.6	5881.5
1387	6461.2	1548
62	8992.3	790.55
42	5077	6180.4
1475	4516.9	320.81
2263	5481.6	7689.7
695	1484.3	1901.1
55	3859.5	7716.1
2623	4641.5	9325.8
2201	3353.6	4970.9
382	3001.9	6363.8
365	494.76	543.84
124	2251.1	2525.6
1232	8521.8	5098.3
533	9074	5222.8
595	4189.6	8085.8
1599	1650.4	877.21
170	1097.1	4917.4
1355	5971.6	1143
304	7876.4	7867
603	7344.3	3805.3
110	1503.3	5592.1
3456	7293.9	191.69
238	8040.1	6602.7
882	5305.1	3109.5
817	5948.3	7280.6
1952	641.47	8407.4
1208	804.53	9147.2
311	5898.4	432.72
3158	2583.2	8163.5
4189	1654.3	813.14
2035	4138.8	7559.3
222	8305.7	1944.8
589	2356.3	3585.4
608	745.37	8955.2
162	2547.5	3428
3801	2493	7865
1257	1459.4	6528.3
8081	3942.7	7036.6
121	1172.9	5559.5
6120	1272.5	3882.8
530	3788.3	7685.8
5633	6234.2	3041
2316	7090.7	8530.9
1257	7042.9	2388.8
3708	5305.7	3142.4
491	1459.9	7026.3
9485	8169.7	5055.2
395	6265.7	9332.3
189	1064.4	6240.2
97	6869.9	4135.5
3460	2518.9	7951.1
1010	2883.1	5317.1
696	9810.6	4417.9
1065	1566.5	9390.7
187	511.37	5952.9
214	1232.7	9293.7
4365	1418.6	955.47
203	9782.2	3460.7
7	1844.5	3797.6
84	8553.9	0.44488
1092	3337.2	4863.7
894	3665.9	55.972
639	3448.2	7173.7
1443	8610.4	3694.4
511	4721.4	4708.2
1490	6922.7	6452.8
2287	8638.7	4165.4
8701	7436.3	986.18
940	3477.7	7261.7
213	196.81	1336
4308	6048.8	6802.4
5858	9873.5	1498.5
35	6738.8	1352.2
8753	7734.9	5841.5
2221	6268.9	3040.4
173	4665.7	3567.7
2122	8892.9	4013.5
593	9362.7	5697.6
1026	7640.8	6148.3
270	3524.1	4388.3
83	7821.6	8396.1
38	6717.5	1309.3
1045	8302.1	3347.7
3287	4598	8264.1
178	7919.5	5858.1
780	5943.6	7521.4
208	1248.5	3710.3
1559	9708.7	370.23
179	9240.7	9069
1192	9381.7	1247.9
4546	5539.1	7381.4
3867	8544.8	8133.6
2580	8991.8	1962.2
2633	1035.1	6828.2
2048	2285.8	3657.4
7118	5892.5	244.07
3623	4655.6	4812.5
1790	651.66	8427.5
372	313.34	1440.4
1261	2048.9	3367.7
1439	5139.4	422.96
9388	7186	9776.3
2716	591.65	8036
292	7867.9	7912
2174	8836.3	6006.1
1341	2570.3	2649.4
165	2490.4	6086.3
426	9968.8	3092.8
10	8802.9	6602.3
483	9716.1	7700
1899	7975.3	4804.2
29	5732.6	1629.3
2110	6932.8	6425.3
515	7078	6913
1333	6610	4591.4
620	1033.2	9066.2
462	6079.9	1848
472	873.82	2836.9
4809	4393.3	8428
2161	3331	2545.1
554	40.55	5663
142	9505.4	3658.1
1527	680.13	2738
1934	3329.1	9511.9
5338	2599.9	757.39
54	3377.1	7104.4
61	7879.6	6939.7
206	7151.2	6182.2
1171	3569	4667.1
2574	6191.2	1341.9
815	3272	9732.4
165	3277.8	2921.7
373	1792	2597
701	5062.5	953.9
72	9741.7	222.25
276	5581.9	9146.6
1016	2509.3	1653.7
2291	3025.1	7085.8
2436	1002.6	1799.8
897	7425.8	3123.5
293	8452.5	4928.1
149	679.44	9942.9
3293	6848.2	2823.8
5455	241.41	8224
643	3601	2798.8
3520	5643.5	9979.7
1169	5865.1	5725.4
532	7012.8	5922.1
6331	3490.2	7379.5
537	6048.6	994.95
354	7281.1	2079.3
988	6634.3	2420
6003	966.8	8218.4
2586	5070	6578.9
686	6996.2	2089.5
6414	6683.3	9475.2
202	5407.1	3132.7
1994	7475.7	3782.1
4864	879.78	757.87
316	2738	3995.4
94	1326.2	1925.6
4293	1991.3	5145
5981	577.97	9231.7
925	5517.9	493.6
72	2837.8	4658.5
6927	5634.4	4272.1
463	4720.5	4866.7
9207	7759.4	3746.2
7069	7300.4	8629.7
3350	8842.1	7744.1
2043	2211.5	8837.3
1126	8618.1	5378.6
2613	5653.6	3411.9
108	7220.2	4870.6
4703	4537.7	5065.4
557	4355.4	8800.1
7426	431.73	7301.7
1632	5958.9	7497.7
600	5317.3	1976.3
82	3950.3	3116.1
760	1597.9	285.86
2038	5973.3	5958.4
2982	1900.3	1765.2
94	9014.6	842.84
1108	4154	1034.4
3249	8860.9	7725.9
142	1276.6	982.05
12	5218.9	2766.5
2692	2405.9	9775.8
341	3337.3	9188.4
102	6763.1	625.24
1011	1159.3	6070.6
419	3622.5	514.35
8706	9635.2	1596.6
8791	3263.7	6636.4
149	4977.7	7472.6
1026	6742.7	8404.2
1518	208.14	5978.8
3710	5314.1	3146.8
11	1803.8	3722.4
156	6544.1	5151.3
1199	9461.1	1251.6
1182	4826.5	5220.2
116	6232	7685.5
1464	1104.5	1318.5
509	4763.6	4414.9
2317	7008.7	1461.9
6577	647.03	6318.8
153	798.2	6597.7
252	6135.1	8955.8
2166	3967	8068.1
615	2815.1	254.51
248	5016.9	6296
206	5636.9	9632.3
6773	6947.7	1705.7
2961	3317.4	171.58
2471	6625.5	3952.3
386	7040.2	2044.9
63	4951.4	5454.3
3177	7314.5	8161.6
982	1799.6	6414.2
2951	6047.9	1126.2
1383	1984.3	817.93
1819	5145.7	7373.2
611	9846.1	9374.4
5161	886.72	1418.1
9	6631.2	9145.4
1475	7843.8	5566.1
2400	4173	2451
1536	9684.3	3911.1
1701	9943.2	7526.4
2953	3348	213.03
1822	5905.5	1644.3
510	7749	2880.6
3893	2239.5	1891.5
983	1799.6	6354
684	1926.7	3214.4
139	350.77	6947.6
27	3200.3	7952.4
1114	6776.1	3071.6
2026	1921.2	9261.1
5102	1171.8	7049.5
833	4255.5	3758.8
580	2247.9	412.03
163	6274.3	2519
1291	4461.2	8263.7
9041	4195.5	594.16
3790	655.44	2681.8
2244	9314.9	2183.6
29	1474.9	432.84
9259	8518	8149.2
1271	9080.3	1562.3
2023	1950.6	9222.6
6623	5679.8	4267.8
3436	1075.3	558.91
86	6371.4	1196.2
546	2807.4	6621.5
805	4076	836.56
3794	9905.2	7499
72	2592.3	5122.3
17	6543.4	1455.1
1825	5156.1	2360
266	7635.3	1431.8
4741	4350.2	118.07
312	4312.9	5411.7
1384	3168.9	7091.2
5932	2457.8	1463
5754	573.85	9164.5
694	1000.2	8604.1
1291	4248.1	3746.5
2394	6039.2	5322
5281	4249.5	5915.2
91	1356.3	1914
2199	3906.9	3725.4
1428	6969.9	2673.9
320	2512.7	6655.1
2267	8753.3	9679.1
3617	470.12	2209
75	7632	4507.9
3584	3508.5	5103
2955	455.88	9578.1
245	9373.5	1449.3
1372	4413.8	1558.3
7326	7813.4	5538.8
3920	4131.3	1558.1
1444	3148.3	4495.2
1560	3143.9	7452.1
7068	1694.3	6339.9
57	5823.2	2018.4
2823	7418.1	2134.6
3386	8637.3	2613.5
3122	5239.3	8710.9
70	8995.2	2001.5
81	6395.5	1265.3
3605	3523.9	8066
30	7921.1	9908.1
6324	4438.8	1610.1
8088	7432.7	996.86
2880	5568.8	8393.8
990	6244.5	1479.8
33	3068.9	8777.5
517	9089.6	148.43
3263	3267.3	2320.8
141	6712.6	2930.5
382	8633.2	544.81
164	1188.8	315.81
80	1108.1	424.85
4933	2537	8008.7
116	1426.4	192.66
2563	5431.9	7244.6
2870	8702.7	4118.1
4047	1624.9	2136.7
1634	5167.9	2272
6084	2382.8	6769.7
2570	1887.3	0.30463
461	6744.4	2607.6
2653	2906.1	1955.3
32	4348.5	7917.8
1135	7565.6	3459.2
256	6777.8	7184.8
8094	7468.2	1065.2
924	2680	5966.3
3763	2704	1670.1
370	6269.7	6989.1
28	8025.3	8011.7
143	1270.9	1037.5
899	7409.4	3084
1731	9547.3	9249.4
1237	8973.6	1573
345	4122.2	5966.8
864	6178.4	1278.9
9212	7829.9	3681
1663	3603	2837.5
916	5679.6	67.093
5807	8223.1	8337.7
1214	7704.8	5876
267	7764.8	8024.8
217	5859.7	7197.9
1208	7429.5	6482.6
3	4020.4	2037.2
22	9893	5442.8
2453	5597.9	8351.2
236	442.33	1188.3
524	319.19	478.58
3006	5899.4	9528.1
4054	8785	2575.7
897	6631.5	5197.1
180	6194.6	1062
3353	9209.4	7245.5
302	9033.2	9014
4785	4002.7	1259.6
118	1419.2	257.18
4347	6458.7	347.03
3424	2449.6	928.85
9577	6934.8	412.56
871	2884.8	1119.2
68	9655.4	9303.7
296	8224.5	2304.1
4386	1480.3	4146.5
67	1458.8	392.98
2400	3881.7	3770.7
2594	9613.3	4832.4
2371	4625.1	3589.2
339	9554.9	9838.4
1910	4632.4	4251.8
133	3183.9	4106.8
2709	9866.2	5533.6
17	6161.3	4031.6
653	8758.2	7312.1
1873	700.4	6289.8
202	5197.8	2417.8
216	3799.5	2529.1
1547	3399	1755.4
5022	8598.5	6288.8
9428	7200.9	9783.9
221	6423.9	2447.8
170	3575.8	3271.8
1146	2740.2	7471.8
1008	3574.1	9837.6
3235	7090	7388.4
7110	5969.4	4901.2
1683	7682.8	4264.5
461	5498.5	4804.4
2373	3519.6	5145.1
82	5273.6	9380.8
3155	5940.1	9491
1921	7593.9	4305
344	4055.7	6194.3
95	2494.9	8325.5
1839	9454.2	4608.3
737	552.61	2009.1
2333	6400.2	67.181
50	3421.7	7143.5
2606	5999.7	6000.8
8055	8447	8181.8
418	9337.4	1224.7
3340	3449	4575.3
2820	5996.6	757.41
255	5064.6	6232.9
59	8573	87.739
198	2130	3196.8
1069	7254.8	265.53
6119	9407.5	831.23
3011	3464.7	7188
342	776.53	2998.9
112	623.37	1449.1
3917	5450.1	6545
3953	2951.8	1390.8
375	8809.2	7209.7
538	8964.3	2353.4
9096	3791.1	1439.9
69	8780.6	7499.8
3246	4438	189.25
616	4673.8	7558.7
8379	1483.2	1988.9
3918	6383.8	8946.5
8971	3357.2	9472.8
1848	2286.8	5870.2
7493	1511.2	6531
276	3180	4946.6
2500	4745.8	2643.3
71	3668.3	9122.3
1002	4844.1	6448.6
1088	9063.8	1676.7
217	5475.3	9654.1
2104	6477.9	5538.4
2854	592.92	9220.8
53	8309.5	7553.2
1018	8134.4	3593.7
2162	3312.3	2594.9
292	4988.5	5498.5
804	8216.5	8883.3
906	6593.5	323.55
1338	4377.1	942.76
176	9029.6	399.68
486	8436.9	6274
76	2471.9	7297.2
105	1163.1	4081.2
195	5249.2	2348.4
170	9645.1	404.83
38	5884.5	6122.2
53	8640.6	54.492
484	8270.1	1647.8
2073	418.07	32.531
764	2286.7	1760.9
8855	9646.5	301.56
29	4837.4	9196.2
1307	8677.1	7272
1626	5147.7	2299
3345	7553.2	4486.5
174	7360.8	8072.8
114	1275.8	1573.7
564	7485.5	3399.6
358	3475.1	4868.6
6842	6039.7	2767.5
171	5704	1191.2
213	1289.6	988.82
621	6747	9463.1
765	2308.5	1710.8
256	3922.8	1255.6
19	8135.9	5584.1
26	2969.1	6871.9
272	8717.2	8922.4
5115	4352.3	7944.9
585	5952.2	4772.6
777	8455.7	9880.5
733	3302.7	2563
184	3864.3	369.38
1500	3985.5	3554.3
1632	5182.5	2371.9
4439	5192.6	2404.8
517	9268.9	6779.3
90	3731.3	8120.9
286	7880.5	9233.8
34	9221.7	7251.6
2829	5846.6	6913.3
9306	6873.3	483.32
1654	2560.6	3318.3
2285	3808.8	2050.1
40	462.34	2615.2
444	280.54	6299.4
7074	2411.4	6785.5
3260	2459.1	6681.9
3165	3877	373.47
524	641.81	3045
58	1880.6	8596.5
602	1726.1	4816.1
3138	6364.9	8831.7
109	3875.8	1916.1
459	7899.4	3830.8
338	2286.1	4573.9
6772	6889.1	1692.8
2815	1166.6	5617.4
164	6364.1	2753.5
1309	8960.5	1783.1
2058	6526.3	2811.4
4832	8101.8	6974.4
1642	4526.2	212.22
357	7290.5	2104.7
611	8893	2390.3
423	1495.5	5026.8
244	2019.3	7669.2
5558	1434	971.22
3880	9369.5	5091.7
1862	1931	5241.7
575	7925.9	3019.2
73	6119.4	4080.4
120	1115	6742.5
581	1614.8	3244.4
4446	4145.1	5794.4
1517	1486.3	2996.5
2177	4034.9	6059.6
3583	638.95	3704.5
324	3314.2	3354.4
2137	1287.8	9868.9
1067	3820.1	4585.4
77	581.07	9201.9
690	4800	335.73
7668	2858.8	2831.3
1718	7039.7	4483.9
1446	2695.6	5994.9
4315	9131.9	7767.3
1767	9189.4	7262.5
598	6091.3	2699.2
5	974.33	7580.6
525	3291.6	275.08
2461	642.35	6500.9
957	4034.2	7674
3077	1150.8	9139.3
693	1002.8	8632.4
1050	3490.7	9474.5
1090	3440.3	4338.5
22	3254.1	8198.1
1834	6370.6	6950.5
204	3334.9	5227.7
242	9209.1	7830.8
4884	3182.1	7434.5
9044	4926.9	3396.1
673	7767.6	9438.5
1375	8922.4	432.37
102	8565	8769
5933	749.77	2680.4
209	4737.2	4827.9
3	1790.7	2596.5
1883	4591.9	9255.8
2221	4908.3	1352
3566	7025.3	9956.9
2062	298.99	90.425
1277	8578.1	4097.3
846	7287.1	9941.1
119	1359.4	8905.4
848	9286.7	9833.8
150	2525.3	7814.2
945	3683.4	1004
42	4109.8	9371.1
150	6997.3	4489.4
39	3223.8	7733.5
190	9187.1	1974.7
515	4786.6	4848.4
795	5627	5158.6
101	6141.6	8985.3
436	2879.1	5265.2
24	1121.1	3599.8
5191	7925.6	7901
243	7782.2	4056.9
927	6673.1	4798.1
2526	8157.4	5574.5
990	4946.8	346.9
3259	2390.9	6676.6
76	8317.2	5596.9
1884	656.65	3698.4
531	5887	8449.7
585	9785.8	3928.1
2382	2299.9	9391.1
7134	4599.1	4997.6
5566	2257.4	7273.6
18	4294.9	741.94
62	4079.5	3203.7
2233	1748.1	4981.6
2386	5417	7485.3
916	6302.6	8225.9
3158	5737.9	913.19
3201	6154.7	2079.7
1981	8815.7	6601.5
1181	6106.6	1800.5
28	6552.5	5574.9
618	8762.8	579.04
170	4743.4	2586.6
1065	1331	8023.7
2214	2431.6	9778
896	7463.3	3071.7
1402	5432	1182.8
599	8448.5	7396.6
1176	5412.3	554.01
951	5639.2	9172
1365	7940.8	5351.1
8895	5751.9	4273.3
295	165.08	6377.3
577	6866.8	4180.6
825	9710.2	2404
5275	3169.7	3199
3894	9331.5	3384.1
2288	1307.2	1897.2
430	1466.3	3028.4
5109	2466.1	2405.7
188	1878.7	3298.2
484	5430.9	3918
549	3245.8	2896.2
9295	3166.8	3244.3
2252	9565.3	7052.2
5424	1810.8	1812.2
1051	2380.5	712.8
1053	950.78	7712.6
3235	3761.6	517.92
692	157.49	3356.7
429	876.23	6920.4
693	6914	344.48
666	4991.5	3277.2
1390	1963.4	6535.3
4669	3197.4	9713.7
500	1939	4186
127	1258.4	3825.9
6773	9633.5	1512.3
30	1111.8	6029.4
7973	4425.8	1916.2
354	3822.2	458.61
531	3610.6	579.2
1619	8868.1	7363.3
434	2893	5266.8
9429	2195.3	7481.8
620	566.14	9793.7
865	7917.6	7438.7
175	285	7927.3
9239	2277.9	2391
4201	1276.5	8577.7
545	6253.2	9585.6
3743	606.42	5747.9
4541	6313.1	4777.2
9240	7885.6	9406.2
4447	5269.5	5587.9
2699	2363.7	6776.7
430	8431.3	8483.7
3013	7749.6	6667.8
7145	723.62	2548
188	2367.1	4581.6
1120	4230.2	1204.6
926	717.39	9832.9
6350	3099.4	6750.4
3783	3327.3	9490.8
1521	2639	3896.1
385	7023.6	2102.7
1584	7127.7	6703.2
27	2416.5	7047.3
3377	5334.2	1029.5
415	5029.9	5465.8
1224	6671.4	8825.8
6024	6237.6	3125.3
14	3981.5	7187.6
1460	4149.9	1189.9
107	8966.9	8577.7
3327	9624.6	6894.3
1283	1096.1	5346.8
7099	2076.8	5811.6
9	7617.8	2221.1
102	829.6	575.14
430	2003	9148.3
6225	6277.6	2100.5
2470	445.58	7631.4
2243	1522.8	460.21
649	8178.5	3809.9
6933	5897.4	2185.7
55	9480	5786.5
47	3389.6	5942
212	926.67	2822.2
5597	7878.1	3781.6
2761	4147.9	2466.1
1428	7766.9	7453.1
106	8863.7	3067.2
941	1264.5	9118.3
494	2189.2	4149.5
121	7232.7	367.55
1136	7525.4	5693.3
402	9841	6861.1
1177	8442.1	6275.7
701	9403.9	99.181
3605	8808.6	2567.9
136	2906.9	516.87
306	2871.9	5268.3
8365	5389.9	1937.6
8062	2910.3	6559.3
199	8097.9	4461.9
4431	4094.7	6192
39	458.72	2616.8
8121	2623	5946.2
3335	106.42	4251.5
1735	9880	5970.1
3228	5307.5	5645.2
109	6321.3	8387
184	7748.3	3448.7
68	2438.7	7270
2971	3342.7	128.39
31	2797.9	3364.2
2213	1400.4	3495
944	9768.4	4000.4
5404	5855.1	3033.6
1217	5710	9078.7
753	336.99	3915.9
641	4043.6	1791.2
966	3461.4	4508.8
139	6731.2	2861.2
818	2460.5	923.8
86	5025	9488.1
786	8581.3	1327.8
8875	7761.6	5873.7
875	5722.3	3283
7081	7623.2	9650.3
3957	2929.4	8933
7981	269.32	8888.5
9	6253.8	4963.8
1968	9327.5	5099.4
7158	8089.4	7173.4
501	9994.3	2498.7
3995	9110.3	5483.2
2382	3287.5	2537.3
249	1842.2	3494.8
1599	3748.5	2234.9
575	9735.9	1021
631	5086.4	591.88
3622	4561.7	4793.9
3605	5201.7	6799.4
1054	8573.7	4053.4
549	4187.3	591.02
1136	7294.9	4552.4
8382	4624.1	3232.4
209	3155.5	4491.1
2149	7431.2	5699.6
147	2500.1	7870.7
53	2492.5	7195.6
8326	6888.1	9317.7
2250	9321.3	2210.9
107	1943.7	6196.5
422	1458	4970
2152	7599.7	9898.6
68	6923.7	4912.3
1462	2218.7	4141.6
3061	3633.3	8415.9
36	550.49	3505
843	1015.5	460.38
341	3568.7	1437.4
1141	4721	7329.5
105	1124.8	5520.6
1901	2602.1	9921.9
10	8549.6	9828.6
1361	6923.5	1180.8
463	8678	3428.6
247	8507.3	8138.7
202	2466.2	1290.9
1110	7910.3	1043.6
405	2316.6	4483.1
1607	6101	4229.5
6795	9591.1	1571.8
695	93.818	9993.7
41	1041	2332.5
1538	5321.7	1133.9
1122	4251.3	1157.6
670	3181.3	5646.5
1730	6597.4	6695.4
1549	1598.1	8672.6
199	9638.2	1213
1874	7335.9	7113.4
2196	4710.7	7389.2
3400	1063.6	7074.3
171	7381.1	6974.6
1023	7626.5	6060.1
602	847.75	2004.6
946	8066.8	8053.8
63	9181.1	5341.8
1246	1542.8	8882.4
58	7362.2	4491.6
2620	4480.9	1275
3119	3921.3	9749.3
512	3154	57.19
7228	6001.7	8264.2
40	935.96	2281.9
2167	3379	1828.3
196	4073.9	9657.7
2445	2157.9	6203
6154	649.19	6032.1
1267	7522.3	5158.4
580	9663.4	6467.7
1060	807.46	1399.5
2535	9224.2	9867.1
9652	7407.9	2238.5
148	3955.6	9502.6
1811	8356.7	7185.9
[truncated: 12,201 more rows]
