# Supplementary material for: Verifying molecular clusters by 2-color localization microscopy and significance testing
Source: Sci Rep. 2020 Mar 6;10:4230. doi: 10.1038/s41598-020-60976-6 (PMC7060173; doi:10.1038/s41598-020-60976-6)
Supplement: Supplementary file 2 — Supplementary Information2. [file 41598_2020_60976_MOESM2_ESM.zip › 2-CLASTA-master/Simulations_testdata/random/locs_labelA/random_results_sim_1_locsA.csv]

frame	x	y
1248	9623.8	6604.4
551	2309.6	9329.2
404	3795.5	9703.5
72	6465.2	4400.4
2712	6319.2	9777.5
252	2538.4	4700.1
913	6245.6	9380.7
75	249.66	2902.2
411	6293.4	7876.4
1545	4687.2	5328.4
3340	148.13	4379.5
238	4913.2	1642.5
1934	9340	6834.7
1480	2269.2	247.47
1783	3365.9	7035.5
331	3748.7	7833.5
762	7172	8946.1
214	4113.5	5288.6
3383	1585.9	3505.1
594	6723.3	6589.7
519	3580.9	4577.7
1748	5428.2	8417.3
6978	7207.3	7752.5
8016	3761.7	1217
2175	6075.4	8960.4
134	787.25	7916.3
875	3936.2	7093.6
9597	5080.3	4351.7
1491	8669.7	9217.8
1237	8946.7	7115.1
1023	7043.6	625.92
95	5154.2	9778.2
550	3974.5	9667.7
5510	5630.2	3467.5
4250	4532.9	891.44
702	5947.8	8752.7
312	8118.4	8483.7
1318	6060.8	4949.9
614	7631.7	4179.4
2378	6511.1	2884.5
2342	9672.1	1849.9
77	6319	2588.8
221	8239.3	4980.8
246	6067.3	8400
1279	3743.5	1267.8
7597	8197.6	8798.6
1123	5472.8	1802.5
6700	7528.4	399.26
219	1594.9	5106.8
9	6441.1	3628.1
3514	3441.2	6628.9
6481	5297.2	5302.6
160	5469	7937.1
129	8554.2	610.73
363	5093.9	1905.9
1130	2671.4	8630.9
697	4926.8	7368.3
1639	5858.5	4231.8
158	3214.7	4633.8
2619	8358.8	2963.7
689	2767	8974.4
179	7830.3	7917.1
6662	1865.5	8304.3
8210	3956.4	4876.8
2006	7496.3	5248.5
75	6187.3	1860.8
363	7916.3	5446.4
1493	445.93	524.19
355	7205.1	7339.7
4255	9178.1	1764.9
5340	48.714	4022.1
1461	8294.9	7510.5
37	4310.3	6254.4
429	4994	2668.7
5879	8955.7	5576.5
4821	5296.6	944.62
5	5395.1	7489.8
465	7784.8	9891.8
317	9014.4	8365
3131	5386.6	1947.9
407	3471.7	313.12
6411	4022.3	5071.3
531	3371.8	110.64
581	9932.9	6644.7
1806	3100.8	8172.2
162	6395.4	7146.9
1755	9260.2	9672.7
52	3302.9	2670.8
2018	225.96	2959.9
1498	220.75	2040.1
376	217.11	6627.6
2204	8687.4	1310.4
3358	9593.5	5263.9
204	5491.5	4267.9
228	1258.4	9614.3
12	9313.9	1772.4
1025	8284.2	8051.1
2017	2707.7	8010.9
5051	7256.4	6761.2
161	34.379	6128.2
7188	7106.6	6564.5
4470	5037.9	9500.3
3878	7006.6	2641.6
88	4339.2	7606
42	7826.8	472.11
428	5687.5	8652.6
508	7772.5	7856.5
558	2762.5	7661.2
3181	5981.4	5280.1
213	2304.1	5233.7
4761	3717.7	2694.6
1134	2447.5	637.64
4495	7915.4	8791.6
1668	7846.1	1992.3
2344	3742.3	8752
2060	7496.6	391.46
20	6917.6	1689.1
496	5440.8	4238.8
7592	7936.3	5739.2
583	7734.2	1411.3
678	6130.6	9826.7
743	8445.8	5880.6
2163	6023.5	8233.2
439	3387	990.32
4705	362.93	6212.1
6950	6791.9	3829.5
386	2534.1	4933.1
3039	1637.5	8052.3
3658	164.95	4348
1772	7981.2	8079.5
1904	8362.8	4194.4
6446	7634.3	1830.5
268	2026	5058.2
7543	6371.9	3088.2
4088	4429.9	3477.5
2077	127.25	5605.6
2913	5447.9	3811.8
551	5034.8	9329.5
3730	9823.5	1664.7
3213	9162.2	1349.6
568	7971.2	435.61
1775	1952.9	1277.1
1154	9914	1061.7
2284	5922.7	3419
1324	6786.2	2396.3
900	8813.8	2413.8
17	2754.8	8568.1
932	5780.2	7754.5
1518	2131.3	4033.2
6384	1268	5323.1
515	3767.4	7291.6
2119	3632.6	5899.7
134	1370.2	8750.4
3129	783.68	9290.7
590	1149	2572.6
7107	9737.1	2519.6
29	8475.3	2294
204	3780.4	2785.3
74	8738.3	414.93
834	7857.5	6406.7
9848	7988.3	4147.6
1910	1501.3	5946.3
4288	3840.8	8806.8
618	5305.1	4835.6
3182	1399.8	6102.3
564	552.98	1350.8
1278	9312.9	5364.4
890	3125.1	1275.5
197	8783.4	6684.9
1403	5056.2	6568.7
1632	3921.1	5672.3
3534	6459.3	7446.6
694	484.52	2775.3
1122	8481.8	7295.4
187	2079.6	597.09
1559	3351.6	1191.6
170	9399.4	3953.6
3481	248.59	6897.2
9069	9324.1	718.23
712	8987.4	3745.2
5978	2647.3	9682.8
7519	7453.4	5249.8
5556	7885.6	2565
431	2580	1313.4
3688	2375.7	438.44
1396	117.78	291.89
2830	5.1273	7471.2
106	1151.9	3806.4
381	8117.5	4275.3
1978	5633.4	7638.3
5356	6988.5	1128
636	7964	2258.4
325	5473.3	1558.5
680	2470.9	174.9
5800	5935.5	4321
161	9012.3	5250.6
10	691.22	7592
1949	2299.7	6602
766	4993.8	1533.3
746	8476.9	5884.5
235	2064.4	4174.2
652	4370.4	9205
105	9737.4	93.497
139	1311.9	7711
5041	195.21	2359.6
2459	8458.3	7630.1
6877	3028	3171.3
1308	3172.4	3570.9
1484	1928.6	856.83
7889	6841.7	3782.9
2167	4224	497.61
892	5330.1	110.71
1112	9345.4	8562
2754	4217.3	2036.4
1911	6985.6	7630
5936	6790.2	6977.3
7107	773.11	2085.9
15	6254.6	8816.5
6700	2487.4	5651
7109	4360.3	9170.3
4077	4459.6	4595.8
221	1601	5093.4
7348	218.28	4936.7
839	7933.3	8840.8
39	925.25	6418.1
1426	2393.4	7326.6
718	212.98	2018.1
114	9534.4	2992.2
124	6080.4	1285.6
8037	9104.8	3962.6
1451	225.4	5630.5
479	5171.2	3455.4
277	9956.4	1791.1
564	5203.5	43.924
451	9866.8	8391.3
236	2052.5	4222.3
752	7066.9	2469.1
4410	2989.4	4391
379	9457.6	6230.1
1314	9339.8	5758.6
62	5446.3	4889.1
717	3996.7	4855.9
2827	4420.2	3428.9
1638	5884.4	4224.4
2721	336.46	5082.6
1011	5467.6	2966.7
1567	888.57	3380.7
2066	9319.1	1261.6
428	3881.7	479.63
357	9911.5	8592.3
688	2771.2	9009
2839	6018.5	4197.7
24	2790.8	6202.2
261	2007.1	612.72
44	9312.5	676.21
1407	6207	6462.6
224	8645.1	9617.3
566	1079.6	3965.8
173	3657.4	8216.5
8989	915.92	9887
3862	4154.3	470.36
689	511.41	2776.6
38	3200.9	9717
1125	8676.2	6986.3
2270	7943.6	6174.9
4164	465.19	2032.6
210	4587.3	2078.3
2311	204.62	1817.2
4481	28.082	9336.3
905	3962.9	1431.4
395	8478.7	7607
29	5538.4	3886.1
163	7688	2536.1
14	9136.2	8878.3
2171	7901.6	8812.9
441	6189.2	265.5
8344	347.65	5038.3
194	1282.9	5720.7
431	6115.7	5956.5
518	1225.3	8808.2
4258	5011.5	5534
398	3745.4	1841.2
1007	4494.9	4598.8
883	5503.4	266.69
2214	5307.2	9159.6
5516	5631.8	338.75
2256	9314	7265.2
77	8770.9	4775.4
2413	9696.5	2954.2
7291	4169.8	499.36
1012	3411.4	68.532
3101	5287.6	2858.2
380	1422.8	3362.8
1426	9753.8	2332.1
248	8629	2129.7
2525	1883	1010.5
3	1740.3	1905
138	302.04	5044.5
508	1195.9	6986.4
4794	7226.9	2401.1
83	7075	1871.6
2051	2772	6264.3
634	4298.4	9643.1
146	944.27	1184.9
1798	8925	5497.6
828	583.35	5136.8
225	5708.3	3683.6
3472	5426.5	8343.2
1263	8696.8	8707.5
552	3420.1	9419.1
88	286.26	2849.1
1295	6501.4	7391.2
472	3866.5	460.09
1708	3110	7295
5764	5940.6	224.68
26	7102.2	3833
1792	2462.6	512.4
4429	6382.8	1794.4
1532	6033.4	3856.7
214	2236.2	5230.2
261	5310.4	3031.3
441	8825	5912.7
1295	4403.7	8999.4
5552	7860.4	2530.4
260	87.668	15.277
61	633.93	1958.4
9701	6312	7517.6
4085	3619.3	2529.2
1085	4985.9	2181.8
5872	6215.1	716.06
4638	2356.2	466.78
1507	5498.6	2951.4
169	5601.1	3115.3
3	276.83	3014.6
6506	5434.5	6777.5
4712	8570.1	5260.8
219	4066.9	9505.7
2450	4380	3286.9
554	5322	4830.2
4339	1670.3	6918.1
6000	9595.9	682.48
3210	7916.7	7786.5
249	1800.2	4243
814	8524.6	5933.2
586	6686.4	5258.1
1591	6547.6	796.88
3531	1213.3	7122.8
1745	4095.5	9462.9
647	6094.9	2157.8
338	9026.1	4893.8
512	344.33	1726.5
3657	221.03	4349.9
3767	3821.5	396.11
1246	4724.8	8815.1
1996	9371.6	5197.6
157	376.63	2313.3
1061	5496.9	8124.3
142	47.919	3572.6
1076	2175.2	5015.3
28	2798.8	6250.2
6043	2131.3	3130.8
104	9655.7	8520.5
2263	9003.2	4825.9
1167	8764.8	230.95
1312	7086.2	9799.8
1366	4666.5	4948.8
2125	5228.6	9606.3
783	2561.7	100.94
574	619.87	2769.7
80	6112.3	1806
1886	6384.2	2002.7
1334	8618	5802.2
417	7258.4	182.13
741	5822.7	7751.2
3	6706.1	6291.9
6416	7772.2	7962.3
30	7999.9	3001.9
1660	2333.9	1242.8
448	8859.2	4639.2
5238	3432.1	6659.8
32	3983.7	9727.8
4986	1444.5	6040.4
4480	19.252	9293.5
808	4481.2	2386.6
520	5548	2653.4
487	4801.6	2388.4
4848	9897.7	2836.9
265	7660.9	9427.1
82	3092.7	2180.2
1344	8653.7	8914.7
144	4949.2	7144.6
2	7295.3	4544.2
1026	8512.1	5623.7
728	5068.8	2402.5
4274	4853.2	4821.7
519	3542.9	3838
7587	6739.6	8352.1
914	3363.3	6858.1
872	1895.5	131.63
8107	1691.3	7917.6
3113	3666.9	3847.9
949	7947.1	4386.1
3839	746.67	6166.8
1980	7536.5	4785.1
78	7958.8	6498.3
1234	9099.3	3192.1
1830	3800.2	8036.9
567	6963.3	7520.7
150	6310.3	6967.9
526	2351.1	6241.9
7857	1953.5	186.39
1944	8903	2864.7
117	9190.7	9278.2
836	6741.3	6850.3
195	2624.2	4242.3
607	2383.8	6109.2
522	5521.4	2697.6
1309	593.87	8677.4
3443	1196.1	5398.3
3534	2514.4	5653.1
4762	4338.7	3385.2
4991	1440.6	6084.1
1932	9355.3	6902.3
11	1064	1568.6
334	7012	4169.5
1252	6301.2	2907.8
69	7098.1	9072.4
6729	1832.6	880.97
314	9056.4	8434.9
6583	6137.1	4510.8
4185	6101.8	4181.6
1569	430.88	9229.4
107	2575.2	3213.2
2147	9661.5	4019.6
2077	5815.7	3650.3
2280	1180.5	921.29
1018	3421	97.749
1406	4845.6	1185.4
1403	2024.1	1065.5
563	5952.4	2061.2
8	5159.4	2227.7
532	1297.3	100.63
674	7223.5	9569.7
8512	2834.9	9815.7
99	7129.5	9150.8
1955	2022.2	2553.3
1653	2284.7	1278.9
2603	6716.1	7164.6
6074	5543.3	5561.7
5860	9951.5	7660
885	6217.7	2781.8
1027	4828.8	4138.8
417	7545.9	1481.1
3033	9188.4	1368.7
741	8746	4622.3
3061	368.96	1720.3
6809	2632.6	8656.2
3701	1194.1	929.6
9241	837.83	2861.5
1643	6836.6	9016.3
85	931.41	9903.1
500	4651.2	1379.4
5939	2630	9659.4
1290	2958.2	2403.9
2342	9393.4	3577.8
1816	8341.6	2155.9
1779	5406.7	8428.2
2216	7700.4	4919.5
109	3284.3	7042.6
408	1608.6	4122.3
7248	9814.1	2628.5
4987	1475.6	6097.6
305	3434.7	6969.1
640	5031.6	200.58
2144	6779	2421.7
462	5089	275.51
53	163.59	8738.7
1682	260.09	3792.9
5161	3831	8718.9
12	3097.6	2888.5
126	6084.3	1417.9
1214	3591.6	5528.9
1	3435.8	7800.5
58	3702.4	8657.1
1105	25.16	2611.8
1334	7581.9	1610.8
537	2272.4	2319.1
452	5987	9717.5
2320	5509.1	8986.4
468	3227.5	2929.8
988	8059.5	4182.9
471	6110.1	3569.7
3469	7019.3	9155.2
6883	3072.5	3225.6
47	4319.4	8817.8
271	5235.3	9649.7
2232	678.76	522.92
5233	2522.5	5698.3
9354	9303.6	766.06
170	8173.1	3408.6
596	2754.8	9195.3
4269	2817.5	7444.8
381	8919.3	2671
216	472.52	7898.8
620	7814	8047.2
3596	2436.8	2902.8
85	9842.3	5917
1276	9329.6	5415.6
7703	1796.1	9570.6
1667	1613.3	4264.8
343	3024.1	9226.6
71	3627.1	3372.2
3774	9631.9	3237.7
404	9806.6	1026.6
52	2262.8	4865.6
153	7306.7	6794
3038	1642.9	8007
192	9544.6	8626.5
6885	3065.5	3149.9
1692	4400.3	9049.3
1482	3323.2	7612.3
1533	4694.6	6534.2
4025	1278	5373.3
351	9691.2	3238.2
872	2410.6	3455.1
2118	6378.3	6824.7
812	6975.8	2351.6
4112	6056.4	4218.7
6018	639.39	3629.8
2606	4230.2	2012
455	8430.6	8067
9977	962.22	292.82
2542	5548.4	7960.5
3983	5643	9600.7
12	3272.8	1450.5
3562	7209.7	7694.1
7358	5866	6324.3
3	8703.8	4604
991	5428.2	2963.3
1389	8924.9	4776.8
9071	1094.4	1218.6
2697	4535.9	565.2
2381	9505.5	7421.4
666	9126.6	9024.6
62	551.46	7755.8
3863	9168.9	5290
7064	1802.8	914.25
195	685.94	1500.8
1038	5416.7	8386.1
51	3216.1	2827
6930	8987.9	2291.6
244	6273.5	7976.2
3362	3960.5	2507.4
3049	7669.6	3587.6
891	3710.7	2776.7
63	5636.2	3826
16	2877.2	8518.8
7735	3074.8	3815.5
1438	1405.8	549.24
2222	7028.6	258.67
1363	1410.9	3189.5
978	292.86	3399.9
31	3023	4532
941	2274.4	2668.3
5	2582.1	9107.2
913	5015.3	6807.5
38	5380.7	5615.2
1856	9043	8838.5
776	7141.4	7136.5
7	571.57	3175.4
779	4558.9	9417.9
869	4354.8	1272.7
77	5292	4593.7
2113	4672.2	531.58
2343	3729.3	8792.9
200	3730.8	4423.7
1960	4538.2	9201.7
1201	1148.9	2515.8
1867	1615.6	8018.3
4224	7471	7401.6
2457	4390.7	3246.9
9842	8630.7	5172.9
1087	126.26	1989.6
917	8860.2	9563.9
3052	7683.9	3571.8
233	8662.6	9618.4
374	8045.8	6918.3
158	5423	3626.2
520	7340.6	5907.9
3802	762.84	6131.2
1512	5459	7889.6
229	2078.8	4204.7
1124	9263.2	2343.9
19	9408.4	8541.4
8506	7917.3	4144.8
2325	5638	8837.3
1900	1007.5	2403.3
77	7713.3	3133.6
1108	349.34	7691
1472	8848.6	5526.7
460	9139.6	8951.4
44	8940.1	6591.2
5186	5218	971.2
115	7051.9	9171.1
130	5625.2	1277.7
1599	9121.9	3333.7
9725	2778.5	6933.6
8341	5863.7	2141.3
995	6660.3	917.98
538	3933.6	7436.8
2032	5739.9	9382.6
1744	2414	572.52
1394	7457.1	3044.3
3153	4753.7	9379.9
947	5592.7	5652.2
884	3636.2	7370.3
3932	2031	9194.4
974	1930.4	2273.5
2135	2678.4	731.78
9397	5595.3	6845.2
5818	2163.9	7832.8
63	9464.2	1962.5
344	8082.5	7970.5
7095	6295.5	9327.6
927	5227.1	2101.3
144	1331.1	7784.8
183	7862.4	491.46
440	8876.2	5921.1
377	9617.6	3201.7
9178	87.281	7433.3
1204	3197.7	2824.1
494	2995.4	2757.3
1099	1166.4	3267.7
7628	9941.4	7660
7783	989.25	290.31
2884	9305.8	676.69
2202	5459.5	57.579
4992	9266.6	7586.5
249	5484.3	451.04
1741	8472.8	4524.8
361	5439.8	679.89
530	6759.4	6057.5
212	4607.3	1385.9
219	486.72	7897.1
837	4237.7	9318.8
566	5790.1	3015.7
342	1778.7	906.65
587	6893.9	7236.5
1815	6309.4	3638.7
4253	4185.2	427.08
126	56.224	2884.9
1872	6137.3	2006.9
3102	5326.3	2836.6
9579	2842.2	9836.6
911	6264.2	9382.7
2046	7724.1	3313.4
624	9692.1	3206
615	2122	3094.4
493	3994.5	3268
14	9636.2	254.88
917	8385.3	9309.8
2672	8320.2	8520.5
4275	3304.4	9201.4
5816	2118.6	7858.1
667	8636.8	2608
65	9811.3	7696.7
2311	9988.5	990.23
2274	5008.8	9494.3
744	5354.1	7559.2
2397	566.04	7814.9
223	2843.3	6616.2
363	5308.4	668.26
171	5201.4	7714.3
113	7963.6	140.99
6007	5752.7	7209.5
1566	2503.7	9726
1110	9146.7	8689.7
262	5031.2	2622.8
398	7669.7	5574
1529	2858.7	8489.2
2212	2261.8	9527
2085	3995.9	9614.3
1860	4362.7	346.45
1631	2802.8	5330.1
898	4945.1	38.163
373	8125.9	4252.6
491	2964.9	8698.7
759	2918.2	2750.3
3788	502.31	331.99
641	2761.8	5611
2520	3748.4	8736.4
3044	7082.3	7284.4
1541	1613.7	3581.7
99	7973.6	6269.5
9806	3450.6	162.81
8172	5504.7	909.88
2519	6046.5	4074.4
20	9417.1	9996.2
1259	3468.9	26.431
1076	6873.6	2066.7
230	2295.6	196.85
5451	1197.8	6481.4
6461	9015.6	9174.9
65	5663.5	2414.4
145	3285.7	3065.5
1114	1540.1	7275.5
3835	9163.5	5359.8
1012	1218.2	4502.3
85	9623.6	6991.8
176	5221	7784.4
488	5260.9	3402.3
5299	763.11	3888
3049	9663.7	8951.2
3580	8425.8	2551.4
116	8949.4	7077.5
3963	7504.4	7228.3
39	5302.4	4454.5
5737	1245.8	440.98
3662	3541	1665.3
336	5367.2	3422
515	7222.4	3094.4
2783	881.09	8337.6
8668	2785.9	9770.1
2568	506.01	131.22
225	1604.4	5137.3
140	4057.2	5285.8
38	2245.5	4854.8
662	8955.5	6314.5
347	20.386	9156
2	829.41	9930.6
538	1249.1	6956.2
945	5043.3	9190.6
212	4447.8	9085.9
3912	2096.2	9244.3
3933	775.72	466.25
164	9677.9	2103.6
336	9364.1	3967.3
2557	3564.8	2653.5
239	3219	6389.3
1621	7115.9	9410.3
1085	4370.3	5624.7
73	2269.3	2386.9
468	5792	1661.7
62	7169.6	2897.9
561	7943.6	1755.6
1083	3369.6	6073
3161	3677.2	4108.3
1284	7611.1	3478.3
555	2773.9	3937.6
3218	9312.3	4693.8
9642	5806.9	6810.4
1489	1987.3	3438.7
1936	8810.4	5546.8
3328	1733.8	1861.3
3	9121.9	2620.8
142	6677.7	6834
537	1844.2	4225.7
1474	6766.4	9700.9
5548	8974.3	7071.9
388	3730.1	9721.2
42	7332.8	7316.7
1323	4626	3162.6
957	677.41	2474
8651	5770.8	3738
831	9211.5	429.63
39	7567.1	9227.4
609	2362	6826.5
1259	8497.5	6760.5
1286	5142.9	9368.7
1384	5938.5	4260.4
146	7664.4	2498.2
164	5490.9	1325.3
930	5983.4	5629.1
110	7522.9	7168.3
218	5787.1	9291.8
1468	6825.5	9766.2
1069	2623.2	8283.3
448	6085.9	719.84
282	8954.1	5190
1734	3411.5	3063.5
629	5153.2	537.16
1156	5318.2	139.12
5144	681.24	6365.8
388	2538.7	7591.7
2098	8095	6584.2
405	1617.1	4186.3
3691	2886.3	3756
491	3822.2	8800.5
40	9559.9	7236.6
14	3955.4	9845.3
953	7818.6	4363.7
1489	3194.5	4823.8
5115	7025.9	9971.2
600	5719	5349.4
2452	398.24	9974.2
165	3702.3	6899.8
819	447.9	8570.7
1885	7204.3	5309.3
1666	3984.5	5848.2
2067	9350.2	1232.8
1547	9140.2	5368.1
3368	7270.7	6185.6
974	18.047	2967.2
74	6892.1	1022.7
2161	4567.1	8620.5
102	9584.4	9978.4
1092	5628.3	8862.2
1258	2343.7	1693.3
91	9749.5	2044.1
357	4288.7	5293.2
450	6102.2	722.82
1699	1812.9	6986.3
3361	4008.2	2541.8
2431	7055.2	2650.9
16	7212.9	1158.9
558	2875.6	1892.7
2446	1557.8	807.47
3301	9435.9	4791.7
1277	8419.5	2427.8
44	2652.4	6946.7
2275	5041.5	9461.9
2462	4585	2012.3
156	8848	3912.7
5500	4244.6	6768.7
62	1499.4	1890.8
37	7168.8	3458.8
54	5779.1	6401.4
35	32.927	8745
1640	5904	8131.7
2612	5042.1	6563.8
168	8713.8	5275
2236	7944.5	5022.8
62	3198.1	1265.4
6309	5134.3	1159.4
827	1456.7	8461.9
709	56.567	6378.6
2919	1052.9	1860.9
634	8297.2	3615.7
412	2002.7	4220.7
5316	8870.9	2678.3
2831	4388.3	3499.6
580	5782.7	900.87
2821	640.19	9184.7
8414	1689.8	307.92
100	7904.5	149.96
1397	8445	6700.4
5451	3401	113.45
1547	7874.5	4435.9
1728	864.34	6822.7
902	6420	5262.6
2475	1999	630.44
535	3412.8	9866.7
5549	8032.5	3934.6
516	3801.4	7265.9
1278	1365.5	5888.7
35	9782	6052.7
977	918.01	8284.1
2181	110.59	9492.5
107	3623.6	4709
181	8713	6395.2
6612	447.81	9957.7
1491	3534.3	9377.2
373	1765.1	1116.3
22	6926.2	1694
722	8333.5	4737.5
1146	9983.4	3435
9	5097	2186.7
388	6616.2	6104.2
117	7316.1	3057.6
540	3176.3	1257.2
36	7670.2	1631.8
2954	5233.7	5348.5
696	8433	2344.2
1785	2189.2	687.11
46	64.939	9874.7
927	374.96	5073.5
4580	5150.9	5363.6
1312	642.14	8698.6
1665	4390.6	9032.9
1352	8942.9	6304.3
377	257.8	6612.8
8080	428.38	3155.8
46	9403.6	8595.2
97	9656.4	8882.9
847	3101.7	485.85
1520	736.64	8808.8
135	1006	8003.9
1491	2052.4	3433.6
1066	7654.3	2421
529	4501.3	883.95
282	5063	5250.4
551	2592.1	165.68
532	5583.3	9624.1
8180	5128.8	7154.5
2889	2781.2	1901.4
1767	601.46	4727.8
606	9185.5	463.01
4665	8391.9	6583.8
341	9370.1	2846.7
6	5642.3	9498.5
954	5422.8	8408.3
80	7228.4	8491.4
156	5540.8	6186.1
7982	9082.5	4014.4
1318	7146	9821.2
2123	507.61	201.9
290	433.77	8500.4
393	9305.8	5469.1
330	4541.5	7436.8
20	7508.6	4101.4
4876	2594.9	9599.5
311	6570.8	8397.9
367	3907.4	4179
49	8555.9	122.94
3754	411.05	8870.5
2577	5227.4	6946.5
188	5963	2785
5721	7172.9	1922.1
239	4257.5	6919.1
2513	6637.9	8223.5
1733	3513.1	2998.7
233	7735.3	6568.9
3190	8729.4	8094.9
1966	9003.8	4889.6
247	7402.7	7818.8
77	3457.2	3453
4334	1650.9	6819.2
2724	2228.2	9017.1
613	6890.2	797.9
713	8633.6	9776.8
53	1025.4	4978.6
760	7547.2	8492.3
5680	5237.8	955.12
2239	5194.9	9386.4
958	1375.3	7238.6
936	3763.8	2821.3
216	8223	5745.3
1146	3164.5	3506.3
608	8459.1	834.44
231	785.3	7709.9
3699	5122.7	1208.5
6536	7895.9	6214.8
4	9826.2	3784
4192	3008.4	8302.2
528	3396.7	99.825
21	5986.1	3650.4
815	5149.5	2047.9
8053	2690.9	2372.5
238	5574.4	7062.1
324	2200.4	9040.4
684	2396.6	2868.3
658	1830.4	2153
629	887.93	8670.5
4901	7513.7	4741.2
2357	3996.1	3883.5
3473	1930.7	2391.1
12	2278.7	4513.9
1189	2482.1	9485.1
953	7672.6	4210.8
9775	2261.3	4798.5
5848	8346.1	1118
129	9801	2748.4
429	5474.9	9403.8
4899	6207.1	1893.5
3583	4123.7	8807.1
4	5369.2	6616.7
3116	7052	759.68
59	5961.8	7964.6
2334	8405.9	5907.7
451	6011	9661.6
6401	7681.9	7598.7
439	8503.5	2511.7
1116	8420.7	2968.3
222	1141.9	9545.2
1616	3883	5632.9
2558	6330	7957.6
185	5378.7	1586
1616	1782.8	129.5
255	4094	3869.5
174	804.81	9159.3
126	8661.2	7123.7
190	5939.7	2757.4
719	4362.7	2840
180	9495.2	5465.4
436	3641.8	2790.3
645	4816.9	3388.7
4703	5324	268.79
108	8032.3	9221.1
3305	7728.9	9642
1333	4321.3	9624
1338	2906.8	1952.8
5153	9449.3	5683.1
6408	5241.7	5335.7
284	2241	4384.7
114	5854	9825.8
1803	4940.9	2426.9
159	1758.4	4381.8
11	5396	7530.2
1383	5919.5	4171.6
1596	4314.4	4093.7
9994	3047.3	765.42
59	9123.5	4780.9
5403	2734.8	8690.3
264	5847.7	3652
1133	3507.9	8803.2
365	2177.1	8381.1
1134	7066.6	7283
2246	4809.8	5616.3
7297	9839.4	2544.1
693	7905.6	6317.7
414	105.36	3849.2
465	9564.1	3996.5
387	3564.2	4224.3
1517	4151.6	1841.6
3297	6664.2	5271.3
11	5076.3	2272.1
1124	1292.6	3871.3
206	8257.9	7506.6
3893	5484.8	4303.9
365	544.33	5240.6
1682	2198.3	1759
1685	210.13	3787.6
4389	158.68	4327.1
378	4495.3	9395.8
510	6205.4	445.98
2682	3502.1	5848.3
2909	7212.4	8913.7
4	7016.8	6562.3
1260	2330.5	1742.6
1057	7717.4	2403.8
410	2211.6	1182.5
4098	9001.3	5570.4
640	6853.9	7740
3799	9826.4	3960.3
1065	5641	8818.6
7247	5839.7	6816.4
4172	9044.3	6412.9
657	4968.9	7728.4
41	9765.6	2631.6
1319	7099.3	9793.4
435	2866.6	2017.7
587	5945.6	6465.1
231	606.11	1476.4
606	6017.8	7157
2023	9421.2	9168.1
223	7946.3	3125.7
11	8785	8993.2
4386	2395.6	1222.2
386	5948.8	6474.6
3087	6765.8	188.08
4939	4930.8	8693.5
103	2406.6	6851.5
2977	7997.3	5743.7
491	2933.3	2712.2
1369	5611.9	191.97
3602	5520.4	3103.3
949	2991.6	5217.9
609	4201	9697.6
8660	6824.1	3812
1670	1580.5	4288
3274	9291.9	8279.6
138	7677.2	5125.5
7417	7711.9	3118.7
88	5690.6	6663.2
15	9275.5	7525.3
7363	7965.7	3924
2290	8461.4	7723
13	1308.1	8175.2
503	8142.4	1557
411	2366.9	7318.9
3767	5297.9	3540.7
263	2140.9	8027.5
1889	5373.7	9052.1
1020	7026.7	7414.4
848	9936.5	1754.6
2265	9053.9	4853.3
2344	7530.5	8001.2
2203	8732.5	1299.9
2282	2924.8	6439.2
3823	2734.7	3259.4
757	2519	1331.9
2324	3422.2	9019
3214	4492.1	8632
164	1172	2481
153	4693.1	882.26
2161	6020	8237.4
6857	5907.4	4251.2
5125	2768.3	2561.6
1224	2408.3	332.71
74	4800	2707.9
412	530.89	4006.4
47	226.16	8729.6
166	554.59	6590
644	5146.4	7533.5
530	3396.5	97.014
1612	7140.1	9386.6
236	8281.5	1785.4
2900	7113.4	9985.6
26	3217	2790.7
605	9283.2	5261.3
2189	6940	7202.5
816	9365.4	5254.6
2941	9201.4	8368.4
263	4426.8	9395.6
1398	1080	1854.9
6319	5115	535.16
4	6817.3	1317.1
4378	5512.9	9810.7
323	3588.3	5851.5
260	9942.3	7532.5
1740	4554.5	992.66
2146	9619.2	3993.1
750	2492.3	1341.9
2345	7572.7	7977.3
835	4204	9324.5
7141	2553.8	5754.6
2307	152.78	3004.9
464	6774.2	8238.3
723	5712.3	1501.3
206	8134.8	5747.4
961	3030.1	5229.7
1248	7099.7	7369.9
1176	3083.2	3490.2
1664	228.19	1796.8
1326	6091	3408.9
9507	8480.8	9005.7
18	5401.2	8466.9
3191	8769.9	8025.1
7	8086.3	6707.6
2427	6048.6	9009.4
170	118.08	8364.8
7371	2177.4	8413.8
62	7463.5	1335.4
8984	913.97	9851
15	8227.4	2983.3
1643	7089.3	244.54
6450	1359.2	2124.1
633	1019.3	4396.1
1102	5666.5	8810.2
6175	6855.4	2357.6
1036	9327.9	3317.2
311	6623.1	5487.4
1006	4575.8	3156.8
17	5929.6	3602.3
1387	4921.3	1131.1
1316	6063.5	4989.4
2303	3502	8441
2294	8438.1	7707.3
3055	1868.9	3680.7
2289	8471.8	7772.7
266	8116.7	7663.1
3429	156.29	5605.9
92	4226.5	3026.6
335	7153.1	7388
322	8436.2	1888.2
1053	8326.2	3599.7
2901	6113.2	9571.3
4039	2550.1	6200.2
1082	3392.4	6073.9
336	9000.1	4894
9721	2786.5	6931.4
2497	8408.5	6665.2
1029	3150	1595.3
3298	6202.9	4548.1
2370	3289.2	2088
242	4918.2	7822.3
832	739.28	9976
2263	2218.2	9184.6
123	807	7499.9
1039	5422.9	8381.4
2178	8129.4	6751
1374	4621.7	3248.3
2226	5667.8	1477.5
2132	2232.8	9238.7
188	8820.7	5230.6
1473	2490.3	9589.9
226	1562.5	5134.6
2589	6792.1	7242.3
178	1447.6	1845.1
171	5843.8	7133.8
1130	9324.7	3404.7
815	2797.8	5701.6
2262	9052.8	4830.7
9744	3074.7	3421.4
9011	385.37	3192.4
5009	1222.7	4991.4
1694	1019.4	2402.8
66	6774.7	1696.2
111	9292.4	9774.6
318	9013	8418.9
186	1416.8	5087.4
1231	1764.9	5549.4
239	4328.9	1083.4
2206	9321.4	8057
151	32.81	9771
4529	5416.3	887.83
500	6101.8	446.44
3804	721.47	6155.1
1273	3777.4	1276.5
112	6572.8	226.68
9726	2699.1	6919.2
72	547.5	1469.9
1229	8346	2042.5
3679	5515.3	3108.8
730	7497.1	7233.4
188	5750.2	9901.1
106	1349.1	2269.8
2117	777.28	4469.1
360	30.104	3792.7
380	8894.9	2660
1070	5077.1	2169.4
34	2170.3	4572.1
3466	3225.4	4127.5
1141	20.108	3794.9
440	1680.2	7997.9
3116	2115.5	7610.1
342	3919.8	6564
1511	7328.7	9243.1
8039	9035.5	3997.5
1545	9124.4	5456.8
1285	962.55	5708
8530	8585.1	2285.8
7246	5814.1	6867.1
1079	4396.2	300.2
3565	4862.4	4885.1
42	1373.2	1476.2
7335	7032.1	9939.9
3994	1731.1	8061.8
3376	7413.8	9903.6
3596	8087	2370.5
209	6597.8	2375.4
4537	9624.7	1658.6
1474	6609	9286.2
297	4508	7922.4
620	4098.6	7245.7
174	1695.5	733.78
1518	5553.6	3113.5
776	419.75	530.64
9	8930.7	7884.6
1493	4157.5	9503.7
1043	223.52	6640.3
642	2716.2	5602.8
2230	414.77	5832.1
1952	5737.7	9630.9
1557	6307.1	6626.5
4032	4556.5	8599.7
2633	9268.5	3390.7
9557	4781.1	9386
324	1460.1	3265.2
118	8641.9	3722.2
560	9200	2350.2
1276	8435.8	2428.9
132	1359.3	8704.3
998	2229.7	4384.4
341	8378.6	652.97
3607	2698.7	6628.4
343	9158.1	2997.4
5040	3397.8	5235.1
169	2949.3	3876.9
272	4484.8	5764.8
8618	4174.7	1243.7
1718	4952.3	2473.6
188	9911.7	1705.6
2062	9672.5	6644.2
1715	1025.2	1475.2
537	6147	4150.3
3467	7019.5	3163.2
3752	7079.9	9133.3
184	6679.4	6844
361	2606.7	1111.7
1024	4934.9	572.61
558	4046.3	7563.8
6375	6759.3	3825.9
6422	1786	876.22
1686	9498.1	4909.6
224	1152	7455.5
1	4993.6	5657.2
2516	1825	6092.1
1236	1182.8	890.8
4199	1143.3	917.07
1373	7021.8	9984.3
84	4904.5	7200.9
3189	78.728	2053.1
5057	7690.2	4947.1
6202	7611.8	3026.4
722	3896	5696
100	8864.2	2694.2
28	2494.3	6166.5
957	8032.9	5793.2
536	2368.7	2274
269	96.917	1989
257	2113.3	8071.3
3851	580.62	9648.5
3184	3211.8	8116.1
1080	1007.8	9554.6
2702	1207.6	6502.8
7083	7016.7	5722.1
520	8310.1	644.11
277	5882.5	1531.1
523	5579.1	2822.6
4097	7705.3	4921.9
166	9487	1523.7
3738	7964.7	2755.4
716	2759.8	9495.9
666	1791.3	2126.5
473	8403.5	2772.1
387	2522	4982.3
12	8721.9	8936.9
3002	5528.5	9030.2
83	4169.7	9834.9
216	2550.3	555.09
2	9073	2617.1
2405	8808.6	5607.5
4294	8371	9336.7
562	7748.6	9909.1
2513	8243.1	6686.5
65	776	4116.2
868	860.19	5934.1
3885	7413.7	7254.2
214	7503.2	8721.9
917	9458.9	2445.6
448	3750.7	1857.3
1426	986.37	6404.4
3535	6512.9	7480.1
2070	8103.7	6438.9
249	6663.3	3142
44	6364.6	9074.6
1614	168.29	6724.9
809	586.93	4801
32	8391.4	2489.8
879	6304.9	7803
1131	4887.5	8255
99	3954.4	5198.3
925	9073.4	3090.2
4817	3196.1	7286
1390	1134	1968.1
2865	7910.1	7350.4
488	3710.1	8871.9
5165	7358.1	2143
597	2780.9	9185.5
72	343.18	6000.6
2035	8289.4	674.63
8754	979.51	2807.8
931	5796.6	7742.7
1732	4588.5	2381.8
4374	5417.7	8646.4
549	9394	7877.9
918	2612.2	8283.3
1351	6158.9	6452.7
5775	4962.7	4119.7
678	5440.2	6703.4
676	3642.9	5550.5
1528	1544.4	5864.3
929	311.92	5087.4
4250	8987.2	3762.1
163	2227	3620
280	5452.9	1309.7
3111	5446.8	9752.6
580	779.61	1167.5
3603	487.22	7757.4
1545	9976.5	9824.6
281	5397.4	1310.3
3675	2679.1	6166.3
1208	7103.3	7960.4
3195	6773	130.58
14	9305.8	7567.5
4188	8928.4	4949
241	5916.1	3147.1
17	8151.8	8119.9
71	904.35	3735.1
7898	6843.9	2423.6
47	8976.5	6581.2
1413	2735.4	7515.6
6907	3067.2	3164
2072	77.849	5653.4
2469	5559	5626.6
5428	8677.5	1995
151	5774.2	8621.5
47	5948.5	3256.6
720	8673.6	8012.1
463	3063.8	1637.2
2632	8307.5	2194.2
443	2634.5	3615.1
301	9539.5	7295.1
1	7512.1	9053.8
286	2221.5	5878.9
4525	6167.2	6993.7
405	4825.9	6846.7
2043	3728	4010.6
2045	1581.5	2385.1
85	2519.5	1106.1
5093	4560.8	7939.3
417	2844.5	4115
5842	9393.7	3624
647	9424.6	7258.9
2849	6871.3	7846.4
723	7747.3	5677.8
9008	427.33	3197.4
7982	1113.3	5295.3
8214	3974.3	4882.3
380	2672.7	6130.9
7816	158.37	6938.7
4577	8770.6	6145.1
1593	3338.2	7068.7
347	4891.7	19.363
920	2608.2	8319.4
883	3711.7	4850.4
6218	7468.6	789.8
1653	5944	6494.6
2139	2699.8	760.28
244	6445.5	5204.2
1759	7536.3	4585.9
782	5365.3	9746.4
76	4971.5	4681
21	610.98	6589.2
2023	8351.8	685.18
263	4242.3	6264.2
262	4245.3	6270.8
1356	2559.6	1191.9
1203	8503.4	8295
7019	2989.6	4317.6
4549	8498.2	4921.4
86	5181.6	5167.8
2241	1905.6	4482.1
9	6217.9	212.17
4283	9304.4	5779
2122	7007.3	5913.5
14	9234.4	558.92
161	5398.3	1383.8
803	4395.6	9180.5
371	9448	9432.5
1777	5985.1	3360.8
694	3907.7	1297.4
3870	571.63	5291.2
8170	5464.8	940.67
4251	9038.8	8958
1513	9855	2905.8
2164	4540.7	8665.4
4358	1275.4	3095.3
1220	2008.2	3930.3
1552	2923.4	4680.6
305	965.28	5546.6
924	5540.6	9709.5
1588	617.36	6324.1
1587	628.79	6415.5
1572	9800.7	2646.3
204	8400	1469.1
914	7515.4	4785.1
1537	6730.4	5323.8
87	7448.6	2770.4
1427	9714.5	2403.8
1078	2158.6	4979.5
908	8276.7	4026.7
3051	9715.9	9010
103	9616.7	8899.1
443	2642.3	7630.2
2155	8022.6	9318.2
3015	8658.4	3706.6
5213	2512.8	6216.4
47	3662.8	5285.1
871	1687.5	6403.1
136	1265.3	3942.6
3877	5520.4	4285
1	8067.5	3303.9
1921	3329.1	1695.5
1075	6794.6	2031.6
195	4236.1	2037.4
815	417.03	8583.3
163	1053.5	466.38
678	868.78	5635.8
962	8133.4	7930.8
506	29.119	2672.1
326	7694.1	1924
138	2177.6	3536.2
309	3049	9552.6
1746	2865.9	8009.3
117	8370.4	8387.6
170	5577.2	3124.5
2734	8990.4	7089.4
1329	6062	3421.6
8870	5649.4	4312
67	9973.6	2327.3
453	609.49	5099.7
692	854.2	5127.2
1176	4420.6	350.6
549	1119.4	4012.3
79	8007.8	6473.9
3018	1703.2	3372.9
1976	9189	6149.6
4323	8016.9	7788.2
862	8477	1490.9
403	5790.3	9347.1
4306	8775.9	8983.1
450	8961.8	3703.9
3639	3036.1	9074.7
14	6328.4	1268.5
64	1131.3	1523.2
97	203.09	4220.9
718	399.47	1772.8
859	4765.7	5287.2
4481	9380.3	8534.9
137	2786.3	7951
453	7760.1	9808.1
1710	2627.7	5814.2
1388	5899.6	8174
24	1524.9	5922
2088	5712.2	6249.2
2858	7493.3	1651.2
1550	3745.3	4413.4
354	8244.1	6503.1
81	9787.2	5939.2
67	2128.8	9061.8
3845	7456	9902.4
34	9323.6	2553.7
8073	470.31	3137.1
6104	6454.6	5792.7
1717	4601.9	902.37
424	1039.8	6174.1
25	9916.9	1794.8
416	1578.3	9420
1386	507.22	9340.6
133	2111.7	1796.9
9159	3036.1	3469.9
349	9553.9	6261.4
4540	9685.6	1664.9
73	1697.9	5855.2
359	6989.1	6669.6
4187	4962.4	3694.7
2	4523.7	2338.1
2600	5890.8	7019.5
1574	9073.8	9753.5
5124	2835.8	2570.1
128	9817.2	2726.5
205	7084.6	8742.2
10	8043.7	7865.5
152	6597.8	1090.9
874	4340.7	8817.1
3030	485.31	3196.7
433	797.17	8921.6
1491	268.55	2363.6
3439	3592.6	6764
331	2431.5	5062.7
7758	3920.2	6660.7
2372	9140.2	4387.7
1875	3282	1698.7
2634	8327.3	2111.9
2325	418.55	1785.8
6751	2453.7	9580.4
845	9617.2	9714.2
763	7076.9	2473
343	2721.4	3896.2
2628	8373.9	2175.5
686	1062.2	540.05
2913	2951.4	4702.1
1667	3280.7	8188.3
316	7393.3	2220.8
2080	167.45	5603.4
1701	5865.2	9269.2
2819	7047.1	3112.7
3744	4866.1	343.98
414	4419.8	8918.9
2939	9190.9	8313.6
1790	7506.2	3155.8
380	9757.8	561.86
2902	7106.8	9943.3
838	6738.1	6952.8
17	1721.6	9250.7
2115	1227.9	5435.9
3638	2033.5	1028.5
213	7637.7	8247.8
626	4942.8	1594.1
2405	2739.6	1852.6
2163	327.86	9350.2
7774	5253.6	4935.3
108	6040	1404.1
351	2606.8	672.09
700	890.02	6184.4
2308	110.83	3022.5
6709	161.52	2018.9
1631	1514.5	3757.1
158	8037.2	1842.1
1343	6387.2	2013.5
466	9010	1462.3
4843	6692.4	5551.8
5470	4102.1	5260.4
2971	8094.4	4255
912	1892.5	9646.7
514	362.77	1689.8
1861	833.54	3613.4
711	4855.4	1586
45	7620.1	3032.4
1037	9092.6	2773.1
2165	195.46	9479.6
432	822.39	5613.9
179	6602.5	2717.3
6	2928	5069.2
2600	9788.8	4043.6
28	5558.3	1428.2
1178	7345.4	1079.6
572	8124.9	7860.9
1042	4351.4	9453.1
909	7560	2.8045
388	5959.8	6471.8
499	6293.5	8119
5856	2717.3	8615.5
133	3997.1	6202.4
3456	2948.3	5151.1
29	4160.4	5572.5
165	5439.3	1370.3
31	594.46	8836.6
75	1898.8	852.1
1819	6290.8	3653.4
17	5955	184.96
2504	5245.9	6859.4
1979	5825.3	5897.9
1709	5703.8	9262.7
316	4037.4	6546.7
4083	2382.5	1232.8
1261	8502.5	6782.2
340	8116.1	4447.4
578	9913	2188.9
4806	1287.8	9176.1
5844	7916.4	8791.2
107	7573.2	1711.9
91	3826.8	1967.5
2199	4017.4	6892.8
274	6993.3	2432.7
4436	9814.8	9832.5
6428	1825.5	898.43
6888	3074.7	3253.3
3157	7166.7	1986.7
768	8000.6	6023.1
1658	5995.3	3439.6
1510	7341.5	9300.8
212	7515.7	8756.3
1137	275.02	7739.8
5803	875.34	2143.8
656	854.48	6083.6
2950	2163.6	4602
135	7796.1	8548.9
1096	2399.2	6169.1
1532	1370.3	9629.7
961	3636.8	2823.5
6291	7334.8	9087.9
366	5227.2	9707.2
391	5646.6	8314.4
4414	938.88	5109.9
619	2317.8	8040.7
1741	6641.7	7815
17	9140.2	8880.7
25	1012.8	1545.9
3461	3584.9	6748.9
151	6878.9	3263.3
351	6024.7	3765.7
113	9652.6	3132.7
6168	6414.7	5803.1
1489	3541.7	9386.7
721	836.48	6888.4
1767	6873	2287.9
9850	8008.3	4121.4
1388	6214.2	9438.2
2245	907.96	5060
285	3264.1	6889.7
3036	6655.3	2325
308	8668	3462.8
7830	3059.1	3786.3
289	5703.8	4788.8
188	4103.1	5018.9
8111	9272.2	7228.2
3238	9946.2	4156.7
1101	3897.5	8955.8
4542	9603	1682.2
3573	2284.5	1217.2
144	9915.3	73.21
9573	7282.8	2173.1
256	221.29	2384.5
1963	4518	9212.1
3182	6066.5	5224
3629	2402.1	2900.4
116	7873	5444.6
9882	5866.5	2921.5
2191	2077	603.56
595	8978.4	5254.4
238	7213.5	267.79
3433	1033.1	9116.7
2136	2732.4	697.2
2796	7670.6	420.47
429	433.87	4632.1
326	6971.6	5297.8
1592	8924.5	4633.8
2614	989.69	4982.9
354	7592.3	8985
70	7201.8	1616.5
3938	6387.8	6814.6
552	1272.3	6008.2
3088	6322.3	1600
1471	9546.8	8061.8
585	892.24	608.94
573	2733.4	7357
11	7266.7	9013.4
6059	7498.8	8062.8
900	801.03	5885.6
1112	8419.8	5727.9
1947	9986.1	6435.6
73	4554.1	8634.2
859	4927.4	7541.8
328	1997.1	5664.3
87	1249	6981
723	3875.8	2637
25	6278.5	8916.5
4057	2148.4	6056.2
9	7694.5	5971.3
710	3986	8346.8
5935	7243.7	7713
2242	975.32	5046.5
131	747.25	7945.7
1084	7479.1	1144.6
7150	2064.6	669.89
1086	5005.7	2109.8
575	7688.1	1826
7065	1826.2	864.27
51	9886.2	5273
145	9925.4	13.415
366	8519.2	9864.4
347	9775.9	3850.5
238	4340.5	760.68
160	487.33	626.81
24	7250.3	3492.2
494	9086.4	928.4
259	4607.4	7432.5
1816	6258.5	3628.6
453	3204.4	2880
6875	3065.7	3150.2
44	7392.5	7179.2
47	126.08	5484.7
1667	9999.1	7552.4
116	5508.4	831.43
2641	4911.9	7142.6
7885	8517.7	5915.2
1569	9110.8	9773
1668	3703.3	8097.5
137	7547	6772.1
8658	5783.1	6808.5
95	7238.2	8507.4
343	101.01	3971
2634	8777.8	101.55
2102	653.3	6415.5
6970	1633.2	6854.9
1956	6069.8	4293.5
5298	6156.7	4563.6
1668	5507.8	6596.9
113	3844.6	7950.1
1719	4960.3	2466.3
4948	4482	4607.6
3534	6242.8	8113.9
70	7097.4	9035.1
3512	7331.2	1091.4
1028	9577.8	9757.2
817	464.45	8648.9
1	88.296	9874
162	5436.9	1291.7
2890	2755.4	1927.2
925	8647.3	2530.5
918	1456.4	8561.9
1926	9281.1	3353.1
416	9054	4584.6
66	787.83	4128.4
3730	2141.9	4595.3
4325	1686.9	6838.1
2043	7050.7	5690.9
564	4611.5	5903.5
2376	1609.5	9068.5
506	1715.8	1644.3
7756	3869	6688.1
368	2130.5	8360.2
812	550.71	1260
9528	904.61	5153.4
481	6610.6	6600.1
74	7991.5	6452.6
781	2877.3	9665.8
507	9712.2	5150.6
245	4025.4	6662.8
996	8976.5	3330.6
2658	7274.2	4309.3
57	9147.7	4779.9
7152	7160.5	3880.6
3407	6276.2	522.57
3821	779.31	2111.6
269	9652.3	9987.9
319	5944	4189.4
717	2744.3	9549.5
100	5900.8	5565.1
70	6467.4	3958.5
728	53.038	900.23
458	2592	2916.6
195	9636.4	8298
1960	5770.1	9612.8
721	4094.9	7695.5
677	474.64	488.95
487	3593.6	4541.8
739	7707.4	3975.8
2053	2182.6	8706.4
2125	487.54	118.31
92	9634.6	7743.6
638	4304.1	9672.7
5804	793.52	2069.3
3281	1199.3	5336.7
938	55.407	3367.7
22	5008.1	3996.3
1813	4062.2	3244.7
441	2319.7	4469.1
2221	7670.2	4939.1
3563	7282.4	7713.7
483	1782.2	1987
4297	1421.6	3906.1
5	7707.9	1450.6
155	7262.1	6806.5
39	9657.8	5.533
9979	219.64	2009.8
93	6909	5827.1
4222	1083.5	6766.7
8018	3540.9	5028
1234	2409.8	339.81
5978	6616.2	2377.2
906	2692.7	5704.4
233	6857.2	9736
136	2790.6	7995.2
257	3014.5	9837.7
781	6022.2	4358.6
813	2772.2	5690.2
1989	5606.2	1511.7
55	1170.6	7236
5862	1935.1	4606.2
33	809.2	7003.1
676	7209.5	9582.5
8922	743.75	6948.9
1025	8476.6	5613.7
4735	5635	2588.3
1015	1203.2	5885.7
34	93.972	2453.1
3	7505.4	5140.9
52	197.62	8756.6
583	4150.7	5502
492	1017.5	4330.5
1103	1447.7	3139.4
386	6616.8	6133.2
1418	1847.4	6080.4
2732	9724.1	9932.8
4023	4445.8	5819
623	7801.2	8064.8
254	4002.3	3921.2
258	5432.9	2793.6
193	9903.9	9527.9
1746	6565.1	2690.1
5667	291.01	5056.2
761	1190.8	509.19
8350	3294.9	8344.8
1425	1769.3	4133.7
2537	9974.9	1096.9
1055	3886.1	5064.9
1412	988.76	2145.1
53	643	6419.6
4407	6302.2	5709.6
3068	9059	6491.2
1143	8127.9	7019
2613	9202.2	8968.9
5964	2176.5	700.3
599	4977.7	5549
560	228.38	2197.7
1342	2029.1	3451.2
513	1354.4	4236.4
329	2964.5	1835.5
210	9442.4	6041.4
257	1082.9	1668.8
71	1717.7	6887.7
77	1657.6	6809.6
26	2972.5	4618.6
5292	253.05	3784.8
1857	5580.5	1463.5
2084	1601.6	713.88
6507	5495.1	6812.5
560	7388.9	2040.7
31	5376.2	4537.6
3139	762.59	9373.8
646	7340	5070.8
2656	4063.1	6926.1
4849	3222.1	7255.3
4701	5297.9	281.38
284	6405.5	1733.1
5448	472.51	5352.7
49	8245.3	3012.3
3239	3993.9	1965.6
4042	4898	9169.6
196	6717.6	2121.9
360	9654.9	717.69
3376	5583.5	8753.8
72	3624.4	3312.9
2238	1887.7	4477.9
96	7101.1	9100.8
976	8257.6	7583.2
237	9449.8	6632.4
6859	5947.7	4289.8
735	4722	7563.3
3033	446.45	3225.4
2436	6375.1	1595
570	8683.9	6222.8
5922	617.76	3553
406	457.43	4664.1
1557	198.48	2394.5
3219	6617.2	2342.2
871	843.59	5921.2
31	3387.4	615.11
1480	5976.3	9680.7
73	1814.4	8314.2
99	1150.6	8297.3
83	6672	1518.3
468	8506.7	228.24
3441	1883.1	9604.7
8036	4344.9	7979
4532	6153.6	6913.2
4616	2097.6	4026.7
50	4226.4	4070.1
8507	6774.7	4601.4
63	2496.2	8373
2541	5461.9	7949.9
1199	4313.5	2318.4
49	5943.5	3249.6
2239	6706	6953.7
356	6266.6	7834.8
981	1814.1	6007.3
3019	1021.4	6178.7
1761	6311	9628.4
109	6045.2	1409.2
29	4984	5557.6
5785	473.99	5389.6
541	4012.2	7447.7
575	7480.2	7265.8
4682	7879.1	7311.2
1040	4830.6	8324.2
1274	3043.8	3446.9
1033	7361.4	13.222
1717	1064.2	1542.2
5102	2431.7	7303.3
266	2259.5	956.8
26	8417.1	9956.1
452	9984.5	4427.1
2003	4309	1883.6
1594	3895.9	573.9
1967	4346.6	2560.2
623	6056.1	194.89
2693	3404	7766.5
744	2519.4	1326.1
2616	8390.4	2984.9
144	71.148	4889.8
36	4472.7	7246
1700	7316	5423.3
2056	9341.2	2341.8
764	1724	8264.4
2509	67.253	681.29
1682	9837.8	7859.6
1862	3250.7	1213.3
6432	787.53	2825.3
328	2947.5	1770.3
32	7336.5	5322.4
8230	4271.2	7970.3
332	7536.1	2606.6
384	5942.5	805.54
271	6625.8	9899.6
1225	5041.1	1577.6
542	133.74	8138.4
3138	62.796	2030
628	4895.8	1640.1
939	3719	331.19
41	9129.7	9981.6
347	3526.1	8246.7
3030	8860.4	6903.9
3054	7662.1	3539.7
91	2069.9	5832.9
1011	3582	8782.4
3580	4129.8	8754.2
877	3490.2	1192.2
227	4615.6	2220
1775	9266.4	9662.2
1996	6427.8	4455.3
215	7598.4	8264.2
248	2065.8	589.52
745	7887.5	8782
60	1933.9	2792.2
512	1317.1	4151.6
3202	3255.4	138.04
414	1618.3	8351
3224	3569.4	2719.3
7103	2830.3	7566.2
1753	4902.8	7125.4
1767	1450.9	3144.9
5081	1479.2	694.22
839	1594.1	5685.4
236	7444.9	2006.4
136	7252	8526.3
[truncated: 11,789 more rows]
