# Supplementary material for: Verifying molecular clusters by 2-color localization microscopy and significance testing
Source: Sci Rep. 2020 Mar 6;10:4230. doi: 10.1038/s41598-020-60976-6 (PMC7060173; doi:10.1038/s41598-020-60976-6)
Supplement: Supplementary file 2 — Supplementary Information2. [file 41598_2020_60976_MOESM2_ESM.zip › 2-CLASTA-master/Simulations_testdata/random/locs_labelA/random_results_sim_2_locsA.csv]

frame	x	y
3197	4979.4	4556.2
2260	1494.2	5260.1
3934	9593.4	4525.2
1555	4827.5	8624.5
2093	3999.6	117.88
3819	4728.5	6113.9
103	3043.4	2204.1
856	1617.1	1664.1
2624	6264.7	1145.1
1015	1404.4	6983.5
2567	1579.8	4434.9
2517	2916	5434.9
1450	8695.5	2651.3
3244	3531.1	4730.1
1839	171.74	8704.5
380	5289.5	8853.3
1606	9587.8	8747.8
1924	2279.9	7646.3
1166	7517.1	6264.6
6138	5225.3	6312.1
1480	3514.9	8353.4
648	1146	8309.6
27	7152.2	4475.7
37	6880.5	2035.6
1956	5311	7818.6
40	585.77	3818.1
387	5765.8	7576.5
1546	8611.6	4854.6
743	6939.8	7042.8
1850	2802.1	3160.8
9549	9081.6	3210.7
2391	1603.3	7273.2
815	642.92	8790.9
300	7745.3	7782.4
5259	1127.6	9469.2
4113	9604.1	709.96
5049	7814.7	1049.7
191	3083.9	668.74
92	8086.7	3833.5
55	1042.2	2788.3
631	5685.4	652.11
1022	3926.5	6311.7
4470	1406.7	9366.1
39	8872	8738.2
1184	3422.6	7777.2
44	9555.6	2576.2
310	7821.8	3802.9
593	3890.4	3593.4
3297	556.39	8277.2
380	8014.9	5905.9
475	4094.5	9925.9
3110	8992	6728
1734	8545.1	7253.8
1000	146.3	5207.9
115	3009.8	8349.8
240	187.29	2533.7
352	1354.5	1665.8
3381	6830.2	2848.9
1949	5153.3	8234
4956	2916.3	4344.9
3195	3487.9	4736
17	1939.4	1359
461	4907.3	7296.9
2890	1368.2	736.74
1730	2771.9	5148.8
62	3367.3	3414
322	1400.2	2694.1
927	4013.4	2781.1
3505	9024	2465.3
897	9877.3	9422
414	219.43	8839.4
9	7183.4	6875.7
20	3008.5	3135.6
5935	5654.5	9975.6
163	2849.8	9291.4
3060	730.18	3037.7
60	6184.8	7849.8
2565	3393.7	2063.9
1474	5794.4	6208.2
25	7893.4	356.05
21	3594.6	9599.6
1492	3851.6	2423.1
3234	939.93	1961.8
473	139.81	1763.2
102	7515.1	1609.7
3662	1163.3	5672.5
1064	8605.7	8796.9
173	7717.3	4975.4
15	9997.7	4161.2
4562	9964.2	5692.4
1302	5762.1	1826.4
769	654.43	4807
68	3153.9	8615.1
200	1453.8	8275.8
2874	1675.2	4269.9
1549	3347.8	59.244
2179	9349.9	1006.8
1519	3982.9	7175.5
8694	2482.2	7099.2
149	6965.8	263.86
126	2739.8	2302
3601	2214.9	6254.6
2043	7700.7	828.89
285	3946.1	9848.4
7481	4646.3	2491
1190	4640.8	1597.6
5640	4695.7	535.83
613	4970.8	6885.3
383	4991.2	28.653
397	1466.3	4782.6
5296	3745.4	9063
833	3099.8	2892
2593	4084.2	3529.2
735	2512.6	6095.1
1039	3234.9	5656.4
111	3202.2	2827
1716	2306.1	1129
31	5884.4	8910.2
1597	3840.8	4127.9
10	3193.5	8272.2
446	3795.3	1749.6
799	9625.2	1664.5
119	8505.5	6993.8
1498	8526.4	4735.9
665	7956	5151.9
179	5534.2	7668.8
229	5874.9	6383.9
146	722.04	3057.6
377	4494.8	1928.9
710	3117.2	339.9
1829	3895	2604.6
6699	1420.1	5454.5
1968	2356.7	1983.4
197	29.612	2083.1
158	8010.7	3045.8
4501	1126	8457.1
1161	3671.7	8975.2
1543	8512.4	9552.2
2735	6553.2	2928.7
204	4705.1	3669.2
1404	3521.6	4103.2
5292	2777.3	4852.7
59	595.84	9294.7
812	1330	2317.7
2591	6839.9	1997.8
7761	200.68	2552
3712	4060.3	84.768
3455	2399.6	2904.4
7611	9704	3183
1989	4631.2	4139.4
938	6318	4570.1
3417	514.88	8297.5
595	9513.3	3310.2
165	6925.6	497.56
2402	4747.1	8558.5
4004	6074.3	1441.5
188	6156.9	8335.4
1128	2282.1	4390.1
2076	903.79	6451.4
46	1487.4	8495.1
875	2965.1	9368.3
1102	4755.1	1727.5
3743	706.14	9.4509
482	8165	5601.1
303	4928.7	7261.5
75	6941.8	2674.7
188	7413.4	1484.7
71	7063.4	729.45
116	6515.7	1506.8
928	3997	2748
244	2858.5	6088
6011	8593.6	3783.7
161	6915.3	517.86
4506	4836.2	7094.8
15	2164.4	4668.2
3703	729.02	3398.1
2540	1631.8	8491.8
4468	277.43	6585.2
231	2334.4	7209
8191	7061.4	872.22
967	3363.8	2372.5
6797	6616.6	1237.3
414	4400.1	5190.3
8279	397.78	1101.9
1536	8182.9	5381.5
1775	4610	4118.9
6886	3691	9112.4
436	2224.3	3863.2
112	5200.8	7488.5
5439	4437.3	5808.9
15	5910.6	4557.3
420	4412.6	5216.8
950	9761.5	3379.1
136	8651.9	4558.8
136	5681.3	3833
596	6770.9	4396.2
181	4447	2143.4
1661	6331.3	8708.6
338	9336.4	6087
1082	2199.4	6996.1
2104	1372.4	696.74
1748	4772.1	62.571
31	8454.2	2346
78	9550.4	6039.7
243	7247.3	6639.5
127	8166.6	8238.3
377	7024.4	5580.9
6	3256.6	2241.3
626	5163	801.92
228	2171.8	5279.6
2208	6481	450.11
3841	9635.1	9449.5
1353	7915.7	703.51
134	8563	3959.8
149	8365.5	8558.7
313	5516.6	7822.7
3827	8799.9	6876.5
122	602.64	8733.4
8458	2609.4	3633.6
7282	2568.6	5335.2
2876	5320.1	8630.8
1525	3143.7	7402.2
2713	2044.8	3266.1
394	6449.8	8023.9
832	3101.7	2888.4
621	7650.1	6260.5
159	6050.9	5929.5
33	4466	7830.5
1611	8850.3	7312.6
440	3616.6	5238.3
7804	8622.4	9985.5
7806	5588	7937
6990	5245.2	1290.8
5702	9525.9	4223.7
6133	5172.7	6279.3
83	8962.1	3551.3
2142	2190.8	9023.7
151	6969.4	295.78
493	5188.1	8065.9
652	552.98	1699.1
8412	3675.2	8036.6
4376	39.673	9297.5
5199	6956.2	5453.2
79	794.89	6359.8
298	7434.7	2782.9
139	9188	9814.1
42	6053.7	9217
210	9453.9	1782.8
956	7975.3	225.23
173	3460.9	8456.5
1595	1525	7228.6
1685	401.21	5511.3
91	3978.7	674.98
564	6356.5	6025.1
968	4017.7	2754.5
3280	6049.5	7911.6
2327	5284.2	6030.3
3907	9612	4494.4
1871	1486.4	2291.4
700	6772.9	3985.2
3241	1838.3	9214.4
3248	3249.2	9942
1169	2309	9095.6
7863	6175	6858.1
108	9272.2	6964.9
436	7798.6	2241.8
140	149.45	3198.3
96	7697	6957.4
304	4861.1	7310.8
17	4876.5	1573
152	7297.1	1122.8
347	93.219	9257.4
583	4439.3	2405.6
3534	4061.5	8242.1
2692	2667.9	5038.2
37	2426.3	5820
7227	2101.5	2982.5
873	2842.9	4595.8
380	8192.3	7539.9
4169	5802.5	8327.6
227	1756.6	6790.5
98	1713.2	1528.6
12	2376	9158.8
627	5028.9	3881.1
382	9549.2	7975.4
974	2449	3366.2
7185	2838.3	9279.4
1358	6414.6	4650.6
41	4497.6	458.02
2472	3649.9	9047.4
1479	4650	6140.4
2012	6647.4	1376.5
698	9861.3	5335.5
2291	3394.6	154.1
7316	9699.8	3225.7
3488	5775.7	8247.1
64	3835.3	3806.5
337	9103.8	1708.4
455	7899.4	4711.6
524	3387.2	5261.4
37	3955.9	4554.9
3201	6671.5	6030.6
351	5518.2	9859.2
1248	1666	8848.1
1400	1486.1	7609.5
199	8526.8	3476.6
1192	9863.6	7095.6
382	7651.6	8151.9
616	1171.4	8667.8
1047	4826.6	1584.5
1399	4757	9418.1
379	7561.3	4640.1
1219	342.58	4962.5
19	1966.1	3494.3
73	8918	8741.5
9713	3077.2	769.05
5483	9746.3	2029.2
966	9389.1	177.53
235	3904.7	5646.1
296	3774.8	1845.6
260	1286.9	6416.2
1534	1092.1	3793.1
8173	3427.1	1060.9
1656	5926.8	5001.2
3425	500.03	8270.3
6245	7397.4	2236.8
484	2314.3	1794.4
7074	3652.6	7625.7
148	668.44	1026.4
1218	9680.7	4550.9
493	9602.8	4020.5
87	5854.8	6893
76	2821	4892.3
668	65.443	1462.8
526	5011.3	8458.9
110	2943.8	3909.2
650	395.54	2983.2
266	2723.8	1198.8
2491	1853.6	2612.2
871	3900.4	3236.7
618	8008	1840.2
526	2761.2	5760.7
5940	313.98	2926.2
2028	6986.4	9396.4
4914	4742	1659.4
21	3686.5	145.27
189	3620.5	3023.1
3226	8008.3	4593.9
4493	375.68	7697
102	6689.3	5210.9
634	5137.4	3384.4
71	7689.8	8835.6
5020	9544.1	3872.2
1065	357.2	7661.6
393	5953.2	905.82
77	4135.6	4865.5
137	7191.3	745.13
226	5938.1	374.37
174	8403	587.92
2141	5291.7	3373.7
52	3370.2	4949.1
4495	1693.4	1308.2
1866	2452.3	1447.7
179	5579.2	1044.4
2827	1182.4	1818.6
650	4281.6	8313.6
2524	4547.6	7121.7
2584	2273.2	6308
1631	8282.2	3887
908	4044.3	4030.2
1479	5452.7	2536.3
9307	7254.4	7616.3
3389	5680.1	6415.7
16	6763.7	5266.5
1513	9066.1	4843.6
96	5705.3	3819.5
134	3145	6205
3027	9485.2	7073.7
85	8288	655.01
206	3517	6566.5
3460	7106.9	2224.7
3391	5695.3	6421.9
94	154.32	3337
484	6065.1	5112.3
1199	7287.1	7609.9
8859	1011.1	2725.8
7867	7551.7	8259.5
5084	6727	9679.5
1015	8783.4	228.2
118	4338	17.944
4308	2864.5	712.55
1327	7525.4	3225.6
1001	5159.7	118.92
16	7535.2	8021.9
1712	3682.4	7437
6244	3851.6	8724.2
5885	2866.1	8309.5
341	2975.9	8947.8
83	487.93	7038
37	7255.2	1077.3
1675	7747.3	840.32
395	750.48	1178.1
496	8782.2	9603.3
138	4725.8	501.9
630	574.08	3814.3
7546	8190.1	8624.5
575	5858.5	791.35
2294	1150.3	5571.1
161	6624.7	3051.5
66	3686.8	5924.9
4068	3471.2	5107.9
482	8837	8327
93	8888.5	274.57
464	7720.2	9023.8
890	2579.5	7176.1
989	3773.2	1624.7
33	1377.8	7272.7
6871	8740.8	2958.6
2212	1589.8	5833.3
2201	3131.5	3115.5
487	5748.9	8166.7
314	2163.8	6529.4
956	142.68	1406
672	6921.7	6948.7
3495	2006.8	8635.4
18	7092.9	2470.1
158	5910.5	5445.3
636	5172.7	404.08
582	4380.4	4170.4
8353	1801.1	4141.5
349	7792.9	8340.5
4383	7191	4303.1
2118	7305.2	5802.6
1463	2839.8	5470.2
752	2048.1	4528.8
3504	3984	3036.5
3877	1503.1	4818.3
24	6690.8	9854.7
5	2555.8	2932.6
2745	9854	3665.7
7714	8835.5	875.49
92	335.73	8264.7
583	3703.5	7610.7
5865	205.25	367.94
5294	3438.8	8090
608	8612.5	7147.3
700	8167.5	6942.9
49	435.31	7695.3
486	1159.6	9652.6
807	7486.8	8630.4
193	6665.8	1774.9
1728	5078.4	576.15
2927	9054.6	2444.3
283	7864.3	9116.7
4722	8002.8	8859
1183	1075.8	3789.6
3022	4614.3	2922.4
6784	2538.8	7099.3
3166	2312.7	9159.6
7597	6657.3	401.45
521	3169.8	589.86
2433	5538.9	8109.6
3059	6256.4	8984.1
81	133.68	1118.2
227	9728.1	9083.8
2242	9905.9	1416.7
1604	802.07	6305.2
5376	3179.5	824.42
7556	8171.5	8556.6
6447	6657.9	3747.3
1046	6428.8	5991.9
1079	8031.4	4670.9
1241	6603.8	7245.2
73	1890	727.86
5673	7737.2	3339.2
702	3265.8	9185
645	7148.1	4091.1
6860	9709	4606.2
2313	6664.7	9697
348	2240.3	9097.3
3757	4177.1	7800.8
2316	9217.2	541.19
38	5271.4	3494.7
3438	1012	5594.6
1247	9673.2	4567.5
2266	5874.1	5097.9
733	1795.2	8709.1
497	8160.4	7542.8
8766	651.01	7490.9
1068	7418.9	9114.8
1116	1962.5	6446.4
667	5756.7	756.16
1442	4856.9	5625.5
4993	4463.2	6263.5
1544	8474.3	9548.2
230	7298.1	1958.1
1928	2255.9	7695.9
620	8920.1	3824.2
2287	4025.3	8549.7
78	3865.7	6625.1
2627	4810.5	680.01
394	8429.3	9469.3
50	5164.3	1451.4
883	8034	1392.5
592	2237.2	1268.3
9309	6232.3	1878.9
4581	4791.1	7653.9
4414	4279.9	1902.5
32	6463.2	7965
1389	4651.9	2472
4727	3203.6	6050.4
1826	1401	3048.6
478	5164.7	7786.5
6	5971.8	426.45
4303	2427.2	1465.9
5362	3685.2	8966.3
1606	5804.8	744.68
2904	465.71	3135.5
484	1114.2	7294.3
440	9257.6	8645.8
968	8873.9	6068.6
3187	2847.2	8403
428	4030.1	5948.5
1498	2051.8	1774.6
2438	223.51	8383.8
2804	3526.6	8413.4
8756	9887.9	2599.2
987	821.76	9875.6
110	4910.7	6251.4
4750	8743.4	2811.3
7670	155.5	5702.6
34	3796.6	8170.7
1496	1424.8	3007.5
259	9878.3	2856.8
202	9592	1846.4
108	2949	3915
9396	3828.2	8760.7
239	7287.6	4047.2
2027	3625.8	4205.3
195	5447.2	2568.5
5535	9669.7	4628.1
1128	8287	137.92
232	1525.8	6477.5
1542	6627	506.02
3275	2596	7843
1503	6436.2	9546.4
152	9276.4	8718.6
278	312.54	8195.3
1241	6537.6	5218.2
2298	8286.1	1389.7
465	6672.7	6212.9
5628	82.18	9277.6
8210	4619	425.45
7008	3706	2910.7
1088	4231.3	8316.7
11	1780.5	3330.1
2166	3626	6986.2
452	7987.7	4769.4
7864	7543.4	8284.4
616	8035.9	1818.1
253	3397.3	8456.7
13	8163.9	1118.5
934	9452.6	7046.4
498	8536.5	7615
5227	9301.1	2760.8
1833	7342	2496.6
2841	1833.8	4192.9
233	5127.1	3408.8
346	857.72	7122.7
837	2707.2	8157.5
5290	1737.2	2839.9
3371	4894.7	65.12
8781	4264	468.47
1806	6922.6	4064.7
1847	6695	1316.2
1894	1485.6	870.43
4203	5394.2	9413.4
1125	8264.9	170.39
1233	3128	9746.3
1961	8584.4	9900.8
1319	9610.7	8900.4
63	3564.2	4122.4
1948	8048	1901.1
2723	9084.1	2486.3
9008	4054.2	1670.2
1960	3300.8	7450.9
2573	9308.7	3500.7
5648	7468.2	2251.4
2908	1282.6	2559.9
111	1958.3	4040.3
94	5478.4	5894.2
43	9408	162.75
1777	9567.2	2649
1681	2104.2	3624.6
93	4453.9	7321
3665	3503.4	3013.1
7722	4839.4	9332.7
1254	9345.2	8999.7
891	1231.1	9599.6
539	7732.9	3327.7
332	601.6	4132.4
44	4751.5	7620.7
1326	2805.4	3864.2
181	915.82	3757.7
587	6958.7	3192.2
2545	6712.8	474.05
877	1924.5	41.255
31	5319.2	1084.6
198	8551.7	3520.5
191	729.65	3702.9
1053	4670.3	4121.5
883	8607	771.09
28	4490.6	6273.9
362	5085	2319.8
1225	9130.9	6080.4
8	7692.6	9790
1458	8244.6	8670.9
737	7478.3	4686.4
726	9214.5	5964.7
91	225.16	8358.4
632	9226.2	8578.1
77	61.586	7131.2
613	8990.2	189.51
114	5208.3	3042.6
2932	642.72	6463.7
106	2858	3859.9
317	3161	8619
1124	6676	6163.8
83	3898.8	3468.8
166	4114.3	8257.7
5066	886.22	9070.8
2	27.649	7082.1
79	9283.5	6183.7
4090	61.546	6330.8
1441	3359.1	8409.9
1828	9023.1	2492.4
269	4052.5	3328.8
240	2420.8	675.8
5907	3894.6	1821.4
229	2487.4	2670.8
2337	5702.5	1947
207	9460.7	1806.4
313	9752.9	5440.3
7323	8855.4	6926.4
437	6465.9	3678.2
159	4524	6390.6
1367	1774.7	135.84
6751	9850	9312.3
270	219.32	2564.1
1576	8790.7	4360.2
827	4085	8281.1
2715	9.2483	8007.8
1809	2605.9	7183.5
432	9539.4	565.48
3704	6163.1	5103.2
2518	3402	4965.9
184	7497.1	3112.9
2499	4135.1	9162.2
7706	4494	510.79
643	8335.3	1278.9
2121	9671.7	8796.1
5896	9721.1	4649
1028	8340.6	1375.2
3350	6139.2	2706.2
1559	5551.8	5865.6
3188	3887.6	2016.3
356	8796.2	4773.5
2108	9786.5	1644
982	8594.1	3544.8
846	6529.1	9960.1
637	4300.5	5355.9
2321	8086.3	4604
1303	5774.1	1842.5
431	973.9	423.16
494	8779	9590.6
392	9436.3	6742.2
2904	6876.7	3929.5
567	223.03	1156.2
250	941.94	7841.4
8028	6045.3	3570.7
300	6856.4	6568
1255	4014	6451.5
14	196.59	6433.9
12	5760	5356.4
255	5221.8	8613.9
386	6267.4	2736.5
106	5029.5	6805.2
5	1210.1	5667
5767	3885.4	1863.3
1006	7888.1	6993.5
4176	4951.1	7238.2
7154	8807.4	6887.2
1243	9461	8628.6
5379	3212.3	838.09
535	1447.9	4142.4
186	5347.7	2672.9
1571	4898.5	3440.7
91	1946.4	1505.9
79	9557.1	6047.1
1686	2400.3	1966.5
355	8289.5	3897.9
3888	1275.6	1164.2
1183	646.38	6261.5
2699	3304.5	9884.1
2769	8097.9	6732.6
1077	2847.8	5660.7
144	693.03	5989.3
2636	8723.9	847.05
2187	3181.5	3188
475	1979.9	5000.8
3480	3885.5	8989.8
58	9755.1	6974.9
100	2954.4	458.71
565	1964	2568.2
7848	977.81	657.31
188	8570.3	1965.1
8299	8211.2	4567.6
627	5166.6	754.6
2423	7350.4	9805.1
145	2979.7	9086.7
255	9770.6	3259.2
522	1574.9	1449.6
669	8097.5	4488.2
944	6162.9	5134.8
116	1870.2	8442.4
6	5529.1	9021.8
97	231.68	6565.3
4168	5831.2	8210
170	7826.1	7805.9
907	5118.8	3409.3
468	5184.2	9022.8
822	2494.7	3512.1
208	9980.3	8119
1048	638.9	8316.9
359	5697.3	8145.6
657	1414.3	395.1
238	5436.6	5915.6
66	8580.6	8966.4
201	8618.3	1982.3
19	164.09	8608.1
4048	5586.3	3911.8
5834	4162.1	526.01
1574	6259.1	5011.6
220	633.3	2300.1
2839	5115.9	450.17
11	2644.3	4432.1
336	5365.7	884.72
5251	1830.9	544.77
3046	5164	9878.4
114	9717.5	469.28
5662	4805.6	6899
1024	7663.9	6465.8
7262	4967.1	8018.6
331	2400.5	2007.2
2910	8110.6	9342.5
2682	2963.8	5721.2
604	3098.8	7730.8
1119	633.37	5314.7
1551	4144.1	5936.8
116	9577.6	9220.4
4828	3934.3	3584.9
576	6141.1	90.575
6864	2940.6	709.96
105	3054.6	6347.6
1333	8862.8	3736.7
4408	2842.1	5298.9
546	4099.5	6841.8
1049	9446.9	2297.2
146	8082.5	8194
71	9737.4	1699
282	278.71	8223
9936	9007.7	5309.6
1449	3806.7	7176.2
729	7361.8	2985.3
3279	2600.5	7855.8
56	3887.2	5894.5
2276	1474.7	4490.4
71	1966.2	473.02
262	3416.3	2074.1
770	8216.1	2630
8851	9551	7004.9
342	2954.2	8932.3
3602	2176.3	6254.5
504	138.55	7214.1
4973	4569.3	1326
461	3099.7	5991.6
647	6290.3	6125.4
2809	8311.5	3861.3
548	8481.3	5432.9
9236	5948.1	5035.1
231	9875.6	797.03
254	7811.1	1500.7
9594	2487	7046
376	1093.6	3523.5
942	1402.5	1988.4
233	9199.2	3407.6
113	6162.3	6547
1560	3819.6	907.39
159	5946.9	700.15
9404	3146.9	9771.1
6	9696.4	2972.2
470	9159.4	5506.5
5335	3124.1	3256.3
7541	90.554	7551.1
8535	8282.9	3820.1
1514	6325.7	7966.5
2303	5211.7	6025.6
206	1672.4	3448.6
260	3207.8	5000.7
9601	3466.6	1218.7
458	849.77	9028.8
80	3792.3	9682.2
1578	6260.1	5003.1
377	8143.9	1045.9
81	5869.5	1425.8
3223	6162.5	5383.9
1045	5122.7	4980.7
461	8753.2	1336
1226	35.768	7585.8
1223	9959.5	1046.1
1468	5009.6	9799.7
405	4633.1	8329.4
1128	6099.9	3148.7
354	4850.8	3984.6
6176	8817.2	890.32
636	664.25	2899.2
337	6165.1	9304
31	4531.6	7796.6
4	9650.1	8745.9
76	2679.1	6261.9
570	5670.7	672.11
2702	8240	4058.6
1030	9919.5	1289.8
1522	9380.7	184.69
267	8780	1665
641	3499.8	5223.1
255	2392.3	4974.7
4464	4434.8	5278.2
43	9256.3	687.14
305	7980.1	4441.9
3192	4927.1	4544.1
360	1470.9	520.27
638	8840.9	6380
4701	8638.7	8182.7
485	1092	7266
2519	8715	9974.6
137	3486.7	8966.7
352	3215.6	9894.9
378	6988.9	5661.5
39	3359.1	6204.9
277	7157.6	3990.3
376	7896.6	5896.3
132	9217.6	3740.6
105	6487	1765.8
5100	3417.4	4453.4
4512	7477.2	8799.2
99	7539.8	1599.5
657	9973.6	2475.9
121	4693.5	72.047
5	1130.9	5437.7
49	360.07	8688
1603	978.23	4809.4
1048	4856.7	1560.1
174	9561.2	3789.6
2352	5404.1	9388.9
4447	9645.4	5565.5
569	5943.3	4353.2
527	5563.3	8988.2
950	9466.8	7617
28	4797.4	9678.2
17	427.14	5916.1
111	9577.2	9318.9
139	4173.2	5784.9
2135	2330	8106.3
5795	4482.2	1633.1
4636	2508.3	7367.6
9098	3092.3	9752.4
6255	5666.6	5558.8
643	9214.7	4763.3
133	575.43	2620.5
1746	1302.3	4924.2
2828	1736.8	4637
89	7390.3	4275.8
2348	7929.4	7134.6
2408	7596.6	6249.5
878	1977.8	1819.7
6812	8873.7	574.01
27	3473.6	4191.9
3858	7532.4	8294.4
1948	4164	2406
819	4702.7	8760.7
1578	5452	5133.8
2455	4933.2	4121.3
507	4697	9100.8
18	9697.7	7740.3
344	640.8	6076
3	2681.2	2388.4
6160	8212	4778.3
6533	3585.4	6541.5
65	1784.3	6457.3
469	9072.5	9064.7
3967	2115.1	9635.1
4878	2218.2	1222.2
36	7260.5	1065.1
256	2520.7	2418.8
3620	1417.8	6201.7
2661	3349.6	4423.7
7137	3822.2	8762.3
984	7704.6	9963.3
1451	8901.2	7382.8
597	8799.6	6773.8
489	8750.4	1392
57	9675.7	6987.5
1325	7565.6	3233.6
4306	9608.1	753.44
4	2241.8	1601.6
398	7343.9	3337.2
788	7919.4	429.15
475	6207.3	8511.2
2531	4254	3070.3
2285	239.68	8363.9
998	9149.7	6138.7
776	6007.2	1858.3
63	9612.2	8925.4
964	914.18	9235.6
186	885.93	7879
534	3558.8	5159.6
17	8663.7	4411
5	1324.5	5622.9
329	8548.1	8222.9
2416	1627.5	2221.5
3963	6210	1402.3
3056	1573.8	4547.9
1891	3946.2	2968.8
1228	8936.6	8728.6
559	1121.7	5779.2
291	2548.3	7667.6
30	7577.3	869.66
7317	9825.8	5533.9
1602	462.96	3855.1
146	3398.7	2126.1
207	8640.4	8189.4
6737	928.08	9037.5
282	5942.6	5877.5
238	6227.9	5963.5
5853	9734	2494.1
1891	4669.7	3598.9
4	4098.8	9991.7
215	607.22	2306.8
7180	6160.9	6843.9
1104	8638.6	8417.8
352	5648.1	5162.1
8143	6678.1	8897.4
227	3551.5	1815.6
1939	1988.1	8171.5
9615	1900.6	3563.4
729	6775.5	1703.6
6670	6399.4	842.35
1037	2064.7	987.14
704	8152	1136.6
5	1079.5	203.81
40	8188.5	8240.6
1324	3898.6	1775.6
870	9619.9	2035.4
244	5269.9	3398.9
2357	940.46	5891.5
1559	4340.4	4988.4
1941	3984.7	9532.7
7715	8792.6	837.04
1456	5623.5	2752.5
2715	1994	3329
7	5917.5	398.93
743	6582.1	1893.7
2923	1997.8	445.94
11	6399.2	6612.2
2099	4602.5	7383.9
783	2120.1	9586.6
525	8375	5955.9
499	6873.9	9791.2
113	3080.8	925.48
24	7838.9	378.85
2510	566.12	7194.1
1189	2007.3	4196.8
1418	8067.8	1391.6
215	2462.9	6166.4
2663	9338.8	9057.3
9577	4727.2	3619.8
7732	3761.9	4855.7
2577	8021	4630.1
156	5629.6	5937
391	7029.4	1139.4
637	8867.2	6382.3
4228	5489.1	6899.9
555	3514.9	4814.8
1447	1568.7	2466.7
719	5312.8	6847.1
1611	6350.8	7264.3
2465	7013.9	5648.6
603	8706.4	5756.5
1577	511.03	8259.4
828	5885.1	9561.1
6612	9518.1	4192.3
372	3281.5	1258.8
2650	8865.4	715.65
8102	3789	3956.1
835	6162.6	8253.4
2213	8386.1	2490.8
158	9008	1475.7
5303	7778	1401.2
1847	7153.7	1724.8
1948	8637.1	9897
182	7825.5	4435.1
8054	3188.1	9943.7
257	7111.8	2292.5
1213	9831.3	7083.1
5046	2222	2410.3
159	9031.4	3637.4
3841	7989	3697.1
1887	5949.6	5776.5
2104	5746.9	3819.4
53	5738.6	3029.1
6545	2933.6	4405.8
61	974.81	137.83
161	1721.5	7878.1
1257	5778.4	7572.7
275	767.41	8859.6
814	706.82	2077.3
490	1082	7309.5
422	192.27	9566.5
945	3373.2	4990.9
22	858.75	1525
2837	5890.1	1698.2
956	8923.7	6043.6
3506	7583.9	5319.7
5932	2296.8	9186.6
6241	4412	1619.3
7367	6837.1	8636.8
415	4408.1	5170.3
118	8541	7322
3361	2351.4	9155.2
9714	3093.1	809.57
12	7855.6	5929.4
137	1399.5	4370.3
553	8522.5	5403.4
6858	3058.6	731.8
4744	3965	5271.4
6735	8055.2	9308.5
23	5201.7	3584.2
2182	7519.5	1025.1
729	5138.5	9245.4
8845	1386.3	8600.5
1022	7958.5	1239.7
6526	7098.7	8686.7
701	7805.4	2821.1
5316	7677	1264
13	103.16	4704.2
2066	723.4	88.202
299	3832.4	1723.8
408	4663.4	428.65
198	7246.8	853.79
2098	3751.6	5717.9
1721	661.84	3360.8
5555	3858.5	8368.1
58	8423.8	9503.3
2221	7186.7	7003.7
1883	3517.3	1136.9
3910	1928.1	1800.3
967	9399	168.32
8430	2510.2	2499.6
150	3382.1	2095.7
1019	6073.3	6923.6
85	7693.5	4833.9
429	8068.1	5128.5
5638	1503.7	3345.3
537	930.59	8601.5
2716	500.67	3152.7
74	5232.1	5660.8
623	5719.9	5705
1444	4870.7	6826.8
1355	6054.2	1905
705	3807.3	6183.9
1509	8766.8	7252.1
6116	8662.7	2010.6
15	1706.5	487.97
1395	4557	7131.1
446	2283.7	3779.9
548	9129.2	8944.3
6847	5257.6	1309.5
420	1292.2	6292.7
2104	581.95	4514
763	8240.3	2675.3
122	7860.1	7717.6
550	4080.9	6805.9
1356	8722.6	7127.4
1563	8559.6	3626.2
2190	3179.4	3160.6
1334	2730.7	5286.8
7	8571.2	6300.6
634	9977.1	8302.9
1951	1256.6	6694.4
925	4950.3	3140.7
798	9578.2	1719.8
155	1762.4	7646.5
307	5180.4	7142.1
1769	1528	2291
3528	4625.7	3415.5
1246	9071.3	6099.9
246	5301.3	3402.8
448	4969.7	7264.5
649	5818.4	6260.8
94	9412.3	3111.4
587	8374.9	7270.5
450	4096.1	7315.6
3550	727.01	8618.6
1596	1576.7	7248.3
1893	3967.5	2959.4
9249	8048.8	6315.3
18	8850.7	700.8
836	9167.3	5504.6
8232	9539.1	7003.5
1773	8875.1	9672.7
5315	7685.4	1226.7
1189	1420.2	3884.4
3548	6701	1697.1
2993	1958.4	463.51
809	7548.5	8672.8
6990	2321.2	1070.3
985	8746.8	7137.3
4944	724.73	6475
879	6572.2	9985
1375	8029.9	7262.4
856	4959.1	6203
2211	6467.2	474.49
50	241.19	6960.9
2637	3579.8	1453.6
387	1152	5851.5
847	8127.9	8214.9
5345	3836.4	3126.3
6890	2970.2	2095.4
1349	1994.1	1748.2
7506	8884.9	1444.5
5899	2969.5	785.97
231	2574.2	1061
380	4398.9	5954.6
1774	4645.1	3501.1
392	2854.8	8179.1
8287	566.89	2367.9
405	7192.1	2242.4
2911	2839	8752.8
257	8894	3781.6
243	5274	3373.8
113	3368.4	9650
2586	2256.9	6261.6
1015	884.49	9520.5
168	7035.2	6536.5
806	3829.6	4704.5
1738	6954.5	6986.7
1123	4458.3	4719.2
537	9724.2	8752.5
7063	4499.4	6017.5
270	8398	9194.9
2440	495.28	7589.5
2218	2094.8	8528.7
550	1022.6	4888
1123	2184.4	3765.6
129	4577.1	6067.7
35	8848.6	6364
1883	9618.4	9299.4
359	1470.9	456.32
8818	5719.9	6379.7
3810	3689.8	2920.1
1938	3936.8	9527
188	912.56	9458.4
6532	3629.2	6514.7
539	5348.5	1368.6
7348	4577.5	8311.2
16	2993	6439.1
6819	2329.3	1548.6
9	3218.3	2335
1079	80.538	2033.3
5997	1749.1	6036
950	5472.2	5915.8
83	4584.1	1880.9
1702	1868.5	2561.4
2686	3220.2	9849
202	7175.7	1284.1
1284	7564.1	6214.9
9807	2864.9	9315.3
3780	7636.6	4409.3
3544	9775.8	2625.1
667	9954.5	5430.8
5483	2181.3	7598.3
451	9337.8	6756.5
2475	4712.8	6357.7
5815	2514.9	7327
4408	5420.7	9489.5
1371	2596.7	4768.3
19	6118.4	4096.3
23	3378.1	4091.3
384	600.63	3035.7
7225	3126.5	1922.5
991	7028.6	5632.3
123	8405.4	7443.4
187	5160.2	6277.8
467	8300.8	3812
3494	958.25	6141.7
3059	1475.1	4457.9
1110	1695	2194.5
2	8430.6	2202.1
8135	5953.4	5175.8
932	6979.1	7232.2
4144	5688.8	6419.3
5148	4732.1	4931.8
4696	9104.5	3227.1
63	1011.1	6125.4
46	5398.5	5097.9
804	4226	5032.3
6277	2957.4	7703.8
44	3663.4	7101
603	8246.3	9661.2
176	798.19	8695.7
2156	8303.1	3744.5
3927	1967.6	1840
2340	5739.9	1904.7
23	7301.2	8757.4
415	7667	7127.7
5489	2284.1	7578.9
3741	748.11	0.32798
5756	3599	1382.1
3068	5300.1	3326.8
8914	8201.9	8667.7
2527	3468.3	6031.4
10	2556.3	5031.9
2920	5483.8	2371.2
78	9276.6	6192.1
81	5056.2	5273
383	1195.8	5807.7
9675	3002.3	8700.4
451	1081.9	1817.1
2104	922.8	4461.1
232	9311.5	9410.3
4	4637.7	1255.1
536	873.83	8596.5
576	4491.1	4165.2
4992	4510.8	6179.7
4674	1647.9	3033.1
1922	2236.7	7665.4
95	9960.5	8681.7
1988	3401.5	6932.2
3628	3523.8	4662.2
994	5569	6901.5
3388	771.29	6485.3
1908	8073.7	7630.5
2317	9851.9	5416.1
1218	1930.5	2533.8
1869	1231.4	298.85
468	2070.9	5523.3
4850	9677	1461.5
2497	1929.1	2505.1
1419	5766.6	8302.6
1340	8451.7	5411.1
1470	3879.6	1787.4
2454	1658	2905.5
1223	4979.8	7943.9
3499	8095.6	6730.8
25	6206.4	2917.9
94	1193.6	5739.2
2232	4581.6	7195.7
29	4610	7131.4
386	7119	4266.3
37	1951.1	2597.9
2146	9173.3	2312.8
4342	7582.1	8257.3
283	7326.1	1541.5
813	6626	9662.3
3848	7686.4	4348.7
6445	7379.2	3255.2
6750	4541.9	3307.3
39	8288.1	2876.4
55	2529	7690.9
122	1840.1	7482.7
176	6829.1	1326.5
292	263.78	4312.6
624	1618.8	1506.1
3228	8307.6	720.79
997	5566.4	6914.5
1798	5695.2	5528.6
100	8137.1	6695
3771	4575.1	860.54
5492	2981.5	7207.2
1222	6711.3	2264
3832	2006.9	8589.8
3093	9442.4	1801.5
584	3861.4	1773.6
1623	262.9	2848.6
2172	3426.8	4978.7
2245	4724.8	2539.9
571	6898.4	3028.1
570	7342.9	8311.7
2557	1074.8	6439.7
2192	7539.8	8773.4
1039	323.04	2560
1346	1954.1	99.626
6446	7284.8	3013.5
4442	7192.5	4298.8
934	264.32	3888.7
321	5039	6162.4
3378	2832.3	8310.1
222	3677.1	2441.6
7579	5666.5	4489.8
5109	1133	5035.2
459	5432.4	4455.2
2535	3353.4	2075.6
875	9975.7	4041.9
3893	3153	631.39
767	9776.7	5322.2
208	6696.4	5234.7
1040	3259.5	5686.7
436	6444	3618.7
3077	3020.3	9855.8
30	9288	7566.7
147	2995.9	5166
917	2298.6	7005.6
3293	2914.4	784.72
3732	4875	7065.4
1720	654.66	3392.5
9308	7259.2	7726.6
110	8822.5	5639.7
1858	4208.2	2330.6
403	7814	6254.4
4258	5368.8	1908.3
5715	3510.2	5101
1968	9495.6	5937.4
716	5257.8	9031.3
157	5300.4	3870.3
315	7255.6	9687.4
819	3122.5	4101.8
100	7859.3	5998.8
1654	9965.5	5397.3
7585	9310.9	2688.9
454	7427.4	1479.4
9005	3120.7	9782.9
218	5567.1	1048.2
1332	2363.6	1169.5
1408	3012.9	9614.7
3410	6905.6	5994.3
960	8262	9061.5
459	8738.3	1379
1421	5698.3	4482.3
584	4401.2	4250.5
257	7837	1456.5
2218	5687.2	3592.3
8663	8828.5	6987.5
7440	1645.3	5984.5
501	554.91	5892.2
1266	2345.5	1078
443	6054.5	2886.4
545	4090.9	6758
5094	6526.5	597.9
635	8007.4	5606.1
563	4792.9	5567.2
415	9477.5	8758.7
8372	16.592	1039.5
83	6338.8	318.12
367	6964.4	3051.8
7669	222.91	5647.2
1129	3946.8	4554.4
4875	3273	9226.9
5841	4175.8	503.15
1106	7528.8	8029.8
302	5196.6	7188.6
1561	3802.8	895.39
7710	8789.5	857.69
201	7073.5	5894.8
9636	6896.1	6976
1936	3969.6	9458.6
730	9049	8943.8
835	9178.9	6144.5
813	4750.9	3922.7
5589	3950.7	5387.3
3684	5533.6	7929.5
4196	448.41	6657.6
4037	3272.8	9188.8
185	1848.4	7936.5
9903	2832.9	5495.8
6065	4681.4	8748.4
747	1939.7	6430.7
1933	875.05	7039.8
260	7548	1734.6
354	528.74	6567.2
7133	7034.9	6678
1134	7908.1	6019.7
1598	1389	7066.3
385	5350.5	3755.2
4577	1782.5	2297.5
4789	1716	6881.2
7360	8758.8	820.34
1348	9698	8802.8
818	5488	1609.4
1043	3528.3	9241.9
2620	2259.9	7710.5
4394	664.36	8405.2
61	4548.9	8387.7
24	7120.7	4511.8
67	8868.6	7.2375
3709	4048.7	120.2
8584	8777.3	7088.8
165	4842.5	861.59
686	4580.2	2864.6
1420	5759.4	2545.3
237	2500.9	2616.4
2576	3577	5824.2
5939	1574.4	6376.8
9	6438	2615.6
4197	7400.2	2248.6
468	6228.5	7360.3
294	9698.1	5391.2
1987	3862.9	9925.6
1306	9625.8	4139.2
330	4348.8	7270.6
38	6850.7	1960.7
1737	6914.3	6980.5
59	8539.6	3666
744	7360	5175.3
1610	5210.5	907.72
22	2385.9	774.43
1104	1714.1	6870.1
1096	5137.5	6211
5159	6559.4	587.84
5938	304.45	2982.7
215	1452.4	8059.1
386	1161.5	5836.2
4014	2513.7	7554.7
537	6627.5	8092.5
5067	811.06	9085.3
197	4053.2	2382.8
100	9707.2	9512.7
1607	2569.1	5439.5
391	5910.7	876.41
1256	5747.7	7548.6
730	9635.7	949.96
7226	6188.2	6875.6
85	7088.2	4404.3
1542	8501.9	499.27
4343	9619.6	8351
7843	8785.2	7074.4
17	1657	737.3
1805	8831.5	8548.6
859	1067.4	8977.3
25	123.86	3259
349	853.51	197.89
278	5413.3	9490.1
8695	2540.5	2480.1
37	92.358	4683.1
1139	5199	1621.1
1495	1381.8	3009.5
534	5166.2	2427.8
45	7968.9	4206
5718	489.34	8263.5
1043	703.27	3398.3
5578	7037.4	9460.6
550	3385.2	8303.7
716	1435.5	485.41
38	2594.1	7822.3
1832	7234.9	495.06
2407	7596.6	6215.9
5246	8666.7	632.07
2199	3125.4	3164
21	4136.8	2817.5
591	8663.9	4325.2
6287	1482.8	4834.3
2281	9579.6	8186.9
8838	4158.7	2816.4
826	5875.1	9565.4
2210	7271.4	524.15
479	4460.1	4165.3
491	3865.6	4866.2
4822	8917.6	9006.8
2640	7817.9	7352
872	8949.9	9673.1
3462	7136.3	2240.9
351	8894.4	7302
4167	5851.1	8281.2
525	2761.8	5772
74	9042.2	9814.3
610	1999	2554.3
1215	7364.8	2970.3
1472	8904.3	5249.7
33	631.05	9658.5
226	7499	1255.5
175	6861.7	1429.2
977	250.71	9122.2
2134	3661.9	9569.8
4	2520.7	4632.5
1409	2867.6	8313.2
3817	403.33	8781.7
1140	4183.8	2192.7
6319	4451.6	1671.3
3374	8916	4253.3
30	5934.4	8875.2
277	7746.3	3289.9
398	3873.3	2227.3
4995	1142.6	236.93
700	3912.7	8287.9
53	7490.5	915.8
2586	2072.6	2367.7
613	7491.7	1041.9
3042	523.32	6629.8
4578	3845.3	8341.7
442	8494.7	5747.3
8	5303.6	393.82
4726	3204.3	6082.9
79	844.04	3851.7
5840	4224.8	475.57
457	2061	7028.8
69	5140.1	2959
1635	1686.4	9230.1
2624	4779.3	694.39
807	2387.7	1409.7
7013	3334.2	2777
4383	682.64	5261.4
807	9608.9	1242.8
130	1792.4	7831.3
6867	2932.1	785.41
2169	3583.9	6950.2
3466	9067.6	3201.1
123	165.05	45.793
541	7922.4	1222.5
72	4072.4	4867.3
3859	7519.6	8286.3
1613	8395.8	6200.7
5867	4123.9	443.1
2132	3228.3	3431.2
1540	1421.9	4757.9
5471	1160.9	8674.8
598	8715.7	5782.1
1603	392	3884.8
52	9884.5	8626.3
85	5786.6	6917.3
653	9245.9	4672.4
1254	6552	7278.8
1518	4915.5	7239.5
4030	6036.2	40.598
1877	7180.9	4969.2
119	4425.4	29.575
1520	9409.2	159.05
2175	6635.3	160.52
332	5995.8	1006.8
889	7591.8	5158.4
3802	5966.3	1727.2
103	9990.7	2209.6
1542	8601.8	4806.4
933	7201.4	1489.8
326	6198.4	8970.7
1334	4383.1	1618.7
1284	908.38	5899.3
15	8002	3673.6
7157	2583.8	9481.3
1608	314.6	102.2
189	2193.1	9191.6
264	2001.3	4196.2
6613	9518.8	4181.8
294	4554.2	2301.1
5330	4517.6	1249.8
1175	2765.3	1262.9
258	5232.6	8548.6
5	4171.7	779.93
1570	4665.7	7953.9
3229	2957.8	730.01
1113	6066	6511.7
6210	7222.9	1746.9
5636	1375	7234.4
6991	5208.8	1282.1
21	8990.9	6770.7
179	5417.6	9661.6
177	8465	9571.4
882	7505.5	2498.8
664	1878.4	4453.8
283	8650.6	1210.9
75	4960.6	8374.3
1531	2328.7	8219.7
229	2189.4	5260.2
22	7880.1	9150.6
7117	9113.1	8833.4
228	5313.9	3840.1
162	6626	3066.5
4112	6017.3	8151.4
4528	2296.9	7086.8
652	9220.5	4756.2
257	313.85	5013.9
2343	6359.5	2170.1
24	4975	1009.6
1491	6215.2	2776.9
576	9730.4	9532.1
172	4223.3	8229.4
1881	3167.4	1869.8
68	7275.6	8161.2
6003	807.73	7502.9
94	646.29	5762.3
23	8383	5395.1
298	3799.2	1727.4
1376	3222.5	511.81
1276	155.59	8389.5
9055	8873	6999
916	8544.5	8934.3
2548	8534.8	7308.6
482	5251.5	958.77
832	4060.5	3669.4
1591	1560	4630.1
1858	6756.3	6207.6
28	3851.4	9731.9
316	3145.5	8624.6
405	2858.2	2670.7
1226	1401.2	6540.5
2897	6375.5	3622.2
506	1145.8	6412
644	3501.8	5221
1904	8659.3	1966.4
704	4316.4	4722.6
3802	9690.6	1061.1
43	6601.9	335.69
96	3848.5	2305.9
180	8333.2	603.03
872	2873.8	4588
146	8479.9	9703
600	5908.6	2373.4
1044	2447.3	6138.7
7	9109.9	8720.1
58	1675.6	899.14
534	8067.3	552.97
7415	8125.5	6368.7
1987	4489.6	3098.5
1249	1749.6	8799.5
1376	8017.9	7249.8
2	3405.5	2785.2
6211	7283.1	1715.4
133	8642.5	3963.5
99	7299.3	9391
1598	3981.3	4104.7
4566	9987.6	5681.8
72	5267.8	8162
645	9122.8	6121.9
1533	5823.2	5672.4
4760	2006.9	9318
2232	1151.5	9948.5
2139	3229.4	3455.2
3843	1350.2	4664.9
4377	66.298	9282.5
2193	2974.9	4120.1
9983	1108.2	5582.6
918	8369.9	4775.9
3085	3668.6	6944.3
2397	7870.8	3477.8
7823	4328.6	5651.6
314	601.66	5412.8
2695	8128	8165.5
3357	7216.5	1739.6
3659	2002	8531.1
572	2117.4	8836.3
6	8969.9	2869.9
4444	5218	4846.7
4073	3860	8292
582	3727.1	3005.2
118	8350.9	7605.5
3250	3424.3	6616.7
3424	1297.7	9685.2
2718	2006.1	3259.2
10	6145.2	4499.8
56	2562.2	7007.8
1223	4901	9856.8
5259	1812.5	32.288
144	5622.1	8593.7
144	1400.1	4409.6
590	9343.4	5810.9
3615	2845.5	5925.4
227	7109.5	3044.2
8	6579.8	1889.2
623	4612.3	4980.4
1499	8394.9	6118.8
2674	9887.8	2363.7
1133	4206.1	2188.8
6813	8901.8	557.69
880	3105.9	2512.5
1195	5004.3	8304.1
2842	1796.9	4175.9
2554	1312.4	2529.7
1733	2834.4	5159.8
539	5421	2720.9
1375	4478.4	1697
1226	620.85	4797.6
68	4249	3151.7
569	6312.6	6083.1
87	2797.6	4923.3
1003	4314.6	2103.6
4937	2691	566.11
892	7690.3	6883.2
4069	4072.3	1640.1
2506	1936.3	2868.8
743	8465.4	7173
2219	4037.5	164.3
63	3939.1	6618.9
1690	1757.5	212.98
450	9686.9	7046.6
274	8162.3	8241.9
2492	1898.6	2599.6
750	1215.6	5818.8
4021	2465.7	7479.3
494	1002.1	4833.8
1431	7481.6	1510.1
907	2951.5	6016.1
42	5738.5	3007.4
170	685.45	7349.5
2617	1640.6	7705.1
902	246.65	2218.2
8881	1913.5	798.45
59	9384.1	6568.3
2644	5046.3	4295.2
96	9743.3	2372.1
617	4203	2858.8
5088	6681.9	9682.7
85	1841.5	737.13
631	9260	8484.4
5111	8249.4	629.63
4190	6082.7	8581
464	8880.4	8340.6
4679	8612.6	8170.4
46	1020.1	6593
8392	6784.9	4041.1
2479	9326	958.73
267	8421.4	8205.7
4563	8219.8	2066.2
4513	4579.3	9307.3
1497	2697.7	5803.5
3124	2043.5	5075.3
5995	2787.4	6739
801	6017.4	3005.3
102	3158	3476.1
974	285.18	9131.5
10	2243.4	3717.7
2453	1623.5	2930.6
1196	7919.1	7163.4
3742	5793.5	8275.9
3149	569.8	5707
7	408.29	1662.5
5646	4865.5	3675.3
71	9800.5	9051.5
160	296.93	9268.8
587	664.91	6457.4
5133	2271.5	8186.4
3280	1088.6	9983.5
1063	1445	1958.5
1227	1437.6	6525.8
3207	6963.8	5084.7
4280	7591	5308.4
24	745.27	6688.6
7788	7309.5	4050.3
132	923.49	8732.4
7558	3126.1	1949
3513	9001	2399.6
2574	2508	353.01
7014	3322.4	2791
791	6680.5	1820
4920	3845	3429.7
1819	2609.1	7171.2
10000	7801.9	4637.8
780	4904.9	7320
6205	535.88	2356.6
229	5243.1	8190.1
6424	4195.3	8141.2
340	5374.8	7690.7
1201	1308.4	7103.3
2104	766.83	65.974
1045	8730.2	5122.4
176	3587.3	5193.2
1926	1644	2950.9
2070	4477.7	8064.6
883	1222.9	9569.3
2827	7290.7	2594.1
1140	679.66	6278.9
5831	1760.7	7928.4
322	4481	2470.5
227	926.83	1109.7
527	8380.2	4808.2
378	383.24	8169.2
3165	13.299	619.68
304	6079.5	8567.5
2015	9329	7203.9
814	3994.6	6619.6
8593	6952	6138.7
2775	799.02	3737.8
211	3246.1	6412.5
1075	8642.8	8999.2
331	5153.5	9207.5
1600	987.65	4806.9
770	3171.7	4312.8
171	7734.5	7834.1
2410	7006.7	7420.5
915	119.49	7204.8
549	1183.6	5828.2
6726	4956.3	8134.7
188	1749.1	3158.7
1903	9905.5	5275.1
2762	8214.8	2885
2325	719.59	40.144
5	3697.5	6831.7
479	6665.7	1676.9
534	932.56	8573.6
67	3484.7	5158.3
1545	1977.3	478.82
26	9178.7	7250.4
1414	4631.4	2922.6
4039	3267.1	9174.6
791	7064.1	6524.1
15	1265.6	3610
182	5022.9	4104.3
265	7155.4	291.2
3962	1408.3	740.65
563	6311.8	6072.2
546	8006.3	8846.6
5357	3633.1	8974.4
753	636.46	9686.2
852	2481.5	9990.6
148	9168	2461.1
9492	8467.5	1831.5
3589	3849	7176.8
34	8841.8	6399.8
851	6670.3	4927.1
3184	2833.3	8312.3
116	1048.1	6253.8
4335	6602.6	203.08
801	945.69	7943.3
1112	9942.2	2929
792	6654	9559.2
3784	7482.1	8506
1157	4995	4264.6
2347	6321.2	1209.1
461	5886.4	6431.1
1889	3956.2	2943.9
3458	9084	3228.4
1594	6769.5	486.02
26	7747.4	7749.1
2646	2159	5693.7
7334	3123.7	1952.1
69	8439.5	9541.9
1017	5655.4	994.36
2372	4177.1	4089.9
2335	5694.9	1932.5
330	4543.4	5816.3
2094	4062.9	202.28
334	7914.6	337.29
38	8097.1	7958.2
8835	1857.2	3793.6
200	7330.2	1940.1
181	8320.4	611.43
551	9348.4	4014.5
175	7639.9	2493.7
496	1250.2	5016.1
2496	1911	2547.3
167	4227.2	4190.4
2160	3170.8	3434.5
139	2502.2	5029.4
423	6050.5	2799.2
93	9749.8	2340.6
2490	9292	1005.5
153	8111.7	6837.1
3890	2326.7	2728.9
1964	6587.9	864.4
124	9980.3	3615.9
92	5799.1	6144.4
2103	9137.1	1014
36	1748.4	87.071
8435	8756.4	7107.5
147	9709.7	1333.6
598	9102.2	2681.3
1837	9825.7	5683.3
2410	3851.1	3081.2
1235	1407.2	8130.4
8506	6480.1	455.7
1118	228.52	4081.3
283	7935.1	5901
454	6926.4	3899.1
5644	7898.3	340.16
105	8110	52.095
427	4832.8	1576.5
635	3459.6	5042.8
62	1279.9	1168
468	5074.2	3952.2
1026	5572.2	9044.9
572	7380.7	8296.2
831	4544.4	1347.6
1726	8462.8	1121.9
1265	338.56	4967.7
49	6098.6	6986.6
390	7147	2092.6
163	4576.4	6392.8
117	9569.2	9184.7
1818	2621.2	7191.6
9	542.28	2308.5
1675	5852.4	4958.7
159	9428.4	4005.1
568	7015	5608.9
995	5512.8	6910.4
6	9661.5	8753.2
5981	7854.1	1528.8
1144	5179.6	1606.2
2443	2569.4	5150.8
1185	9290.1	6957.1
567	4824.3	5524.2
170	6628.8	3042
419	8593.4	3676.8
94	6205.9	8290
1550	3336.9	68.441
532	142.78	4103.8
1206	7986.4	1237.4
36	6847.6	2015.8
1822	1355.9	3041.3
2141	7905.1	6334.6
471	2118.1	2463.7
2518	7196.3	7015.8
732	7091.5	779.06
416	6469	4783
527	6066.2	8029.6
22	878.34	8948.5
497	447.94	3231.9
751	7308.7	8198.9
2104	5011.2	6060.5
26	5001.1	6746.6
1468	1647.9	3216.1
2588	9175.3	3678.5
1010	1395.5	7017.7
296	2360.1	8616.1
4754	7908.9	8839.1
277	5916.1	6992
2712	5236.5	1144.2
2058	7673.7	835.17
1893	1622.2	2947.5
701	7495.5	992.09
3261	4076.2	5346.8
812	5331.9	5594.2
829	3681.5	9502.4
194	5780.1	5352.6
7812	3119.4	3250.8
48	5989.5	6543.4
168	4045.4	7117.5
178	5446.5	9615.5
1668	2998.4	9519.5
50	539.56	2396.8
275	8107.3	8217.6
6744	856.26	9003.9
1167	4659.6	9930.4
2448	3039.7	413.13
8347	1922.8	2863.9
94	3932.8	2283.1
1290	9319.6	5495.9
4953	2920.4	4409.6
268	9823.5	2851.4
3780	5987.4	4536.5
4413	134.1	7205.8
911	300.88	3849.2
6989	201.43	5718.1
9250	8006.9	6350.7
17	8920.2	673.84
6221	6351.6	5072.3
7707	4522.2	476.33
2916	8778.3	3315.1
24	975.8	9797.4
4195	4828.9	6339.7
35	7805.6	4341.6
597	9516.1	3274.8
7957	9643.3	4114.6
9	9164.3	8654
5718	8632.6	646.22
3688	6477.3	3238.2
2727	6192	6634.9
134	7977.1	714.4
229	9073.9	3234.3
1221	8672	7293.1
2251	9011.8	5683.2
432	7564	3822.5
2579	5643.8	9475.2
5675	7694	3334.7
1426	7977	6971.2
2848	7870.6	956.58
385	7902.9	8425.8
9649	9024	5211.5
4182	952.83	9675
5693	3779.4	8515.6
3119	2797.9	5288.2
849	5348.7	7314.8
870	2819.3	549.73
4322	3958.1	9517.9
458	7874.8	4953.3
742	5500	2562.1
6503	9182.8	6034
4961	1248.7	9693.3
843	6626.2	9972.9
7092	136.76	5654.2
1476	6701.3	6435.1
537	573.81	2543.8
[truncated: 11,981 more rows]
