# Supplementary material for: Verifying molecular clusters by 2-color localization microscopy and significance testing
Source: Sci Rep. 2020 Mar 6;10:4230. doi: 10.1038/s41598-020-60976-6 (PMC7060173; doi:10.1038/s41598-020-60976-6)
Supplement: Supplementary file 2 — Supplementary Information2. [file 41598_2020_60976_MOESM2_ESM.zip › 2-CLASTA-master/Simulations_testdata/random/locs_labelA/random_results_sim_3_locsA.csv]

frame	x	y
94	8955.2	6211.6
1287	3635.2	568.19
334	2258.3	9641.7
181	9526.8	6099.2
426	8365.1	8402.9
105	7372.7	3197.4
1149	9680.8	5151.3
4	8903	754.15
842	1075.7	8301.7
1755	8604.9	9829.9
122	3759.6	9140.4
1413	486.95	641.89
96	9098.8	6240.6
7550	2031.2	6929.2
2658	6527	5691.1
1578	4347.7	4537.1
773	4766.3	48.967
1022	9715.7	5954.7
211	4894.6	4661.1
177	6069.5	4582.4
3808	84.779	7396.4
1485	305.67	9141.9
609	832.24	9394.2
4109	2172.5	9437.6
413	7709.4	9567.5
678	325.99	2545.4
456	6495.5	8261
796	1360.1	6787.4
271	3304	4190.1
3506	5349.2	157.04
159	8757.6	7453.2
1041	1630.2	9585.7
2416	1482.6	3324.5
612	4261.1	4015.9
4678	4451	6.356
523	1013.4	9391.6
8	717.02	4526.1
131	4518.4	2621.5
4975	7503.3	1632.4
3158	3652.8	1866.3
252	8984.4	4972.5
175	662.69	680.01
12	397.36	1357.5
33	5228.7	9014.4
965	455.24	2000.5
85	7308.4	3541.8
668	411	9424.5
2206	8350	8206.5
2094	5210	1281.3
7502	1432.5	3564.3
5194	71.561	2163.7
10	5601.1	4995
1440	4671.5	3274.7
12	3763.9	3119.4
229	5136.7	1271
505	8488.6	4771.1
3456	3929.9	4040
6976	8245.1	7304.3
1	794.62	4547.4
79	793.04	169.39
355	8371.2	9295.9
19	7085	736.28
524	2255.5	3013.9
2258	2015.4	1810.8
4859	5412.5	2267.2
7768	7632.5	6768.6
906	8991.7	9448.2
258	5211.9	9689.9
12	4214.9	6719.8
4386	1335.5	2650.9
2869	2340.7	5878.4
537	5876	9061.7
105	6316.3	6945.5
425	3079.8	4092.4
1722	53.002	7271.4
65	2854.2	4242.7
3698	4163.5	9362.2
1609	7764.7	2483.9
909	4543.1	2017.7
996	7423.5	2150
3559	6869	9900.3
2046	8816.3	1347
2967	2113.5	2915
180	5998.2	610.9
193	1164.7	2741.3
668	4253	513.24
5611	2756.3	9853.7
322	8096.3	3619.2
99	1125.4	2021.9
416	1966.6	1107.5
3490	7600.8	2268.5
894	7594.8	57.903
6796	4701	6940.4
2599	2276.5	9340.4
784	3983.1	5764.4
160	8641.4	3604.5
243	9087.6	1296.1
6815	8253.6	791.29
378	7169.9	542.83
56	8099.5	6203
91	130.42	8293.2
661	362.16	6114.2
1693	8390.7	648.53
6317	8959.8	4189.7
537	8732.1	8394.8
42	2787.2	8040.7
5302	3883.8	5902.5
752	5108.2	1157.1
1062	699.45	4511.3
13	9873.6	6662.5
2598	2457.5	7460.1
3111	3386.1	2429.3
1468	8653.5	747.41
3088	66.753	5294.3
1839	7074	4243.1
64	8015.3	5651.8
1998	1346.2	7712.6
679	7957.7	8303.1
3727	3514.8	3999.3
1606	6586.3	5334.7
2009	223.82	3680.3
5646	7688.3	7760
1765	4174.2	5975.9
119	2875.1	4342.9
1468	5726.8	7670.8
455	5044.1	6133.7
5698	7909.3	1901.2
1830	5717.7	356.41
1970	8627.7	7281.3
714	9166.3	1185.1
2322	2020.4	8481.6
1058	6178.8	5190.3
3814	5518.4	3134.3
93	6801.9	2592.7
204	5673.6	8439.1
990	5141.6	4903.1
3	6589.8	8944.9
2124	3291	7680.3
1459	3513.6	2677.9
6432	9094	3414.4
3937	1699.9	7874.7
261	2208.4	1128
469	5609.4	2240
2181	7758.7	2401.1
3089	713.82	958.76
1363	8993.8	3777.8
7443	3247.3	2848.9
1982	2845.6	9046.3
34	2821.2	3580.9
8779	3630.8	7571.3
1018	4765.1	2188.4
181	8397	6531.2
295	8540.3	4030.4
331	8044.3	6529.2
5428	9851.1	4653.3
717	4731.1	5737.8
3117	2109.4	38.384
1700	8358.5	5976.4
4	5108	1439.4
1048	7101.2	4439.1
317	634.96	4526.4
355	9911	6878.2
184	2507.5	7445.1
210	9878.9	2301.2
343	6588.5	5651.4
169	5397	1114.5
3727	3215.5	2912.8
2075	1119.2	5108.1
6885	7652.1	4702.8
2614	4334.6	8524.6
597	6576.4	6895.3
277	4269.4	2310.9
2915	5349.2	117.1
8771	7211.4	1280.8
8425	5290.9	5378.4
1721	8729.2	9268.6
392	2854.2	2198.4
1294	423.61	9305.8
59	9337	4583.1
2197	9580.8	3249.3
1324	1614.3	5194.2
1261	3043.4	1802
3306	1476.6	8708.3
783	447.06	9201.6
516	3619.1	9070.6
638	7248.1	5456.9
2681	6267.1	3881.3
8537	8422.5	9027.2
5156	1284.7	8640
1683	1539.6	9015.2
4542	3987	9954.5
106	8962.5	6249.4
897	6611	324.01
1180	1522.9	8190.1
2103	1806.6	218.2
416	4648.5	4997.2
4814	5522	3143.2
3160	7229	9681.6
7493	5048.3	8467.4
834	993.87	4594.3
5150	1321.3	8662.9
510	2616.4	7232.4
180	5631.7	1998.7
342	8932.3	8116.7
58	4531.2	1020.8
1364	8604.2	1530.2
231	8666.3	7219.3
204	2952.9	304.4
161	4361.3	8413.5
2003	230.49	4404.1
184	3186.4	8361.8
322	1768	8804.6
2206	7803.3	2974.7
2935	673.9	7964.9
1211	5653	6673.4
3484	4904.7	1701.2
412	6590.4	2475.4
495	3013.3	8016.3
10	3399.2	7929.4
2017	2772	1362.9
605	6396.6	3265.7
4422	1750.7	8772.7
90	2793.7	7337.7
1902	7581.9	9401
210	871.21	8474.3
764	4959.9	3379.1
708	1426.2	9192.4
106	3204.3	2261
6001	6314.5	3956.2
5289	4294.2	1600
14	1159.1	2741.7
284	6423.8	4533.1
406	7330.3	6785
981	27.23	6051.1
18	2028.7	4443.8
1058	4303.4	1767.5
2097	7937.3	746.85
449	555.2	5582.6
132	5638.8	9178.1
2081	3851.4	6500
11	7385.6	7535.1
1674	2199.9	6842.9
741	1648.7	743.29
1035	588.55	3337.9
1421	8385.5	9730.8
2026	9663.3	9913.1
2311	4915.7	3872
302	7723.8	5606.7
2085	8697.4	9863.9
5060	4110.8	8197.9
5826	5534	6583.9
544	1442.4	3320.8
330	4121.3	2752.1
1541	194.2	3520.8
2358	7239	176.61
4263	3695.8	5828.8
6698	6889.2	4464.5
8906	4077.7	3981.4
2158	2466.6	1111.2
985	5.3016	6010.9
45	5432.3	5840
663	6415.9	3466.8
1056	9793.3	6634
3377	9812.3	1569.2
65	5808.8	4197.2
2320	1026.8	9822.7
4736	8381.8	6254.8
2065	925.18	9225.7
465	8989.6	2687.6
10	5399.5	5615.9
1172	9812.4	7060.8
156	8664.5	9985.5
2350	3453.2	9078.3
13	6647.5	4592.7
761	4969.6	3383
124	6662.8	1567.5
9300	108.9	9304.2
4844	1930.9	4922.3
2665	6635.5	5657.8
7	560.63	7899.5
4163	3239.2	9017.6
26	7887.1	7660.7
109	5787.2	6663.8
669	5744.8	8681.3
3463	3439.3	9208.9
51	1917.5	5444.7
94	3472.2	5035
763	9068.3	9642.6
239	2487.1	6133.6
2793	3609	6574.5
1057	7150.3	679.92
210	9381.2	1280.7
31	8986.4	7527.5
65	7203.4	546.86
883	8061	2302.8
885	4951.5	5696.5
3352	1586.9	593.13
2953	5193.6	1278.7
446	4147	8882.6
7275	9476.5	9965.3
1433	9954.2	8091.2
1276	9472.2	491.24
4748	904.64	8387.4
1679	1672.7	4827.3
164	5788.6	2205.7
127	3602.2	7603.5
5725	8296	98.195
2548	7201.6	154.28
912	5371.2	7308.2
8	2499.3	2742
8	7402.6	7492.4
7394	7190.8	2927.7
471	7492.4	5659.6
344	1911.2	678.71
4	7001.1	4273.4
4272	1723.6	7361.1
1083	8590.9	9132.8
466	5373	5676.2
1454	5433.5	4706.5
1505	2253.9	2124.9
5233	1705.1	6710.6
223	8850.4	337.19
4679	4475.3	9.0211
5513	7141.9	5174.7
720	7127.9	5075.2
2363	3650.9	5532
2041	9875.3	8109.2
22	299.51	9029.1
18	2316	2646.7
73	3628.4	839.17
284	5855.5	2149.2
896	7792.8	3009.8
245	5788	863.8
109	8133.6	6259.2
966	3766.2	9152.5
489	6650.2	7026.1
306	1971.5	5205.8
99	3163.8	176.73
2004	8652.4	6247.4
2654	3011	5072.2
143	8377.1	6514.7
766	4459.8	9705.1
601	4278.5	4026.3
241	2712	5932.1
422	3852.5	7.4686
2880	6245.4	1828.6
269	6583.6	2198.2
3220	3985.9	3415.9
3479	8940.6	2917.3
207	8659.4	5488.3
4329	8895	8237.8
5365	468.47	1347
64	248.94	1335.3
4974	122.7	3596.3
3354	2085.7	9824.4
21	2439.4	1164.9
575	3303.4	8204.9
1053	5251.5	4450.7
2831	870.57	9669.3
148	686.4	8044.3
433	7391.9	804.54
620	9553.4	781.25
3150	7418	9294.9
30	3932.9	2458.8
475	5191.3	1503.5
895	2593.1	3610.5
97	4549.4	7462.9
1079	5184.7	7563.5
3402	9904.9	8956.4
1166	6218.7	5653.4
4769	8935.4	756.59
232	565.99	6172.6
3122	386.47	9461.8
661	534.79	4029.7
139	2917.2	5720.6
3	9330.4	7352.6
6009	6628.9	1522.4
2266	8015.9	6220.9
4082	9385.9	7198.4
61	8090.5	6210.9
244	478.94	5238.4
4848	1482.3	3753.8
1256	4732.4	5733.8
489	2277	7613.2
959	646.76	1853.9
1019	3641.1	547.35
1407	7709.5	1914.4
2837	1502.4	1369.2
34	549.03	2656.4
283	3261.9	5009.7
5259	2946.9	6836.6
833	6316.7	9551.8
93	9738.9	7121.2
5192	3698.9	7521.3
3387	9806.4	1481.9
2154	19.911	3597.6
12	4589.4	14.075
1079	6456	939.25
191	454.15	5214.1
195	7226.5	6017.2
7	7014	9698.3
111	2116.4	4208.6
6969	1012.1	4599.6
917	2571.9	5737.6
519	8965.4	4719.9
2638	3486.1	2737
130	3182.2	8584.6
3869	4141.8	9426.1
162	9696.6	9704.4
2043	9940.2	8097.2
4296	869.13	9624.2
1797	5136.1	524.95
64	1766.8	3168
2348	1673.3	3696.3
292	3390.1	282.7
5926	1096.1	7194.9
224	9877.8	2055
5076	3576.5	460.13
163	4366	8376.2
7859	7957.4	155.73
534	9087.8	3848.7
2367	2540.1	6401.4
1256	9216.1	184.66
2141	8747.7	803.6
4167	2557.6	5730.3
4770	8906	749.12
2806	9471.6	6170.5
2332	5766.5	2432.5
461	4311.7	4594.8
2316	9371.3	3923.9
7212	5383.5	2104.4
1319	6930.7	9918.4
593	9874.9	7124.3
459	5832.8	8136.9
151	2131.1	6235.9
3316	4147.1	15.08
1463	5268.8	8646.1
755	1722.8	3371.4
7220	4769.8	9633.2
48	2555.9	1281.2
2	775.21	4485
555	4980.2	9096
1678	5454	4729.2
150	9469.2	7267.3
4322	6264.3	3854.7
239	5181.2	1292.6
711	9122.8	1164
2748	4841	2829.3
1465	7154.2	742.14
343	5831.9	7038.7
910	4476.1	1993.9
290	4218.5	1986.3
245	4137.2	5671.1
2883	773.86	4092.6
298	2037.8	4381.7
195	5682.3	3210.1
762	4961.5	3390
28	9.1955	6046.5
5544	2376.6	1986.9
5320	33.697	925.96
381	8872.3	8983
3085	6817.4	30.881
521	3566.1	5181.3
937	6989.9	1278.5
829	7778	7828.6
806	6891.9	2202.7
6870	8935.3	4168.4
2012	5874.3	5818.7
423	680.83	4978.4
173	3542.8	9635.8
4305	30.896	1036.9
1903	9261	9406.2
391	3612.6	1269.1
596	6261.9	518.81
232	35.81	5359.6
325	8559.5	7748.4
540	3451.3	9763.7
65	7918	4162.4
1646	5008.6	4846.3
1585	9754.1	412.83
2004	280.23	4430
6516	9151.6	3173.6
45	753.67	2054.4
1462	8286.6	6385.8
556	6354.2	3388.3
353	8363.9	9315.7
3009	3872.4	3726.2
1577	752.74	4302.1
6769	8495.8	4848.6
5942	754.24	6984.1
2202	7833.7	3031.8
3163	896.94	9604.6
7865	4522	731.09
49	1637.3	773.13
1542	4998.5	7923.7
577	1118.7	914.83
638	6044	4774.7
176	6504.6	9636.1
45	5650.4	5011.5
18	6710.3	5594.3
621	1472.8	9642.9
10	7013.9	9641.9
412	4066.7	8192.9
846	2498	2439
157	4614.4	657.59
111	5851.9	1332.3
3131	6456	788.02
189	4937.7	1554.3
277	3358.9	4980.9
715	550.45	8907.3
148	3348.9	9063.1
587	5506.3	3770.9
781	8174.7	6205.3
14	9326.2	8317.2
1063	665.82	4559.6
2067	5458.6	4187.5
135	256.85	2553.1
57	8102.6	6198.8
393	3467.3	9550.4
182	8266.4	8824.4
2476	5037	5074.7
6745	8965.8	4866.1
1132	6135.3	5707.5
2109	8327.4	3574.7
7907	834.14	2987.8
1185	1052.7	4009
6452	9908.6	6142
5157	8113.5	9035.5
787	2746.3	5481.9
1091	5940.4	9516.9
637	3829	3270.5
408	327.93	6709.9
9	4961.9	2628.7
1745	1445.7	5022.4
2373	9115.8	6192.3
448	2646.2	9679.3
3518	3506.8	5534
9559	2024.4	2789.5
1171	7655.7	4967.4
782	6010.8	2760.2
3237	3746.3	2845.8
1502	2259.4	2151.3
1015	7121.1	8753.5
344	7576.1	1215.4
23	2341.3	2087.1
1380	1524.3	5812.4
3370	7304.1	1584.2
4857	358.55	127
4900	3536.6	8716.3
1254	1202.8	3839.3
2515	9439.3	2323.8
177	9845.8	2952.4
1343	5032	9242.1
286	7409.1	6512.1
3048	9431.7	7707.6
1269	9713.1	9893.7
2632	3063.4	5086.8
2039	9500.1	233.45
333	7971.2	4396.6
175	3330.3	463.94
314	5711.6	3573.6
851	1842	6307.2
540	455.7	9211.6
107	7281	1244.9
414	2048.5	1108.5
92	6897.9	3645.5
360	5854.7	1111
2359	7246.6	206.12
3405	286.62	6313.2
267	3781	5805.7
828	4137.3	4969.3
767	490.25	4740.6
7396	7219.3	2909.8
1129	656.16	2645.8
189	5759.2	3119.2
10	8246.4	2873.2
211	2614.7	5007.7
859	237.33	9672.8
3095	2688.9	8581.4
745	2458.8	3023.4
1494	2975.6	4674
2372	2070.2	5124.1
268	7663.6	2121.3
119	879.66	3026.7
565	9023.6	7889.7
1485	6121.1	5965.2
1064	9908.8	6534.4
1568	3554.7	5949.4
2218	6195.3	3169.4
3477	8947.1	2928.2
481	2651.2	5566.8
157	5879.6	6500
1556	4247.3	9352.6
88	9880.8	224.03
1941	5890	6453.6
9847	7375.8	6528.4
731	1843	250.56
1250	9219.4	448.77
594	3800.4	2514.5
253	9098.1	6515.8
229	4288.3	532.96
3324	6380.5	1116.9
3486	1612.3	8105.4
827	1120.8	3730.6
134	5956.2	5477.1
13	6738.7	9264.9
1160	8734.6	9385.7
4016	7267	4455.6
779	6402.3	7817.6
9758	5443.9	2359.2
132	9761.7	7458.5
3	666.69	4531
2119	4113.1	2755.2
243	5438	7525.3
622	3134.4	1498.6
5190	3688.4	7535.8
1275	1937.9	622.2
87	1257.2	8069.1
2681	5529.3	3222
1566	6956.8	1427.1
1221	1478.7	6759.1
7241	5069.9	8496.1
6152	7880.6	8337.2
234	7543.7	217.99
1891	5151.1	3800.2
78	7881	125.4
96	9314.8	8139.9
351	6882.3	3800.7
559	4409.9	1777.1
74	1474.2	1616.7
771	9668.2	2536.9
470	9590.8	7616.1
87	2969.8	533.77
844	4274.7	508.17
3025	2056.8	2597.5
868	813.97	8495.4
3482	4897.6	1652.4
1487	648.57	5424.9
57	7609.9	83.088
3502	3894.3	5928.4
1158	4203.2	7974.5
5949	5694.3	7445.1
350	2666.2	8085.9
71	4512	1084.6
2736	148.66	3277.4
1092	6861.4	5780.9
1839	5311.8	1345.4
1543	3705.4	2133.4
3310	1447.5	643.32
3453	6644.3	5583
4528	1827.8	2316.9
1359	1300.9	5282.6
667	2393.5	4037.3
385	6831.1	9226
2414	8665.8	9623.7
17	2669.6	6017.4
739	9061.5	672.25
1492	2098.9	9726
1647	7338.8	422.64
1420	7127.2	9235.2
947	7527.6	8946.8
9214	9820	841.29
303	4482.3	1311.2
2232	8608.5	6728
156	8762.9	204.4
145	1975.7	5106
1356	4219.8	7964.9
22	7920.5	2821.1
2061	1638.6	3683.2
1301	9609.8	5085
852	1001.8	8326.6
8670	6119.9	3882.7
917	4283.1	9976.3
249	9735.1	6331
297	9909.3	3193.8
82	1527.9	3604.7
261	7430.7	4673.2
819	4245.5	4267.9
2485	1422.7	1569.2
5791	7112.7	5159.6
1426	8033.4	1932.8
38	9824.8	3591.1
2234	1673.1	8648.2
2821	7821	224.78
5316	1356.2	2660.9
827	447.98	305.96
521	2321.7	6340.3
26	3066.4	5100.5
806	181.3	4989.9
1349	6658.8	2148
863	2135.3	5808.9
68	2981.5	603.72
2717	3352	5160.6
726	4712	2171.2
1041	7604.6	5452.5
74	155.62	3652.7
2410	6730.8	4871.6
361	8046.3	679.34
1242	8542.4	9136.3
2446	5613.7	3414.1
304	2178.9	8844.6
626	1902.9	4298.7
1557	3357.3	9669.3
1833	5225.3	9166.2
224	8267.6	2650.1
642	9120.2	8494.4
60	5749.9	1256.9
363	3708.6	9634.8
5152	6665.3	3263.2
1620	6970	4772.4
1816	1015.9	7357.7
2841	8087.4	262.64
2752	3714.2	8295.1
1913	6605.5	6249.7
5669	9525.4	3811.3
83	5339.2	6227.2
1448	1637.8	3708.2
1446	8919.5	942.69
1678	3617.3	3045.2
4032	926.6	3625.7
327	9424.7	454.57
50	5680.2	3002.7
1453	3514.9	4509
867	1446.1	3843.4
5258	7203.9	5634.1
187	7067.6	1394.5
1416	8088.6	240.63
66	9948.5	7036.7
179	6788.2	8429.3
239	2925.8	8587.2
231	2698.6	8461.1
411	2566.5	2920
3258	367.19	9530.9
31	9652.8	5079.4
320	557.55	6633.9
1414	6480.3	1842.1
401	4480.1	1949.5
849	3957.1	5214.3
69	6562.8	8605.9
2836	9052.1	2662.7
2184	1143.5	8968.7
530	9677.7	5427.7
110	2855	6896.4
6447	9917	6076.8
750	8963	2065.6
597	3338.4	8159
2078	5916.5	7562.8
900	522.39	4683.4
1673	7260.2	4202.1
132	5323.7	9163.1
62	9764.8	3203.2
222	8424.8	6352.9
7633	9781	8055.5
5311	6256.1	9259.9
104	5665.4	3320.7
6209	1116.2	4754.7
121	5285.9	9410.8
820	1732.6	8675.1
1995	1549.1	2688.2
155	6909.6	5504.4
470	8174.4	6193.5
445	4564.3	8987.8
6532	608.23	9261.7
1378	2736.8	3203.2
236	7858.5	5114.3
9	7042.4	9694.5
830	6753.7	9657.2
9225	7107.8	5878
395	5981.4	8355.1
699	2093.6	9667.6
646	524.42	3692.7
3733	580.81	3356
7460	5043.9	8464.6
3830	2060.4	9008.8
10	6367.5	8860.9
978	8929.2	3744.6
125	6898.1	6120.5
3887	5017.6	1551.3
1404	1800.1	2196
1739	4712.9	7668.2
333	7204.2	9086.1
115	5803.8	1373.4
5186	546.78	3693.5
143	6165	8996.8
9674	3089.5	9961.6
666	9107.7	1073
1784	6030.2	6600.8
5290	5444.9	8512.3
4269	6170.2	5107.5
485	6199.5	6164.3
2073	2348.8	6541.6
7506	1470.6	3506.8
4244	7423.4	7101.2
604	1855	188.69
3864	106.28	3114.6
284	8029.4	9887.8
398	7812.3	5681.9
1500	2291.3	2164.3
2313	9054.8	6219.5
2611	4552.5	3602.4
460	809.92	8501.4
875	254.4	1950.6
556	3053.4	2155.7
4447	2691.7	5442.9
983	9802.5	9296.6
677	7958.9	8331.1
5817	3132.7	973.79
965	7168.2	3506.8
4030	905.6	3620.8
1095	5412.1	9901.6
644	6073	811.28
38	5400.8	5596
90	4949.9	6510.3
1067	6508.4	3419.1
2761	2403.7	5306.2
562	6360	819.08
2492	2817.1	6216.1
609	8029.2	6085.9
823	4164.4	7429.7
851	8397.1	4140.4
4570	8937.5	9091.8
2566	4286.5	9988.5
124	163.96	1103.3
7021	1267	7190.9
4296	5154.1	1425.9
232	5516.3	8620.3
1237	2920.5	205.27
502	1158.9	2775.7
3439	4006.8	4627.1
2235	1719.9	8665.7
323	4301.5	1944.1
338	8573.1	1018.7
1958	7772.3	9134.6
126	4055.2	5829.1
77	8667.8	8447.8
4003	9235	2115.3
2324	9612.3	3324.9
2	8132	71.663
649	7490.7	7211.5
171	5424	1151.5
1806	1543.6	5802.4
35	5173.8	9145.9
163	7427.8	1943.8
1909	9820.7	4258.5
874	365.33	9956.7
1330	687.4	8087.7
4396	1964	612.31
3602	7492.6	3790.7
4540	8207.6	6133.9
859	9508.3	4937.7
1522	5270.7	8736.9
16	7350.3	8111.5
80	9574.2	1263.1
2752	4105.4	1458
558	5475.6	396.8
20	3585.4	2497.5
563	2137.8	896.54
9270	6875.5	3297.2
69	4274.2	4550.9
370	7679.7	7411.5
1854	9147	9005.2
3299	3484.5	9350.6
247	4515.9	257.49
1583	5220.2	1514.6
6874	8335.7	3407.7
59	7594.6	27.034
255	4799.6	2829.6
2096	8614.4	9930.6
1051	2159.4	2884
60	6620	5570.6
5270	9161.2	3468.3
102	6560.3	8119.5
886	4090.2	9592.8
321	5673.3	3524.4
3744	8584.1	3039.9
38	5059.3	177.14
252	3644.9	3590.3
328	2903.2	3787.1
6898	3250.2	2911.9
5467	7124.8	5146.5
6039	4229.5	6431
764	3591.4	7324.9
8069	8736.3	5208.7
7169	5505.9	2333.1
309	8235.7	2981.4
1302	635.04	2668.9
108	1740.6	2230.3
131	5258.5	9153.9
547	7979.2	1952.8
2643	1078.6	1411.3
291	1661.4	5132.6
8644	7254.7	5689.6
7235	6880.5	4079.8
6098	8766.3	5210.7
4569	9617.4	3831.3
524	783.5	1838.9
64	2179.1	6998.9
48	3503.8	6295.7
7214	9405.3	1284.8
4711	9124.1	6577.7
1004	1606.9	5553.2
2784	9957.4	8099.8
7504	1508.8	3561.7
49	1039.9	6605.5
719	9513.7	8574.7
4701	2294.7	4003.3
376	7213.6	4281.7
669	3422.3	7765.4
9421	7332	6555.1
2707	2709.3	8526.6
1202	612.95	5059.3
4380	8573	5368.7
294	2551.8	7213.1
1491	1358.4	2418.4
533	8343	5960.5
4071	2739.3	483.06
830	1459.5	5406.4
1387	443.63	3151.6
2083	2507	259.35
7075	9284.1	5711.7
2117	1927.6	2423.3
480	556.41	1789.6
146	4852.6	7010.1
7229	1134	969.41
3759	1084.3	7831.6
8590	247.87	58.94
40	8013.3	5863.5
5	8081.5	6483
10	6991.6	1917.6
96	2586.5	6586
171	5379.6	2097.8
2178	5178.8	2993.9
168	2545.3	5997.8
62	5071.8	5030.6
1890	5169.9	3811
1105	6073.9	7734.6
43	3070	9801.2
5255	248.44	4252.6
1537	8154.3	5776.7
1039	530.84	9596.9
8893	4759	2274.7
554	8175.1	6121.3
144	1866.2	9426.4
40	1148.4	3823.7
4328	6311.9	3840.7
1093	1017.9	5845
8427	5279.7	5422.6
190	6576.4	9080.2
1201	1099.8	1231.6
4976	1173.4	1234.9
3451	9871.3	773.27
454	3656.9	9048.3
54	1444.7	1743.4
1183	1091.5	4075.5
5185	5478.2	2253.2
4910	790.52	1936.5
1033	561.49	3363.3
332	2559.8	6872.2
3678	213.15	4260
79	117.74	3631.1
41	3614	2019.6
182	6677.7	5976.3
399	9192.6	5722.7
999	7961.6	4747.4
1102	9786.9	9988.9
6977	8289	7326.4
906	412.64	9578.2
4425	808.48	6105.6
84	4597.3	5350.9
55	5301.8	1516.4
22	2389	3006.2
1274	872.56	3007
738	4533.1	8360.5
1919	7779	8500.3
1603	5718.2	6837.7
56	2252.4	8012
1188	7251.3	4224.1
1219	5320	4163.4
1949	8226.4	264.61
2906	3304.3	7340.5
455	6143	4879
102	1446.4	6426
3060	9848.7	7036.1
2400	3138.6	4311.9
379	2194	4524
6015	8031.1	160.61
7889	593.07	9779.5
403	8172.5	254.38
151	468.41	9188.9
407	6585.7	3367.2
2595	2458.8	7430.1
571	1763.7	1104
1950	6003	4802
4387	2871.6	3101.1
302	6436.9	5817
1200	7211	2122.5
502	1866.7	6360.4
311	3214.2	3558.9
1498	1928.2	628.35
979	19.835	6048.8
346	5921.4	4374
1993	8780.1	7429.4
755	5098	1175.7
3815	9918.2	6486
87	8670.2	518.25
3753	6524.3	8851.1
784	9077.3	8908.1
27	9977.5	2553.5
53	514.1	7493.4
7291	8346.2	2000.7
864	7910.5	6057.1
915	7885.5	5159.2
1343	8246.9	9300.3
3	4810.2	1197.6
84	6521.5	1027.5
39	2020.2	701.95
155	8635.1	9898.4
1423	1670.8	7887.1
2280	9155.4	4378
5339	9143.3	6588.5
9499	3431	338.86
94	3553.4	6772.1
415	7029.3	1610.5
5105	6887.5	9318.8
139	1903.3	5188.8
410	5664.6	8814
4	4582.9	8358.2
44	8360.8	2625
664	8903.4	4491.7
2484	568.74	5193.8
6891	5398.3	7287.8
5	7572	8699.3
3621	7135	9740.1
965	9692.1	708.78
1563	4128.7	1602.3
393	3870.6	1416.3
411	6989	320.32
1065	3962.1	1705.8
742	7905.4	4458.1
1496	2249.1	2130.6
323	2916.6	3785.8
291	4876.9	9020.7
697	5185.3	8471.6
1029	3578.5	585
21	7318.7	8075.2
2044	4645.7	9245
1757	8618.7	9786.1
54	8044.3	5962.6
786	2746.7	5492.1
2882	734.11	4151.7
90	6926.1	8713.7
5050	4087	8181.5
903	8730.3	5172.5
6765	3256.5	2856.9
9012	67.547	3390.7
170	6012.2	9060.5
2408	6255.7	3221.2
2386	7109.5	9197.3
1594	977.54	9738.4
301	6452.8	538.26
627	8435	9469
735	3324.8	6840.3
336	2148.1	4231.2
8167	3130.8	1651.3
1615	5889	3805.4
159	7186	4378.6
1607	4356	4557.2
5494	9146.9	8891.9
3170	3739.9	3828.2
1163	3193.7	7056.9
3413	5185.2	4686.6
1649	7538.9	1649.8
2905	3293.1	7382.5
4539	8241.9	6155.5
6075	9786.5	6818.7
129	7827.8	188.91
650	680.83	6509.6
550	7233.3	4791.9
76	5398.8	315.76
5184	4683.2	6698.2
208	7503.4	7095.8
256	2284.3	3784.9
840	3306.7	8831.1
3863	3072.3	9419.9
1033	8035.5	1431
3458	4436.2	7492.2
7949	895.82	881.95
2116	3020.2	7398.9
564	1439	6594.9
256	4352.5	3808.7
1894	8117.6	3936.1
105	7598.1	8842.6
4703	431.74	9225.6
22	7781.1	1176.8
2669	2069.8	9699.6
3973	9834.8	9577.6
1307	4379.2	7139.1
2889	3138.6	1698.1
4675	4461	77.855
2018	499	5165.8
7	3397	2145.6
48	8034	4875.4
1321	1939.7	4983.5
4739	8454.1	6299
2813	1063.7	2370.6
2707	8132.6	247.69
12	7400.3	5696
86	6677.5	8766.4
305	1993.7	5308
366	2877.2	3796.9
515	2947.4	5313
3990	6600.4	2237.9
270	7857.8	4533.6
5042	8548.7	3077.5
306	4724	8471.6
5467	6808.3	2195.2
25	4190.9	1135.1
281	703.81	6999.2
2880	6694.7	8726.5
606	680.13	3442.6
6	520.31	6433.9
482	6533.8	4279
6508	985.75	7095.2
523	133.7	3902.7
387	1859.9	7883.4
44	4665.8	2044.9
97	1564.7	9261.6
835	3149.6	3277.1
1407	6853.2	3242
6038	8927.4	3671.4
6451	9915.3	6185.3
109	3896.3	6237.1
189	3698.7	2868.4
2311	4429	8423.1
908	362.84	9622.2
884	8014.3	2310
84	5903.9	820.64
188	9497.4	5300.7
322	2452.4	5343.6
578	7662.3	4255.6
1563	9139.7	3672.4
16	9048.7	2853.7
1650	7551.4	1643.1
799	6776.8	9478.6
4517	8147.3	3371.6
5658	3667	7569.6
629	8114.7	6952.7
222	3200.6	6227.5
140	8977.1	2957
2	1549	1948.1
8	3398.9	7932.6
3447	2144.4	27.275
2142	8663.3	799.76
71	3441	3750.6
697	4355.7	8350.2
154	2508.7	1357
41	7764.6	916.94
646	9448.7	3805
4	1373.3	5401.7
587	4138.8	18.129
98	8044.2	5911.9
226	7272.2	9211.3
157	4749.8	4201.1
810	8616.9	3675.6
584	6587.4	4936.7
6523	5347.4	3964.7
290	4904.5	9034.6
462	886.9	8492.9
720	4739.3	5789.1
116	3392.1	5420.1
6010	6691.2	1482.9
2711	9343.4	4607.1
30	8848.2	4443.1
354	699.95	127.88
4583	8160.1	6146.4
1105	3010.7	7972.1
4738	8417.5	6316.6
186	7023	1493.6
23	1178.3	4254.3
1220	7762.3	7800.1
151	5321.9	9367.6
1628	2178.5	7884.1
46	7884.8	6033.2
2142	9529.7	9284.3
475	6611.9	9483.1
495	6552.4	1473.7
102	9185.6	3260.8
437	4530.1	256.52
797	8400.9	4007.8
1559	5861.1	5137.5
539	6875.3	7268
598	3833.8	284.97
88	3172.1	3326.8
77	5352	7168.5
197	9691	4063
89	6841.1	3709.8
6664	7036.3	8115.4
6337	6517.4	4324.2
2357	7165	9189.2
549	9105.4	386.77
20	2009.2	4388.1
3820	9938.9	6505.2
5011	8154.5	4065.7
1634	759.36	6893.6
293	4765.2	3093
2053	3224	2606.7
1765	3761.2	9422.4
227	3021.3	4102
7677	5388.7	8516.2
31	6476.2	6717.7
198	6887	3352.2
1947	269.11	3163.4
1133	9404.1	7711.7
2833	858.02	9653.9
1218	5342.6	4122.5
1427	8661	7451.1
8923	5913.4	4717.2
832	3210.7	3261.9
1075	5169.8	7568.4
616	7434.6	8506.8
3783	2466.5	6346.8
2955	4271	9169.4
1235	8524.7	9150.3
1066	9259.4	5817.1
1318	8241.2	2264.8
4099	3687	1252.5
104	2664.6	416.76
3241	4220	3776.4
970	2231.2	1349.9
72	9239.1	5724.8
638	1695.4	777.41
455	2931.6	8670.2
1404	6426.2	1045.5
8290	9332.2	5688.8
1231	2553.5	5764.2
3685	7271.6	2416.6
275	1984.8	9586.9
3	3669.6	3009
525	831.55	1822.1
2063	1635.5	3630.9
697	5796	7902.7
5183	222.48	4503.8
43	9172.3	9135.8
1074	3875.7	1693.9
4219	7469.4	3378.4
1175	2148.7	569.86
771	2516.2	5194.5
100	9541.6	3146.1
1662	8704.9	3863.2
4665	3970.6	4087.3
269	6783.9	5348.4
153	4640.4	603.57
1976	8812.6	9529.4
4373	2436.3	3508.1
4405	9468	1968.9
596	183.58	334.16
73	3136.6	9801.8
7355	8651.2	3377.7
2538	6924.7	3425.4
498	5758	354.93
283	6220.5	4743.3
144	9149.2	6141.5
503	1879.9	6319.6
112	9838.8	7036.1
144	7891.8	3068.1
2132	7945.7	1971
628	5749.2	6426.2
266	3246.4	6553.9
121	893.87	5743.2
5500	470.57	7294.8
210	7134.8	4464.8
1628	3744.7	9346
56	8945.2	55.307
1203	9581.6	2797.3
279	31.619	8587.8
376	8734	8612.2
334	7806.1	7494.1
1236	6641.4	5593.9
1716	77.428	7341.7
253	7607.7	2090.4
1394	6227.3	856.69
3816	8287	8379.8
7754	4503	752.96
5238	1750.7	8766.8
73	3232.5	3364.6
1003	9152.5	132.95
1626	2225	7866.3
1646	4986.3	9237.2
1855	8251	9164
2045	8392.7	8886.1
4407	7200.4	9200.7
564	9221.3	128.22
903	1640.9	3805.5
1641	2448.3	5907.5
183	8179.2	8833.9
1447	1662.6	3728.3
4332	8372.4	8415.7
234	3274	7177.4
205	8693.8	5479
227	8418.9	6234.1
8059	1867.8	9409.9
1508	5820.7	5842.7
421	5284.4	591.01
3787	2902.2	7905.2
1648	1931.1	1635.2
4204	6080.2	7028
4517	2781.9	8856.4
2287	2434.9	9504.7
2557	2552.6	8485.7
71	382.35	7208.2
8875	288.76	5097.7
4273	1747	7373.3
473	509.39	7298.9
5573	8630.4	2139.5
699	36.368	5274.6
128	3202.5	8579.4
292	5212.4	3352.4
188	5411	1491.1
79	5274.6	7112.4
586	9256.1	2620
3200	3558.7	527.94
2085	356.7	8803.8
702	1224.2	5990
268	6847.2	5413.3
559	6822.1	3309
457	9708	5411.5
7338	8354.6	2011.2
166	1970.9	108.53
3250	404.75	3340.2
636	9680.1	1779.2
230	6799.4	7061.1
357	9839.7	6924.2
4	3670.8	2978.7
812	6990.3	8665.3
339	851.21	5871
7458	5039.4	8444.3
137	2859.7	7371.5
773	9663.9	653.91
2608	5619.8	6626.1
4501	8382.7	7540.1
439	4247.8	3221
287	7370.1	6526.2
7518	3536.4	2624.4
476	4250.4	3171.6
2300	2968.8	5579.2
3038	7821.5	8216.3
605	2826.4	1399.3
13	3680.6	469.77
626	8155.1	6932.1
114	2612.4	2667.4
132	6873.8	8155.4
251	4737.5	4601.9
358	6462.4	4339.8
2	9870.2	3565.5
187	5564.7	4461
429	7294	6784.1
1980	2840.8	7417.5
1816	6676.5	6209.1
137	148.62	942.92
60	8984.1	2095.3
4744	8376.9	6250.9
322	563.15	6603
108	4717	5735
517	5469.2	7623.7
20	5413.4	5627
2333	8364.8	4080.4
1567	2010.6	2796.1
1102	5472.9	4851.6
4738	2144.1	329.35
5260	8440.5	9368.1
2045	5353.2	3955.1
1982	4067	2047.7
175	2323.6	1752
3618	4347	4594.1
3004	6796.8	4137.8
21	1995.5	4332.1
622	3356.5	4938.3
291	6749.7	7850.4
190	4430.1	5933.9
920	6378.7	3245.5
281	8007.9	2998.9
450	7366.5	6692.1
922	8051.6	8838.2
228	3851.5	8874.5
637	4311.1	2275.2
762	3566	7363.5
7244	9535.7	2314.8
1745	8481.3	9600.6
1536	8521.4	4790.2
70	6635.8	8586.6
4167	2436.2	3475.9
722	2232.3	5882.3
145	5701.7	216.27
448	2399.8	341.31
1392	6215.4	9882.6
3495	3769.5	9555.2
4088	9632.7	7797.7
717	3541.7	9841.3
420	2712.6	299.31
5435	2781.5	1034
1349	5817.7	3924.2
3090	3786.9	7589.5
2721	3067.9	5104.5
22	3781.2	6193.5
2060	7104.4	5268.8
9721	3925	1068.7
23	2300.3	7682
1674	152.08	3308.7
1113	8776.2	136.48
4325	6240.4	3838.2
1252	7335.6	8481.2
406	869.13	7802.7
1729	1876.8	4916.7
147	3215	2842.4
3810	5484.7	3156
8865	8111.3	4006.9
6718	4051.4	9517.5
5338	9104.2	6517.7
706	4391.5	8184.9
318	2900.5	6810.3
1458	3457.5	2680.3
224	118.09	7373.6
4302	2317.6	3742.7
1123	5705.8	2237.1
24	7104.1	1232.6
1055	8463.7	1471.7
894	7790.5	2984
2609	4014.7	6302.4
17	1180.5	9781.7
819	1714.9	8622.9
18	3115.1	9206.7
20	6680.6	2988.3
269	3748	9022.8
2219	9970.5	5067.2
8639	5396.3	1934.1
354	4655.4	4176
230	5113.4	1223.2
604	213.68	7335.7
4329	6338.7	3937.8
730	7690.7	5390.2
69	2126.3	405.32
3087	3824.9	7659.3
7	1309.8	8167.8
1314	3475.2	9986.1
3542	3233.3	8252.3
104	3069.9	2573.1
2265	1881.5	1756.9
414	4118.4	8172
287	2568.4	7172.6
347	6868.9	4395.9
396	2821.3	2194.8
741	1750.6	8225.1
6789	1961.4	4080.3
3110	701.61	4348.5
3392	7245.6	9854.3
3123	375.76	9554.6
2406	114.02	3678.6
10	1138.3	4403.2
3861	8874.1	4058.8
133	2866.6	6503.3
208	6927.4	4903.8
1440	1653.4	9407.3
273	9894.4	6122.3
118	6305	497.05
3583	7861.9	8097.2
2512	1348.7	2419.8
607	6103.5	8175.3
1223	2566.8	5728.8
3083	7408.2	3291.1
290	9556.4	1011.9
2760	7397.1	9158.9
674	7309.7	5494.7
711	4795.1	5729
7017	5450.7	1094.5
92	6848.3	2583.8
893	2499.8	2071.1
1128	1146.3	7173.3
1531	5017.2	3748.2
1807	9639.1	1656.6
1511	6209.8	6171.3
738	7651.7	5443.7
44	4961.1	4160.1
1026	3639.6	570.02
4542	7621.7	166.81
1286	2634.7	1712.7
250	3431.1	8318.2
5032	22.617	1103.2
1601	8430.9	679
1606	5700	6830.8
7164	523.18	7851.6
873	300.3	1920.1
833	1026.7	1189.2
477	8625.1	6242.2
2271	3968.3	6023.7
344	50.424	7523.4
119	3968.4	5233.4
928	6829.2	988.81
230	2716.7	8512.3
8704	5902.6	7160.3
246	8001.5	6879.3
20	4246.8	3758
1152	4787.8	5321.1
5836	3837.7	4325.6
435	3450.2	3982.1
2555	8059	7328.7
711	8887.7	8068.1
39	7792.5	6416.9
203	8567.6	6341.3
120	4471.1	8335.3
5363	5890.6	3503.2
5700	4333.5	8521.2
918	9446.7	221.28
1230	7013.9	716.54
3332	3604.9	613.3
326	2287.6	5365.3
4	5671.4	7013.3
146	3544.6	8191.4
885	1041.4	6040.1
894	2504.8	2027.5
798	6730.3	9460.6
9479	9368.7	2025
636	3749.5	1377.9
606	6032.4	8176.3
2289	6499.3	3532
2536	929.96	7910.2
4318	7453.7	8557.7
6049	1293.1	2859.3
12	9368.4	1073.7
1716	2592.1	5510.1
49	3080.4	5112.2
287	766.16	5256.5
9286	565.88	4024.1
1676	145.56	3274.4
5272	9114.6	3473.5
262	5718.2	5587.4
2450	8395.4	9052.9
24	6769.4	2975.7
83	499.11	3296.2
494	2997.4	7847.7
240	5833.7	5865.4
3584	3465.8	9331.6
6509	980.14	7061.5
357	2752.6	6871.8
24	3868.1	8386.7
63	2061.7	8941.4
733	7791.4	7368.8
1422	9474.6	452.77
2768	4069.5	1402.7
5452	7681.8	1663.6
4295	8437.9	7570.7
4577	5606.6	3106.9
134	5716	8763
3109	2106	66.877
3019	463.77	3122.2
1351	5762.2	3878.8
3772	521.71	2508.5
1832	5228.1	9145.9
9398	5885.2	4705.8
207	2070.4	2620.2
1660	3834.9	4765.4
41	9862.2	8773.5
376	5458.1	4207.9
787	6499.8	8892.2
3472	6979.7	525.1
5923	2993.2	317.63
667	3667	2614.8
586	6842.4	5881.9
766	3572.5	7357.5
245	8150.5	3990.7
4522	778.81	1958.7
64	2911.2	6158.5
241	3727.1	4427.6
651	7440.1	7133.1
24	6061.1	7356.2
11	9889.8	6657.8
345	1941.7	720.74
234	4488.5	9042.6
1028	7126.8	4856.2
2095	8658.8	9941.2
40	3460.9	6303.8
7691	1423.9	8781.2
1516	8701.1	1640.4
5636	2589.6	4919
523	2251.2	3077.6
91	5753.6	9354.1
190	4379.8	9058.4
93	6179.5	7247
1772	8692.4	3823.1
2902	7546	2505.1
195	3821.8	4745.3
410	4916.3	9688.2
119	3895.8	6301.7
340	8982.2	6187.9
8062	6793.7	5842.2
18	1100.4	4479.3
78	1949	4010.1
9213	4952.4	322.62
2592	4345.6	6910.8
468	1126.8	7187.7
177	1469.2	7881.8
103	9798.5	4682
833	5925	5461.9
157	1020.6	2428.5
578	5516.7	3814.1
703	3015.9	5646.4
1388	1056.5	6051.5
315	3403.4	7774.3
3083	2593.2	1225.4
2825	2093.8	69.588
600	4307.7	7739.2
459	6702.8	7355.3
409	5490	7582
4197	2432.1	1991.5
56	2533.6	8048.8
4608	1342.3	8650.3
2156	4515.7	743.96
875	4955.5	301.2
1934	3881.9	6470.9
128	6103.4	2486.7
59	4041.2	5654.4
3981	2310.6	4063.5
2739	8470.7	8400.4
2494	9958.7	8973.1
1203	9623.6	5927.8
226	6190	8036.4
1818	1011.9	7372.8
2716	5973.5	4728.5
1462	2329	9154.5
2294	2430.6	883.96
6520	2330.6	7520.8
3669	1930.3	4080.8
1025	4330.8	7800.8
1969	2862	7472.8
2479	2424.9	9450.6
71	1239.3	6676.1
6521	6517.2	6881.2
916	9744.6	5628.6
3087	1116.9	92.734
1387	3938.3	6930.2
2150	7196	1290.1
2587	90.841	243.4
219	9472.2	121.59
17	8414.6	1998.6
443	5805.2	6404
214	5975.8	1533.9
180	3110.6	1888.4
3505	8705.8	9220.2
5904	425.21	1368.5
460	757.9	3071.4
721	4233.6	7150.9
1454	232.05	9390.7
715	3536.8	9835.4
866	4461.8	2084.4
265	6005.1	8583.7
305	4305.9	717.72
644	626.45	709.67
3605	8754.1	6077.3
355	9175.4	457.2
717	3203.2	2825.7
4333	6477.4	46.926
172	3495.3	9650.6
8162	3133.6	1648.9
3603	234.13	1160.8
75	6196.4	4454.7
7322	8436.5	9861.7
1117	6120.2	4867
329	1320.9	2735.8
1859	1372.3	2083
148	3195	2865.9
3556	6914.1	9931
1016	9915.6	8968.4
3612	3571.8	2025.2
17	9267.6	7863.9
83	7326.4	3494
444	7247.8	2237
1558	4230.9	9370.1
174	7521.3	6712.7
1362	3615.4	5981.7
486	4452.6	1315
783	9095.1	8959.2
3026	9632.1	758.39
237	2932.5	8600.7
35	4203	1848
1617	9733.1	1782.1
414	2809.7	1887
4219	1265.2	2383.1
640	4242.3	479.01
28	6780.3	7482.4
5	3432.8	3703.9
1511	2268.4	2148.2
1468	3471.3	2709
9026	8571.4	8613.4
1099	6045.4	7696.3
6850	1155.4	5082.6
25	5476.4	5016
1391	3491.1	4646
437	98.28	2449.6
1573	2596.6	2000.1
8651	6110.1	2732.2
700	5193.2	8500.9
1377	4813.5	9142
103	3079.1	2585.2
216	7123.5	2887.8
8383	3283.6	6680.9
2118	6682	6234.7
146	8026.9	175
3811	2924.8	3117.6
4668	163.2	1135.4
1061	637.97	4608.1
907	1856.4	1233.5
1429	3812.6	4727.3
1766	3753.2	9464.2
4866	1580	8125.2
1153	8793.3	6990.4
416	6770.7	79.368
51	7136.6	9297.3
2284	9137.1	4430.8
58	7416.4	9945.6
679	5815.3	1267.3
5463	6821.1	2160.9
839	1216.7	4063.4
62	8027.7	5617.2
104	383.06	7845.4
424	3538.8	16.158
453	6130.6	4913.7
1156	1638	4832.2
65	3003.4	588.76
8779	3888.6	51.505
2894	3005.6	5365.8
1208	2638.4	3661.2
3298	3509.5	9333.1
554	1060.3	6906
772	9530.4	4136.9
1497	129.7	7562.6
63	6654.4	5502.2
829	7738	2162
1039	6223.7	8418.1
6	9106.1	2851.4
1182	3665.1	147.63
329	8007.8	6477.3
1441	1648.5	9439.4
5431	9833	4602.9
88	6975.8	8738.8
7150	593.23	9230
79	3026.7	4933.1
2905	3630.3	7567.3
6534	2499.6	7697.1
1024	2147.6	4604.2
1840	7051.3	4246
1565	2032.5	2851
115	2556.2	8427.1
456	3754	1076.1
7	7432.9	7513.4
115	3274.5	8883.8
4328	6529.6	92
1435	4690.7	4278.5
413	5686.3	326.91
5025	8430.8	7685.6
73	2109.3	5823.2
358	416.07	4588.5
1877	3311.7	9766
47	8353.2	2656.8
5	8315.3	8019.8
3558	1657	5988.2
1703	4006.5	1668.3
5164	128.41	2047.9
155	5802.8	8917.8
813	8202.5	6945.9
245	2047.7	2631.2
106	7352.7	3171.5
2426	7466.4	151.38
91	4587.4	5333.2
460	1098.1	1666.1
2	5062.9	219.56
110	7800.2	7408.9
1088	3894.9	1704.7
1074	1955.4	7516.9
168	5367.8	2189.8
1971	1346	9177.3
2838	4618	9206.6
8507	8894.4	3695.2
3437	3999.4	4608.1
85	8166.1	6401.3
6547	7969.4	5563.7
1307	1478.5	9739.2
23	8006.1	2834.7
10	4185.4	6715.1
4329	6475.6	19.733
980	4469.7	7501.4
9010	920.81	7846.1
7138	9555.2	4190.5
220	6249.6	6142.4
2199	6805.3	8910.4
344	5877.9	4359.2
250	4229.4	6491.4
125	6703.5	4937.5
4180	4976.3	1002.6
901	1691.2	3765.1
9234	6150.6	2754.3
188	7385	1869
3172	1875.9	5109.2
414	5416.7	4678.6
6156	5292.7	3910.8
3026	1890	9678.3
3411	4478.4	3236.7
330	5574.8	3330.7
1844	4123.4	9947.8
21	2549.5	6838.1
138	2261.2	9980.2
1988	7774.7	5251.7
323	9991	9542.8
1535	6183.2	2863.7
3108	8259.2	6800.7
6005	7512.2	2846.2
80	345.88	3588.4
1937	4962.3	3322.8
147	3753.2	3057.7
1007	248.11	4458.1
653	2859.6	8624.1
235	5525.1	8599.4
1979	8782.2	9495.7
662	6212.2	3473
1520	8218.1	9981.2
5	457.53	3321.2
68	876.78	886.84
467	1456	3722.9
644	236.79	5531.7
359	4306	4276.5
1964	3995	4670.3
2270	6276.1	3872.5
483	8294.9	2989.6
48	8826	6291.9
528	1040.7	9875.4
3956	2904.3	2225.1
1519	9181.3	8921.9
2422	8668.4	9588.2
4062	2652.9	4698.4
1599	7271.8	2645.9
7373	1369.6	7180.4
7	3849.1	53.19
113	4515.3	2397.2
2215	6938.5	494.96
1996	7478.4	5684.2
240	5763.3	2175.3
7	3683.2	3001.5
3052	2690.4	1177.8
2364	2528.4	6423.7
1023	9977.1	2143.6
1378	701.55	687.63
1117	515.68	1904.4
6033	1967.9	573.44
1152	9649.4	5153.6
1490	3987	4360.4
496	35.931	960.54
804	606.7	6112.4
3599	7566.1	3808.6
1256	1008	7077
1853	8953.2	8190.4
114	7736.5	3883.5
991	2824.7	9935.7
279	4433.1	3568
1095	8423	9066.3
414	127.11	5988.7
12	1859.4	8055.1
278	259.24	4697.9
145	4921.2	6117.7
1506	2816.3	9633.9
3461	3481.1	9224.1
4383	8607.8	5341.5
704	1071.2	3359
345	4344.2	9910.3
315	8298.2	7294.3
4216	1406.7	2358.4
923	43.318	9272.4
861	3354.6	3003.5
1347	1807.9	210.93
67	7117	8808.7
845	6451.5	6794.2
1048	2589.7	4157.8
1015	5168	4877.2
576	8694.4	8599.4
163	5827.4	2189.1
68	870.79	7866.6
3712	6402	1630.6
78	3060.4	4689.4
2905	9901.4	798.63
3476	7629.3	2147.1
785	2608.7	4112.3
1494	949.34	6093.5
185	9211.8	2808
121	6704.9	2991.9
1209	2632.8	3614.6
964	486.21	1959.9
130	9975.6	2567.6
33	9377.1	6030.5
2217	4280.1	8515
2064	9745.5	7233.3
32	9959.2	1106.1
720	3257.5	8342.3
5365	344.75	741.29
3455	1162.8	3844.4
919	9502	268.9
620	4570.8	8968.8
3084	6897.3	11.554
2227	4049.1	5270.9
8433	3497.7	4600.3
1585	8335.6	4749.7
4038	4057.9	3409.8
92	5469	3804.9
2888	7686.7	1464.5
914	7523.1	6769.7
3475	8953	2932.9
7723	9553.2	4193.6
7534	7415.3	9821.9
77	94.056	3667.9
141	7834.3	8474
1685	6636.3	9417.4
155	2519.1	6505.9
38	1836.3	6901.7
125	2833.1	9523.1
1673	972.33	9185.9
501	4262.7	7203.6
2448	8843.1	9236
209	9330.8	1300.6
116	9469	9279.6
2984	7771.5	4608.7
628	3616.2	608.37
658	4977.8	357.69
4073	8507.7	4499
3747	5252.4	1269.5
3238	7130.6	3385.9
2384	8682.8	9928.1
329	9942.7	788.35
836	4753.4	2220.3
2513	1374.2	2439.1
170	9501.3	6882.5
526	6576	7077.1
211	5287.9	110.85
479	1346.5	5259.4
209	7338.3	1928
196	6091.1	2687.5
332	1166	2192
146	7547.9	2616.8
196	8996.9	9997.6
770	8384	9503.7
8876	7884.7	1039.3
1595	1026.5	9706.7
1946	4860.4	4200.3
9041	1792.9	4845.9
1396	2296.8	4339.2
2088	8710.8	9945.4
4189	3867.6	4821.6
5633	2638.1	4915.5
2150	3679.1	2736.2
1161	8764.6	9375.9
4281	5974.3	3833.3
4118	1946.2	619.19
1639	4540.6	5905.8
238	2456.4	1926.5
241	6487.8	2669.4
213	38.678	684.26
1824	4521.8	5019.3
607	995.32	5130.5
4801	592.94	4293.6
77	355.26	3519.1
674	2747.1	8484.2
2596	9439.5	2314.4
93	4290	9346.1
9630	5481.6	2272.1
2679	2227	9294.6
81	1570.3	3611.8
23	6757.2	5690.4
2031	5704.8	1217
1454	3958.5	1688.4
1166	1426.5	1387.7
4216	7446	3346.2
126	3706.5	9151.6
196	2470.8	2723.1
3194	2546	6569.7
6539	2506.7	7627.8
1889	5144.6	3796
57	2714.2	4346.4
718	3268.3	8354
3190	7055	4301.6
383	1363.6	6954.8
840	3694.5	710.5
1336	2454.6	6302.9
1594	6374	955.39
6310	7463.9	8922.2
1282	1180.6	6922.7
2259	1005.7	9725.4
1811	9914.8	6070.8
2636	701.93	4395.9
1036	6708.7	6369.5
5166	2077.5	6660
4968	7193.5	4413.6
987	9816.8	9244.9
2175	8349.4	8969.5
1504	3364.2	7327.2
[truncated: 11,641 more rows]
