# Supplementary material for: Verifying molecular clusters by 2-color localization microscopy and significance testing
Source: Sci Rep. 2020 Mar 6;10:4230. doi: 10.1038/s41598-020-60976-6 (PMC7060173; doi:10.1038/s41598-020-60976-6)
Supplement: Supplementary file 2 — Supplementary Information2. [file 41598_2020_60976_MOESM2_ESM.zip › 2-CLASTA-master/Simulations_testdata/random/locs_labelA/random_results_sim_4_locsA.csv]

frame	x	y
1944	2790.1	3044.2
5	1548.4	6452.6
443	8065.5	353.95
2775	3816.3	1413.1
1841	6628.7	4187.1
1556	7689.9	7826
1044	5077	1633.4
517	2074.6	1834.7
5075	4172.5	191.04
246	8164.2	6780.3
2850	9373.3	7540.1
941	3476.5	1867.6
1713	7421.8	9836.6
4430	7004.8	9651.3
5269	2479.2	3536.8
134	1144.9	6908.4
212	1514.2	2583.3
1820	7877	3216.7
115	6347.6	1592.1
240	1844	6533.1
1326	4826.1	1141.6
1680	4510.8	8836
3120	2663.2	7611.1
93	3220.7	5066.3
1981	4692.5	4051.6
2534	6031.2	415.81
1959	74.25	2395.5
131	3284.6	4459.5
236	3998	5700.8
4431	8110.4	504.59
2798	1008.6	6658.9
1723	5989.9	6079.5
147	4481	1764.4
355	499.47	9310.6
1338	8932.5	6619.6
2217	7656.5	8512.3
3	2086.4	5037.7
232	5446.4	7976.4
475	3259.8	7598.2
127	6742.6	1861.6
321	1814.2	593.56
1199	3025.1	6174.4
356	1185.9	8453.3
774	2006.4	7509.7
56	5789.3	6575.4
33	228.65	3913.4
43	6497.4	3471.4
1137	7783.3	1980.2
96	5528.9	1529.7
256	2116.7	7947.2
409	1841.1	5289.5
2355	3009.3	7093.9
1409	5330.6	1702.9
2007	1119.3	6314.5
5168	5074.1	5528.6
177	8764.8	3537.3
3237	7134.6	4023.6
515	1530.9	1733.7
1215	784.75	1104.5
8930	2906.3	5096.4
1403	3432.8	5356.2
466	567.35	3400
270	1049.8	1352.1
378	4970	8097.3
701	6426.1	4953.4
3772	4115.2	8636.9
554	1937.6	3397.9
6454	8975.2	8571.9
392	3941.3	9793.9
36	4795.2	8038.5
2419	4561	970.54
63	3696.6	3264
4669	1909.5	8437.5
1072	7510.8	1475.6
948	1951.5	4023.5
105	1639.5	8059.7
2806	7865.1	692.95
4439	8936.4	6608.9
1622	3114.5	6134.6
170	6469.9	3111.1
2697	5733.5	1610.5
2544	9755	9816.7
72	9895.2	5459.5
8262	2160.2	9145
2323	7041.1	2136.9
1941	9849	6151.3
2470	6534	9538.1
1447	5913.3	505
266	9356.8	6074.9
923	730.55	8323.9
286	5823.7	1144.1
2529	7969.1	666.87
8978	1396	5941.9
1924	4828.6	1171
4198	4615.3	7729
232	321.23	6697.1
203	934.28	1991.5
9085	9366.5	7208.5
9231	284.54	4104.7
1092	7871.4	5743.1
1726	5986.5	6086.1
8401	5501.8	8317
2023	6724.2	6382.2
1003	3063.8	1101.3
660	6262.1	8504.5
7474	9692.8	6998.6
616	836.44	3814.7
972	214.59	7011.1
7705	7321.3	9258.6
1462	6545.7	9974.5
3888	8547.9	7804.6
181	1296.7	5035.5
998	2392.2	9646.6
1027	1768.7	245.3
806	2117.6	3225.4
842	6634.6	9094.7
2966	5662.7	2793.7
341	1288.6	2538.5
126	244.1	9133.6
267	2398.2	8889.7
2261	4337.8	5738.3
8960	3210.8	8145.1
525	8434.2	79.183
387	3294.7	5549.5
1382	1138.7	3783.4
2354	7998.7	461.29
1151	8247.3	5.0606
724	3720.2	2008
921	8454.1	4553.4
476	7426.8	2833.5
2292	7103	7869.7
667	3305.9	1475.2
696	930.12	5471.7
2128	4670.3	5309.1
21	7950.6	8869.4
8807	3466.2	6443
194	7621.5	3935.4
2265	2638.5	6069.5
4347	4168.6	423.38
5834	8007.8	6979.7
4955	8132.2	3406.4
5844	452.46	8331.8
25	1219.3	7322.1
1859	1821.9	6055.9
170	4219.5	6152.3
256	1218.9	4850.2
231	9334.3	7060.3
240	5576.5	5568.9
16	7548	6381.3
2994	899.38	5971
2	257.19	4391.3
4164	8274.3	2098.5
1244	5507.6	7481.6
121	460.41	546.61
327	6789.2	2412
4	1332	5084.6
519	8054.9	6997
428	8336.6	4152.3
680	657	5762.7
1384	8389.4	5722.4
135	8024.9	442.58
2209	6975.9	7028.7
3824	9446.4	9979.1
2168	9213.4	4264.3
1818	4936.9	5601.6
7588	1763.4	6555.1
8318	1099.9	1149.1
34	5548.1	3345.4
5399	8215.3	9472.6
2668	7928.5	8058.9
2508	3249.1	722.82
33	2802.6	7598.5
1742	1632.5	8033.8
193	8224	3734.8
5491	1510.3	1887.9
4976	2089.4	5883.2
330	4949.4	8086.8
316	2619.1	3703.8
2088	588.12	9089.6
73	1439.2	2897.6
580	6612.3	5257.1
5849	8337.4	9620.1
146	9622.4	8783
243	2581.4	4062.6
830	4339.4	1061
3819	8300.8	3233.2
9900	773.8	8171.9
4417	9200.8	6411.8
975	1519.3	5373.7
142	6861.7	128.74
501	6623.4	2694
4954	8138.5	3360.3
3867	9153	6678.9
774	7020.5	9294.7
3230	439.74	9424.1
887	9300.2	5794.9
5472	5151.5	4100.5
8326	7763.5	7952
624	2855.8	324.31
1578	9521.6	1811.4
1321	2150.3	8495.6
7	369.52	4247.4
3750	170.69	6724.4
288	1311.5	3454.4
158	8788.9	2143.2
2616	3854.6	7855
2211	3632.5	404.98
662	9516.2	6667.6
195	8573	3583.4
208	7418.5	1078.1
636	5830.6	6633.9
3700	7067.1	5765.6
355	4848.9	139.46
737	805.54	6142.3
1863	7313.2	5416.2
66	1660.3	8969.5
144	2539.2	3904.4
4584	6788.3	8742.9
323	2227.2	2184.4
26	1246.2	7299.7
1072	7743.5	8698.7
140	6669.1	8589.6
1948	4087.5	3369.5
3783	9026.6	5899.4
641	1078.6	382.57
474	9242.1	5670.5
1816	5741.2	6471.9
1445	411.19	9513.9
5496	345.68	2402.4
44	7159.3	2505.8
1339	8136.6	4727.6
1916	4328.7	8370
2122	8184.7	1792.1
196	4115.5	3112.1
1536	6033.8	1780.2
7916	1738.2	6569.4
31	9490.1	5550.4
1234	395.27	8430.5
1410	6424.1	9210.8
47	3580	1594.1
5736	4542.5	9181.3
9036	5666.3	5880.4
25	4124.5	7278.6
3077	7693.6	1635.3
722	9868.8	6622
250	2865.1	9164.5
194	7511.9	882.11
975	2110.9	4957.9
91	3361.3	8376.9
1201	2949.3	6201.4
6252	5081.4	9315.3
877	9987.5	7014.6
1872	1190.8	735.2
2098	4836.2	6822.8
31	8752.5	4775.5
246	6265.5	9512.2
6748	140.33	9546.3
43	9525.8	9972.4
4993	9841.5	8877.9
137	7689.6	9494.3
729	5289.8	9211.4
340	1229.3	2532.2
3171	3913.1	6561.8
54	6282.5	8519.6
511	6293.3	8727.2
7105	790.17	5962.1
494	8932.5	1151.3
84	7366.7	8628.8
150	2547	8512.6
717	7188	4901.6
3877	6582	9596
164	9100	9822.2
1923	4912.3	1182.9
134	3949.7	9861.1
3894	3551	4496.3
1023	2648	4201.5
128	2938.5	6921.5
1284	9390.2	6455.8
7	5070.4	1305.9
789	5348.6	1627.5
977	7628.7	7735.8
5119	7064.5	3547.5
2248	9174.6	2769.3
2178	1601.3	6685.3
676	4456.6	7581.8
855	8471	2516.9
4002	7507.2	2580.7
3531	5154.3	4628.8
563	7864.1	4437.3
44	8742.7	2233.7
667	8941.2	9891
6598	9440.5	5713.2
6937	494.41	5002.8
15	730.39	5083.6
50	4520.1	3960.2
2213	6429.8	5103.4
8939	1900.9	184.21
715	8811.2	5337.8
237	5163.4	647.15
1408	3323.8	6559.3
338	8150.5	7360.8
53	1041.4	4381.5
4183	2.9695	8738.5
2146	4748.7	7397.4
1893	5595.5	6977
954	9173.1	7089.5
718	6509.8	5501.5
1472	9886	8154.3
1343	3328.3	3066.3
3711	4550.9	7456.4
1343	8922.5	6677
3536	6799.5	203.94
526	338.87	2684.4
2248	2829	6771.9
2357	7341.8	4160
1531	7423.2	4689.1
191	1243.1	2589.7
59	4676.8	585.17
672	3399.4	602.36
24	6196.8	4663.4
2109	1084.9	8153.4
1330	1794.3	4542.6
3578	2664.3	3674.8
530	3054.9	7417.5
2200	6456.8	3580.6
2836	9445.9	1284.7
73	9809.6	8972.4
4891	1946.8	8834.6
58	9521.4	7848.6
6631	161.42	9496
8045	3327.1	2914.6
6853	2638	6773.4
9466	2434.1	3537.4
449	6471.1	8994.9
56	1997.8	8869.5
87	5590.2	6234.1
81	4856.4	7713.3
1498	8380.5	640.27
675	6577.8	5419
622	2099	6106.2
195	1216	5477.7
429	9043.7	3024.3
49	9263.6	2315.4
267	5116.3	7773.8
1313	7894.7	8073.4
914	6193.4	512.98
309	16.673	8752.7
21	6212.4	4665.7
893	9078.4	2701.3
640	7855	5174
163	3855.2	2726.3
439	5839.8	1535.8
2	730.21	4194.3
4907	1726.9	5918.8
174	9751	973.07
2058	9075	4443.2
5714	4517.8	7156.7
763	7398.2	4934
100	2959.1	7924
559	7219.8	9151.9
210	3638.5	754.88
3685	4425.9	1382.7
2697	3701.1	1408.6
3982	182.66	6745.6
57	7047.5	5163.9
1331	9587.1	6953.1
1300	2659.9	6064.9
8349	1814.6	7968.7
35	2380.8	8054.6
1908	4290.1	6847.5
249	8114.4	2285
833	6397.5	5552.2
755	3906.8	3470.3
115	8643	241.31
2358	9302	5772
41	7127.5	1248.3
2189	3015.6	2627.1
61	4186.6	7253.1
1153	3394	6526.2
669	5635.7	9593.7
2002	6142.2	7479.8
3359	3258.9	2848
1294	4911.5	5440.2
200	6939.9	6807.2
5789	2975.6	7076
2097	1988.8	6837.2
474	1425.4	3779.6
4056	7227.8	7040.5
4901	1122.9	5050
2608	3279.8	477.98
2049	94.088	7790.1
3428	4669.8	2752.1
327	639.9	7367.1
3792	9533	5602.3
1427	9915.6	8837.5
98	3010	6425
603	6254.3	6537.2
232	386.23	5919
20	207.23	7076.2
394	3687.9	6025.3
64	1501.1	1975.7
545	1571.8	1197.1
93	6117.8	2395
656	6012.6	592.21
104	5937.4	3208.4
1668	4780.7	7353.7
1473	7571.8	41.999
429	5004.2	7622.2
6461	4571	8464.8
170	6704	3547.1
493	9317.8	5060.8
1599	6265.3	6528.9
440	8430.4	2482.4
406	1807	5318.4
748	4824.8	9851.8
2228	7671.2	8452
2541	8745.7	4701.2
5063	3896.4	1444.3
1919	7431.2	6830.8
2917	7234.3	3959.4
3121	7565.6	5724.2
2493	3263.3	800.19
641	5281.3	1976
1384	3610	6056.2
361	5144.5	8419.2
3096	7105.9	7107.2
6759	2864.5	773.6
258	2166	1421.9
1344	6005.4	3208.9
1180	3234.2	2936.5
2704	5277.3	8345.7
5	9145.9	5784.4
2217	7019.7	6993.6
8808	3452.5	6538.9
591	9947.7	8689.3
8502	5844.8	1004
5590	4135.3	106.94
1210	1270.9	5760.9
4827	707	4127.8
78	7509.6	2747.3
611	7765.5	4080.4
2209	1808.4	8104.8
92	2098.3	8365.2
347	4159.4	6391.7
227	9944.9	5720.2
463	8526.6	7136
41	2407.4	6146.2
1357	6111.7	7999.5
165	2353.5	7194.2
4039	1712.1	308.29
1042	2646.9	5248
3492	3618.4	408.33
450	1610.2	6373.7
493	9615	9440.7
189	2003.6	6463.3
1499	8476	642.87
581	5130.4	949.78
4864	3747	5121.2
8	2323.2	6163.4
3038	6707	1180.4
597	8214.4	8336.2
9606	7575.8	4069.6
1426	4928.2	3612.8
1319	6442.8	5131.1
5654	7425.7	6777.3
270	1461.9	580.51
897	6654.7	7462.7
27	7523.3	5622.8
338	795.41	3278.3
348	5403.6	3607.8
1100	1281	6582.3
6691	2923	6216.9
1830	3548.5	233.94
1256	920.58	5023.3
38	2955	6298.3
1672	3034.9	9273.7
182	775.7	1160.6
3126	5974.1	6022.7
5100	7066.7	3547.6
2182	6120.2	7988
1942	505.86	8209.4
118	5847.3	9659.4
335	5162	8018.3
52	3147.1	2606.1
267	2548.1	5078
2978	9244.5	4296.3
81	5951.2	5824.9
392	3638	6075.2
4115	7741.5	6587.2
811	2466.6	5691.4
998	1046.4	8710.7
844	1169.5	1629.3
5916	8438.4	6657.2
116	1944.3	2445.3
485	1467.3	3293.1
25	8726.2	7112.2
416	1565.7	8213.4
8743	3784.1	4295.2
4420	8745.1	1478.3
890	6201.2	2563.2
7622	5490.6	8271.8
6016	6840.5	2049.8
108	1413	5060.2
7063	1631	6606.4
15	3075.8	8926.9
3864	9541.4	6381
6310	1228.5	4925.3
450	6393.7	9107.4
134	1160.9	80.497
3996	4093.9	74.72
2449	1991.4	4022.1
3177	2632.1	7571.1
245	1152.2	1590.2
6571	4288.6	5354.2
2149	8840.8	6498.6
5638	8089.1	8392.1
1215	2082	9799.3
667	2416.3	4006.7
94	592.07	4108.1
232	5680.8	4895.3
3432	4489.6	3630.9
4829	3805.8	2842.7
596	6388.6	8343.9
78	5674.3	1264.1
883	9049.3	257.48
211	477.22	3572.2
1534	2070.2	5932
4177	1769.6	5102.4
526	7158.9	8977.8
6228	2464.7	9055.5
625	1408.3	5186.1
1983	4703.9	4065.8
667	7198.5	7851.1
4	2167.7	8321.6
1787	6193.9	508.38
1265	3137.6	6571.4
1870	4946.8	8051.6
82	399.75	8462.7
8988	2320.2	9841.5
199	3055.1	4123
7814	26.461	6426.1
277	983.15	6851.5
356	2491.8	3533
3150	9750.7	8626.8
13	4222.9	5986.1
217	7438.9	9092.1
538	5444.8	4040
8976	1444.9	5935.3
386	7851.2	3.8709
2818	3154.4	7994.4
3123	2653.7	7579.5
2132	6075.9	8573.3
53	2634.4	5211.9
4419	9161.1	6398
9190	2051.2	8486.8
140	810.86	9404.4
1491	2820.6	1339.8
9801	2180.9	3420.5
11	6639.7	1132.8
100	5956.1	7670.3
181	9705.9	2162.4
213	912.35	2653.5
601	4203.4	4010.1
6382	3890.1	6654.8
62	9936.2	3147.4
4396	2789.2	3319.8
213	7556.4	2332.6
42	6099.4	4647.5
5017	512.9	9931
1994	5664.8	7052.9
261	2046.3	9766
2788	7271.6	7061.1
9241	3021.8	8028.3
84	8933.8	3644.1
17	9112.2	7938
171	1480.7	2019.2
153	9169.1	9046.9
38	3168.2	1077.5
2092	3870.3	6502.7
1596	8653.6	3021.1
512	4005.9	9880.7
3891	6535.9	3912.7
74	9799.6	6154.5
1468	575.58	7241.2
1800	609.8	3431.2
3030	7972.2	9098.9
1554	7155.5	3208.9
1990	5627.2	7008.8
4911	1690.1	5974.5
876	1878.9	8116.3
405	8121	6615.3
4356	9179	7103.2
3054	7169.3	248.95
2044	67.305	7782.9
115	7336.1	8834.3
833	5453.2	9303.6
3234	2078.7	122.12
2390	4224.2	3717.2
4116	3819.5	7531
414	3113	3676.9
987	3883.1	668.73
1786	378.33	568.19
3249	5615.6	1218.8
8928	2338.5	9847
724	4520	3556.7
3895	376.64	1221.4
28	9109.5	8013.6
96	9686.4	8249.5
8918	8417.2	2544.4
4729	3853.5	1778.9
1231	6284.3	7711.8
255	3497.8	3118
486	7084.4	909.53
45	9093.9	4186.6
255	2091.8	5916.2
195	5614.2	5805.9
1498	4996.6	4194.9
2988	9265.9	1157.2
6731	9236.3	9085.4
1585	6265.2	2633.4
2316	7217.2	1390.9
5828	1908.2	8758.7
310	5787.3	7928.5
1291	5741.6	8353.5
987	1834.9	6026.4
1227	828.65	4853.1
2400	1427.6	2254
2639	3293.5	5673.7
1427	4960.7	3592
4359	8027.7	422.61
6808	9827.9	6719.4
548	1205.9	5738
154	7181	3754.1
1288	4466	5498.1
1983	859.06	1543.6
4201	3781.1	7538.1
43	6647.4	9140.4
2928	5965	2396
3221	4375.4	664.48
3606	3260.5	2892.7
2673	2964.3	6157.4
5838	1162.6	5061.7
7	7817.7	9004.6
849	7442	6432.8
556	4229.7	6107.3
2949	3918.5	4997.4
1474	1346.4	6241.8
2500	6595.9	9618.8
1669	1221.2	8750.5
9811	6499.5	7005.9
1369	6456.7	2833.6
31	7603.8	8050.1
245	8973.9	9769.8
5	8070.6	4287
3018	1547.5	8118.7
629	4740.2	2288.1
8569	3718.5	4175.6
1623	5895.7	9714.6
8551	3357.7	9604.3
4397	2826.9	3403.5
1736	318.04	7551.8
128	6544.4	6848.4
585	281.58	1436.4
505	1509.7	7074.8
37	438.3	1620.9
949	1325.8	2714
95	3196.3	1995.8
258	1939.7	8012.5
370	6855.5	7852
297	1887.4	595.4
7655	2280.3	335.66
1443	2191.3	8569.1
6	6528.9	8984.5
6280	88.947	9523.9
721	1819.1	5183.8
67	3913.9	2134.8
142	6636.7	8620.1
139	3745	7532
8217	4455.1	709.83
1025	1780	216.4
2338	3877.5	7513.6
9668	4640.2	2406.5
3069	1176.6	4969
9021	9158.1	4235.5
202	2867.8	138.54
500	9186.2	5697.5
1479	5659.8	9672
2866	5963.6	2426.4
2135	1606.2	8441.3
3137	6726	4686.7
8469	3234.3	5898.5
4006	7046.5	4583.2
5955	3197.8	2827.7
1948	3433.4	2500.8
148	9218.6	2284.1
1716	8370.7	4487.3
878	8298.8	3193.1
1885	766.74	1570.4
5555	8377	8226.8
507	6177.9	65.361
718	5917.3	8654.3
1020	8716	2021.7
99	8815.6	3335.6
64	4758.1	8396.3
26	3622.4	5937.1
1551	3494.5	7515.7
5473	1475.6	1880.3
67	5244.8	6410.5
2311	7253.7	1390.8
266	2383.4	8883.9
5963	2293.1	291.19
2503	110.45	2416.3
73	7338.2	8341.9
867	6741.2	2751.5
594	9296.3	4743
2547	5319.6	8784.2
240	8741.5	24.153
84	9852.3	2716
917	4144.1	6185.6
592	4540.8	1041.3
103	4435.1	7933.1
114	1287	8374.5
2669	4972.4	6011.5
4284	808.34	4876.8
498	9228.9	5654.3
1084	6919.1	9074.6
271	9425.8	3567.6
2263	1956.3	2053.9
203	9369.5	5743.1
1386	1916.4	8462.6
1269	6677.1	7410.9
114	9423.7	1551.6
374	2107.8	6863.5
241	2439.4	2563
80	6192.4	7188.9
5730	4546.4	9183
1661	9239.1	898.32
4552	8506.3	9357.8
452	3193.2	8927.3
784	4607.3	8242
8436	2032.9	2614
2115	4922.4	2652.5
1213	2237.7	1454
3862	6684.2	9820.3
152	6873.8	177.44
2388	6185	7767.7
1465	213.51	8117.4
29	2240	1863.1
1467	6527.3	615.19
7862	995.15	4218.9
1732	2634.3	4149
13	9475.9	1451.3
8058	4496.2	8783.1
2785	6770.6	7892.8
2164	155.52	7065.4
368	7474.5	4585.4
701	7663.5	8082.3
51	3532.9	1653.4
1326	844.48	8679.1
1194	4109.5	2665.3
1103	3758.6	7383.3
2816	8436.3	2048.9
2221	7617.9	7364.8
627	7077.8	830.14
2124	4701.5	5242.8
1231	5125.9	3848.9
444	9418.6	7358.7
1452	6786.9	1255.1
42	7083.3	9625.7
437	5854.6	1585.2
2206	3166.3	5617.2
200	252.53	4889.8
132	5226.6	6938.5
499	1285.3	5810.9
2213	8112.2	9365.5
5905	3759.4	2933.6
2143	4323.8	5708.2
276	1135.3	8614.7
3599	624.88	53.587
1948	4303.2	5823.3
8421	4307.8	2153.9
181	6057	2213
120	5716	8475.4
1767	3685.7	3660.2
246	560.65	6162.9
356	9392.8	766.29
63	4427.2	9924
2215	6381.6	8908.7
597	6591.6	6405.6
3342	8640.6	6311.7
319	1114.8	8209
1080	933.16	1993.1
4418	846.98	3307.5
6133	2933.7	2652.9
1744	2046.1	1825.4
1603	8219.3	7397.8
151	7594.3	9366.5
255	3982.2	5034.2
1	6381.9	1137.5
5861	1778.2	6622.6
1083	6129.9	2385.6
807	8667	6318.6
3207	6556.5	3840.3
26	5448.3	6351.2
2249	7133.7	7913.6
9933	5295.5	3806.4
737	4251.4	5106.7
93	563.68	4111.9
738	663.89	1380.3
126	5231.9	3474
709	8798.8	5298.7
5633	8080.8	8392.3
1009	4726	6647.7
307	686.51	4138.8
1080	6822.8	9114.2
7986	6119.3	8381.5
2150	3986.6	3429.1
2667	6295.6	5869.7
453	3383.5	3053.5
5	2720.4	9193.7
132	7808.9	2343
5341	2231.2	4655.8
5851	8990.3	1711.9
87	1743.4	5240.7
470	1462	7524.7
1210	8006.9	1470.8
414	9126.4	6562.6
2628	7553.4	9208.4
471	9272.5	5751.9
675	4986.5	4472.1
79	1255.3	6269.5
41	4871.9	1904.4
4975	2198.5	5859.2
446	3199.9	8960.6
8466	753.15	3535.7
2240	4474.7	7519.6
371	6725.8	4355
10	8659.7	1967.1
260	8704.6	7138.6
2907	9376.1	1178.6
893	317.8	5262.6
807	9594.9	9750.6
551	6087.9	6518.9
232	4290.7	8728.4
5143	4461.1	4744.8
250	9794.3	639.38
204	9628.3	3344.3
4800	4470	7445.3
2225	8321.6	9159.9
2506	3260.3	779.78
650	3022.9	8064.8
201	5528.1	2693.9
3205	6157	620.67
281	6835.6	1014.2
73	2374	8618.5
8961	3288.9	8161.3
760	8565.5	2533
2330	7693.1	7718.4
273	1126.3	8687.5
2335	9604.2	4496.4
156	4318.5	3378.5
1017	7731.4	7921.6
2692	9410.5	3169.3
2208	6962.7	6987.7
121	676.66	2748
24	4647.5	2583.4
3215	4523.1	9468.6
4024	947.52	8348.5
1175	1122.6	757.47
130	3342.6	508.92
6379	1648.4	474.41
2159	2047.5	5913.3
157	3074.1	8537.2
1971	592.79	9278.1
1839	3170.5	9771.8
1800	3996.5	4798.8
3889	8531.7	7832.1
114	8867.7	9638.7
291	3999.1	3116.3
669	2400.8	4025.3
5621	3352	1380.3
1374	8968.4	6036.3
452	6583.7	5454.6
610	9808.7	6750.8
104	5923.1	8238.6
3267	2611.7	1710.1
1323	1162.5	8204.1
5891	4528.4	7174.6
5937	9041.6	8765.4
2668	764.82	5967.6
3165	4814.1	3647.7
111	9394.3	5714.4
1021	7609.6	6964.3
169	4794.9	9956.3
2343	7573.1	9425.3
2258	9186.9	603.35
609	4719.8	6417.5
5050	85.681	8353.4
4030	4823.8	4739.8
2411	5187.3	5061.6
4836	1936.3	2520.7
31	7275.2	9438.2
2340	7462	4573.4
7467	7699.9	7443.7
321	207.65	3024.8
18	7265.9	8573.7
737	1337.3	7605.4
220	3944.6	3424.3
831	6721.1	7544
2530	9844.4	1418.8
3769	1016.9	7370.9
300	5316.4	3216.8
723	3375.7	7424.8
2253	7164.2	7896.7
634	2582.7	4659.4
4245	2385.5	5164.2
3119	7405.9	639.15
8356	9657.2	4174.5
9585	6917.6	1939.1
6099	1626.2	9209.5
248	7922	3627.5
908	9267.8	1130
127	5657.9	3247.6
285	1536.1	4485
2718	2783.2	7974.1
1349	8847.1	3927.8
8014	119.45	6707.9
2702	3929.3	9358.7
9499	9040.5	8791.4
3211	1836.9	4277.3
5754	5110.7	2529
6511	8708.2	2850.8
1111	4740.1	4026
468	3504.9	5238.1
3259	2675.1	7589.1
705	7792.5	8590.9
1315	7929.8	8101
1745	1626.6	8053.9
5959	3188.4	2844
10	2300	4725.1
2260	1933.9	8826.4
1323	8161.4	5181.3
1307	2017.6	3525
3919	4922.4	4546.1
6018	7063.6	5819.8
1967	1919.7	5708
3393	2899.9	8030.3
9701	9036.7	8583.1
5812	9002	1697.1
75	9813.4	6136.7
640	5230.6	1895.4
5836	3317.6	1361.6
163	6323.8	5537.9
1624	5859.4	9738.7
9038	5794.6	868.02
2207	3272	5595.6
644	2104.7	1426.5
3272	3079.6	30.563
4245	6349.4	2101.9
223	4202.5	9760.7
5258	502.58	7106.8
2995	926.79	5945.7
573	9357.1	392.8
4750	9872.1	7994.8
453	1538.2	1720.5
528	5303.6	4635.7
309	3306.2	4669.6
45	1603.4	4988.8
4086	533.87	9371.9
5827	1920.9	8810
85	1658.8	7284.6
286	6665.2	270.82
990	520.92	8023.2
1470	5987.3	2570.3
4719	2956.9	8106.6
4383	147.12	9708.7
40	248.49	4105.3
9125	9472.4	5650.2
2988	8148.2	3794.3
959	3479.5	6516.8
2116	8829.4	2869.5
5699	4677.3	1060.1
573	2874.8	9189.7
41	1658.4	9847.3
1008	4702.3	6608.2
4483	2573.6	6775.7
274	9709.2	2958.5
1331	5.9074	9451
31	2988.2	6357.9
6629	4745.9	2766.2
3560	9227.9	9604.6
144	943.47	9515.2
1549	7200.2	5786.1
30	9977.9	2264.4
69	3359.9	4217.6
11	2679.6	9287.3
932	7015.9	3083.5
1682	1242.5	2291.5
63	9248	7762.2
836	9185.3	5849.9
228	2997.5	9406.9
5244	457.61	8128.8
3769	273.58	7348.3
7350	3648.5	7641.9
4254	7066.8	9622.2
5568	9477.2	5737.2
571	3010.3	3179.1
6906	1298.8	6671.2
4535	1477.8	1862.1
90	609.8	680.94
1994	6359.3	4306.8
164	3215.3	432.14
127	570.67	3851.1
391	446.03	4517.4
4071	9382.2	5710.1
9072	9011	7466.4
415	1589	8292.7
2913	9530.9	8164.6
124	5343.7	1701.4
243	259.98	6678.1
472	3302.4	7579.2
493	7648.1	9130.8
578	2947.5	2729.7
40	1608.7	5432.2
243	3722.5	2001.6
356	7045.4	173.92
28	1443.4	4024.9
2529	4775.2	7832
3189	2265.6	1538.2
323	4047.9	5368.2
640	3911.7	2483.7
1223	3025	6837.9
8938	1389.5	2998.6
153	7567	9374.6
238	7570.4	299.57
1445	187.01	4151.9
588	4569.7	1048.1
1674	3116.5	4206.7
586	981.32	6605.8
1357	7972.1	7522.6
277	5405.2	5357.8
675	3389.1	597.72
49	9143.9	3858
11	7200.5	8161.8
6962	1888.2	152.13
1604	5546.9	1151.5
469	1039.9	6784.7
1472	2065.7	6784.7
2236	4435.1	7437
458	2600.4	3594.1
1485	4684.3	5770.1
45	9142.3	4134.5
833	2215.7	9767.4
282	3887.7	9800.6
238	9146.7	1806.5
64	2389.2	7250.5
730	3106.5	2410.6
633	5883	5901.8
960	314.59	5791.1
1534	7707.8	9287.4
1539	3802.4	7794.3
3165	9439.2	9709.5
5126	2679.9	1648
1979	4718.7	4046
3665	3701.5	145.32
272	9207.2	797.37
322	995.15	6791.7
7477	824.25	1660.4
8741	3759.4	4304.7
4741	8289.7	9534.9
4805	5538.9	5944.2
1169	2955.4	2311.9
66	1874.9	1938.4
252	4601.8	4655.6
380	2681.2	7906.9
70	206.7	366.15
168	4789.1	9955
170	2671.9	3420.9
1178	2382	4774.7
3036	1061.4	6700
2587	5877.6	1927.7
5494	3212.5	425.37
836	6786.8	1180.9
33	128.19	4532
3510	5647.7	3606
462	8570	7138
9496	9050.5	8844.6
728	6417.3	989.12
1014	7936.1	9829.5
652	2946.8	8092.7
9351	4803.8	264.91
1218	6432.8	9243.4
1340	4620.8	6656.3
462	8636.7	1143.3
1059	9529.1	2478.3
43	9263.9	4751.4
460	4624.9	9830.2
2164	4505.1	9621.8
2598	1339.3	258.33
1052	8329.1	4569.6
9472	2495.3	3548.8
1665	9152.3	844.41
88	3655.9	3266
881	9275.1	7346.1
670	2405.7	4011.5
607	5549.4	5699.2
568	720.9	253.08
304	8614.4	5977.2
502	6582.5	2689.4
884	5086.2	4973.9
6269	4134.7	437.73
3122	7724	8714.9
77	9944.5	9398.4
401	330.69	1845
2417	1362.7	1474
1033	5541.2	321.76
21	2116.5	2275
599	2906.9	9198.7
2871	8457.6	700.12
127	5258.1	7018.1
884	4968.7	7935.9
1575	3756.4	697.61
123	6990.1	2723.2
10	6386.2	6414.5
617	4632.4	612.12
9589	6970.2	1990.6
560	1157.2	900.88
1183	7954.4	6172.1
1006	809.15	2299.4
4692	5207.1	5772.4
3380	2182.6	5770.3
3061	1860.4	9218.9
4079	8397	1664.6
2703	5311.7	8417.9
17	3489.2	6951
977	8748	2988.7
760	4090.5	8639.8
660	5752.4	4297.7
4317	3953.2	2207.8
2766	5218	6368.8
911	9025.9	725.64
2285	6066.6	358.98
5800	8957.2	1745.4
1660	8143.3	9218.2
279	1807.9	5249.5
9071	4798.5	2538.9
5332	2881.3	781.84
1767	2952.9	1145.6
33	9999.5	1932.8
4738	6466.5	7862.5
3215	9304.6	2306.6
44	6167.7	6880.7
78	8451.2	6653.9
411	5149.4	8632.9
2250	6781.5	239.42
39	1568.1	5415.6
276	9216.1	8119.3
1818	6206.6	9847.9
246	9078.1	9776.7
4351	3697.8	1379.3
352	4782.4	121.94
4241	6369.2	2091.6
197	3010	6549.5
1119	8640.4	1948.2
670	9729	2183.3
1051	5095.9	1612.3
666	2694.3	4101
1374	8298.6	5104.3
1580	8752.8	1825.4
189	61.347	8703.3
306	9998.1	3821
576	9326	395
258	1202.8	7581.3
5308	9150.4	7121.5
519	8668.9	8684.6
1576	5047.2	5479.9
5037	2623.5	3718.3
1030	4497.1	231.75
14	3911.5	8987.1
540	3004.7	8111.3
4543	1512.8	1939.1
29	1211	6289.9
671	7412.5	7535
2048	2823.8	9086.9
92	6168.6	8583.5
24	100.22	7334.9
755	361.98	2705.6
2033	6755.6	4675.8
7953	2371.1	5150.6
407	2278.1	6873.1
538	549.87	640.87
54	6561.9	532.14
9580	2342.4	9828.7
114	5766.5	4877.5
109	685.49	1803.4
132	3306.7	538.72
5653	2399.9	5166.2
266	9356.7	2763.2
382	920.78	8676.2
54	7197.7	9133.9
3383	770.14	4120.4
27	8408.6	4000.5
4149	2944.6	7120.4
60	8122.4	9677.6
920	110.41	2854.6
74	1984.5	7370.7
1817	4995.4	5674.7
733	4783.4	9836.3
405	3057.2	3657.4
463	4865.9	8048.3
8467	8082	6301.8
8154	1368.8	7367
15	6370.7	5493.9
582	977.74	6586
2465	8688.8	1961.9
450	802.95	9171.8
7985	6363	6850.7
194	2325.6	8545.1
15	4248.1	6077.5
4570	6737.3	1103.2
304	5187	9017.8
5622	2014	9864.8
3779	5325.3	1668.2
2943	4100.9	77.169
503	8170.6	1188.3
458	5727.1	7949.2
1359	1560.7	4446.7
150	6918.8	92.069
3231	4439.1	4192.3
439	3270.7	1040.2
621	1528.2	8321.1
8924	2323.4	9923.7
3336	6851.2	8849.3
8445	3644.3	9918
96	4145.7	6022.4
6052	9526.8	712.52
252	2828.8	9113
190	3067.2	8461.4
376	1835.3	6546.5
5644	1866.1	7878.7
1288	1123.6	648.75
1308	2589.7	9440.4
190	4684.4	1842.4
2497	8073.2	7017
429	5102.1	3350.3
2722	7316	5601.6
1485	1061.2	1356
123	8730.4	2571.8
1453	399.69	7699
978	4597.4	8180.8
179	298.73	9250.2
1	9874.7	7377.9
346	3601.8	7581.1
272	9879.2	2846.1
2844	2097.7	7904.1
2655	3668.8	3453.3
673	9719.5	2205.5
349	9457.2	781.94
2836	609.4	3409.6
1482	2347.8	4992.2
164	661.87	197.88
2228	9519.8	5545.9
1174	3283.1	5655.8
4412	8973.7	3054.6
1318	8209.8	5204.3
90	9454.2	7862.2
139	7986.4	1206.8
729	6451.2	1037.6
767	5936.4	3033.7
140	5394.8	6779.4
611	7530.5	4788.3
68	5177.8	6395
641	2412.4	2558.2
2419	8425.5	2058.4
3902	8395.7	1718.2
5148	2350.5	9907.3
1469	6567.4	598.46
4806	45.762	6609.1
2848	9362	6860.3
2114	3908.6	1688.3
290	9194.8	4285.1
1825	6295.6	8915.3
2541	718.76	5855.8
280	8466.3	3763.7
2448	1994.2	4021
937	2393.6	4558.4
12	6551.2	8963.2
389	9916.1	4390.1
213	3648.6	747.66
5941	1125.8	5106.7
6679	2126.2	2936
761	3399.3	53.272
1662	9177.5	896.93
19	8316.9	5253.6
37	8912.1	6496.2
1425	9870	8869.4
1165	8223.4	7585.5
5821	9311.8	5307
845	5947.1	6042.7
773	9266	5226.9
131	4234.5	102.02
45	6170.3	6893.5
2818	5690.8	7559.1
1384	9697.7	9799.4
2415	9754.9	7068.9
756	8067	8413.9
2462	5965.7	4858.3
123	8103.7	7781.6
1849	87.355	7844
1499	6970.6	8041
1032	4279.4	7954.4
2221	6057.8	2197.8
125	8347.3	9038.9
181	3533.9	8680.8
366	9720.8	7113.2
1071	4536.8	252.54
986	3050	1701
322	743.48	257.19
1097	9155.2	5649
731	6940.1	5063.8
2006	312.52	4484.9
55	2317.6	1205.1
2249	3616.3	2248.6
239	7199.9	8139.3
30	155.73	4478.9
2925	5286.1	5094.6
2066	28.897	8783.8
288	4535.7	9586.3
5848	8332.9	9546.3
4825	1892.7	8431.6
614	1979	3331.2
69	8908.9	4734.4
1466	1915.5	8809.7
410	1870.8	5234.5
238	9101.7	7988
152	2521.5	8539.6
1682	3300.3	4689.8
713	4958.3	3358.8
283	6713.7	205.59
250	7207.8	8147.1
7368	7648.9	5779.3
3867	805.05	1700.2
3890	6540.3	3865.7
195	9231.2	9027.4
5766	3303.7	1426.6
886	9200	6129.5
9557	364.44	4286.9
276	585.29	1534.8
1558	3552.7	805.69
289	2861.9	4715.9
47	8447	3149.9
1146	7946.4	697.99
6132	3349.1	468.19
189	7088.9	2632
135	8534.5	8232.6
3	247.66	4407
9905	6073	3070.1
2091	879.61	6184.5
1773	7447.9	7886.8
1731	3398.8	2130.6
90	9890.8	1969.3
1875	5650.3	4868.7
91	9513.4	7415.3
332	4957	5670.3
72	9708.4	210.78
1011	4495.1	7070
106	9100.3	2982.3
89	9018.5	7630
122	9891.5	7118.3
1628	5751.8	6405.8
404	2550.2	7555.8
36	4810	1922.5
1310	3529.5	5807.1
126	5348	1745.9
6300	9525.8	3502.4
3444	6540.5	9516.8
634	9141.6	7566.9
131	8886.3	7406.5
1366	7927.4	7506.8
2785	7851.9	9740.8
198	3623.8	1033.7
1812	3203.8	5039.1
450	1523.3	1972.8
452	3400.4	3054.1
348	9399.6	786.51
102	7784.9	427.34
3883	7989.7	912.28
17	9442.9	6187
985	9076.1	4972
1549	7319.4	4654.5
58	1172.2	5729.5
2318	3079.9	8938.7
4526	369.9	8804.2
761	3013	9323.2
1286	5733.5	3152.3
849	9758.3	2819.5
367	2970.9	9542.7
3524	8092	9401.5
127	1684.7	6796.8
609	709.78	7164.2
1	8207.6	9706
1424	5587.5	1138.2
6292	8452.5	2059.8
2344	1032.2	1822.8
2824	434.08	6377.4
4550	4612.5	2096.5
4086	2731.6	1879.5
122	6964.5	2742.6
44	3875	1070.4
1813	9662.4	5037.8
1507	1683.7	5810.2
1471	8897.2	7387.8
86	6283.4	4408.9
3918	8046.7	6991.1
389	2786.2	2404.4
87	9202.1	9728.5
4756	1061.6	8425.7
42	719.47	4443.6
213	4635.4	5421.6
642	7838.1	5201.4
2073	2770.5	6763.5
1800	9613.4	9813.5
2189	5912.5	5977.6
198	158.16	7047.8
1449	9574.5	6058.9
2616	5186.2	1655.4
2457	8749.6	7038.2
3768	4102	8616.4
9048	1497.4	1873.8
3218	7713.4	6777.4
9045	1500.8	1886.4
214	1905	9459.1
7	9522.1	2657.8
2664	3735.5	1468.2
574	3585.1	1830.9
21	9265.5	1121.8
2837	8205.4	7327.1
1180	4980.2	3567.1
89	9934.7	1173.6
5342	5261.5	5776.3
664	7839.9	6739.4
1335	8376.1	5727.5
92	7165.5	7585
7803	7987.7	5573.4
1695	6107.1	2170.8
552	7873.4	9740.8
2105	3853	292.43
2096	6341.8	8979.6
1382	5244.9	7930.8
2655	6015.6	3211.7
223	1828.5	6405.7
2361	4829.7	9287.5
126	9591.4	1037
3851	9240.9	1269.6
1644	4207.3	8967.7
8418	4039.3	4073.1
661	5958.3	8623.4
3748	8384.8	1128.5
63	1100.4	8875.9
5787	3514.1	8880.2
290	3337.6	3216.7
1758	1269.4	6279.8
1747	7883.9	8005.7
719	6521.7	9499.8
3215	7630.4	2771.2
2236	1975.8	2449.6
1094	6537.3	5480.7
1433	1128.3	6351
4225	8007.6	933.14
496	5555.3	194.41
2145	4149.2	4196.8
1344	6108.9	9937.9
12	5072.8	1358.9
7992	6929.3	1928.5
988	1832.8	7883.3
1383	7798.9	4150.2
8423	4280	2183
373	7505	4812.2
7044	8965.1	6889.5
8530	4601.1	9079.2
4590	6225.2	2607.7
1716	7426.7	9860.9
1121	391.81	3539.7
2217	2951.1	6203.6
76	5861.6	8664.2
5144	3153.3	6289.6
587	8915.7	2842.2
70	9622.7	204.09
818	4600	9914.4
1497	2733.3	1008.2
2333	4965.7	7436.9
3867	5305.2	3119.7
1841	6252.3	6254.4
115	4241.7	9118.2
5835	8641.7	1466.9
3204	6935.5	5347.7
7447	4728.7	2751.8
742	8855.9	1224.5
1190	5420.5	5762
2501	9685.5	7120.9
2772	2985.5	6966.1
2556	8818.6	3403.2
783	6943.7	1674.1
32	4865.6	6040.2
77	6428.3	6532.4
3027	5799.9	858.76
469	1479.3	9992.4
7976	553.48	3837.1
44	8496.5	4714
14	829.47	1697
211	2363.9	7162.6
8	9570.2	2569.9
118	4298.6	4659.5
3641	4427.8	7922.9
35	3431.8	545.07
980	454.51	7100.2
804	3726.1	4332.7
879	486.25	5104.4
4462	2818.6	330.3
1538	3815.4	7823.2
12	1666.7	5689.5
719	2365.4	4766.6
1840	1981.2	5809.5
8995	6499.7	9536.3
132	3315.9	8140.3
2399	8804.8	5679.5
595	9853.1	8124.1
3688	7112	2649.6
2574	7723.9	9990.2
3925	4576.5	3535.9
608	582.83	4146.7
324	6822.7	2516.6
843	6974.4	6219.7
7146	1853.8	2894.1
26	7144.8	6283.1
6312	1136.5	4937.5
1019	7484.2	3055
970	2075.4	4994.5
3124	2533.9	3462.2
1801	678.46	3482.8
1446	4925.7	5693.1
86	6848.7	2418.7
185	9353.4	1642.2
2755	9493.1	3680.4
297	8937.6	6966
4735	5270.4	8343.4
370	6697.1	4313.2
217	3083.9	6576.1
1624	9359.7	3643.3
1026	5558.9	1607.6
9907	800.94	5952.6
134	8576.2	3510.2
905	4614.2	5866.4
4040	5858.4	5849.1
355	3193.9	845.63
66	6087.4	7275.2
134	8197.4	9813.2
758	8072.8	8417.1
879	5330.1	3539
8943	4333.6	5341
1410	5354	1676.5
1211	2925.1	6169
1607	3633.2	6077.1
885	6309.7	6820.4
1669	9224.6	851.42
1853	187.35	7829.5
54	9969	9312.8
586	5390.3	7809.5
1059	3313.8	4817.6
152	1799.6	9484.3
6859	9871.1	6755.6
104	920.56	9838
4	4956.9	1281.4
7233	5382.2	982.03
189	6754.2	4864.3
754	6532.4	9354.7
1592	2986.7	1134.1
2238	4918.5	9314.8
1765	4599.1	1003.8
165	7586.3	2753.1
6513	8758	2850
991	7603.6	2974.9
4	1559.7	3015.5
424	5812.9	3609.2
5820	9237.4	5312
667	8812.3	1172.2
2668	6241.4	5876.8
290	6737.6	221.16
759	3394.5	50.463
750	4308	8734.8
118	6217.2	53.867
6050	9600.2	663.44
589	5078.4	9322.7
218	7432.7	993.86
3889	0.43695	5021.8
412	3880.4	6958.3
966	9258.3	7109.6
290	6731.4	164.38
239	4074	5724.4
7658	2302.5	288.24
843	6688.8	9179.7
258	5939	9374.8
239	5266.7	4466
138	1292.1	3482.8
144	4766.2	1693.3
1666	475.57	8342.7
881	6178.9	1806.7
169	5112.8	1215.1
6085	7088.1	2716.4
3185	9918.1	8236.1
63	8335	113.94
107	1619.5	6434.6
191	5531.1	2641.5
394	8974.6	3685
1080	7438.9	1451.1
6610	6807.6	6029
5722	8970.1	6052.3
959	4283.7	1472.9
949	2030.3	7015.8
2417	9761.4	7061.5
8941	4350.9	5342.1
967	5622.3	5483.5
450	8536	9431.2
1671	1215.9	8818
2137	8173.5	5145.4
2694	5272.6	8393.3
8540	6331.6	6759.2
581	5635.8	5667.3
1727	263.94	4021.1
614	9459.2	6764.1
1814	26.457	2865.2
230	365.54	2704
2676	5751.8	1634.7
5883	9532.5	653.42
6460	4586.3	8495.7
793	6699.6	1452.6
140	1672.2	8545.2
227	5953.3	8069.5
1367	6450	2872.5
1527	7941.9	1480.5
7018	2156	3377.7
2232	8752.9	7571.2
944	5091.6	299.78
3824	2123.5	3798.7
970	9226.9	1126.3
1808	2189.5	7553.6
42	6458.2	3506.5
69	7824.2	5219.9
1569	1571.6	3.7923
44	7467.6	6941.9
69	9071.5	8621.1
2416	9732	7114.9
781	7577	3000.3
627	372.22	8754.8
4787	721.37	4129.8
518	3964.8	6652.3
3643	6835.8	138.99
5490	1474.4	1832
5442	5475.2	2990
1555	7146.2	5798.1
5493	9849.3	613.88
5230	8135.1	3356.1
9764	5012.6	4470.8
2859	5820.7	2724.2
1846	8704.9	6847
1670	9162.2	851.74
5641	1842.1	7918
582	5019.1	5561.1
287	4507.2	9646
1564	9064.5	7117.8
6652	3457.7	3819.9
25	5414.3	6324.8
161	4734.6	6400.9
9493	4121.7	8664.2
306	3941.4	2989.1
1715	248.98	4023.3
1020	7003.9	4945.2
336	5161.2	8010
390	4286.5	6736.1
277	9261.9	2643.4
25	9166	2952.2
247	1804.5	2884.3
6732	9191	9067.2
1244	7863.3	934.08
2950	9178.3	6671.5
6	6367.9	4373.2
605	7540.1	9445.5
4431	3962.2	9770.9
98	3660.9	9794.7
1226	5404.1	9719.9
5628	1931.9	9873.4
223	2249.5	8476.5
423	2426.4	8142.9
3586	1866.9	8143.9
147	6175.5	5091.4
88	6649.5	1054.1
9230	401.23	4091.8
289	5504.5	3365.8
726	1324.4	7577.1
700	8978.6	6895.5
1631	439.83	2728.2
191	3119.6	8486.1
4243	6314.9	2068.4
2539	8074.1	3298.2
675	3059.2	9338.7
247	9060.5	9789.7
557	6043.2	698.63
21	8502.2	7550.2
71	9074.8	9523.6
1729	8262.6	5244.1
627	2871	3061
2988	8687.4	2121
1941	2915.7	4340.1
427	5069.4	7622.6
3384	4799.6	8750.4
1891	4649.1	4666.7
1789	4549.8	9469.4
200	5975.5	7557.1
4256	6634.3	769.51
1192	8827.5	6759.4
661	4299.8	27.024
99	4071.4	6825.1
8749	4113.8	6430.8
30	723.21	5745.8
3814	8799.4	4953.5
4780	4872.7	4753.4
5840	9860.5	574.51
1057	2076.9	4749.4
1276	5796.1	8016.5
1910	1391.2	1411.7
918	6905.3	5183.3
1763	2871.3	4316.2
1998	5602.1	7024.8
1208	1397.7	6498.5
1758	9249.6	9896.7
921	103.14	2915.1
5969	6144.4	8408.8
353	1504.9	8539.7
168	1928.4	9252.5
2542	9752	9815.8
5271	6820	2496
9	3411.2	1621.7
266	2294.2	5866.5
543	2965.1	8070.4
1561	4420.8	1455.1
329	981.3	985.15
198	6572.3	9926.3
2042	56.88	7769.6
69	1843.9	5516
6137	2405.4	5101.3
1025	2950.4	2446.7
207	5477.2	6011.8
6103	7674.4	538.8
451	9108.4	4323.1
152	135.75	6765.4
8799	9329.1	7224.4
49	9403.8	7485.9
1063	232.26	9716
1049	8825.9	5578.6
190	8748.6	2912.9
457	1256.1	5230.7
5854	3863.8	3706.1
7	77.55	7035.1
409	8187.2	7380
30	7276.6	5574.9
14	2088.8	6570.2
244	4206.3	8354.1
528	44.296	3708.4
1542	1954.1	9824.8
657	8768.7	3499.6
57	9420.5	5201.1
87	7542.9	4723.7
49	6086.4	2441
1725	8068.4	5193.5
148	2950.7	2297.1
596	7072.5	6773.7
542	9139.1	5771.9
159	5556.4	8397.8
131	8084.8	8434.5
2209	3686.6	490.29
506	3242.8	1750.9
1528	2839.8	1338.3
3769	4116.9	8631.9
76	3043.2	2990
66	3486.4	8647.2
9078	9023.3	7494.1
3511	5654.3	3492.5
515	1247.6	8829.8
553	2053.1	7547.2
983	6845.4	7082.2
302	4033.9	3326.4
5899	9890	5431.1
1907	2786.3	9111.4
1941	7082.5	8599
360	1213.6	8524.5
3585	6015.7	2361
20	9536.3	3677.7
253	7526.2	344.19
171	393.04	1975.3
2647	5410.8	4521.9
5142	3187	6310
477	1194.8	6128.8
257	7746.3	7458
459	6889.5	4001.2
3617	8212.1	9513.9
142	7888.7	1200.2
1348	3116	3192.8
790	5337.3	1694.3
582	2577.5	503.04
637	4835.9	8054.7
39	458.53	1607.3
214	5174.1	8679.1
815	9108.5	7384.7
3102	1137.7	3705.1
125	5639	3236.4
17	4630.7	801.68
199	8995.8	5327.2
32	124.98	4493.9
1821	7870.8	3266.9
1832	9668.9	8828.4
1248	2147.4	3651.4
2212	8049.4	9417.7
1591	7041	5774.1
4295	4670	1999.2
341	7327.4	3967.4
132	7931.2	6222.8
4893	1135.8	5108.7
9605	7532.1	4076.5
3596	6627.2	3339.4
2289	9198.5	2843.2
135	3182	4206.2
1447	8058.1	6839.9
433	125.43	6483.9
985	3768.7	2036.5
35	134.87	4518.8
5108	2141.9	7473.8
240	7573.2	308.01
368	5171.2	8441.8
496	9200.3	5645.3
78	3014.2	2947.8
2213	1781.6	8177.6
1150	6759.5	4852.8
1819	4908	5719.6
839	6752.5	7924.2
7068	5553.5	1533.6
9980	5293.5	8787.2
1360	9951.1	4389
731	8847.5	2724.6
37	219.96	4160.1
959	234.68	5756.8
256	7752	7470.3
459	7161.9	2095.7
4513	9149.8	7045.6
2883	5414.2	4036
93	7205.4	7577.9
2720	3595.3	5414.6
448	9387.2	7319.2
176	901.51	8387.3
1289	7278.3	7844.8
319	2616.8	3669
3426	2116	4967.1
666	9639	4051.8
193	6826.5	1711.6
2646	3242.1	8654.8
4312	6607.8	4879.2
5894	6840.9	2042.8
441	4861.6	3999
1552	2268.6	9986.7
56	9255.4	4476.8
9986	1709.9	9886.6
895	4402.6	3443
31	663.16	5320.3
49	7987.4	7560.2
133	3720.5	5078.5
2927	2145.6	2347.2
722	3161.9	2862.3
442	8081.2	360.34
1601	775.57	8725.5
1471	6050.2	128.98
2162	1593.4	6622.4
75	1992	7320.2
4257	7039	9606.1
2750	1224.8	5685.1
2101	4839.7	6796.4
232	709.98	7894.7
2202	2423.5	418.37
6398	9679.2	2939.6
996	2369.7	9631.6
1039	8332.7	4568.3
1102	3796	7411.3
1604	1053.1	8413.7
1874	5683.4	4885.6
2216	2941.6	6203.4
281	7746.1	1357.2
2563	9905	4448.1
1862	4909.6	5972.3
5720	4882.1	1162.8
1584	3487.8	5798.2
6856	1365.3	5345.8
1495	9781.7	8608.6
3872	8956.7	7353.1
784	7556.2	3462.7
1015	7903.5	9836.3
645	7076.2	2793
20	3250.5	1498
331	5894.3	5390.4
2122	1872.8	8210.2
1132	3474.9	5786.6
295	6710.5	184.16
5827	3538	8821.4
582	6603.6	5277.2
2876	7512	3842.8
6	2807.7	9200.3
3830	355.92	7806.9
1458	7667.2	4937.4
8797	9311.5	7229.5
5715	4522.3	7193.1
3340	3943	9919.1
5353	6848.1	9106.9
82	8819.3	8987.6
257	741.7	9803.3
540	7950.3	9528.2
1431	7358.5	6499.4
3631	7770.7	2024.9
190	4572.5	7187.4
612	4708.7	6453.2
4395	4174.5	122.08
773	7003.8	9202.6
9774	3327.1	517.01
1064	5374.9	6027.9
2714	8807.9	5558.2
1759	9243.7	9961.3
996	7723.7	8593.7
22	3611.9	5925.7
964	5587	9069.5
135	1819.3	3223.5
310	8346.9	6413.5
5296	9808	7962.9
172	9800.9	5314.7
9740	7543.9	5666.9
164	9101.2	1092.9
949	6167.6	479.98
438	770.43	9180.7
67	196.22	360.71
567	673.72	176.06
119	8292.8	1586
1	4916.9	8109.7
9355	4799.3	229.86
902	8365.6	24.74
100	5960.2	2330.4
8414	301.46	9538.4
9615	8668.5	5505.1
12	8934.7	8545.2
726	3173.7	2877.3
910	5416.8	664.34
7863	997.05	4257
7248	4687.8	1965.3
1424	3870.9	4934.3
7308	8275.7	7299.1
271	9897.7	114.67
200	9268.3	3676.9
2574	8774.1	4686.8
2944	4066.1	98.061
630	4217.3	6103.8
113	8841.3	5704.5
1364	7128.8	3125
33	9387.6	8481.5
1291	4936.4	5504.1
469	5733.1	8361.2
6293	1835.5	7874.8
109	1263	8459.3
2422	535.17	6819.5
1061	662.49	9667.7
4693	5236.5	5641.1
162	4697.6	5273.9
752	2677	3091
1101	6140.4	8931.7
15	791.31	1718.9
72	3602.1	6410.1
393	6103.3	8051.3
150	1783	5116.6
465	9877.3	6759.1
80	2120.5	1171.1
3250	973.22	1786.6
536	42.431	3720.6
247	7870	3676.9
710	3013.6	8131.3
3483	7240.9	1411.8
4966	7443	1918
8010	116.13	6711
6050	7838.8	3171.3
2608	5845	5914.2
416	5132.9	2537.4
9134	5216.4	3695.9
197	7944.9	298.07
3681	2097.7	3181.3
8400	5461.3	8251.6
682	1326.8	7537.2
9578	6946.2	1926.4
[truncated: 11,808 more rows]
