# Supplementary material for: Verifying molecular clusters by 2-color localization microscopy and significance testing
Source: Sci Rep. 2020 Mar 6;10:4230. doi: 10.1038/s41598-020-60976-6 (PMC7060173; doi:10.1038/s41598-020-60976-6)
Supplement: Supplementary file 2 — Supplementary Information2. [file 41598_2020_60976_MOESM2_ESM.zip › 2-CLASTA-master/Simulations_testdata/random/locs_labelA/random_results_sim_5_locsA.csv]

frame	x	y
178	7385.2	7873.3
4739	613.49	3934.2
92	5271.7	1463.5
805	3996.2	3770.6
8828	9842.9	7653.9
3484	6936	9399.2
4312	2330.1	5613
847	4863.4	1762.9
1917	6247.2	4984.5
23	3780.8	5337.7
485	9321.6	5276.9
826	5909.6	3064.8
621	5734	8040.3
5733	3883.8	65.926
2462	5900	6037
538	3528.3	9596.2
28	9390.4	7708.8
836	9692.7	929.02
9618	658.78	2908.4
64	4825.8	3508.6
434	8389.5	8283.6
1100	8587.6	7372.5
3051	381.73	1377.7
1519	8380.3	6118.7
5367	8166.1	2909.1
2486	4705.2	3006.1
1471	2857.1	4621.8
3429	9092	4049.4
137	5507.3	7547.5
3020	8220.9	475.52
1660	150.7	3060.5
1758	1967.5	5380.8
2488	8162.4	5742.1
3054	8145.7	8578.6
1000	3040.5	8591.1
175	6597.6	2000.2
54	4022.5	345.92
268	8184.2	798.39
496	7069.7	5998.4
1755	3696.8	8778.8
380	9572.7	8112.3
392	3281.4	9337.7
1895	8690.2	2402.7
774	3329.4	6768.6
1955	6950.1	7239.7
182	274.42	1933.9
799	5087.4	6047
69	6905.6	8671.5
6489	2853.7	2323.3
645	9628.8	7468.8
200	2525.3	6305.6
929	3917	4122.6
1580	6142.7	7759.4
125	5104.7	1434.7
444	7598.2	5033.1
180	4145.5	8351.3
138	2462.2	412.86
288	4429.2	3905.9
2170	1266.1	156.56
46	2927.1	5780.1
728	6333.7	9967.8
120	5056.3	4414.7
420	9040.3	9788.6
3216	9104	9935.8
5983	820.67	2589.8
981	1435.4	9702.9
608	7931.2	2491.9
1779	6131.2	8447.2
817	4008.4	3841.5
249	4578.8	1373.7
5021	3258.3	1075.4
52	9673.2	4840.2
1703	8718.4	6733
687	4591.8	3630.8
182	5531.2	5299.7
2578	4805.8	4598.2
158	4085.7	5284.7
257	4248	4385.9
16	9456.9	4256.3
5241	329.56	4199
1625	7650.8	7003
1298	6597.4	1888.2
23	7178.1	4699.8
2302	8196.6	4095.7
2949	4384.2	8888.4
1495	2775.8	2029.4
257	6926.8	5715
715	277.92	9477.6
96	2588.4	9223
3073	5804.8	3956.3
116	1914.8	6020.2
1145	2053.2	7762.1
471	2974.9	9224.3
813	9110.2	2268.7
2189	1831.5	2964.6
3449	3881	7992.3
2285	743.51	9481.6
382	3954.6	4647.6
64	1012.5	836.46
99	8990.1	280.71
3	2080.4	7041.6
2761	212.19	14.367
197	2534.4	7275.1
708	460.18	7359.6
1482	5408.7	5967.8
4003	9348	6606.1
1945	5111.9	5646.5
128	685.38	8138.6
510	297.59	9414.3
9	8654.9	5641.6
9560	4286.7	6186.2
446	4419.1	7394.1
2116	9390.1	781
1932	8683	2396.6
2027	8403.1	5108.8
1434	2852.9	42.495
4624	9796.3	6683.7
3811	4754.2	6058
459	7047.8	8003.8
137	8519	829.53
5335	7354.8	4429.4
279	310.44	5152.2
3830	3222.3	7935.4
573	3001	8982.1
333	1188.9	2487.4
26	9922	8171.8
60	3384.6	7277.7
16	2961.2	147.25
1919	8042.2	2952.9
54	5620	278.81
2446	6342.8	2339.1
4719	4298.3	6020.4
858	1865.7	2671.2
537	4125.7	9405.9
722	3829.1	9962.7
36	2773.6	793.57
1170	4463.8	3979.2
1510	2216.5	9473.2
191	9847.5	9938.8
5244	5794.4	1196.5
492	2793	3606.2
181	2411	3306.9
39	8254	1125.3
944	5398	5474.1
494	3594.5	7911.7
258	6353.3	3080.8
483	3983.7	4026.3
92	9989	5782.8
75	5439.2	5878
753	9157.3	9623.9
136	8060.5	5290.7
877	4299.3	3541.5
510	7214.5	463.75
1364	4515.3	215.01
3571	4910.8	7764.1
60	8888.3	2511.6
63	448.27	4178.8
876	32.471	2402.9
8039	8436.1	5092.1
178	256.41	8720.9
995	3125.6	8692.4
2856	7766.5	574.35
3692	4538.9	1268.2
3750	5148.4	6858.9
754	5340.8	8748.4
2182	5765.8	3991.8
3027	3945.3	812.44
163	2120	5696.4
1809	5723	9066.5
184	8829.7	9251.7
287	274.23	936.28
802	4401.9	7995.9
5499	9310.9	6623
490	227.56	2215.5
4	3965.2	9929.6
83	9916.3	2623.5
852	3867.7	880.77
1413	3753.4	7606.7
353	7301.5	8343.2
14	8945.2	8084.2
33	8376.2	9559.8
564	2805.7	6122.7
3081	6947.9	9588.9
183	5964.4	1449.6
207	1046.2	588.06
3448	7528.6	3635.6
241	1659.9	4971.9
3984	150.03	395.36
5689	9307.9	2080
1082	8220.6	1149.4
1914	1478.3	5251.4
2457	8357.2	3689.1
466	5120.3	1683.9
477	5754.9	1104.7
2610	7689.6	8193.6
635	7591.3	3595
3027	4732.2	9446.2
1139	1945.2	3283.6
384	5792.8	3831.1
8323	2252.5	9551.6
994	9757.5	5063.3
8471	5824.8	1380.1
2656	7781.8	6184.2
7291	9752.1	9231.2
515	4404.8	7347.9
17	6166.6	5806.4
633	8513.6	6493.3
7067	2714.1	8665.3
2721	9134.6	6782.4
9227	1956.7	6346.1
4655	7433.4	5838.2
6777	496.38	8125
7140	2447.2	380.36
38	6768.2	2934.9
847	912.85	8510.7
2926	1169.5	4342.5
89	4697.1	8165.5
2613	6415.9	1891.8
250	1552.4	549.64
1474	7175.7	5234.1
2634	8729.9	4629
6665	6205.8	6014.5
424	7363.3	9716.8
5135	4040.4	3472.6
373	269.86	9937.6
214	8755.4	3147
5608	6155.1	3942.3
3099	3682	1523.2
2067	1533	1600.8
3583	1798.3	2445.9
331	1229.9	2549
5227	4924.3	2235.7
56	415.59	4198
3077	5813.9	4024.2
5290	8023.4	1089.3
52	4619	9768.7
65	758.25	7740.6
71	4877.5	3335.6
680	7492.9	5078.4
367	4942.9	9396.4
2191	6198.6	9109.7
4219	120.09	4325.3
27	7642.6	6623.2
58	1814.1	8092.7
2	5987.9	5396.5
2041	4912.2	4374.8
206	8700.3	4660.1
2848	534.14	7074.2
467	2142.2	2687.8
3987	4495	1667.9
512	9710.5	4337.3
68	3881.2	134.59
1554	9135.9	8286.5
311	2292	7179.2
22	67.932	7482.4
1116	3391.3	8676.2
4390	4557.6	9128
5668	715.83	5460.8
4693	186.75	4238
234	7444.2	1678.9
124	4878.6	5428.4
7701	7503.7	2058.7
5552	4171.3	2610.8
2344	5122.2	6046.7
478	3146.6	5341.5
323	8887.1	7472.3
1020	7659.1	5985.5
1672	1878	3101.7
337	6487.3	9498
1023	4847.5	1782.1
4664	4364.6	7390.3
1053	7566.6	7681.8
839	9801.1	1650.4
395	6127	821.34
1158	9921.6	9228.2
465	2321.2	4446.6
8606	5178.6	6043.3
3529	8113.3	4160.3
1432	2671.9	9457.2
2321	9666.1	2437.6
147	8926.2	8711.6
908	1545.4	7989.9
171	9537.1	7476.8
194	1540.9	9025.8
78	9733.9	8010.8
3051	963.56	4818
143	6057.7	5485.6
1491	3456.5	9391
1860	1178.5	5814.3
497	7050.7	5978.7
2893	3713.4	5982.6
74	2948.2	1219.6
4074	4530.9	8752
1893	7535.6	3808.3
545	4105.7	3028.7
82	9646.9	7364.4
42	5564.9	3617.5
2916	1030.1	8646.1
827	555.42	7387.7
4464	953.14	4802.7
29	1875.9	8972.3
1855	1847.8	7353.4
506	5835.7	5249.2
4628	2787.4	6423.1
405	8085.6	9998.5
5245	6010.7	6960
489	2549.1	4821
3810	1397.9	5487.5
904	9719.6	8012.2
876	4740.5	8188.5
6	6753.7	4058.7
4994	5552.7	6647
1287	4649	9670.2
1714	4078.8	117.46
1019	5634.8	75.152
7018	7826.3	2021.5
161	9579.4	984.39
103	6571.5	8486.9
2210	8171	4933.6
239	3880.3	9526.8
6701	6927.9	4870.7
1667	1183.1	5576.4
1264	6682.8	3465.4
183	4661.1	7564
386	8602.2	2146.8
7143	1235.4	3594.5
1594	6566.6	4709.6
121	9408	4571.8
283	9848.5	8948.7
8422	714.84	1130.8
473	4254.1	7551.9
125	1709.8	4933.3
2128	4149.6	2623.3
4590	33.182	7691.8
1732	6549.9	4126.5
7166	6682.2	8990.8
455	7370.2	7180.4
351	5711.5	9793.1
6379	2096.7	7789.8
2807	8329.1	1242
380	1364.5	500.48
721	6787.8	797.48
1421	8041.8	2424.9
1814	4426.9	4799.5
265	4887.5	9457.1
30	2298.5	5204.3
2047	6575.6	4118
246	7948.2	9732.5
347	716.83	6506
1288	4669.8	9686.9
150	8429.8	8015.3
5169	1445.3	1064.5
1035	3257.9	4548.9
1088	6860	3312.7
5143	6984.4	4930.1
1220	9261.4	306.16
170	7550.1	5039.5
3576	7990.4	9652.3
1302	1540.8	9274.6
278	7607	3995.9
915	3443.5	4742.9
692	4077.5	3538.4
547	2051.7	9785.5
1997	9532.1	4709.6
1815	9521.5	9689.6
1573	8371.2	4072.7
17	849.29	9405.7
570	135.93	8535
1578	8499.7	4630.7
3982	8580.4	4176.9
1639	7762.2	4232
8246	186.09	8002.4
504	9765.6	2536.7
216	8089.4	512.7
3133	603.45	4187.5
4936	282.68	9256.5
600	2614.3	5574.1
4703	4997.8	460.65
919	6500.6	3824.2
1066	6059.5	431.34
1507	4090.5	3146.7
8583	2620.6	730.57
1236	9378.5	2939.3
1829	8680.2	2394.5
534	3347.7	8052.7
1495	5853.9	2195.9
308	2472.1	6374.2
3595	7786.2	6988.2
38	3250.7	9156.9
1436	2343.9	5635.2
484	2194.7	9501.6
233	7537	4146.2
113	5676.1	2076.3
1098	2556.6	8158.7
3354	6717.2	6251.2
450	3952.6	9390.2
3902	9450.8	1474.3
2336	173.38	4161.2
91	8974.6	8101.8
79	5108.3	1665.4
455	1722.4	9110.8
219	5095.8	2802
1288	9396.5	2941.9
1369	2991.5	8321.5
467	2925.2	9268
4743	2965.1	9250.5
4422	7199	6662.9
1331	169.73	7148
3076	1038.6	3204.9
422	7844.7	6684.6
3805	4748.3	6002.1
46	8529.9	2317.2
20	6294.3	1397.7
1255	128.16	9256.1
2349	585.06	9433.3
3203	9058.4	9959.2
640	9422.6	1877
189	7707	7101.8
80	6280.9	8129.3
1997	4224.6	2630.5
3044	3040.9	8803.9
8078	4740.1	7611
298	4788.6	7581.2
502	5612	6890.8
1121	9517.9	4584.3
1114	7469.8	1685.4
1287	103.94	1238.5
4107	1337.4	2160.4
1759	2764.2	6504.8
1137	9235.4	5351.7
1429	4500.6	7649.9
2556	7700.5	1543.2
3078	2210.1	5937.3
3210	9534.6	4773
53	6713.7	1826.1
497	2010	3327
1312	7957.9	7798.3
2080	4318.8	4857.7
743	1642.6	962.29
1055	6923.7	3687.2
2233	5152.5	9037.5
2430	2260.4	4658.9
812	9557.1	255.85
402	9071.8	720.34
2962	4969.8	5240.4
7094	8997.8	8018.5
3482	7195.3	9755.4
1187	6223.1	4364.7
306	2585.1	7310.4
45	8514.6	76.68
9821	24.634	9173.1
1080	9938.5	9329
562	8288.8	7140.3
42	840.35	4878.9
51	539.22	7283.8
5883	1318.7	4796.8
13	5845.9	2130.3
5893	3273.8	5719.8
1374	6077.1	9266.5
741	7019.8	4279
286	7456.8	9841.7
2623	2489	8743
212	577.89	4802.7
32	5758.2	811.01
666	3030.2	6570
111	787.05	1700.5
385	9696.7	8074.9
1118	5063.8	4281.9
717	7030.9	4272.1
531	150.01	2630.2
5	6736.7	3972.2
1343	9873.5	9438.7
528	7304.9	2470
603	2514	973.85
47	1128.5	2248.7
121	1720.9	5019.9
7	8154.4	7498.7
4804	4230.6	936.27
2771	5639.8	2061.2
1593	6533.9	4656.6
808	2999	1067.1
6810	5533.1	6710.9
555	9684.9	8847.8
2419	749.9	6882.2
181	1561.9	484.93
4711	9505.1	8277.5
383	9379.6	2949.8
769	8182.9	6117.3
2054	5063.8	4249.3
19	6581.3	7751.1
862	3917.6	899.87
4434	1861.6	658.43
49	6719.5	878.1
3276	7366.2	6646.2
1293	1356.4	9235.9
3399	215.01	3054.6
1596	422.61	17.19
285	2798.5	8562.8
1320	4233.8	3649.6
97	9722	8563.2
926	9670.8	9483.7
3162	6415.6	8767.5
2017	6510	2746
731	8565.2	1298.4
9492	189.41	3737.6
2607	2724.5	1501.4
5963	478.44	8015.1
1138	135.38	3699.4
67	3196	5486.2
6008	5237.3	5692.9
5434	4757.8	1735.1
1880	8822.3	7448.9
2982	1115.5	1056.9
8546	1154.9	8848.3
224	6932.7	9576
894	7228.6	2373
6985	1842.7	2973.8
504	9726.3	4352.4
1892	9098.8	8299.6
10	2576.5	7898.9
6844	6692.6	2195.6
999	8562.4	6689.8
387	2292.2	6663.7
876	9068.1	7380.3
1483	4367.7	7250.2
1532	6509	6482.1
8770	3205.3	9716
4391	558.3	1990.9
3466	6916.8	1372.2
2782	8653.4	4923.4
198	1326.9	755.55
2732	4857.8	5011.2
556	6341.6	4393.4
136	3373.4	1942.7
28	8073.6	3624.1
22	6331.1	3575.1
1470	4948.9	5192.9
1358	6109.5	9964.4
4883	993.68	6277.8
4363	6865.1	9697.7
4071	4578.9	8654.7
615	6864.7	8439.4
2470	5512	7578.4
259	6503.6	7065.8
491	8194.6	4196.3
216	7584.5	2218.8
175	2247.7	3914.7
296	5723.3	8031.5
1949	7897.5	1040.9
2678	8212.5	860.02
3244	7563.3	3582.2
4590	923.97	305.43
184	8331.3	1513.5
11	497.38	7735.4
81	7592	8511.4
5037	2528.9	3922.6
5430	6304.8	5155
2423	9021.2	2143.1
5087	4535.2	415.25
79	2968.6	1274.1
346	5569.7	3628.5
6962	7038	7284.1
681	7543.1	5168.1
69	2451.6	8539.9
9095	4835.8	1170.9
1037	8621.7	755.71
8400	4445.6	892.12
412	7722.3	6959
3548	9284.3	167.39
863	1909.2	2638.9
662	2528	6315.2
3874	1383.9	5469
46	1589.4	4893.3
1906	7762	5737.8
67	9439	4665.3
639	1981.4	5264.4
7557	5027.9	5865.3
364	8177.6	4926.7
245	2506.7	2026.2
685	225.2	6996
274	4455.3	9570.6
129	1952.2	8745.5
2802	206.61	29.393
5287	8987.3	4758.2
2398	4390.6	7382.4
193	1515.5	658.38
61	1825	3599.2
6466	3449.7	122.63
105	451.7	816.99
279	8602.5	5544.7
160	8096.6	1292
752	5722.2	7463.6
2442	1324.7	8378.6
295	8149.4	8574.1
1514	6046.5	5722.7
391	7200.3	6712.9
1421	9499.4	1853.7
77	1963.6	9567.5
135	1403.7	7377.5
855	4941.9	881.4
3146	6492.6	9876.2
814	1683.4	1561.8
87	1338.2	3290
153	6079.7	9615.3
3209	3406	7526.9
2125	9392.6	1808.1
69	8357.7	9277.6
212	9626.3	354.43
216	596.31	8924.1
30	4735.9	633.78
1607	7229.7	1308.2
7079	6235.4	6076.4
146	8993.8	7093.3
2582	7494.4	1652.1
5991	1703.4	8364.2
1573	9474.9	9651.3
498	5723.1	8056.8
4564	5893	6139.8
1332	9696.8	3887.9
249	8348	3342.6
2378	4364.1	2271.4
1316	7019.6	2961.2
493	720.42	9859.7
5107	8765.9	1344.6
132	9195.1	4994.3
27	6068.9	3571.1
459	2919	9208.9
2811	6524.7	1334.4
3182	273.45	9833.3
7180	5994.1	6955.6
7142	2387.6	415.45
2269	4248.8	6098.6
707	265.5	2878.7
8969	1117.9	8427.1
1268	6088.3	2803.6
175	6563.1	464.71
605	2608.4	952.56
45	1162.1	2187.7
152	823.35	5146.2
530	9986.4	4196.8
4432	7875.1	1608.2
1243	4088.1	5900.2
118	4126	4337.4
279	2244.8	5356.8
23	7005.1	7436.6
6450	7090.5	9528
196	1493.9	4392.5
4627	7211	1959.9
383	7191.3	2102.3
720	8092.6	5177.6
542	2784.6	7078.4
3354	8409.1	6720.3
2973	4561.1	4026.6
2599	7460.2	3508.5
348	142.49	7357.2
91	6280.6	6985.1
648	8236.3	8400.1
605	7146.2	3612.2
8056	3710.5	9277.1
3037	1926.4	665.33
191	9341.1	9099.6
208	8952.4	7984
3572	240.23	4400.7
3300	3110.5	9863.9
5048	524.43	5120.9
3059	7352.8	1712.8
1537	8746.5	6931.8
577	1542.4	1685.2
1168	1632.7	2709.5
1129	7166.2	7571.9
1472	6245.8	5696.5
5641	1803.4	1416
44	1144.1	8933.9
368	1349.5	9058
1145	5039.2	5880.4
48	5851.1	1179.3
453	1308.4	6821.5
2459	8318.4	3705.5
6993	1845.4	2986.1
2	4864.7	7980.3
1220	4501.1	3168.9
219	5187	1139.6
1431	4266.2	130.86
1195	4304.9	3583.3
7806	4917	4385.3
298	5681.2	8011.3
1791	5745.8	4011.6
3754	7611.8	4742.5
5239	281.83	4152.5
292	1770.7	574.97
5204	2216.5	1063.7
182	2494.1	3337.4
21	6385.8	8286.5
106	2073.7	8384.8
4593	6216.5	7350.9
906	1309.2	3595.5
555	7958.9	994.93
992	9658.6	8688.2
362	1328.6	3099.5
976	9312.1	9260
5977	816.62	2702.9
647	7548.6	5558.2
2579	383.35	7608.8
1823	1175.5	4395.8
1230	2902.2	2370.3
3376	548.9	1939.1
540	7399.1	7790.4
286	9643.2	7437.7
169	5877.4	6658.9
611	7980	7210.8
11	4718.8	9853.3
447	4404.5	7356.8
78	9288.6	2039.6
706	8692.5	9471.5
150	9816.9	1671.2
2378	3672.6	6818.6
2550	5492.6	9447.6
38	669.55	3872
2847	2953.1	5818.3
1467	1132.7	2123.8
2063	6252.3	8627.9
17	7101.6	6035.8
4812	7205.3	2010.4
148	9522	947.65
47	2915.3	5818
2069	2295.1	1446.8
415	2569.7	1900.7
734	7168.9	993.75
3314	1073.7	7823.3
2318	2563.7	3791.1
383	4944.5	9413.1
3952	8882.4	5140.7
1591	1118.5	1018
3737	928.06	5494.6
3333	516.74	4668.7
2974	5584.5	1907.1
629	9705.9	3612
4072	6734.9	5886.8
570	5615.7	3824.3
370	1218.7	4259.2
937	5982.9	9962
295	1072.3	730.2
3515	1278.6	2759.2
3158	3490.5	9794.9
4089	2396	2904.3
859	9063.5	3587.8
1724	6502.8	6486.2
2600	7088.7	8855.1
3151	1884	2019.5
1392	5013.8	8654.6
378	7656.7	7976.1
488	8216.1	4183.8
3011	4024.2	8407.6
3247	7549.4	3616.2
976	8518	145.97
3225	1523.5	4421.3
2025	9648.6	8083
16	2999.4	156.51
2050	3875.1	1479.6
1211	396.18	5775.2
800	4381.3	7979.3
2071	2269	1499.7
549	1802.6	4572.2
2041	4750.8	1796.4
266	8171.3	894.19
194	4216.1	6043.7
3262	4238.5	5029.4
1392	7502.3	665.3
7800	2276.1	8706
1629	4379.9	4148.7
1980	300.73	9408
502	2480.9	388.55
1750	9442.6	882.51
322	9160.4	5170.1
1820	6017.3	2634.7
3139	1907	7846.3
3262	419.5	9547.8
884	1440.3	388.94
2144	4055.1	8103.8
2097	3427.5	8072.1
8017	6887.1	9591.5
4501	1119.8	8409.6
659	7122.2	4885.8
156	5379.5	8819.5
2216	7029.6	5247.4
1316	445.76	7436.4
776	6284.4	2938.5
2034	7549.8	4132.3
79	9288.3	2053.3
1144	7088.7	6579.2
1551	230.37	8608.6
940	5557.6	9738.4
497	2482.6	3111.2
59	9181.5	909.73
4365	7403.5	1109.7
1194	833.43	5344.4
8547	1144.1	8899.1
3141	3134.6	8952.5
4867	7838.9	9608.1
2991	3403.6	6504.4
44	9527.1	9038
4372	7642.3	7580.2
2034	2576.2	4596.3
247	985.18	1005.7
1810	3152.4	9073.8
2199	7329.5	6207.4
1536	8661	7636.3
42	1238.1	4382.7
815	7607	734.74
898	9869.3	5451.2
3028	5307.2	7944.3
1196	7768.4	4256.6
3210	9073.7	9919.5
1991	9725.9	6772.5
326	8491.5	6987.8
9352	5870.8	1772.7
153	4711.6	7625.3
1038	4465.8	6911.7
1672	400.3	2367.3
7612	3048.8	8649.5
705	8654.3	2189.2
575	7857.7	192.96
7301	9518.2	5377
8964	9227.8	2536.1
4931	5887	492.7
2586	39.877	5953.1
5094	939.81	9933
224	7991.6	6299.4
321	3226.9	4425.2
1668	3985.8	8020.6
365	5690.9	9734.1
2970	4688.5	8597.9
1096	972.11	9915.4
4276	3392.2	2638
4073	2324.2	6054.1
4205	6903.7	4449.2
4482	7494.5	3663.6
846	6396.9	6567.6
3035	1991.1	617.21
328	9684.2	3101.8
71	6355.3	638.61
205	4563.9	5433.3
1243	6458.4	8338.2
207	9260.9	1033.5
14	4207.2	2434.2
588	2775.5	9053.3
4270	6089	9022.4
106	4514.2	8657.4
19	6463.7	8581.8
9076	3164.6	7084.5
1580	5608.4	4611.6
740	4809.4	3493.5
319	3162.8	1410.7
2123	8683.9	8413.7
242	704.43	5185.2
1127	1505.7	9135.9
1214	892.3	7441.2
4214	4956.3	2206.1
161	2459.8	7937.4
141	8576.5	1480.9
249	5924.5	5911.8
130	3032.9	6818.6
147	4701	9670.5
40	4079.6	2118.7
890	3034	1686.7
386	3764.7	5628.4
25	9590.9	7080.5
391	5249.1	7810.8
54	5592.7	424.72
889	2363.1	7789.5
1328	5426	5106
63	3209.7	5456.3
1930	4508.9	5323.6
134	9959.6	3148.2
1624	6364.9	5727.2
4389	4530.8	9105.8
17	1065.9	7187.5
2387	9821.8	6655.6
7911	5383.8	1779
8	7795.2	3139
834	9404	7285.1
1729	9773.2	2225.7
1799	2676.8	1340.1
4846	242.86	1553.4
1055	2475	4258.6
5370	4996.9	8602.8
2981	1045.5	1087.2
66	6548.4	5236
9094	1004.8	9284.5
186	4942.5	5386.8
9026	5456.6	6413
685	1092.7	8007.3
2313	929.77	354.59
689	8486.9	99.216
1928	4607.5	5389.8
1075	7563.7	970.55
720	9038.6	9618
154	784.8	6190.2
1101	3928.3	9107.4
411	5819.4	9918
4	486.12	2890.4
765	8753.1	309.81
347	4884.1	7754.1
493	7987.5	4054.6
589	8452.7	918.25
175	4940.3	9292.8
1019	6637.8	5824
1304	8528	2987.2
138	9745.4	1880.3
673	5445.6	3579.9
3852	5457.1	2933
464	5967.9	5231.9
8471	7994.1	7768
1656	1233.7	2466.4
230	3719.8	5360.9
1513	6097.8	5689.9
1004	633.79	5697.6
6802	5955.2	9215.7
2414	4394.6	7376.3
918	6525.5	3842
6702	9803.6	7579.5
214	9997.2	7861.8
3184	288.4	9813.9
2475	2701.7	1236.7
192	9435.2	2001.1
2393	8155.7	941.63
645	7394.1	6648.8
3718	2141.6	494.58
5316	1482.4	3401.6
7095	8936.7	7954
484	3792.2	2199.1
2628	3583.1	6001
4116	5191.4	804.85
536	2458.1	586.96
170	4763.1	7614.1
210	6446.9	7228
5104	9642	9000.4
436	9110.2	7443
213	4360.1	3749.4
2044	8389.7	5130.4
8396	943.95	9200.3
257	2602	4134.4
419	5362.1	885.48
9174	702.69	1119.8
3795	571.37	9803.3
48	1164.6	5355
2090	4675.8	9416.9
6714	2979.6	1233.8
5328	9135.3	9596.3
223	4209.5	3510.5
2215	6525.5	8928.8
531	8999.4	8338.4
282	4442.7	9585
374	681.63	189.06
4206	6937.5	4501.8
167	9689.7	1992.5
1831	938.21	3146.5
302	524.27	7352.9
462	5245.9	5213.4
2120	699.65	24.94
8304	3197.6	9178.3
1288	8579.2	5612.7
793	1419.4	8473
140	1463.9	8115.6
7807	1668.3	8341
457	2906.5	9263.3
656	2044.9	1362.4
241	3609.8	5267.1
38	352.54	1670.9
529	8921	6936.7
2117	5592.4	9775.9
4215	3018.8	6523.6
604	6111	5902.7
74	769.99	4145.4
8786	3693.8	8654.2
310	9249	2418.8
2981	7383.7	5816.3
174	4250.5	8643.5
420	5367.4	869.67
551	1724.6	349.44
622	5919.1	2275.5
3681	5119.3	4364.9
11	6483.3	4366.3
23	9667.4	7009.2
272	2621	9649.7
182	962.99	6967.3
4727	2422.7	1673.5
7273	7555.3	2084.9
349	1582.4	4268.6
1089	174.05	7156.4
96	3583	3355.7
269	5424.6	1462.3
7704	3724.6	9305.5
108	517.17	3851.8
1755	6002.4	5249.3
819	6553.6	9488.9
2049	175.61	7745.4
1750	6040.3	5238
1615	2309.4	5901.9
4525	131.26	4408.7
605	9178.2	8130.8
6757	6605.5	8952.9
1693	9600.2	1501.9
203	2521.7	9953.5
1639	2194.4	9423.2
1996	8603.2	954.14
2527	9236.7	8666.9
1269	9353	2965.7
103	3792.1	1598
691	4093.6	3411.8
3436	9728.6	4258.3
4510	4466.7	6866.6
5424	9766.7	3668.5
1186	5640.8	4401.6
2183	9556.5	9058.8
286	9219.2	1976.7
268	5352.8	5728.8
157	4022.4	8250.2
400	8051	8451.7
3599	1039.9	3237
1613	4193.8	6452.5
444	4394.1	7348.2
73	8616	9207.1
2922	4938.9	6717.1
2	2057	9878.2
1095	5154.4	7383.5
1229	973.55	7495.6
1763	4447.7	4726.9
98	667.32	5281
546	9763.1	6232.7
23	2978.5	6725.6
1448	4841.1	4375.2
49	675.33	5384.3
369	9673.5	7481.6
2595	700.94	8264.7
1288	2523.8	3784.9
812	4875.1	7527.6
414	5591.9	6912.4
751	6354.1	669
2565	5478.6	7584
494	6701.2	3444.4
225	6227.7	1305.8
3229	6890	9550.8
2460	6950.4	5215.7
873	8683.8	2320.3
373	5662.8	3395.2
535	8387.6	4032.1
4212	2979.9	6521.6
2708	6930.1	7273.1
532	9048.2	7015.6
1152	8917.8	2836
9563	3174.1	6153.1
1820	2987.5	4007.8
5	1110.4	9173.4
354	1753.3	2432.6
1625	4476.4	3208.8
160	9016.8	2030.6
933	9373.5	581.07
18	6411.7	8270.3
4978	3838.6	9342
1367	8564.9	1007.3
5004	2707.4	941.06
577	3606.5	7995.5
2043	7060	9763
152	7320.6	273.33
710	9183.1	4080.2
1684	3670	2339.9
370	4608.8	7441.9
68	3959.5	7727.6
3985	138.11	377.87
9091	937.7	9271.6
3245	3419	5048.1
9413	9065.3	2287.4
314	5905.1	5850.6
265	5670.8	4841.2
1491	8338.7	2303.9
1514	2780	1119
6286	6563.6	7225.6
956	368.81	7854.5
6963	7004.2	7342.5
2557	2486.5	2988.4
1285	2365.8	5251.5
3749	8665.9	321.68
1901	9390.4	1191.4
171	5179.9	6592.7
877	5064.4	2803.6
4312	4823.9	246.44
1807	5621.7	9044.1
1491	8777	4601.7
1303	1466.4	9269.9
3384	2090.7	7751.6
134	5327	1523.4
1759	2803.3	3772.2
752	6428.5	671.9
2	4486.1	5660.4
4554	6580.2	6701.7
594	7467.4	5399.7
1329	2453	2531.6
3438	5146.4	476.47
3557	4526.7	1102.6
1816	6266.7	5263
225	4100.6	1144.1
1344	4814.6	1095.9
3282	3128	5251.3
2399	4571.4	1275.8
2278	863.21	9926.6
317	1239.9	2603.4
568	2309.5	1491.3
9470	7840.6	5256.3
4595	7865	9652.4
29	9319.8	8015.9
50	6619.1	3611.4
63	1946	2127.7
13	2223.7	8568.8
257	321.68	9794.2
68	896.7	6630.7
1673	6037.5	8416.5
578	1476.7	3963.2
593	4036.6	8825.4
126	7336.3	2106.6
2493	4713.5	3015.6
3212	3795.7	6033.6
492	2283.1	4248.6
139	9242.2	9524.3
3755	2591.3	8897.3
425	7784.8	9447.4
1476	7109.3	8798.5
313	3047.4	8623
165	913.22	5529.8
633	2942.3	8925.5
612	4695	8836.4
1743	2378.1	4692.1
2204	4826.3	6544
1090	5649.3	4042.2
63	4898	2693.3
1642	3141.2	7078.1
1793	2102.5	9830
1224	9376.7	3345.8
2515	5926	4938.7
5543	8966.8	2328.4
455	4754.4	7741.9
529	4128.5	7343.5
4598	7948.7	9285.2
1826	4385.8	7398.7
88	5201.9	1469
66	6599.4	2940.4
6449	7055.2	9511.6
1565	2661	1312.5
1449	6961.4	2257.1
1021	2023.8	1276.3
23	3899.7	9158.1
1157	9944	9262.6
70	6415.6	5482.7
416	1320.8	9641.4
2500	34.181	8410
5150	322.47	4220.2
2095	5187	9019.7
23	7678.3	8333.5
1382	4043.1	5869.9
243	1426.6	4004.8
63	2156.2	7850.3
8973	8222	6602.2
2529	9231.5	8675.7
1829	866.39	3147.2
756	3808	7050.4
525	9544.8	1756.6
3621	9589.2	115.35
6269	4653.1	863.78
6675	9379.4	2755.7
123	9169.5	1206.3
378	8106.5	7394.2
1721	8430.5	7620.2
2113	8553.2	943.53
3742	1968.8	9184.7
331	1795.3	2337.7
78	6208.5	6801
5984	827.36	2669.4
9076	2913.6	3094.1
549	9089.3	9046.6
1320	3271.4	1476.4
66	8336.5	2529
162	9497.8	987.21
3093	730.35	5481
2104	9523.6	8653.5
620	2244.3	9674.9
5106	8809.7	1407
17	8754.4	3946.9
3327	2272.9	1454.1
3856	3806.1	8644.6
4887	8362.4	6225.6
506	3762.8	6194
12	7268.9	8137.7
1252	6753.6	7160.6
5394	435.37	4222.5
405	3365.5	9673.8
1	7169.2	9066.7
1153	1419	7241.5
2247	6404.2	9471.2
4907	7.8648	1091.7
48	5318.1	4917.8
165	1761	1634.3
5771	289.81	6151.4
168	1549.1	7907.4
550	3452.9	2169.2
7872	6204.9	1875.9
497	1418.9	3850.3
4136	9971.2	884.67
1933	1361.3	140.14
1716	5277	2065.8
274	891.41	4959.4
616	577.22	5764.6
1514	8228.5	4921
199	407.95	8844.4
145	3523.6	7277.1
135	7523.9	8151
3811	6724.5	3382.8
507	1105.2	8962.1
277	8111.8	8984.1
223	8629.9	5921.5
1130	6052.6	2984.8
2727	5281.6	8154.7
154	4867.2	1144.7
290	157.23	9509.5
554	6083.2	8295.3
95	2262.5	703.95
4044	295.43	736.59
50	371.69	384.88
1002	3708.6	745.92
271	9301.8	1335.1
43	3004.5	6.3783
38	6477	7027.8
136	9781.6	1802.2
8169	3785.5	6216.7
135	8892.1	7790.3
1069	6101.5	3083.4
1192	4269.5	3644
8719	3796.7	6233.6
37	648.54	5368.6
2823	5577.5	1905.3
6772	2988.2	1317.7
2328	2240.9	2515.1
1285	253.13	9557
3238	3392.4	5037.4
4163	3386.5	7291.7
1937	238.84	4374.6
384	946.72	9350.4
4891	8584.8	3840.4
1843	4235.9	6214
1660	5642	4603.4
1347	2597.8	8854.7
876	2300.1	1045.4
1413	3115.4	6238.4
4533	3362.3	5760.4
2695	1338.2	7947.9
352	3650.8	7496.1
1473	413.23	9963.8
41	9411.6	1565.3
1824	5611.6	9020.4
251	374.85	9871.8
91	1396.6	2346.9
164	9188.8	5244.9
306	9583.2	7840.9
16	9544.5	6319.7
7175	6050.5	6932.2
1575	1421.6	401
2070	7416.7	855.9
175	4188.7	8303.5
2731	2926.3	9319.9
1182	3806.5	6167.1
64	918.95	6604.1
69	1919	3798.4
918	2813.7	1288.3
238	8712.8	6932.8
1481	5837.6	4379.1
603	8361.5	7141.5
226	6435.8	7801.1
3890	3058.8	9940.3
52	8920.3	3988.2
9038	6904.1	9542.3
623	5119.8	4066.5
1451	4988.9	6142.2
202	5989.4	4331.8
79	7543.5	8460.3
1455	9379.7	2956.8
234	6622.6	437.83
252	8234.4	3275.4
28	6104	4113
4060	8295.3	134.17
372	4600.4	7414.9
1022	4156.4	373
3022	4341.2	4477.5
4668	4385.3	7440.1
7247	1295.1	9311.1
123	4171.5	6428.4
2974	8515.3	2239.1
179	6645.1	2001.4
334	9169.6	5405.7
119	1670.2	7281.6
54	9654.7	861.09
371	8271.4	7674
1215	6429.6	7845.7
1260	8343.8	7098
3604	8838.1	152.23
7794	2296.4	4522.8
3033	3761.1	1515.2
153	5715.1	6731.3
701	3333.1	7309.3
5216	4305.2	7959.1
693	3337.9	5499.4
1031	9303.5	2388.5
229	4118.5	7309.7
2373	5240.3	7944.3
2570	2354.4	4847.8
2380	7410.2	6922.6
81	8555.4	782.84
238	8442.1	8941.7
719	1772.1	9905.3
515	8315.9	3677.9
572	1088.3	8904.1
63	3184	524.58
141	1288.2	7385.2
279	8300.8	8332.9
3836	9635.3	116.69
541	6955.1	3511.5
109	4465.1	1062.4
1391	36.949	9335.1
5161	5509.8	2487.6
7248	7529.4	2140.2
3201	188.06	4177.1
2666	7384.6	8339.2
275	6050.1	8323.8
3353	3687.3	8128.2
1527	8968	179.49
3236	1367.9	759.12
311	8023.2	369.38
2990	4779	6073.1
2830	655.58	9830.7
718	1678.7	4381.1
387	3262.8	7261
1629	6960	1680.6
119	9932	3932.5
3208	9107.2	9990.9
5126	4986	8616
447	6132.2	1810.7
1948	1392.2	6786.5
393	9724.3	9046.4
385	3178.9	8689.3
181	1890.5	8530.9
3209	7481.5	6928.2
1100	5733.2	8982.4
460	170.84	6131.8
4270	2059	6375.5
466	9959.8	610.68
98	149.19	2919.1
1196	5372.7	4949.5
1912	8584.8	7389.9
3496	9737.2	4715.9
9027	6329.4	1427.9
350	8566.7	6633.5
615	5693.9	9471.6
6739	3274.3	4548.1
4250	8131.7	8618.5
1240	5324.3	7976.5
18	2095.1	4271.3
5735	3843.7	61.773
776	101.49	6042.2
385	9152.4	3907
465	2292.3	6349.8
1775	9560.6	1977.1
1882	8784.1	7460.1
7627	8922.3	6941.1
1955	3648	5214.7
98	8834.6	3629.2
142	135.42	9781.9
1815	1195.3	4411.8
292	7587.3	2085.6
846	4453.1	6512.5
596	3413.3	8137.2
260	7132.3	9028.1
445	4419.7	7415.2
5068	8566.7	6147.1
209	5105.2	4307.7
98	2542.9	9232.7
549	783.42	4273.9
3517	1322.6	2835.3
1852	620.05	5738.7
450	9336.2	5847.9
3796	585.81	9750.1
887	9211.4	4657
2329	7638.2	8565.4
2850	1835.1	2039.8
5140	2439	1672
877	2326.4	771.61
1520	1467.3	3500.9
646	5638.5	2124.8
317	8890.8	7455.7
1079	1440.8	8458.2
729	1060.5	684.58
3894	3862.4	9132.1
218	5121	1125.9
4135	1439.7	9647.3
73	4162.4	9619
1806	7870.3	8945.6
377	5075.7	9135.7
6512	4704.3	3085.9
5860	6631.6	1845.3
574	6868.1	8159.7
791	6740.5	7927.9
1147	2030.2	7713.8
931	9351.4	629.78
73	8307.3	6768.6
3767	3073.2	9932.8
872	182.97	3702.8
918	2846.4	8623
879	9051	742.6
1187	6797.7	861.82
4518	6635.6	5644.8
3320	9116.4	3573.8
2971	2077.5	6432.9
5439	6502.3	9943.1
1729	7460.2	3538.5
344	3425.4	1342.8
2266	1642.5	2687.7
1663	8111.5	3954.1
1464	4286.4	7579.9
6230	4659.5	3034
8708	4725.1	477.82
36	8099	9126.9
2182	3112.2	9426.4
40	9821.7	7998.8
111	3987.1	325.49
95	591.32	1195.7
51	287.71	7519.8
2988	7836.2	7731.9
3175	5397.9	877.49
6248	5923.4	2675.5
281	2028.8	4043
1289	7.403	9359.5
7379	4762.7	711.58
3351	9325.5	7919.9
1017	9895.2	9218.9
529	8809.3	3911.8
3737	9421.1	811.05
2819	7959.2	5216.1
627	6292.8	5287.3
2066	1476.8	1599.8
852	9397.7	9420.3
2991	4750.6	6054.7
777	4849.5	8840
2685	4531.6	4937.8
28	7480	5240.1
216	2878.6	8630.8
720	9178.1	2286.7
655	5630.9	2083.9
354	7116.4	7037.5
642	2336.4	6642.9
314	9766.7	5430.1
1294	5920.7	4360
634	5492.7	2596.7
4781	1114.2	4472.6
317	1657.8	4468.1
41	2222	2538.1
11	537.1	1650.4
794	4436.8	8013.6
817	419.59	2308.5
2238	6899	1298.4
2465	6289.4	9327.5
314	632.25	9357.5
4378	7389.6	1090.4
250	6490.7	5961.6
4327	5186.3	8485.6
207	5627.3	4569.6
9561	3169.8	6142.3
5334	7396.5	9531.6
68	5614.7	4542.2
418	5686.8	3709.7
2737	2692.4	4739.2
84	3393.2	492.6
766	4198.2	3469.2
2470	8901.4	2579.9
931	3874.8	4987.6
688	5433.8	554.38
388	7215.8	9677.3
827	3604.9	5263.8
3201	8677.9	1829.1
421	5887.8	28.145
2378	3889.5	7355.5
6066	7796.4	8770.1
214	3472	3867.5
827	4394.6	1751.7
1285	2335.5	1266.2
2664	2046.8	5565.4
1953	4765.6	1321.2
3245	9053.8	3540.3
3577	4614.9	5116.6
4053	7650.2	8203.3
3031	1234	4265.2
193	216.94	1625.4
1244	273.34	32.351
1095	982.49	9966.7
2038	5324.9	1150.3
1663	1594.2	2576.1
5491	1896.7	2049.1
2729	8609.4	624.2
364	8379.7	8428.2
571	3128	4563
3971	6286.2	3624.8
280	1051.4	9600.8
371	4595.6	7409.9
5476	8336.5	9151
9340	363.91	8919.1
3677	8016.8	7792.7
360	7951.2	2280.3
7059	4555	8691.7
389	4423.9	1724.9
908	2987.4	8559.6
139	2251.9	4473.6
753	8841.1	2815.9
955	1605.3	2124.1
1579	6142.5	7797.8
365	4459.8	4166.5
1817	8412.7	5089.6
667	8448.4	583.98
596	5722.8	1619.5
6107	3880.8	74.076
958	1275.9	9287.8
687	918.84	1988.4
190	4759.5	7337
1402	1712.4	4500.9
73	4882.2	3342.3
8331	3788.9	8495
4752	72.429	569.35
206	3694.2	6785.1
871	7388.2	2484.4
122	1318.8	7714
397	6205.2	9345
175	267.12	8648.4
437	9156	7499.1
256	7457.1	6624.7
1945	8671.1	3720.4
226	26.741	1043.4
908	6017.6	5885.7
3068	7882.3	1666
9026	6309.8	1441.9
5969	9311.3	2036.8
1930	7212.9	934.15
5167	8204.2	7567.1
8313	3786	8470.9
2480	4734.9	3036.8
75	4908.8	3294.4
1198	7347.1	2165.2
4076	4542.9	8720.7
6544	5029.9	5848.9
1995	9793	6773.4
201	9711.3	359.86
1224	1538.2	8695.1
85	8126.2	97.07
204	4436.5	6469.6
4369	2595.2	6886.5
5807	459.65	5075
412	8416.6	4006.5
244	2445.7	1958.7
2318	8153.5	4127.2
37	5193.1	6731.6
1184	1711.7	1547.4
669	3009	6548.2
491	4161.2	9214.5
64	9590.1	5195
644	1679.4	4264.8
5616	9076.3	7742.6
174	2859.7	8200.8
553	762.85	4223.2
243	6479.3	5902.4
738	104.75	7986.1
375	4922	7685.5
390	5232	7819.7
5091	3053.8	8605.9
5675	4785.3	7709.4
891	9510.6	4634.4
11	1648.3	467.13
59	174.01	1260.7
9	1050	211.8
4728	6937.9	8114.7
307	1430.8	9833.5
2963	4946.6	5187.1
149	1731.2	5200.4
748	8938.6	7943.9
1522	3394.8	6791.7
936	3111	1409.8
2421	686.85	6865.7
1239	7566.7	1649.4
6810	3337	1104.6
2381	3544.6	2152.5
1211	5866.8	5816
1522	4942.2	4000.3
2248	8680.4	8524
277	7584	4006.3
1571	3330.5	1168.5
1139	7139.9	6518.9
93	7029.5	1237.4
2191	1798.9	3019.2
184	4936.8	5402.5
3128	758.56	5433.4
845	912.44	8485.5
7743	7450.4	3417.5
645	5174.8	1436.4
554	7952.3	995.64
891	36.265	553.17
913	1503.3	4135.7
1190	7768.5	4248
797	4470.4	893.9
6994	4727.1	792.82
167	5097	1364.6
1413	9094.5	2245.4
1366	2956.2	8262.3
216	9650.7	367.99
2012	566.06	3544.8
1490	8354.5	2255.6
2455	6316.3	964.73
283	6496.7	8714.4
1997	8468.8	6978.5
985	5629.3	2962.8
99	1171	4199.4
252	9084.1	8071.6
7631	3176.7	9712.1
1530	4884.1	7652.6
1525	8980.3	279.66
3102	397.3	1097.5
1537	1282.5	8408.1
5890	4436.9	4732.9
243	2486.8	391.62
2232	6832.3	1318.7
7363	2041.6	8681.1
924	8945.9	6713.2
1446	4283	7609.1
140	8587.5	1524.6
1395	29.729	9358.5
5018	1343.9	736.68
2132	183.49	6029.3
1045	7184.6	6910.7
1769	7484.3	8518.9
631	6605.3	1119.2
3237	1360.3	777.69
3848	479.13	9553.7
171	7587.6	5007.5
7235	589.98	1198.6
5891	4433.1	4724.9
3699	4569.2	1267.5
700	9207.8	9953
245	1869.2	1837.1
99	4381	8371.4
46	39.247	8079.6
167	6996.4	7713.5
8909	2329.8	187.43
17	8126.2	105.72
769	5382.7	2604.1
2131	8164.8	7872.1
5497	201.28	4378.9
1536	8744.4	6979.1
2429	6139.3	86.375
41	7123.7	3174.1
6385	1276.1	9331.3
2482	4614.6	5154.7
1542	4630.8	8080.5
217	8713.7	6648.7
1533	6252.1	4562.5
299	4710.9	7570.4
6497	5865.5	4512.9
269	7433.1	1717.2
888	9217.9	4693.3
1094	5203.5	7419.2
57	2507.7	4578.3
310	9919.7	6425.5
3004	6823.5	3780.7
7676	3076.8	8599.6
3205	9068.3	9953.2
6355	1378.5	4754.4
881	5091.4	2762.2
5737	3869.9	110.76
7017	1675.5	7323
1461	9432.8	2938.1
444	7014.5	7702.7
1856	6711.8	846.77
1659	6918.7	9569.4
9	3054	213.26
816	427.54	2323.3
138	7724.4	8749.5
580	2116.2	2374.8
267	1181.8	2915.1
159	6407.1	9869.1
25	3824.6	9944.3
3446	7559.2	3568.3
2553	6826.7	8966.7
3319	1622.6	4391.1
2054	3798.1	1505.6
5700	1314.4	4825.5
4303	9114.3	9584.4
8	7020.5	5946.7
1563	3787.8	2956.4
8088	6986.1	2218.6
137	263.39	68.194
2046	4910	4417.5
203	9284	1083
145	9260.3	9747.6
3578	4629	5124.5
758	6681.4	1814.4
3972	5270.7	8617.4
65	839.01	6731.3
422	1975.3	6497.8
5996	1872	7440.5
359	9972.8	9412.4
1586	4527.4	1320.6
8329	711.18	1097
524	2264.9	2782.5
5420	6264.4	8657.6
2558	7694.5	1601.2
2612	8747	4535.9
5161	909.72	306.96
4217	3039.5	6563.8
4491	200.19	4243.6
230	6645.8	427.01
349	3724.3	2562.6
262	7401.3	3577.2
2724	911.04	1992.9
4833	3627.8	5224.2
2218	6576	8854.3
1629	5231.7	8485
238	206.98	758.67
279	3139.3	1427.7
3772	7786.3	6997.7
2917	6388.7	4236.4
6254	5946.6	2696.5
5808	480.89	5084.5
325	4323.1	8429.8
1299	9743	8782.3
279	9336.5	1756.6
76	8575.6	9307.8
85	3437.1	8499.4
1160	7623.5	1660.8
3049	1210.2	3598.5
5053	8150.7	4148.8
936	5545.3	9742.5
217	7812.7	8415.4
1320	8022.4	7857.6
226	3539.2	2647.4
200	3102.9	4742.8
3107	212.14	2738.8
148	9480.6	9431.4
5434	5656.2	4633.1
3067	3749.8	6088.1
1024	8074.3	4589.1
9	6971	9193.8
408	5719.4	8014.4
2911	9616.6	117.83
3442	9316.9	8541.3
939	5555.3	9767.4
363	353.67	7944
114	2413.8	3265.8
143	8180.9	8773.5
2758	4334.7	7939.8
1277	885.55	707.21
190	4182.8	5146.3
87	8110.4	143.46
124	7856	8860.9
3235	4668	5215.5
27	4229.8	6407
2360	40.417	2747.3
4665	2097.7	7696.5
148	5771.1	708.91
1028	2040.5	7096.6
2761	1714.3	4620.3
346	6903.6	9632.2
1993	4178.4	2643.2
2250	8066.9	8017
2550	4531	7853.2
4043	2405.5	3744.1
1347	6114.7	7796.5
81	9229.6	9360.1
114	4900	2523.2
593	5170.5	212.02
175	6588.6	3595.5
189	1887.4	4848.1
261	3985.9	375.61
2766	3721.1	7143.4
549	8672.2	741.93
3207	9093.9	9937.2
2071	1417.2	7149
5971	777.48	2685
250	2649.1	2399.6
45	5585.5	1411.1
239	8507.4	8969.5
2831	252.17	34.197
110	9757.4	8438.5
9063	4538.7	1069.5
132	463.27	7589.9
41	4037.2	2070.7
253	9009.7	8078.7
3194	8655.3	1791.2
57	3061.7	1666.5
339	2929.4	6969.3
26	5466.5	8889.3
434	5595.8	1901.8
3076	5799.9	3943.8
8771	3686.7	1550.5
1712	4029.9	193.97
960	4980.1	9433.6
332	7594.3	5281.2
3430	9047.6	4005.7
2963	5568.7	1977.4
164	1727.3	1622
245	3571.8	5227.3
4725	8345.7	5690
1933	4523.5	5356.9
886	5679.5	9773.4
4517	2071.1	3767.3
226	6951.8	9610
297	7202.1	6434
2300	3200.3	572.17
523	3237	3215.2
1983	1765.2	4904.3
742	6659.7	3660.3
356	6239.6	7318.6
1185	6427.9	3123.1
198	8725.3	6335.1
378	3316.8	9336.4
1125	9508.6	4634.6
86	6467.7	7260.7
4	831.29	9878.5
152	315.62	8402.3
2344	32.329	7541.3
265	3168.4	6338
939	9659.7	9483
3880	559.79	6635.9
4886	8395.5	6194.3
343	3676.2	9019.4
2035	8822	7493.7
1645	3289.2	7556.5
429	5090.2	152.39
639	2920.4	8938.2
6253	6001	2777
239	6227.6	1567.9
3938	6366.5	2986.1
4249	3397.8	7039.2
91	7844.5	3146.3
372	1609.1	808.37
378	4834.3	9269.8
150	9130.1	5746.7
1449	8698.9	3705.4
3410	8717.2	3933.9
919	588.34	3566.2
455	1877.3	3847.4
676	8551.1	6761.6
2234	6073.4	2787.4
199	1548.4	8990.5
1770	4445.8	3190.6
33	6888.8	8516.1
1725	3177.5	5450.4
748	6896.7	8603.3
29	4769.8	4002.4
1571	9564.9	1530.4
91	227.98	8004.8
180	2168.8	5732
752	5590.2	6332.6
4830	9291.5	6528.7
1086	999.5	506.87
2046	5463.7	4778.2
391	9690.6	9095.9
7437	7172.2	824.75
1035	8517.6	2999.1
2928	6393	2420.7
6255	9664	7456.4
643	7539.3	5612
100	8511.3	3969.1
3831	4527.8	9066.9
1931	7125.9	1011.9
9845	4215	1219.7
216	1392	5755.8
304	515.14	6079.8
459	4658.3	9343.9
359	1131	8911.5
6375	784.19	5179.1
1123	4450	8079.8
178	4598.5	3048.4
1520	8646	3859.1
113	7419.8	7690.1
991	2273.1	6156.1
145	8328.3	1127.9
45	9937.1	5785.4
177	5125	1130.4
5633	3691.9	5254.4
3328	2272.7	1488.5
1468	4970.6	5182.6
3103	451.28	1158.4
648	918.16	2133.9
531	1888.7	9695.3
537	1785.7	5825.5
540	4907.1	7077.5
487	2682.6	335.72
5892	4993.4	8597.1
954	8881.4	2816.4
1623	6372.3	5734.8
111	1767.6	7643.1
239	1717.8	4961.2
1028	9638.9	9762
1455	2296.7	4072.1
4481	9787.3	8797.6
7442	8658.2	3330.2
1147	5716.8	2172.2
1297	1072.4	1013.1
375	7641.6	7969.2
4	2953.7	1205.5
22	9779.9	5277.7
1934	220.54	4400.3
5388	6750	2266.7
4741	4730.4	6976.6
2159	6409.4	8520.6
5650	4516.3	6694.6
206	5288.8	910.36
180	6649.1	2050.7
4210	9156.5	5427.2
5095	884.16	9923.9
515	7710	6312.2
188	7838.1	8108.2
3943	2624.3	5470.7
283	5125.7	4338.5
290	4000.2	4983.3
5416	4921.6	2809
5918	6335.6	9291.4
67	9348.9	7899.3
36	4183.6	7693.3
4956	9793	6693.9
215	5554	5278.5
3185	3270.6	236.39
221	7635.3	8540
6306	9652.6	9074.1
8259	88.959	9341.4
664	7827.4	4563.2
309	609.27	5212.8
301	9280.5	1352.2
5652	4469.5	6720.8
20	6617.5	7709.7
3748	8705.5	290.23
127	6133	782.47
1735	6002.8	9332.1
15	8174.8	1706.7
220	7481.8	676.48
169	2390.8	9660.5
205	32.122	7934
138	8679.7	2593.7
47	2081	4412.6
5605	3715.8	5239.8
52	2496.1	9350.8
71	8761.4	6937.1
1948	1222.7	9707.9
200	6251	2884.1
453	4742.8	3901.1
7092	8990.4	8062.5
198	6618	6759.4
838	4604.7	5448.4
193	2011.8	5151.3
655	5061.1	9093.7
972	8836.9	2782.2
937	6640.1	5641.5
5974	825.96	2664.8
528	892.14	3466.8
1397	323.59	6899.2
1293	3261.4	9731.3
141	3606.5	5254.9
78	3595.9	8635.4
26	3154.2	5459.7
1102	8590.6	583.29
21	2555.3	1878.1
86	7611.5	7229.1
4364	7696.5	9899.9
199	3001.2	8300.4
41	4492.5	5664.3
337	9173.3	5371
6	3925.6	9927.1
628	4284	9032.7
6791	4875.4	8431.7
1821	5976.2	2699.8
1538	3169.7	8980.3
3523	7005.7	58.31
11	6640.4	9055.8
2215	9810.7	2168.5
4991	5115.3	1017.8
1902	2186.7	7178.2
711	5787.7	4355.3
92	2269.4	762.75
292	1469.7	1653.3
114	2225	5316.1
6654	834.68	5454.6
4327	5276.5	9220.8
7038	723.31	6411.2
70	7844.7	3408.1
506	1163.8	8285.9
427	9418.8	2708.4
5760	4729.6	789.92
1154	3515.4	7388.1
[truncated: 11,542 more rows]
