# Supplementary material for: Verifying molecular clusters by 2-color localization microscopy and significance testing
Source: Sci Rep. 2020 Mar 6;10:4230. doi: 10.1038/s41598-020-60976-6 (PMC7060173; doi:10.1038/s41598-020-60976-6)
Supplement: Supplementary file 2 — Supplementary Information2. [file 41598_2020_60976_MOESM2_ESM.zip › 2-CLASTA-master/Simulations_testdata/random/locs_labelA/random_results_sim_6_locsA.csv]

frame	x	y
4155	3378.8	4692.2
878	5217.5	9704.2
3918	8279.8	7429
3679	424.14	2528.8
254	9438.9	8361.2
589	4683.2	5534.2
21	4866.8	7918.9
602	9797.1	1821.5
2340	840.32	2563
232	4458.8	2925.1
11	9376	2664.7
1332	1820.1	929.1
225	3628.7	121.18
356	1245.9	5147.1
58	1844.1	5666.8
4905	3745.1	2608
90	6466	9068.6
7024	6906.4	729.28
100	3352.1	4180.4
1437	9828	3453.8
197	6886.2	3130
481	7148	3262.4
119	1051.5	2063
2181	1991.2	4272.7
171	1991.7	1573.8
362	5942.4	3342.1
356	7364.9	9772.6
2215	497.65	7305
325	2313.1	6917.6
2603	6583.6	6732.5
1258	1376.6	8686.3
2221	9768.9	1606.4
457	7648.9	3711.3
7231	3148.5	1330.7
427	657.45	8722.6
2143	4458.1	9489.7
5563	38.444	8047.4
5846	6480.3	8090.8
244	2810.7	6847.7
9815	6386.1	2286.7
101	5975.6	1802.7
1	6197.3	7285.2
225	6221.8	8542.1
210	4087.7	1683.6
6920	5890.7	7988
117	5757	9996.8
5365	5559.2	1541.4
226	3945	7799.4
2293	5853.8	5054.5
730	5557.9	9712.9
6454	266.81	1091.4
2587	1704.3	2678
524	7179.2	7469.1
1	9858.6	3585.8
3514	890.35	5628.4
1019	606.83	8668.6
260	8937.7	2051.3
2785	3109	2375.5
954	9200	2967.3
2868	9597	3872.3
2869	9572.4	3949.3
2792	8152.8	1906.3
61	3058.6	7986.9
2287	3240.4	551.69
1066	194.35	3857.1
394	2430.5	7564.1
85	8776.5	1213.5
1877	8053.9	852.07
192	5553.1	2710
4339	2074.6	4020.4
347	4036	3867.6
1381	4782.6	7178.3
583	1443.1	168.8
18	2307.6	3415
6024	3225.1	579.6
4054	1155.4	4453.4
85	4380.2	9804.8
447	4910.1	7630.3
318	9146.1	3754.2
954	639.54	1578.3
1328	9014.2	6329.1
460	5326.3	240.57
594	2124.8	8062.3
11	5634	2191.2
265	4941.7	1425.3
1772	3001.3	508.36
410	5731	9730.6
414	3289.2	7117.6
1537	8382.8	8164.8
5111	6950.6	9842.7
391	2831.5	1257.5
1105	1513.9	2295.1
715	834.71	717.17
1	937.8	5490.3
574	3526.3	3690
1094	2577.3	6862.7
2610	5624.5	6272.3
1138	3533.1	9586.4
4735	9599.8	309.25
1224	1991.9	5682.2
1932	6134.8	5018.3
7027	8884.6	1944.6
135	736.66	4881.6
2775	4692.4	6023.7
3016	4480.3	2329.7
47	8682	2059.2
3332	604.54	1897
2023	3189.3	7726.5
454	7230.8	4849.1
147	4556.3	3915.3
6860	3466.9	1774.2
2261	1646.8	329.84
244	1821.9	206.3
175	5887	7617
1652	848.99	7368.1
748	1585.3	2857
187	1053.9	7267.3
781	9966.4	6373.8
2038	2564.5	1033.8
3389	4603.3	8167.6
133	743.6	7525.1
482	2235	9345.7
2110	593.56	4629.5
482	5137.6	2374.1
196	6439.1	9534.7
318	6419.4	1860.8
9	6052.9	5781.5
34	9924	5297.9
2471	7315.7	8985.8
537	7167.5	4112.4
542	9068	7154.4
2585	1874.7	6773.9
1500	4104.1	9979.8
2334	254.21	5216.2
439	4449.6	8454.5
196	7361.9	1614.1
3466	5770.1	9965.6
1809	7752.5	2318
1268	4983.7	1461.9
2593	4379.3	4131.3
1981	5420.4	6344
1529	6087.9	5950.9
528	7918.6	2171.7
2797	1908	6236.3
4536	373.73	2013.9
4209	2461.6	1792.1
3527	1912.3	4322
295	6424.4	6493
490	5976.8	1919.6
2573	4698	2437.8
4098	8296.7	6426.6
751	8950.7	6876.2
1045	6589.8	4171.8
3338	7107	2913.8
2	4996.1	298.43
732	2704.1	4784.5
5	871.62	2475.1
172	932.57	3617.5
62	7814.7	1601.7
1887	3344.9	6457
952	9262.6	8604.3
423	9114.6	2108.8
101	6723.4	3594.7
338	1180	8715.2
216	3523.7	5822
33	3999.7	1401.3
69	1067.4	2057.8
1721	8701.4	1958.6
286	6648.2	5343.3
1088	1644.4	4734.4
243	7267	4864.6
619	1583.7	988.24
5897	9070.1	1343.6
793	9223.3	1026.3
3939	4308.9	1635
8021	4766.9	9610.8
106	2411.7	2921.1
2895	6864.3	7597.4
20	4954.5	798.47
372	7925.1	2189.1
4713	1421.5	7930.1
61	6076.9	3538.3
3108	5773.4	9080.2
3127	5383	7842.7
1085	9900.3	4764.2
582	8717.6	3952.4
675	431.69	6364.3
9555	6526.2	904.82
3443	6363.5	973.38
92	495.92	7643.3
3383	5607.5	6708.4
120	1663.3	4280.3
6937	5340.6	2530.4
5184	2917.6	1896.5
365	1472.9	3822.2
4182	3739.7	2607.8
514	9754.6	8003.6
2253	724.82	7610.3
886	9003.9	5942
880	5276.3	5141.6
1138	179.18	8052.8
2946	958.55	5105.4
1365	6974.6	8194.6
5986	1225.1	7394.5
2845	123.76	1722.4
5478	7977.5	5046.3
337	6111.4	1662.5
583	241.52	7535.6
631	9957.9	4163.2
883	7864	7385.8
6061	1303.4	8711
2417	379.56	1979.8
405	3143.9	8216.6
1173	2811.5	7356.4
1608	1904.2	5905.5
3887	3655	7411.8
137	7459.6	8228.9
339	5527.6	9080
4516	2413.6	1999.3
362	4436.8	7409.3
645	4086.3	4694.9
83	8097.6	3462.9
89	4015.6	5920.7
5592	8046.4	8822.6
254	6448.6	7604.5
2794	4991.4	9671.9
1450	6403	9986.1
2191	809.7	9206.3
206	4297.2	6438.7
1013	3776.8	9742
262	7110.4	4202
177	4715.8	3979.3
4862	2569.8	8536.3
3080	3994.6	8093.8
2125	9966.6	2805.6
12	5897.1	1896.9
1992	8333	6412.5
1844	4679.4	7752.6
67	6447.3	7924.7
506	6277.6	7545.4
83	443.48	5593.4
2120	8926.4	4560.6
8079	6166.1	4980.6
396	9805.4	9828.7
428	9136.5	2132.3
156	8505.1	4456.7
4465	2632	7401.4
4224	1222.6	3282.2
554	2274.2	8242.3
1987	3628.5	3679
1039	7527.4	7721.2
326	7270.1	4247.3
23	2560.5	6850.1
2106	4481.7	7761.9
846	549.52	5327.7
48	6354.9	9649.7
3127	7012.8	6352.3
2314	5724.5	8198
170	7427	5773.8
2262	3993.3	547.28
201	7359	1652
669	1746.9	8881.7
1181	7711.5	7306.7
125	3090.8	9660.1
59	9478.5	9815.6
2873	7301.5	9082.5
394	5614	6568.5
1537	5905.9	260.88
551	2235.5	7394.1
308	8611.9	8890.8
2506	5749.9	9973.3
877	8372.7	4801.9
166	733.36	3525.4
3128	5372.2	7818.5
7086	5572.2	3451.6
2909	117.74	4384.1
606	745.76	5592.2
138	9575.1	9389.2
105	2393.8	2936.6
81	8396.8	6842.9
574	8029	5476.4
1721	9196.8	6389.3
7600	2365.7	6917.9
3579	432.01	2663
5409	1891.1	569.32
4743	6218	6038
174	7918.9	5570.7
2029	5033.1	6096.5
8894	413.6	2204
3656	7008.2	8859.8
947	6110.6	1257.2
252	1268.7	5869.1
235	7311.8	5807.4
1580	7935.1	2975.9
526	7144.5	7430.6
487	1314.3	9404.6
254	9803	3363.5
919	348.95	4550.6
9016	347.39	4256.5
2527	744.68	9226.6
160	5888.2	2807.6
861	5731.1	9822.9
498	7030.8	7706.4
5181	6655.4	955.71
75	9922.6	1128.1
946	9429.4	8853.8
438	5514	89.188
415	7380.9	9558.4
2797	4713.8	6025.3
595	5810.1	7248.2
6012	3093.3	6407.7
182	6910.7	6533.5
54	7045.9	8154.7
75	6455.6	1692.5
3912	2511.5	2654.8
1239	2427.7	8267.4
312	7157	9107.8
2271	8973.8	3183.1
6	2446.8	5704.8
67	8375.1	1096.4
1872	9367.7	1551.6
73	4663	2422.9
783	7691.6	5484.9
4877	175.47	6675.1
1899	6359.8	4270.2
62	6531	1777.5
3384	881.21	3605.7
368	200.25	2744.2
517	8900.1	7747.3
1399	8727.8	5334
5242	6798.9	1488.4
2629	811	8797
112	6872	9493.3
639	3611.6	5855.6
458	7646.6	2508.2
215	45.677	1562.5
2129	569.4	9334.1
237	7322.4	5778.8
5866	3346.2	6424.5
746	5061	6140.7
878	2856.1	4916.8
2222	2224.4	3320.6
2574	87.907	4386.7
2557	5099.9	3725.4
407	1689.3	9457.2
4565	2502	1208.1
440	3535.9	8022.3
668	1595.2	8115.2
179	1452.3	9264.5
4037	8177.1	7404.8
1229	9081	2853.7
1559	6071.8	3546.4
8145	3143.6	1644.5
786	8504	5095.4
1624	1902.7	5876
4534	348.21	2061
2827	131.78	1692.6
494	1448.7	5778.1
1460	1145.7	8355.3
3909	2526.2	2650
616	3882.8	7523.5
117	8492	634.29
636	3470.8	7237.2
4352	2315.9	3197.1
81	961.3	6525.2
531	1806.6	1907.5
157	5449.4	3596.7
9650	5589.3	3447.2
39	6349.8	1185
952	644.89	1598.3
274	9234.7	5609
623	7565	4306.2
8939	1097.6	3556.9
15	5900.3	9477.4
2452	5847.5	1959.2
330	7525.5	6360.2
5095	6231.4	9079.2
1080	6689.4	5341.3
2086	2082.5	3313.3
347	8468.6	1929.8
153	9689.8	2686
407	7449	5034.4
161	8495.7	4435.3
3	5412.3	118.47
3887	9283.8	5536.5
2645	9689.2	834.47
72	5342.9	9573.5
3633	6049.7	8972.9
1044	926.88	3401.8
584	5198.8	7073.4
222	8677.5	6516.4
2589	4370.5	4050.1
5332	5541.2	1529.8
999	8962.9	4036.2
687	4210.8	8970.9
897	9827.9	5117.2
9931	2683.9	3775.7
51	9139.7	6588.1
5818	7807.9	410.96
852	6608.2	5328.4
3985	3303.4	114.37
1573	3184.5	3297.9
6333	4065.3	6874
1329	9022.6	6360.8
415	6020	7445.3
98	6840.6	7770.8
515	5876.8	5615
1283	557.6	9408.8
5580	8381.7	8050
1162	9975.8	2875.3
4693	8081.4	4115.4
496	4917.8	7643.4
10	3725.2	2586.7
6041	9335.3	355.83
724	7512.1	7913.8
1812	6448	4.8081
2844	156.12	1734.4
406	1686.2	7920.9
2088	3567.3	4461.9
890	7524.3	3843.3
3537	3686.3	7640.9
4535	313.97	2027.9
2524	7863.3	6219.8
404	621.02	8841.4
222	6603.9	2829.5
3877	2093.6	7026.4
4904	914.4	8691.4
1100	996.24	5069.5
178	1468.4	9328
1262	87.605	7063.4
653	8322.7	8439.1
976	2520.6	5886.6
27	8408.8	3048.6
4825	6175.1	5994.2
1613	1915.6	1511.9
14	4761.4	9524.3
4012	7940.6	6004
1916	8863.1	3687
241	2419.8	1502.5
149	7106.5	4255.8
2546	8962.6	6799.2
649	8721.8	6868.3
279	7568.5	27.854
165	8214.1	8479.6
88	2132.6	4781.6
2	6051.7	4839.4
323	2709.5	85.293
793	8633.9	6220.9
583	5795	4363.8
3195	2819.8	9016.5
1882	3238.1	3146.7
1178	6194.1	4892
4976	92.824	7999.5
496	3144.1	9257.1
363	1190.4	1679.1
1763	8537.9	6845
314	3204.6	1416.2
215	7116	5836.7
6400	710.79	3782.2
699	8428.1	8750.8
641	8163.4	1907.9
224	6779.7	7723.6
582	5481.9	225.67
952	7827	464.21
7077	1161.5	9973.3
404	6967.6	6235.5
4894	2074.7	8435.9
274	1094.2	7262.6
34	475.01	2413.9
5397	1690.5	3069.6
1434	3421.3	3645.8
1073	4312.5	4556.9
3133	9276.6	7285.3
2371	6025.5	1902.7
3951	3350.6	9118.1
2414	8786.8	4082.3
8334	3099.6	6378.2
2312	1.2834	1383.1
334	786.89	7361
2245	7669.5	9131.7
251	1805	1828.7
104	9888.7	6790.9
8864	8093.9	8173.4
795	1695.5	5141.8
1956	5797.4	2022.6
38	9035.7	6843.6
857	3919.5	2798.5
1963	4916.7	3868.8
3499	8002	3779.2
52	145.02	5693.5
3704	3729.3	614.62
445	3514.3	145.01
1186	3515.6	165.52
74	4390.3	7541.6
2942	2351.6	4570.4
308	108.24	7681.2
4443	4715	38.781
4070	5722.5	600.09
4948	3628.6	1924.4
4905	7637.5	6166.1
73	8378.6	1188.6
598	9281.7	903.84
604	1070.3	7230.8
249	7466.6	9647.3
347	1216.2	791.24
2235	8664.4	2131.9
504	917.92	970.68
149	3209	5622.2
2014	1808.9	3582.5
2393	1189	4250.2
837	7944.3	5082.6
977	6434.4	2175.5
892	2644.2	4410.9
295	9124.5	8876.9
1430	4061	9530.9
9372	6353.6	2298.7
2023	1259.8	5858.2
1603	9919	8252.4
4	3837.1	1045.1
160	2882.1	7611.4
385	8816.9	9539.6
364	3963.6	7718
3638	3444	8512.4
3607	8476.4	8302.8
141	1249.8	7223.6
1192	5371.4	6900.7
6741	3606.4	4357
10	7344.8	901.5
829	4645.1	57.839
1146	165.4	8069.2
594	2510.2	4737.3
479	5280.1	4024.2
9710	2114	7952.3
7636	3199.3	1449.9
3887	213.45	6555.4
557	8345.4	7700.6
382	8879	9559.1
5	9779.7	7676.5
485	6429.6	64.62
1563	9602.2	974.6
2802	5660.4	3393.1
2668	8370.3	8920.8
136	5684.1	9681.4
10	6783.3	2654
548	4909.8	3485.1
431	9098.5	4441.6
138	268.59	8772.9
1307	2162.3	9325
870	5492.6	8.1692
1664	7329.1	8979.3
143	542.45	9219.1
294	237.54	1149.2
855	5114.8	5223.5
829	86.271	7987.5
1212	6251.1	3611.4
2655	9367	3671.1
6347	6128.3	1231.8
17	2039.7	9462.9
597	9473.6	8591
7383	7569.3	3394.5
58	9779.9	4521.2
5751	8344.5	7022.7
2824	9682.5	9043.2
53	8741.9	1838.5
486	5950.2	5673.3
3058	5300.2	7091.8
62	7276.5	2709
182	6563	4726.5
92	351.79	170.72
473	808.79	4386.7
1591	5742.4	9543.7
938	9554.1	4012.4
8702	540.75	2071.4
2856	4848.2	5414.4
1129	7678	8601.6
626	7774.6	6009.3
3938	7719.1	8827.8
410	7700.5	1141.7
181	8646.2	891.01
208	4791.9	3676.1
10	9272	3014.6
344	3892.8	6168.7
295	544.07	7100
461	6604.5	6660
1729	6694.7	7427.3
1102	5598	9406.8
33	1610.4	7542.4
77	1665.1	7917.1
368	1482.1	3794.8
408	3152.3	4213.4
159	5258.2	9688.5
173	9174.4	8343.1
3778	1263.9	727.27
2829	470.77	1118.1
3957	8365.8	8821.8
2181	3099.2	2337.3
7914	6131.9	4080.4
1570	6919.9	9835.7
9136	3865.4	1552.9
766	806.09	7557
597	1169.8	3587.1
2270	7019.4	8241.7
5196	2088.2	5884.2
3120	1587.9	5085.7
4063	9280.9	4237
6759	8141	2279.5
975	8130.7	7004.3
2968	3209.4	321.46
630	1470.4	5261
910	1993.3	7749.2
3469	4870.3	5421.9
1663	3395.6	3387.9
7088	5599.6	3453.7
11	9323.5	4226.6
2043	6851.4	8758.1
638	2847.4	8398
2403	919.33	901.63
1158	7656.4	7605.6
4285	8956.4	6861.3
740	1606.6	2877.6
411	6953.1	1119
1221	4021.7	2901.2
5967	5303.3	5931.8
23	8075.1	5283.9
610	3894.9	6857.8
7030	1573.8	5048.3
128	9110.1	3352.5
183	3174.7	5770.3
1842	8033.5	2511
3662	1748.1	624.57
3075	4421.5	5475.8
977	2484.6	5914
1336	4883.1	6346.8
1222	2734.5	65.68
4093	8409	6405
292	5821.7	7315.6
685	6234.8	6496.6
6781	1680.8	5546.6
2757	3576.7	9625.4
353	9340	7189
75	5877.5	3342.9
8253	851.47	3406
1560	8208.2	6185.1
533	4176.7	3605.6
888	5198.9	5899.2
523	2271.5	4270.6
5900	8793.6	7197.1
5240	6246.2	1006.2
220	5289.7	3239.9
4037	5754.1	6538
4557	9286.6	6880.3
884	627.66	8817.8
6863	4004.7	3651
21	245.51	4826.2
4022	8880.8	6556.3
816	4890.2	3932.9
1053	2543.1	6869.6
77	6432.7	1630.6
139	274.54	8802.9
778	5000.8	6885.9
589	1225.9	3609.4
434	8386.8	9352.1
640	6313	5690.2
3281	1078.6	778.54
257	9410	1560.1
1125	5724.3	1334.5
474	4124.6	8488.8
2044	8870.8	2636.5
459	3611.4	5705.9
1920	8460.7	6246
125	2806.1	7096.5
183	1463.6	9330.9
2235	7514.1	6295
9153	4732	9655.9
36	1701.9	9081.1
2944	2752.5	8021.4
559	9289.8	5568.9
1033	6067.7	8367.2
56	2399.4	8176.8
723	2803.2	9720.1
556	2285	8272.3
4107	379.41	1998.5
142	2275.2	2530.9
7163	8168.6	7045.8
7	7167.9	3131.2
142	2017.2	8946.1
847	406.92	6955.8
5423	2683	3729.9
1706	8417.3	3768.8
5190	4042.6	7005
25	2562.3	6930.7
413	6972.8	1078.7
7557	9904.6	9206.5
182	2907.1	5047
3545	3988	4056.3
4259	3823.7	2580.9
5388	9891	2238.1
3474	7222.9	6382.3
391	8549.1	9444.9
4202	7988.1	3772.8
594	705.36	386.28
63	5736.5	1213.8
9220	2124.8	7885.2
8651	6007.9	8074.8
7102	4279.6	6637.6
7025	6951.7	722.72
195	8042.4	8297.2
1269	9007.8	1983.3
5001	1283.8	2341.2
2	5869.1	6238.1
829	9021.2	6308.6
1106	3314	4307.5
9885	8037.8	7324.3
183	8514.8	6776.7
2638	6445.5	6230.1
877	6607.4	9727.1
1	444.05	495.88
8321	3018.1	1645
3537	8729.7	6234
72	4013.9	3615
5076	2447.8	1272.9
373	4241.8	8499.5
92	7844.7	36.571
783	8656.9	6216.3
4083	2491.4	4080.8
175	3339.5	2182.9
962	3080.2	5250.7
2062	4214.8	4748.9
232	3008	6784.3
967	5685.3	5132.6
1489	5515.2	5966.1
415	6961.2	1094.8
3701	7939.2	4871.7
55	3233.8	7586.6
31	6195.1	3730.9
4610	9344.2	3752.1
238	599.37	8793.3
5576	5492.1	5934
1171	9940.4	2865.2
153	5672.5	2174.1
92	2381.9	2877.7
3749	6473.7	13.136
3339	7125.4	1598.7
4130	2268	1668.7
7560	6673.5	4812.2
112	2038.7	6934.9
13	822.61	2447.7
242	9677.4	4192.1
168	666.62	4749
1113	895.71	2568.5
515	2389.7	4206.1
3164	3708.8	9708.5
430	3198.9	9859.5
125	2328.1	6222.2
1169	5880.3	972.77
140	7819.1	2193.7
71	4970	9536.5
881	2165.8	2263.3
2221	3677.2	9130.9
2980	8962	6433.1
280	3220.2	1066.7
152	491.05	776.58
1629	599.56	9464.1
428	2950.8	9515.3
1106	4968	1721
1263	4366.5	222.65
3306	6927.9	6633.4
730	765.26	3949.1
1639	8611.4	880.59
576	71.349	1690
108	7274.6	871.41
302	4100.6	956.5
4099	324.79	5495.5
3470	4791.1	5480.3
54	3656	7368.5
543	4266.9	1482.8
9399	5120	6769
103	2084.9	8008.5
26	6747.1	1799.6
7778	2123.9	1880.9
4669	8978.1	5074.4
239	7043.2	4178.2
306	8511.4	6914
8752	2759.4	1254.8
2780	4968.4	9628.3
71	5954.4	3351.7
59	3583	1439.2
4050	9337.1	2156.2
16	4307.6	5875.8
2012	9221.7	4515.6
532	1822.6	1803.7
59	9149.7	9424
1809	956.71	8334.1
8473	2711.2	2544.6
1534	2557	5907.1
1160	7178.9	3321
910	9553.3	5431.1
477	3158.1	5678.7
1782	2762.2	7962
526	806.42	6372.7
9620	9903.1	1499.4
112	4734.8	4212.5
1405	3657.3	9127.9
1975	5387.2	8148.7
1490	7040.9	1395.6
1738	3351.7	2735.3
29	9117.4	7452.9
530	2439	3199.7
303	1285.3	5898.3
1324	1750.5	2732.1
3876	6121.8	4035.5
541	4087.3	1924.4
633	9010.4	6279.2
853	3946.3	2759.7
154	5906.3	7625.1
409	7250.9	5992.6
1628	2290.1	8312.4
9	7863.7	7652.1
1327	9045.8	6297
104	2429.5	2917.5
287	4289.4	3949.3
71	758.88	9130.2
4952	3631	4336.1
1475	8975.9	4527.2
1097	2069.2	3357.5
1585	979.61	2998.6
1898	6318	4280.2
430	7572.5	4588
3104	5789.9	9067.8
477	8769.2	5716.3
3445	6490.6	9081.1
29	2414.5	939.43
4303	6300.9	8414.8
396	5777	5574.2
582	5736.9	4327.6
2331	4378.6	3968.3
614	3868.9	7470.8
401	9881.8	910.26
4655	9163	9076.7
197	8771.7	9074.8
1213	8832.7	7249.5
7035	168.88	9471.5
166	5989.5	92.26
1301	5713.6	8814.4
938	2196.5	5066.4
1356	3758.4	5253
555	2289.4	8290.1
1345	5132.9	7494.6
999	9990.5	4092.1
1180	2552.1	4654.3
2359	2.514	1606.3
55	5731.8	9891.3
878	706.7	2091.1
67	4674.3	3141.6
3079	3965	8085.3
493	9696.5	4500.8
4152	5594.6	6726.4
6978	3157.1	4706.6
6505	1613.3	5471.4
2404	2937.4	2958.2
335	8362.8	6856.2
228	6336.8	7493.9
952	1867.3	2195.9
266	2459.3	8754.7
2037	2602.1	1000.6
4435	4656.9	47.032
5407	5418.2	9587.4
5251	9719.6	6215.5
2879	669.24	3976.3
2213	1004.5	4162.4
4498	2564.2	7091.4
389	7532	9873.9
19	7307.7	2577.2
4670	8729	7129
198	547.74	5224.3
935	3783.9	3694.2
734	1431.4	2261.7
38	7529.9	3190.6
1980	3941.3	2747.9
4546	1785.9	976.3
5453	3534.8	1433.7
1590	5721	9510.8
469	6491.8	3330.8
127	4400.7	3381.4
887	2972.8	4897.7
2188	3297	7080.2
858	3999.5	2796.3
537	9635.6	3318.9
2015	1838.8	3525.3
829	8030.5	2828.9
169	7997.9	5307.9
110	464.78	844.53
1046	9824	5615.9
220	3051.9	3425.1
2929	809.79	4082.2
1688	5878	8849.5
1323	7632.7	5711.8
86	4841.5	2213.1
1663	7913.2	5645.5
305	1753.5	6126.7
3741	4568.2	7293.1
9156	4737.2	9582.3
2781	5011	9671.6
387	430.04	9099.4
8490	4824.4	5477
3355	5254.9	1022.1
5322	1343.6	8758
1045	1900.2	3907.9
468	8526.3	9866.8
349	1491.5	5333.7
60	3179.6	431.19
270	7045.8	2771.9
49	1187.7	8158.8
1584	3381.8	1311.9
330	8902.8	3226.3
343	5958.7	9270.5
7737	674.53	8258.5
538	899.32	680.58
1026	8578.4	6022.4
249	3064.9	5706.2
707	8798.6	485.74
3908	2570.1	2590.3
3178	7287.8	1440.1
606	4080.3	5626.3
114	4898.9	4385.7
2421	5630.9	9536.9
6965	3182.5	584.03
574	2551.8	9697.9
2457	5923.1	1103.3
2899	7261.2	1442.8
2286	133.91	4248.4
50	8048.8	2982.3
3254	7900.2	5994.6
359	7351.1	9802.1
430	5601.7	9111.9
1355	9009.9	7835.1
231	2363	25.79
1900	3413.6	3434.4
3207	3648.6	3289.4
836	6581.9	5374.3
3442	6304.9	1009
2025	3133.5	724.24
4130	6764.8	7285.1
50	3034.6	9106.2
919	427.77	9838.9
70	9731	6648.5
1028	549.45	6438.7
592	9507.8	8595.9
387	8385.1	2863.3
616	3410.8	3422.4
2765	8990.8	6850.5
780	7104.6	7416.8
2	9649	7838.3
2875	6956.1	8857
2511	954.58	3415
2187	677.1	7816.8
745	9406.8	8903.7
2408	3903.4	699.3
3942	5335.5	9637.7
1959	9518.1	126.19
669	4202	9248.9
18	7657.7	1487
13	7156.4	1809.7
2099	2647.6	1807.6
114	2176.8	6204.3
89	8462	8388.7
325	2093.7	4261.9
3688	3303.6	7127.3
270	9896.3	5293.1
649	6557	2325.1
303	9301	7222.2
5387	9857.9	2228.6
4041	3632.6	7342.1
1178	3642.8	5830.8
5983	1141.6	7388
471	8423.9	2453.3
2885	1709.9	6735.5
41	3621.9	4398.5
8547	9682.5	9051.4
5028	5964.2	2651
179	9176.1	1666.8
4972	7583.6	7259.7
75	2143.1	9463.8
7423	9924.9	1552.7
635	6354	5670.4
552	3956.3	9289.6
5609	1080.2	9906
224	8027.9	8310.6
810	7165.3	2853.6
4561	2512.2	1178.4
1713	6129.5	5997.9
4845	6044.2	2603.8
5258	9752.2	3103.4
6277	4736.2	8382.5
1181	4785.2	2411.9
375	3113.4	6435.8
3	7763.9	351.73
8863	8123.6	8185.6
2084	7352.9	7762.9
720	4060.8	8283.9
1103	8619.1	3430.9
1839	111.3	7871.3
4142	6828	7239.8
261	5371	7760
5633	1914.9	581.42
8125	8064.7	7406.5
1395	822.8	3419.5
119	1351.3	5463.9
836	2646.5	6285.8
3157	6332	6649.2
139	8494.4	2196.3
6271	4351	9513.3
2794	1939.7	6214.3
2629	180.67	2274.3
33	6265.4	3214.4
260	5402.3	2588
462	3139.3	1967.1
9033	6203.5	4071.1
39	1769.7	3624.8
3344	1680.4	2719.5
2552	5083.1	9567
20	7451.2	3357.6
1267	8466.7	1559.4
737	180.05	1814.9
1102	7056.8	7270.1
1612	9618.9	8093.6
1381	1133.1	2584.9
1626	7216.8	6420.7
234	6302.9	7496.8
502	4391.1	8575.5
720	4428.9	7994.4
1153	1059.3	7296.8
1985	8630.3	7002.1
846	5695.4	9802.9
103	515.55	4945.6
5758	5499.4	4353.9
3640	3256.8	7302.5
6977	3163.3	4710.9
278	3214.6	1063.4
466	707.64	2095.4
994	4506.7	7774.6
810	6337	1433.3
280	9571	963.62
63	2617.9	1810.9
7341	8593.3	3257.5
1042	5512.9	7547.4
73	9241.2	827.85
3142	6877.7	7654.5
1326	4912.8	5442.3
270	7922.3	7967.4
1097	4965.2	501.6
2901	7243.4	1481.5
2534	1287.3	5762.4
7785	4056.3	6193.2
6063	1197.7	1438.8
1561	4139.2	9954.3
506	950.32	1009.6
3417	574.87	9354.7
3448	1981.1	2235.7
42	3647	4417.5
1293	3206	6099
406	3053.6	8806.5
1959	817.05	7541.2
56	7264.2	859.95
354	6292.2	5382.9
357	1254.3	5098.2
28	2557.3	9990
3022	7934.3	5702.1
1816	8039.6	2529
851	5374.2	9671
1268	555.52	6146.9
652	6504	2742.6
780	9375.1	7061.8
688	3767.7	490.39
845	6953.5	4402.2
1411	700.13	2077.7
5192	3999.4	6965.9
1067	5477	6489.1
2483	7123.1	2326.3
389	757.94	867.5
2418	4932.4	4893.2
4332	5758.7	914.82
555	6875.3	9708.4
1769	6975	8110
1570	8016.9	3342.3
564	8843.2	3017
250	1496.2	781.82
808	7454.2	3835.2
1088	1912.5	3900.1
3864	304.16	2816.2
188	2443.3	4946.9
51	9892.4	9279.3
183	6839.4	5451.6
328	5070.7	3552.6
5445	7390.5	6332.2
3716	6745.4	9690.6
5025	7932.7	5695.7
1321	6164.5	5987.4
602	1261.9	3600.4
550	4757.5	8632
490	487.01	6045.1
1819	7352.8	7443.4
1872	6665.8	2333.1
590	6530.8	5284.8
1960	93.361	6571.2
181	9274.2	7868.5
574	3486.3	4738.3
97	237.51	545
1409	8432	7497.9
593	1251.8	4377
4993	7582.9	2284.1
410	1517.3	9591.9
802	7499.7	7898.3
2387	627.95	8519.7
6880	7246.9	6378.5
436	9929.4	5556.9
33	9600.5	5791.7
3	5870.8	6289.1
2222	9221	1764.2
5	3653.4	3181.2
1051	961.6	8370.4
3927	1059.2	4171.5
3536	8672	6257.3
530	3150.8	4685.6
7038	7270.3	1516
4062	9337.7	4248.8
2921	8285.5	6437.8
40	6990.8	9228.3
2079	9918	5332.1
212	9705.2	3622.4
14	5661.3	3407.4
29	1634.4	5164.4
1735	7507.6	1661.3
1744	8954.5	1206.1
955	9133.9	2975.4
6444	3494.5	8791.1
73	1663.2	7875
2185	2823	8096.3
577	4037.3	6659.9
484	3836.8	535.64
3768	4388.3	2336.5
5	8153.8	7725.1
2181	1180.2	9664.9
1117	7616.5	8595.3
282	2811	9728.6
6525	9775	5565.4
669	8415.7	5873
3877	6126.2	4010.8
1538	3771.7	3875.1
65	3446.9	9331.7
1975	3132.3	830.3
163	1009.1	5971.8
3171	1596.5	5148.3
7335	4739.8	8341.3
23	5635.5	4695.9
2987	6681.2	2317.6
1180	8241.4	6294.6
1726	8544	9735.7
987	658.98	1636.7
224	8993.8	6444.4
115	8416.1	102.2
2	4461.8	5647.7
752	1565.7	2726.9
33	6650.7	3113
217	3161.2	1364
886	4656.3	7966.5
1550	3260.9	544.1
391	3468.9	6201.5
4429	2559.7	2732.1
334	2950.1	9607.4
1138	6910.5	474.62
603	9159.2	3355.9
1179	2942.7	511.72
54	2126.2	4008
1650	9261.1	1377.7
212	2608.1	6437.4
186	1127.9	4160.4
173	4605.8	6648.5
6153	3149.9	6984.5
2387	2597	7414.7
1748	4212.4	3247.8
398	4238.3	429.49
494	4453.6	107.45
5091	13.608	8844.8
6568	5846	1962.9
1184	2127.8	4320.9
1250	7466.8	3896.1
2557	8083.6	5699.1
790	1325.8	8812.9
177	8699.8	5492.4
2509	1962.9	1473.6
2807	1960.5	6176.3
1216	7419.2	3872.9
122	1507.9	5436.5
96	1277.8	8291.8
6580	6216.2	983.2
922	2083.4	8420.7
586	8132.2	6979.5
182	1170.8	2224.8
1751	9293.9	2517.7
236	267.23	5781.4
5520	7559.6	5001.2
4264	7784.4	8683.7
4374	9040	8893.9
460	7699.5	2556.8
2756	3146.1	1867.4
2004	4485.8	2636.4
72	957.9	829.75
2186	2828	8104.7
140	6224	2051.9
448	7046.2	7973.1
41	1032.5	3745.5
136	2575.2	8967.3
3	9035.7	10.796
820	8609.5	8420.2
2096	3252.5	613.67
357	860.17	3458.7
286	5333	1014.2
1222	4754.4	4389.2
643	9236.6	2320.3
4038	8296.7	7448.7
39	7194.5	9081.3
281	4359.8	2079.9
529	7898.9	2207
1579	7839.9	3007
2635	8995.6	1960.6
7115	8116.9	8092.4
3985	9869.6	279.57
289	2794.6	8693.6
9238	3404.4	3397.8
306	7161.6	3152.2
702	8020.7	7035.3
121	1366	5457
5667	3675.6	5722
78	1640.3	7873.2
2491	4213.9	8439.8
5618	3401.4	1874.9
484	1071.7	8720.9
4302	7787.5	408.8
4069	5796.1	606.06
198	9628.6	7659.3
7025	2180.1	7712.5
41	4404.9	4690.5
1033	5896.1	1034.4
1887	8217.8	180.18
115	4955.7	4395.3
119	6414.7	4914
1752	8963.9	1809.7
951	8498	210.62
822	3038.8	8555.8
7579	1707	6311.5
627	6634.6	952.41
658	8481.4	8712.9
2586	5542.4	1534.2
805	7148.5	7979.8
706	3224.8	9437.3
183	5896.5	7635.3
113	2400.7	8162.6
3103	4733.6	2351.8
228	7614.2	4307.9
820	3918.3	1123.8
258	6855.6	5459.6
126	3159.5	9609.5
1216	7881.5	8171.8
8227	1337.7	9022.2
134	4934.1	1424
345	6362.2	6775.7
1309	3417.4	588.45
3580	5586.2	6489.5
83	998.56	3976.6
4616	9702.2	9537.7
1251	9001.1	9973.6
520	7828.3	5505.5
769	7675.6	2537.6
3070	8897.7	2117
44	235.82	6724.5
23	4673.4	4238.2
66	8338.2	8007.6
1425	3139.2	800.11
126	7244.6	879.67
222	7465.5	7692.2
354	1288.2	7230.7
316	7455	3374.3
709	2962.4	3466.9
2942	4105.5	4761.2
1000	9650.6	4137.6
994	2101.2	9231.3
58	7432.9	738.81
241	1392	5605.7
231	3044.6	6778.5
282	3281.6	9413.3
2162	3.6281	3764.5
3050	2631.6	9000.5
2096	8945	2577.2
393	160.84	3875
1122	3240.1	1486.9
1279	9809.4	645.16
1088	5031.4	6554.3
349	8708.3	3374.3
70	7230	2701
1754	4871.4	3852.8
22	5672	4701.3
2798	6677.8	3585.3
308	1858.7	1613.6
457	4729	7309.4
1285	1096	429.32
983	6271.9	9698.4
6169	1593	7982.7
2470	421.78	582.81
6301	281.79	5532.1
6244	2711.4	9922.7
11	789.29	9783.2
845	6756.5	6933.7
31	4137.9	9082.4
89	644.95	5683.8
4747	584.05	9294.7
1577	6741.3	980.35
301	9179.2	8359.9
741	958.61	9634.3
89	1400	7303.3
326	7226.8	7220
42	5922.8	4523.2
6472	2674.4	7222.2
36	9792.9	1390
431	4703.2	4870.7
3	3124.3	2026.6
2863	5091.4	8683.9
2630	8962.3	6465
1101	5594.6	9442.5
148	3675.2	1125.9
2795	2096.1	4695.9
2609	8916	6432.1
3449	91.122	4236.8
280	5493.7	6281.9
5602	3777.4	8627.7
291	6303.5	4905.1
769	6028.4	3422.2
2949	8927.9	6818.6
721	1765	8916.2
2191	3387.9	6117.2
4526	8746.5	7184.3
4158	3365.1	4708
380	6336.8	5752.9
7387	5940.2	7945.3
2386	1565.5	1123.1
67	8712.1	7463
1017	1811.2	1572.5
1627	9840.5	4368.8
26	7339.3	926.99
6552	343.88	7361.8
98	9654.9	5371.2
3073	4465	5504.5
384	6440	7964
30	3701.9	4689.3
459	8228.3	4259.2
761	4141.2	4820.7
6046	4218.3	9409.5
3510	7968	6948.4
4808	9287.9	5416.2
366	9593.5	5379.8
106	4543.8	1683.7
548	3668.9	5404.1
4077	3675.3	1635.5
104	445.17	3457.6
4311	6010.2	8373.3
2901	2313.2	4182.1
3645	408.04	7145
1156	4734.4	7327.3
46	1276.6	6742.7
322	7407.8	3418.3
271	764.14	3715.5
762	8529.5	2505.1
16	5160.9	793.89
6	7804.8	406.62
171	6647.1	2292
1419	6511.7	5610.5
112	5501.2	4536.7
3911	8298.3	7082.2
789	8656.1	6255.7
428	6397.2	2116.7
1459	1165.9	8351.6
289	7113.3	2884.3
2305	164.71	2305.9
2438	933.03	3418.5
211	7794.9	7831.6
392	8031.4	6746.5
127	5852.2	1844.9
1123	2834.1	8335.3
1001	1764.7	202.11
142	8336.6	7020.8
6681	9808.6	3465.3
7712	4052.6	6183.5
4860	8311.3	2242.6
4017	326.7	2809
331	8161.7	2176.3
1790	5089.9	5655.7
3	8096.1	6034.2
588	8068.3	1143.5
1426	5240	1580.9
871	1446	167.91
6800	6229.1	303.88
580	1504.5	2706.6
582	5275.7	91.266
13	943.89	9510.3
2815	7595.5	4960.5
1531	3942	2838.6
128	7431	3652.3
2587	9435.6	8355.4
3616	5710.5	6544
4743	1091.8	9991.2
764	8429.3	2470.2
1116	7825.4	8409.9
1044	1588.3	8079.7
521	9401.7	2469.9
243	5620.6	4499.6
30	3248	1922.5
534	4776.5	3541.9
4032	3953.8	5289.6
7747	8146.8	323.84
343	6985.6	5708.4
750	848.45	679.87
5418	5608.1	6705.9
54	1598	2168.7
759	6681.8	3613.8
167	2343.9	2931.8
397	5619.1	1117.8
1389	6007.3	8304.8
56	4217.5	8889.3
1596	8142.6	2965
1821	2196.2	4425.1
3933	2496.3	6843
1296	5183	1374.6
16	2984.7	461.88
9310	7220.1	9380.8
8250	1388.8	6965.1
5474	4248.2	5071.4
3930	2640.2	3470.1
873	8648.3	8549.9
809	7210.1	2812.1
326	4084.9	4018.1
61	7634.9	2556.9
1025	7005.8	435.39
68	6448	7915.1
146	2541.3	6869.1
511	9415	2460.4
2270	1414.5	518.59
173	3067.9	1241.4
5657	9006.6	6802
8650	6039.2	8042.8
1007	4951.4	6220.8
75	7469.8	4976
123	5794.7	4195.7
446	4865.5	7664.5
588	4804.2	5952.6
1593	502.61	7710.8
3371	2256.5	7666
3147	2348.6	4574.9
5159	690.9	9910.9
113	638.09	7995
1542	9563.8	9334.4
3248	2066	5586.6
4895	8161.9	8151.1
457	414.38	5781.5
200	7908.3	9311.4
2464	6704	5026.3
437	3527.6	8067.4
72	1557.4	5154.8
336	8515	5488.8
1090	5613.2	9539.2
509	1472.1	3814.1
992	4821.3	6634.5
8	4442.1	4166.8
97	1296.9	8266.9
319	4942.9	6876.6
560	8412.3	9357.2
32	7745.9	7818.5
1018	7906	3637.5
4880	9390.7	4998.3
11	4524.8	3394.6
282	3136.7	1775.1
243	5974	8395.2
223	1021.4	6722.1
10	9658	2217
744	5221.9	5194.5
1345	6040.7	6721.5
2410	2404.4	4150.4
1681	3723.5	2914
42	6771.4	3370.8
4636	6312.7	1477.2
1776	3415.6	3437.2
9214	9048	1344.4
56	3193.1	7619.3
812	7790	707.9
2551	4033.5	6357.8
2670	2899	4005.8
8	609.08	8742.2
589	689.08	318.7
336	6044.4	1630.9
179	9486.8	5053.8
2389	6579.9	2101.6
1408	7006.2	512.07
497	4107	4733.9
8	7128.9	9641.9
1322	7668.4	5730.7
248	9197.6	996.44
1375	758.64	954.44
76	2199.3	9501.5
152	3705.6	423.03
2671	2943.2	4061.4
4	8230.7	7685.9
1095	8308.5	8533.7
5213	102.06	8039.8
244	3775.5	1999.8
310	9611.2	9559.8
273	9746.8	856.77
926	6148.8	5965.8
514	4523.7	6029.9
194	2778.7	9769.2
424	9109.9	2089.7
9133	3875.2	1496.2
1349	2565.1	8991.9
754	3215.5	9217.9
491	6472	8835.6
369	9116.9	7051.2
2234	7000.4	1805
512	3046.6	5305.4
1595	9838.2	3382
139	2651.6	7669.3
8976	5536.5	4903.1
6043	7256.2	5475.5
4899	4732.5	3241.8
1850	6112.3	9806.7
744	4288.4	320.06
282	3201.1	9857.5
1561	2225.8	1485.1
1536	617.58	8504.3
811	3816.1	8891.9
6911	5888.9	7649.3
4139	9704	8843.6
342	8335.7	9352.9
5632	3595.7	9540.9
444	1095.8	7880.7
586	1438.9	167.79
6016	349.46	7304.8
390	8545.8	9472.9
7	4760.4	904.35
20	5621.3	6580.4
1545	744.86	5523.4
6021	624.01	2694.6
434	8854.2	1077.9
3833	5154.8	9880
1119	4819.5	7133.6
8476	1506.9	5087.1
5657	7343	5488.1
1105	5150	2001.6
108	6793.4	4889.9
2057	2473.3	8290.3
7770	9877.7	4921.6
405	9093.4	6355.5
174	6909.9	6889.9
697	5165.8	2418.3
105	6294.8	8095.2
93	4396.7	317.31
217	3677	2090.6
7535	8355	6437
1133	4533.2	2989.1
4157	3393	4735.7
584	1354.8	5299.6
1955	825.16	7512.1
142	6602.6	6712.3
374	6556.8	2447.9
1939	5400.5	8163.2
1016	3122.2	7625.8
3390	9503.1	2143
80	4379.8	9802.6
32	4506.2	9211.2
697	1690.1	1745.5
7469	9874.5	1532.1
235	6907.9	3126.2
297	7663.6	35.492
171	6094.9	1151.2
8	4468.8	9660
37	9354.6	4491
249	6502.4	7860.7
8070	4790.5	9673.5
3154	2751.8	8016.4
15	3072.9	1250.3
14	902.56	2436.3
1298	5130.2	1379.7
4018	4479.3	7725.6
4110	7066.9	6488.4
1868	5073	5564.6
880	8300.4	8539.5
54	5880.8	5540.5
1267	905.57	2982.4
9562	5769.6	569.09
2607	8883.4	6425.1
1264	8291	2999.9
431	9933.2	6524.4
3285	597.38	1940.9
1813	9042.2	8657.2
2463	6705	5059
8048	6190.9	236.69
2157	6826.7	9768.6
1858	5270.9	7120.5
79	4461.4	1222.5
710	4625	9413.6
667	2443.8	6003.2
9840	2116.2	7940.8
49	1071.3	791.99
11	9543.9	7116.2
137	9542.4	5118.9
173	4159.9	6196.7
271	1404.1	5355.2
671	3720.9	4706.1
753	5441.6	4057.3
2398	9447.9	2308.4
4088	2479.9	4059.3
410	3230.8	7137.1
1023	4875.8	4758.1
124	4644.6	1509.2
694	2665.1	3495.1
6598	9749.6	3320.2
215	6372.4	2948.4
213	9747.4	3634.1
653	6486.3	2824
951	4945.9	3870.2
1539	1338.8	8712
943	2199.2	5069.5
7735	744.17	8287.5
8674	6408.6	5900.2
1537	8862.2	175.9
986	647.82	1607.1
605	7851.5	8545.9
4125	2238.8	1678.7
323	3726.3	5681.8
161	3798.2	5372
263	8325.2	4843.3
413	6534	3460.2
4685	656.53	1681
465	5157.4	605.5
2831	3399.3	839.98
2575	2624.6	2565.1
694	1726	1818.6
273	7812.1	7923.5
172	53.469	552.08
9040	7751.4	7158.2
958	3642.8	3330.8
79	7751	3579
5731	1490.7	8132.9
1492	9538	9295
1869	5557.7	6723.1
1549	756.75	3424.1
2310	8658.4	3924.8
557	703.7	846.99
69	9591.2	888.06
9617	9903.6	1539.6
407	8996.2	6369.7
1893	8441.7	3756
276	1282.4	6999.7
52	3224.5	4082.8
29	3042.1	733.55
1629	4604.1	1252.7
88	3241.3	4805.2
5662	2547.1	7137.2
11	8075.7	4192.3
9	9501	3474.1
9566	5708.3	594.31
1658	6885.3	1940
5101	4954.6	7917.9
1686	5836.8	6882.4
55	9092	4354
1802	7392.2	9576
4368	4063.5	3605.5
452	7111.9	7923.3
1324	9941.4	2846.7
21	6555.9	6164.3
2165	3262.4	9892.6
1721	173.68	2239.2
1477	708.57	9985.3
2199	8171.9	7664.2
2833	4239.4	6148.1
2087	6393.8	8399.7
2669	2919.3	3964.4
4373	7952.2	5328.8
1661	4996.4	1815.4
1092	2584.3	6859.6
351	6072	1697
4352	7299	2601.5
407	1038.4	4482.2
754	4106.1	6876
25	4507.4	2490.1
86	4558.4	3729.6
473	4361.9	3479.6
1688	8483.7	3724.5
6504	1609.3	5585.5
1425	4083	4500.2
275	5211.2	7134.9
91	4022.6	5938.1
243	9742.5	1244
51	8897.3	6425.3
677	4253.3	1916.6
184	2547	7604.3
7122	8141.7	8126.5
2	660.29	8725.6
3237	9570.3	8021.6
1987	8632.5	7073.8
2501	2957.5	529.33
163	7552	7593
5662	6239.9	2794
1094	1769.3	6830.5
43	8125.8	1198
747	5057.4	6116.7
454	8051.3	1085.1
3443	5704.9	6566.9
9393	5097.6	6779.4
1661	6761.9	4998.5
1064	4314.1	6649.6
1102	3815.4	9728.5
2217	4301.2	5028.2
405	1625.6	7976.5
1187	8908.9	6473.9
161	7125.1	6119.5
7346	5915.7	2176.1
273	6869.7	6468.1
1056	9791	1684.1
247	6655.5	9341.5
2496	2600.7	1855.6
2101	3236.7	606.08
4909	2676	3765.6
260	3345.6	2770.5
625	3948.4	2836.2
85	2727.6	3001.1
53	1321	9522.1
268	5216.6	7171
7398	3001.2	498.52
119	6904.5	9697.3
2910	1319.2	6507.4
83	1234.9	6999.6
818	490.11	8764.7
252	402.5	4364.3
67	2517.4	4683.5
27	4311.6	3977.6
14	3967	8374.7
3020	7935.2	5683.9
2	437.98	589.85
14	2207.1	5865.2
1727	3307.3	7202
5607	7538	7268.7
17	9313.5	7226.2
2470	2131	387.03
4238	2262.3	6019.1
2031	5052.4	6127.8
999	381.11	7898.5
31	5321.8	7440
221	9202.3	4858.6
3914	3374.6	2161.4
1722	5731.3	9612.5
6582	6168.9	959.08
193	4069.6	2873.1
4139	9919	2587
136	2681.7	7684.4
2096	1897.9	5840.6
1959	8190.3	3617.3
986	4618.1	8041.1
1311	7659.5	802.04
1465	451.51	6904.4
61	9062.7	4387.1
697	46.801	4397.4
1546	935.02	5487.7
685	536.62	6825.3
2767	1146.5	7459.6
1295	5210.8	9696.5
53	8798.9	3822.1
770	6745.4	569.3
753	3192.6	9121.9
2338	8467.3	7697.9
382	405.96	7232.7
109	4729.3	1447.1
547	1272.4	6959.9
906	3814.5	499.25
115	2521.3	4671.4
3387	5714.1	9932
4897	3603.5	1922.9
39	1904.4	9160.4
1586	7576.3	4432.9
3672	6742.4	6700.3
2121	7857.2	2923.3
249	9199.8	547.96
643	9335.1	5107.9
8063	4133.4	3140.1
5006	9360.6	8676.9
2129	3634.9	9128.6
742	2477.9	7543
1981	3858.7	2802.1
2329	4419.1	4038.4
661	3268.9	4321.1
6852	3398.2	1798.4
366	5402.8	3729.5
7032	8924.4	1943.5
5260	5110.4	9481.3
1826	7900.9	3350.2
1894	5036.5	5566.8
4734	6241.3	5973.8
3390	5694.2	9982.9
5372	1579.8	5170.2
1410	996.11	5873.7
7367	4651	8275
2752	1200.3	9782
286	7110.4	2914.8
1102	9958.9	8918.8
602	4179.5	6173.3
1418	6829.9	2716.6
992	2645.4	7196
1954	4793.3	9468.6
2895	4094.3	4720.3
1473	5774.4	934.15
4176	9355.4	2106.2
57	614.44	9399.4
214	8522	5891.9
519	1501.7	5759
671	8392.6	5823
333	2967.8	9619.7
4103	3508.1	180.29
3451	3458.3	2229.4
7795	7450.1	807.61
167	4617.6	8291.9
1634	56.598	1110.7
2399	9434.3	2325
230	2497.2	79.41
819	623.99	7787.7
455	6607	1056.9
35	9894.3	4757.1
293	7299.1	4556.9
399	9812.8	862.68
1539	2425.9	7024.2
922	1038.1	5106
307	3828.3	627.94
1429	4053.6	9494.8
4979	4506.1	8074
617	4069	5566.1
1576	5445.1	5826.7
179	692.46	5567.5
2138	4606.2	2997
290	874.69	600.79
53	2010.3	7390.6
9	3360.8	6661.5
529	54.865	5147.1
1769	8491.7	6953.9
3633	9024.4	1360.7
1560	3791.8	9512.8
5279	5239.6	4766.4
988	6203.9	179.61
1600	9818.3	3413.4
4666	8790.1	7215.7
2660	9297.1	1709.8
214	7110.9	5772.6
2214	4281.4	5040.9
47	3512	4804.2
1567	1695.8	1891.6
3571	3489.4	3589.2
3865	287.15	2810.4
556	2245.6	7383.6
1461	5221	511.12
2053	4758.9	2232.7
299	5416.3	1811.6
2825	6930.2	8683.3
2087	2143.5	3326.9
8	6771.5	5093.8
388	1434	9100.2
206	6348.3	3235.2
3715	3700.1	6615.3
70	8921.6	6608.5
580	1194.9	3569.6
560	9268	5514.9
151	3508.7	2008.8
3629	3294.6	323.44
21	5673.2	6636.1
160	9768.3	4759.2
571	2056.7	1937.8
600	9883.1	1891.9
335	3000.6	9633.3
5733	5259.8	4729.4
721	2891.9	7830.9
2935	44.454	4389.4
1020	5361.2	628.7
37	358.64	7372.8
3931	4465	8568.3
259	7069.2	7198.8
732	5531	9652.5
713	6981.4	6171.6
8333	3092.9	6397.9
7172	9936.9	6472.9
3197	5226.8	1036.3
2035	4613.7	814.06
2641	8953.5	4.633
224	3203.9	7280.1
414	6966	1141
7176	5209.2	6117.6
2316	8230.8	1619
63	4630.1	2447.1
7121	8299.7	9754.1
4266	4613.8	7210.2
344	9055	9005.4
294	3653.8	2652.8
1715	8739.6	1926.4
1275	808.71	2042.8
504	1784.6	9228
4439	9895	2232.5
142	3183.5	7149.5
2594	1813.2	6802.1
1181	2633.5	4633.2
53	9453.4	9792.1
126	5907.9	1933.4
4458	8055.1	5009.7
1159	4804.7	2476.9
884	2182.2	2288.9
3570	3503.2	3606.3
378	8790.4	3250.3
284	3656.8	2792.9
392	9050.5	8863.1
2473	4369.7	8189.6
963	5751.9	5169.3
1910	2149	5460.6
383	6353.5	5689.8
77	1496.4	3244.5
9	9743.7	7682
226	4299.6	4836.4
1347	5276.6	3960
4432	2564	2715.8
3232	3986.6	1960.5
1631	2989.4	1478
693	7664.2	5818.6
6040	9335.3	396.94
832	2831.1	2319.6
1804	9115.8	1522.8
507	3475.7	9267
5082	3169.3	87.88
617	2204.4	4432.1
2058	2528.2	8346.8
573	4635.9	4434
7670	6638.8	4848.4
79	8216.6	3076.2
993	561	1619.2
3988	3225.7	162.17
19	7788.5	696.29
2912	9495.8	5189.1
596	1175.4	3519.9
1439	5803.7	779.96
289	1191.2	869.05
1611	3972.6	3772.4
184	1059.7	7236.2
32	6448.9	9963.8
907	7721.3	6021.9
250	3082	5816.3
2985	2334.7	6020.3
2472	4429	8213.3
267	1692.2	2887.7
97	3622.5	9627.3
8850	7640.7	2263.2
658	6069.1	1259.3
6272	4332.6	9511.6
232	2407.3	3104
138	9367.1	8719.2
240	8687.8	627.57
814	2703.6	6034.3
591	2387.1	8631.5
4847	3958.5	5241.7
1406	9096.2	2771.6
4149	7342.6	1484.4
1315	5021.1	1827.8
8	6033.1	5819.8
342	3033.6	3838.6
591	5901.3	6597.4
2059	2189	7505.3
247	3042.6	5770.2
846	337.62	6956.7
1443	9035.6	2810.7
2486	8276.3	8697
157	9643	2697.1
609	3047	8671.7
1567	4501.3	1341.8
782	5142.5	6514.4
294	1103.2	762.24
5132	3426.4	197.3
3598	5816	1999.4
118	3373.5	5037.2
1013	2560.9	7104.1
352	2300.8	7962.5
1168	5935.6	958.37
57	2649.8	7313
3216	874.91	8622.4
3159	6007.2	5918.3
210	8418.5	7668.2
5356	3813.1	9744.9
3329	6623.3	524.25
583	1372.4	5301.7
4652	4369.3	8534.7
17	6409.5	7924.1
[truncated: 11,517 more rows]
