# Supplementary material for: Verifying molecular clusters by 2-color localization microscopy and significance testing
Source: Sci Rep. 2020 Mar 6;10:4230. doi: 10.1038/s41598-020-60976-6 (PMC7060173; doi:10.1038/s41598-020-60976-6)
Supplement: Supplementary file 2 — Supplementary Information2. [file 41598_2020_60976_MOESM2_ESM.zip › 2-CLASTA-master/Simulations_testdata/random/locs_labelA/random_results_sim_7_locsA.csv]

frame	x	y
159	7752.8	2444.6
4966	7398.4	5917.4
1711	8344.4	7502.1
833	9057.7	5051.5
353	3803.4	337.99
164	5640.5	3252.9
1914	7414.4	5973.4
123	6677.3	6086.6
7568	6517.3	4930.4
193	7264.3	8950.1
4725	7481.5	9326.8
5	1230.8	4543.9
13	2515.3	2562.5
238	1720.3	7895.1
32	8200.5	6781.7
89	5115.6	4694.2
897	3570.8	4116.4
157	1592.8	653.76
116	4345	5301.3
1317	6733.1	2653.4
5627	7520.6	541.65
1859	3805.4	9368
1477	8696.4	3967.5
1712	8327.9	7484.5
27	5181.7	4695.5
2019	9820.6	5293.5
252	5122.4	9809
413	3483	7032.9
1577	3431.3	2585
143	2917.5	7212.2
2665	6925.8	7564.1
470	5030.2	8507.1
32	8910.6	5745.2
3296	8459.8	5405.7
161	7024.7	3141.8
4845	4889.4	8975.2
7580	2787.4	508.85
5363	2648.5	7239.3
463	5005.8	5471.9
113	5919.9	6759.8
2265	6721.2	5151.1
593	9220.3	8185.9
7796	6849.6	5645.9
3918	5545.4	2742.7
2606	1877.7	5982.8
967	8685.9	1711.3
1339	656.68	4723.8
334	1405.9	1486.5
54	4007.7	5445.4
339	1994.4	6640.7
160	3102.1	4124.9
2937	9993.6	679.34
2886	5767.3	3894.4
5068	3665.4	1806.6
427	4257.2	4979.7
6851	4382.3	3475.2
2756	4907.2	4203.5
116	1020.7	8661
285	2308.8	4071.7
2664	5060	3911.4
277	9664.8	1475.1
518	4943.5	1352
409	4353.2	3482.6
4440	6375.7	7494.4
684	9738.8	2621.9
465	7019.4	7041.3
4775	6031.4	4238.5
7083	870.15	4406.8
219	3728.8	1002.5
2171	9537.8	8099.6
274	4770.5	6832
1340	1057.9	5032.6
2047	8299.6	2668.9
2041	1760.3	7811.7
2428	2469.6	4109.8
663	4951.7	5537.5
1067	6238.9	8395.1
1123	9841.9	3233.9
25	8671.8	4265.5
622	1212.2	4510.7
346	1030	8734.3
21	8074.1	8605.8
3734	9807.5	862.87
3135	17.189	9720.9
6367	3228.4	2834.5
7582	6263.3	9942.6
63	5671.9	6552.5
78	4319.7	9850.9
56	3217.2	6912.7
36	6405.6	6071.1
3083	8842	9501.8
652	4622.6	3186.6
1958	9641.6	9563.4
4803	9497.4	6413.1
6616	9387.6	4505.5
32	8111.5	5647.3
9282	5499.6	2741.3
3188	6236.7	1010.9
450	3494.1	9566.3
1167	5514.1	2429.8
75	5388.7	5551.3
117	2189.4	9879.1
2514	8048.7	9262.4
136	2402.8	8427.7
4106	2955.9	9023.9
121	9500.7	9209.8
307	3098.1	7361.3
1688	247.27	4232.1
192	6423.2	2092.4
522	7840.2	1329.5
2337	3436.6	2716.5
4138	8920.3	9365.7
192	1475.9	2233
1252	3431.8	3823.1
2996	5279.9	4417.1
374	7195	3809.2
1221	8148.8	722.97
433	9850.4	3100.2
952	9839.4	2822
844	773.02	7186.9
523	4865.5	9636.6
3371	9727.6	6945.9
2196	7531.4	6919.7
4921	5333.2	6901.4
4366	5733.5	8635.8
397	2571.4	8289
1181	309.07	7576.7
150	9523.3	7790.2
1526	5015.9	8951.3
1956	7405.7	5017.6
6856	9572.5	8413.3
6077	2451.3	9818.8
3321	3756.2	8369.4
4241	8311.2	986.69
5340	5749.6	6549.6
209	4440.7	2827.2
425	844.29	404.42
547	2511.3	3473.7
665	4007.7	9549.3
6368	2205.4	4299.5
5074	3642.6	1845.7
1252	584.44	3041.3
27	2563.7	6991.1
246	1846	6756.2
3328	8489.7	4874.7
1501	8150.6	638.97
7947	8187.4	2958.3
238	2231.3	5950.9
79	1636.7	4105.3
615	1584.8	5571.8
8329	5706.8	3649
1989	5364.7	3900.4
720	6874.8	608.17
123	732.97	513.28
5423	950.37	5531.5
483	6119.5	5895
317	4604.7	8866.9
675	5456.3	2983.8
1098	3336.4	1623
9177	558.22	3198.4
66	1080.1	5627.1
1251	766.91	1156.7
1918	7058.6	8281.8
4675	7884.2	8871.5
1928	7934.9	218.11
668	6288.3	5224.4
1777	7087.7	9401.1
4473	9387.4	7327
241	4598.8	2756.8
4139	1273.5	5074.9
735	5145.7	9172.5
1537	8259.9	5924.5
60	9272.4	1911.2
432	2298.3	3711.8
808	1413.9	5202.7
2353	1922.3	1073.6
701	9972.1	4246.7
2220	3000.5	2808.6
1247	5540.4	7387
1809	1475.8	408.66
5683	9935.6	3235.6
30	6535.6	9438.3
18	5359.9	1424.5
2745	258.83	5058.7
1357	4545	3360.8
101	5628.3	359.84
7482	9639.4	8400.2
6325	769.5	9777.7
116	3108.1	9743.9
1135	8626.7	4695.7
2022	9781.4	5332.1
2615	6212.6	1452.1
529	8572	6920.8
225	2504.5	2541.1
146	3636.5	780.35
1322	1068.8	4111.1
9682	9048.6	4485.5
2516	6147.1	8422.2
6162	3829	5630.6
1852	6274.2	8435.6
3780	2331.7	822.63
109	5495.6	4056
134	80.721	8622.5
1759	3310.3	9077.7
1521	6946	1016.5
19	776.41	991.71
374	2709.5	7212.1
1857	970.43	7661.9
6519	2871.3	877.39
929	5480.5	2224.3
500	955.71	9719.4
364	6107.4	726.8
168	1546.2	677.64
255	5777.9	1881.6
3200	5766.7	1065.9
2198	6535.7	7084.9
538	1604.5	5811.5
845	3109.1	295.24
978	2084.5	2491.2
19	5381.8	8950
795	6532.7	8082.4
3030	7090.4	8178.3
336	855.49	7861.7
436	2947.8	9345.4
569	7137.2	997.2
333	8982.6	8608.6
342	9925.7	2727.2
241	2192.8	5936.8
221	6092.6	8302.2
1214	5701.7	4223.7
352	5458.3	844.16
699	6798.9	4293
601	4271.7	5395.3
8650	9018.3	2115
2001	1073.4	4104.2
3678	1997.2	6694.5
2271	182.17	3672.2
1101	369.27	949.5
66	4460.7	2238
6357	2205.1	4230.5
8099	867.09	4387.7
88	3253.8	7949.3
1012	6015.7	6554.9
6669	8891.7	9748.7
820	7314	1379.4
740	2416.7	857.16
77	8625.4	2229.8
694	1561.2	5597.3
4826	2713.3	7213.2
5774	3077.9	3823.5
4690	7017.9	8209.5
433	4043.3	7078.5
4073	5308.9	2963.2
47	4973.5	7116.8
5082	7061.4	8977.7
637	5442.9	7584.9
869	5709.6	1915.5
857	9493.8	462.18
3397	4687.5	1421.8
4028	1496.9	3485.2
34	7315.9	2606.9
244	6319.1	7870.1
1164	3718.9	4514
1315	8355.4	5365.8
170	7681.2	8415.3
8736	8661.3	446.08
803	1371.7	5230.4
112	3721	6454.1
102	4662.4	7042
466	6958.5	7028.9
688	6799.5	4633.4
573	8811.7	4414.1
269	8384.3	2675.6
226	8189.7	2523.7
433	7385.6	3340.6
8692	6816.2	6931.1
3380	9039.9	4364.6
84	5075	4535.4
29	1143.2	9087
497	8006.5	2121.5
3	3327.8	2622.8
2936	5327.7	6091.2
4235	8352.9	9273.3
852	8187.9	7549.3
430	2104.1	404.54
737	4136.1	7503.5
1475	2936	7605.3
2278	8283.5	767.63
4609	3201.3	2286.6
2375	2884.4	4391.9
4252	834.41	1954.2
136	8834.8	5915.9
521	1047.5	2369.7
7167	708.03	6330.5
89	3720.8	7872.3
2664	3304.2	2103.5
230	98.314	4581.7
6680	986.43	2949.3
851	8233.3	3360.1
635	4053.3	7590.9
3694	2264.1	4278.8
713	8030.5	271.12
291	53.169	3629.1
874	9288.9	9198.1
94	2145.2	5406.1
31	4641.6	9234.6
149	6051.9	5119.4
2196	4582.3	1214.2
7463	5697.8	6089.5
94	7851.9	2856
866	9246.5	7297.8
20	5820.4	6202.5
46	3825.7	3092.3
1681	2994.7	9697.5
794	270.8	8359.7
173	5653.4	5022.9
3550	8492.9	7186.9
86	1004.8	7384.8
4196	7893.7	7400.9
8662	7219.4	1513.2
2377	2858.6	4404
8427	3451.4	9406.4
1776	9851.4	9331.8
4873	2427.2	3276.9
969	8512.5	3655.1
106	4206.1	9774.4
2131	8660.8	9261.6
3837	977.11	759.41
4356	813.08	6061.8
242	6455.6	5.8059
2923	5526.5	822.25
4967	4372.1	8588.8
1237	7289.4	9972.1
1	6423.7	7297.1
116	1901.9	2178.7
6921	6638.5	6607.1
21	7921.3	3449
8432	3434.4	9401.6
6586	9447.1	4489.8
139	1192.7	5776.1
687	5068.9	5097.1
1106	2461.6	936.79
455	5670.3	7983
446	6834.4	8250
5080	8635.7	9511.4
264	7206.1	7995
7685	5128.1	2873.2
25	2869.6	7040.7
44	3447	5560.5
732	3657.5	9577.8
458	3238.6	4728
1426	4689.4	9097.9
1143	9528	6029.7
20	8995.5	4525.1
832	6986.9	2517.3
1806	2029.1	9812.9
135	9959.4	8731.1
6551	2262.3	6863.5
1720	4865.2	3987.8
1089	3337.2	1603.6
9211	585.44	4056.4
2878	7139.8	797.09
3908	7955.8	2672.7
516	7134.6	4318.8
140	6772.4	6054.7
1535	9967.2	196.26
4293	535.66	3709.9
623	5836.8	9777.7
535	2000	3440.9
2833	1707.1	7797.7
127	7991.6	4326.3
34	9931.9	917.98
314	7639.3	5306.7
3927	6963	6579.2
1926	8394.9	3754.2
2226	1085.7	7401.9
158	7193.7	5685.4
4085	5276.8	2956.9
289	2410.9	1539.5
5989	9446.1	9661
298	8604	1861.5
36	8212.4	2262.2
553	2491.9	3419.8
148	275.06	3237.8
813	4555.4	6798.3
899	5230	5707.7
154	8661	6872.6
5198	4764.8	4939.2
86	6981.5	6223.7
734	3062.3	2384.2
7339	687.19	6308
6378	6452.3	3757.1
1964	9391.6	8295.1
1310	1529.4	1070.4
4286	9460.7	8427.9
1565	365.1	8257.3
6929	1931.3	6568.6
4623	7700.7	3821.4
426	9042.5	8201.3
532	2597.9	6590.7
573	5093	3634.6
1537	9994.3	212.28
7009	8749.9	5804.4
739	2828	1241.9
1966	9611.1	8977.1
12	1898.6	116.9
1323	7805.5	3656.4
252	2675.1	456.9
2014	6184.6	7104.9
492	6034.4	3993.1
17	7124.9	4309.1
4444	1170.3	514.81
7537	8590.3	9557.1
2181	7043	8238.1
1652	3928.2	9932.6
1154	5170.8	4736.6
916	893.26	7583.2
21	3463.4	8707.8
1861	5626.3	9406.4
324	9465.4	515.01
8207	978.25	6969.1
3534	5397.7	2838
32	427.1	3502.9
4148	8074.2	9236.6
204	7085.9	2057.7
112	3919	8393.4
2096	528.62	3137.1
1338	5833.9	1183.8
114	4575.8	6974.1
1217	1009	3735.5
8406	507.09	9881.4
133	8861	4460.7
78	790.54	1166.4
2182	1269.4	8165.9
1098	7891.7	1383.1
6553	2253.5	6857.7
1537	8825.2	4555.5
5209	2519.4	4383.4
65	3950.2	2994.6
70	929.13	7636.5
205	61.227	7660.9
575	6014	192.13
62	70.521	9933.7
634	7526	1130.6
979	4477.2	4342.5
799	4794.7	1183.6
535	4137.6	9625.1
838	332.92	3780.8
1149	4474.3	1827.2
3714	6368.8	8003.8
1571	9542	3457.4
1101	4474.9	283.96
5776	6259.7	3970.9
1779	5092.9	8687.6
755	290.28	3740.4
993	4822.1	2169.8
863	6917.9	6295.4
227	4517.2	2179.8
345	1724.2	4421
198	7832.5	5894.7
204	13.483	7719.9
9863	1695.3	7913.2
895	4771.5	2654.8
2291	7658	1960.5
4049	4161	4631.2
1960	6539.2	9626.1
68	4872	9555.8
4598	5213.9	2295.3
6205	2012.3	6917.7
438	5630	6694.2
1363	3426.4	9412.5
405	5321.4	6799.9
906	1767.9	4829.4
955	8916.3	9341.5
6053	3961.5	279.55
3191	9474.9	6459.9
883	9596.5	3707.4
50	6658.7	7902.6
3024	8796	9572.8
2730	8308.6	9937.9
205	3630.2	9163.1
138	2946.9	6952.7
961	4162.8	4082.4
45	7530.3	8145.9
2441	3458	1714.7
3	2855.8	1447.4
1220	8157.3	685.05
748	7233.6	3846.9
162	6242.1	3925.2
1139	1079.4	3970.2
2072	6968.7	5812.3
3612	4204.8	9662.1
1203	3179.9	6037.7
2417	4213.5	9555.3
809	2108	1779.7
1610	8094.1	6279.4
181	6666.1	2936.7
1773	8773.4	8001.8
7	6999.3	3489.8
1078	5133.7	8518.5
5902	5701.1	366.92
165	9584.7	6357.7
371	4023	100.34
871	8035	2894.6
66	2983.7	670.65
1846	3157.4	2404.5
611	1220.4	7432.5
306	9244.6	3128.8
2043	95.323	1173.7
411	9222.1	3381.5
556	4809.8	9354.2
430	974.27	4073.7
6053	1928	2506.4
5181	2377.7	7362
570	895.42	4317
7216	8864.6	366.38
582	6280.3	113.51
1471	1817.5	2128
74	7054	9829.9
2500	6755.4	1605.9
1109	4033.3	116.11
3168	9445.3	6130.5
209	5294.9	3949.6
2242	5095.5	1967.2
16	9327.2	5843.8
1138	1059.4	4034.9
1288	4558.1	9340.6
1700	4885.5	5494.6
3151	3546.2	606.3
232	9174.2	1151.1
195	5338.9	9755.3
34	2955.4	8095
2430	8533	2058
661	2247.4	6365.2
8028	3485.3	3046.7
1776	8824.5	8025.6
86	5994.9	1141.1
1924	5826	2684.5
4784	9779.2	5643.7
5297	6400.3	3811.9
337	8975.2	5268.2
221	8192.6	8603.9
401	9143	3797.7
2	5299.6	1255
4751	3656.7	6815
4284	9477.9	8478.2
1598	8368.6	4087.9
223	775.81	6948.8
959	6941.1	8692.3
69	8020.5	3658.4
9225	234.7	8451.8
4685	6951.9	917
4187	2968.7	7416.8
4288	2190.6	779.62
495	8147.7	3835.4
5341	5670.5	6543.7
143	9876.8	1730.7
28	7276.4	7054.9
6930	4288.8	3035.3
1630	1191	6045.5
123	9698.1	2052.3
315	1617.1	674.94
211	1569.8	1995.8
4493	1604	5859.2
6562	8613.4	8038.9
113	7944.6	4571
785	112.58	4617.7
288	1415.2	7489.8
1578	6029.7	4129.4
496	8958.9	196.2
6970	9054	3990.5
1063	2533	9543.2
3024	494.44	7613.1
2140	1861.4	1704.2
799	8865.7	1065.1
4560	5128.8	7860.1
1609	7439.7	3854.5
1536	7820.5	5894.5
480	2437.1	5872.3
2498	9571	3057.2
1068	6254.6	8410.8
4880	4460.5	4896
577	5198.6	2214
1166	5766	6523.1
213	3840.8	745.28
70	2556.1	3555.2
280	5923	3668
2643	7085.3	780.92
101	1107.1	2387.2
35	6633.5	9383.5
840	9949.4	8894
2983	7.511	3170.4
1326	5257.1	6668.4
1618	4321.8	6877.6
55	9852.2	3109.6
1348	4083.8	9777.3
481	367.35	7193.4
1575	9543.2	3423.1
474	3036.4	9537.2
1460	3155.4	9510.5
531	6132.3	6885.9
2470	2555.1	9438.9
339	7677.2	5480
51	8951.5	2114.3
1363	572.89	3683.5
73	2934.1	3289.1
2197	4662.7	1258
29	2512.7	4241.1
898	486.96	9516.1
1373	6103.7	3118.3
1750	5623.3	6579
14	8353.9	5342.4
5951	6109.1	498.01
68	882.69	2633
1059	3602.4	828.31
604	1539.2	5557.1
4554	4969.6	5848.4
1806	5078.3	3676
2452	8650.2	9644.3
722	1613.6	5780.2
1639	1521.5	4642.1
388	9641.1	561.54
4991	4361.8	8589.6
31	6289.6	5358.6
126	4259.5	7529.5
706	128.98	6603.9
376	2592.8	6472
55	4070	5485.1
4305	9485.7	2734.4
7683	5132.2	2890.4
9516	4579	6190.8
6308	4595.7	3121
51	1328.7	3577.7
226	2476.7	2635.9
8661	7173.9	1441
1633	5445.1	2188.2
1111	7897.4	7911.1
1290	2321.7	8724.8
2002	3515.2	612.8
459	3309.6	4760.9
688	1706.4	7903
79	9591.2	5884.1
1281	4794.2	8051.9
977	6424.7	8427.9
37	6889.2	3716.9
451	1246.2	3708
127	6291.5	1268.9
5474	9348.5	1257.5
3047	4971.6	8981.2
32	4803.2	2690.4
830	1500.9	45.804
2057	3646.2	2688.2
9367	9713.3	3545.7
2304	2225.4	174.99
1278	5740	4259.9
230	1582.5	3176.5
1324	5309	6624.8
1126	9143.1	6300.8
7602	4401.4	2491.9
5947	6669.1	9294.1
2504	2883.2	4409.9
521	411.85	2401.7
1627	306.62	9713.5
7208	4769.7	8134.8
8990	1188.2	7140.9
2428	5702.2	7532.4
1328	9387.5	9632.2
1416	1373.8	5220.8
5	6316.7	4976.5
1346	4292.8	4286.1
6185	4783.6	9214
82	1164.4	7911.2
511	2791.8	2948.1
156	3135.8	9018.3
137	8048.4	8808.7
4286	8605	1485.5
3768	9396.1	2630.1
684	8442.4	8191.2
1167	4019.5	9321.1
505	8016.8	6690.9
1955	6618.3	3884.3
794	928.65	452.51
6	1451.1	5102.8
2295	2616.3	4470
1123	8978.9	3679.1
5926	6427.1	7129.8
9921	1744.7	7873.8
2886	6029.3	2497
1194	1250.2	8756
7192	6863.1	6987.9
1228	1060.1	2372.7
1385	298.85	2446
245	9458.3	92.147
37	4422.7	7875.5
575	4366.9	1329.9
4456	812.75	4306.4
627	5664.3	1172.8
22	5104.2	939.57
10	226.91	5294.3
5881	9605.5	2572.7
2337	8158	6347.2
158	7522.9	9451.3
214	2133.7	7323.1
4975	4244	927.71
3235	5217	3047.4
1053	4005.8	6074
122	4800.8	7341.4
1361	415.24	4021.7
3284	5167.8	230.68
1534	5350.3	3556
960	4231.8	4113.1
4	5670.5	6739.5
602	5180.2	2275.5
2627	3852	5932.1
1395	8528.4	6807
427	895.87	430.25
13	2718.5	4148.9
307	6653.1	3116
130	3480	7087.6
1309	9203.9	429.62
1985	9659.5	9589.5
1211	4641.8	8678.2
141	966.68	5929.9
8482	5470.4	2955
6251	8126.9	7679.7
5638	4410.2	8566.3
2153	7452.6	4803.2
1150	7067.2	9158.1
340	8113.7	6602.5
1530	1102.5	4192.6
3863	4211	6320.2
9222	257.96	8434.7
2191	8149.9	3277.5
5343	2936.7	6943.1
1025	3016.3	1642.2
29	3244.5	8749.6
8781	5117.2	2949.7
9031	9047.8	202.25
130	6489.6	378.41
791	5059.9	2674.5
8710	2493.5	5236.2
3571	2985.6	2737.6
393	1495.2	3220.6
2745	36.518	1815.7
6693	6665	6598.7
8290	8186.2	1984.8
488	2282.6	4275
235	7926.1	8645.1
4444	506.34	7315.3
78	6534.8	9040
262	5972.2	9670.2
3211	9762.8	2618.1
104	6195.6	5708.4
1292	7462.5	8058
336	9048.3	469.2
186	4670.2	6220.5
1739	9947.6	8683.5
721	1652.4	5792.7
76	321.82	5091.2
7484	5439.2	2184.7
107	1046	2106.2
13	8350.2	4203.9
2364	5893.8	4171.3
170	2633	6801.2
4106	9714.1	3846.3
2475	1775.3	251.13
188	7303.3	8918.4
9916	5684.8	8685.1
1241	5241.4	6636.4
173	8853.8	971.15
568	9175.9	8368.6
74	2976.2	3375.5
683	9109.3	173.53
1792	5226.2	2016
1987	3921.1	6072.2
3922	1246.4	4430.1
1905	8139.1	2550.6
902	5336.4	6442.6
1108	8247.9	1339.4
1899	6330.8	5309.9
5579	5738.7	3640.5
88	960.31	9073.9
8116	2753.6	1739.9
593	6302.4	9611.9
460	7558.5	752.12
1242	6263	6001.1
236	4095.9	9979.1
1003	5350.1	231.63
104	4389.2	2710.1
8264	3738	8376.9
7782	6835.7	5580.3
2282	6410.6	8688.3
9067	8989.6	4496.3
1757	4230.3	1454.8
3330	1934.5	5102.7
105	1704	5843.4
1876	6654.6	7210.4
118	4310.8	5311.6
2321	5560	2464
3410	7198.8	3277.7
66	8476.2	9342.5
3542	7878.9	506.88
1841	6633.8	57.168
4105	4321.8	5864.3
500	8110.2	3889
1189	3769.4	7320
1156	2595.2	2566.7
7367	6711.1	7909
2269	2098.9	716.89
60	1427.3	8547.8
4513	6985.5	841.85
434	9408.6	4643.2
319	6092.5	1412.3
9529	4403.1	8481.9
4087	3592.5	1652.8
697	1596.6	5601.9
566	2669.9	7212.6
278	2389.8	1570.3
200	3823.5	6669.5
287	5717.1	2251.5
1883	5189	9842.3
1002	5267.7	4401.1
548	579.19	1440.8
5081	7020	9017.5
148	8121	3681.2
257	1075.5	3017.7
505	1030.9	7451.8
8015	253.31	8493.1
1473	5078.7	7378.5
397	8655.4	9597.2
4131	1253.1	5055.5
1867	8067.2	4921.3
1292	9651	1522.3
69	5911.6	3182.8
24	2928.1	8073
5217	9197.6	2304.7
4828	680.88	9797.8
3597	6856.7	5633.8
2241	6758.9	7281.7
5104	1622.6	1670.1
3594	5006.8	1090.3
956	6928.5	1442.6
1319	5842	2561.5
1634	2023.5	6689.8
27	5055	2480
1182	7807.4	3016.2
6862	4301.9	3496.1
68	1819.9	8572.5
4412	5131.4	1420.8
829	6763	4649.1
1005	3070.3	4180.5
157	8579.3	4921.2
1712	6631.2	6582.2
5082	4945.3	5193.9
3782	7744.2	3758.8
570	9248.6	8340.7
330	1681.4	4451.3
640	5058	5682
1600	1236.7	5738.7
5081	4845.5	5258.1
1473	2896.4	7522.4
4127	9823.2	5627.1
116	5063.9	3788.7
4327	5496.2	7363.3
1252	1617.5	6364.2
2947	9975.6	4826
2576	9241.2	3144.1
7546	3945	4623.8
3679	3227.2	257.55
1461	4917.4	8637.1
4742	4261.4	3354.9
4703	6336.3	3622.2
1001	5362	248.2
328	8028.6	228.11
8431	3497	9457.8
241	3131.2	9545.7
150	2164.1	9761.8
188	6664.6	2945.2
413	887.05	7557.4
672	8210.2	3672
149	4365.3	2094.6
2107	7524.7	2928.3
2252	5106.7	9205.6
3757	9413.2	2622.2
3311	1494	1094.9
3060	8900.4	9576
7791	6838.5	5645.2
9019	5777.4	9834.9
67	1461.8	8524
75	531.25	9718.5
392	6884.5	2693.3
149	5392.4	9560.8
1083	2896.8	9760.4
453	693.45	3741.4
3176	6234.1	4829.5
2960	5886.9	5138.2
641	8248.5	5618.2
5603	4069.5	5048.8
269	6748	4522.5
17	3906.8	7207.8
4047	5532.2	9380
1	5444.8	641.37
649	4272.2	5324.4
538	3746	9862.6
979	6401.7	8385.8
4923	5290.2	6890.6
8370	9579.2	9246.6
342	6097.4	1362.1
15	5075.7	2600.5
143	9503.9	8617.8
1890	1939.4	1053.6
583	3622.7	5276.5
3757	4541.3	3545.6
955	875.09	6041.8
1984	9844.1	5349.5
587	7123.9	434.99
4076	7454.1	4694.5
719	1237.4	609.49
6708	3970.8	6615
812	7440.2	1566.8
3545	4393.7	9222.1
272	3271	2853.3
289	5303.8	9639.6
5402	4428.1	7873.3
11	3187.7	4142.6
3373	3657.5	9161.2
849	8646.9	9572.9
356	2097.9	5674.9
6054	1941.8	2459.7
26	8371.5	9202.3
976	4269.5	119.68
133	1487.6	4726.4
4005	4935.6	613.15
1632	1423.7	4595
497	1629.4	707.9
2266	689.51	6667.8
50	1257.3	3939
311	4402.6	6345
587	4191.7	5430.1
870	4712	3883.5
241	9229.2	4475.8
14	8654.2	7460.4
8507	9425.3	4582.6
67	3863.8	3080.2
2374	7988.8	301.42
1	1636.4	1811.8
2101	5690.1	7123
5539	8093.9	7795.4
2121	8396.3	4060
3797	1044.5	1631.6
171	7364	5374.9
1515	1020.3	8518.5
217	6677	3005.9
1616	5895	7961.9
3951	3427.1	5756.9
8565	356.64	256.8
641	5066.4	5678.2
6	4008.3	6556
68	3305.3	8554.9
8333	5710.1	3617.7
3758	9440.7	2629.3
2563	7585.2	9212.6
578	7141.4	1403.6
2290	9765.1	5037.1
5217	2650.3	7248
267	3150.7	4103.6
197	2375	2286.7
5626	8069.8	2393.3
214	2486.5	9940.6
425	3916.2	9349.3
885	1137.2	9198.5
179	5273.2	3488.7
805	9490.1	469.35
5082	4937.3	4626.1
704	1185.2	5668.3
304	882.3	4371.9
3643	8648.7	1270.4
2550	5829.8	3597.6
8550	5633.3	7133
2858	4810.9	1388.6
35	8958.1	5754.3
75	1810.3	4739.9
775	7370.6	1112.3
685	6484.4	431.86
629	5116.2	4108.1
1813	1456.9	406.46
3525	2260.4	4581.6
404	4531.9	3976.9
4551	4919.8	5768.1
1724	8224.1	905.97
4290	2214	816.16
1851	1106.8	4964.1
783	3674.2	6813.8
1200	951.46	1434.2
5853	1391.3	6775.9
454	4936.5	1406.1
5969	8377.9	4438.3
463	5338.8	4897.8
6177	3348.6	2608.9
13	1637.8	3172.6
1945	2376.3	5955.8
2044	4448	4281.6
2308	2249.7	169.48
24	2327	3291.2
2912	4754.9	4760.3
6133	5135.5	7020.1
1753	7389.3	747.88
392	4497.4	7687.4
419	2419.7	9366.8
3865	1532.9	5336.4
6143	8299.4	6433.9
187	1965.8	4851
482	5701.4	4007.5
5274	7666.5	1930.6
807	5745.7	3924.5
2075	480.44	4559.8
7637	2037.6	9749.5
820	2667.9	6827.8
290	6854	3437.3
249	4448.7	3670.6
194	9101.1	8072.9
164	7561.3	8926.7
9057	945.25	9259.4
3939	8468.2	8958.5
959	9504.2	6941.2
844	6480.4	6305.4
2917	373.06	4583.2
400	6062	7586.2
547	3501.6	3425.1
3333	8572.9	5455.7
5564	5273.4	7704.2
268	1733.9	7898.5
245	2044.1	6554.1
56	7560.4	8145.8
3663	4316.8	9564.5
2186	8360.8	1555.8
159	1471.8	54.754
1656	8612.3	9106.1
1269	9762.5	5313.4
4633	7447.9	9344.9
4283	9435.2	8461.2
2403	2322.5	700.81
549	3077.1	4040.7
351	1485.3	4605.1
738	3621.1	9557.6
567	3571.6	3858
183	4476.3	4340
1555	4720.5	8973.4
320	8950.2	5200
1369	8887.7	371.82
1100	8230.9	1369.2
2118	123.81	2505
2731	8341.6	9973.1
762	7332.2	7806.1
2089	1857.9	5671.2
8579	355.57	255.99
6074	1032.6	5480
7453	2719.2	4686.8
40	6911.3	5439
116	2518.8	7754.5
6392	4641.3	7821.3
499	5356.9	7281.9
1326	5687.6	5308.4
2163	6716	5395.8
3156	6275.6	3987.7
68	6950	773.39
4389	8391.6	9257.3
568	1297.9	2872.7
1973	121.34	5816.9
2406	3429	748.7
3225	5791.8	1051.9
534	282.2	8310.6
389	4564.6	7743.3
1252	5779.7	6048.2
331	4992.8	7332
32	2626	6054.1
5267	5025.2	7242
392	6262.4	5045.7
5170	2427.8	5146.6
1295	2346.6	8795
513	2175.3	3201.7
35	5380.1	245.39
444	5676.2	6694.4
100	6433.3	9477.3
420	3591.1	8746.5
3487	3947.1	296.45
814	9991.5	5073.8
542	6671.3	3635.7
3358	8836.3	8915.2
1183	7945.2	6102.1
270	8076.9	1407.4
1347	135.09	7810
1464	3707.2	5556.6
178	4065.8	1431
3712	6326.9	7946
452	9819	9846.4
32	7629.1	4059.1
62	743.21	4943.4
355	6098.8	8372.5
448	5637.8	6680.5
4640	8518.2	9014.7
6073	986.63	5461.1
483	1583.9	2611.6
8996	4248.6	5315.1
66	3858.5	6102
79	5860.1	3638.9
921	4380.2	6851.9
344	8295.4	7273.1
908	7879.4	6554.1
4144	474.93	3409.9
7414	4990.5	4620.2
3904	8252.9	709.68
134	2465.3	9489.5
6275	879.35	6306.9
1635	8151.9	2497.3
5003	9117.8	6507.6
285	7363.7	7725.4
1188	6510.2	5529
7070	3451	9427.7
640	6841	3770
358	6550.8	7874.5
201	4781.8	390.58
321	8446.9	3681.1
501	5973.1	6685.6
44	6617.4	4254.2
862	2845.2	1324
3659	2160.5	4302.2
3213	8122.8	9477.1
1987	7811	5700.5
2463	2345.8	6096.1
211	6819.8	3990.8
4445	6372.4	7566.5
115	2825	2964.6
9853	7683.2	6112.9
1633	4883	7856.2
70	788.04	3998.9
4498	4090.6	5290.4
4132	9610.8	4436.6
2275	6782.3	7817.4
4705	963.73	7232.4
2437	2003	8781.3
183	9232.7	2022.1
1008	2400.5	8713.8
45	63.474	2996.3
3886	7753.1	141.49
1471	9001.3	666.83
72	3024.9	5635.5
959	1547.8	64.471
349	3910.6	5419.5
1606	5284.7	4245.9
3343	9527.2	6486.7
3413	1369.2	5232.6
143	8077.8	9233.2
1755	3488.9	7050.8
864	6493.7	9106.8
1634	1291.2	2363.4
2263	473.7	2412.7
263	8655.7	2110.6
1317	8833.2	351.15
406	7960.8	3848.9
3447	4979.6	1096.5
1875	2946.3	3796.9
2551	53.292	6595.6
8407	478.97	9961.8
8373	8536.2	7227.5
965	5754.3	994.07
1307	1326.5	7206.6
2004	9432.7	6204.4
1958	2532.3	5710.5
2089	3748.4	6532
2637	8955.5	4498.9
646	5719.8	6969.2
2863	221.98	8762.8
267	1779.6	2124.1
80	5866	3562.8
106	958.9	1488.4
2126	974.66	6072.7
1866	5645.6	4147.1
1363	3273.4	4730.8
7976	9443.8	4670.3
90	3670.1	410.15
53	4251.7	9195.6
1894	7472	4957.5
1293	2708	3756
405	7431.2	1264.2
8522	6628	3268.9
26	2473.4	5872.2
1863	8976.8	9620.6
1615	5905.7	7932.9
431	4047.3	7028.5
3800	1026.4	1590.3
2832	4206.6	7476.3
960	9376.4	6900
110	512.39	577.83
136	5837.6	5128.9
5635	4331	8561.1
2028	3921.5	9298.9
61	9791	1181
285	7590.7	2194.7
828	6827.4	4653.7
204	1940	5085.6
3485	5016.7	6673.6
48	2763.1	3835.9
930	8849.2	538.75
532	2138.3	9707.7
121	1310.3	6175.2
2639	8908.8	4486.3
1342	1869.9	8220.2
550	3491.1	4236.4
587	5567.4	5654.5
1472	9054.1	8166.5
2069	8632.4	9667.7
752	3798.8	6436.2
1053	1632.1	5246.5
1909	3679.2	5625.1
2500	9612.9	3114.6
285	889.93	7000.5
6060	8342.3	4059.3
265	2982.3	6647.2
506	4982.2	5704
2503	9535.2	8932.7
60	4492.8	1374.8
6183	3697.6	2397.4
1808	6457.1	4988.1
3263	6214.9	1016
4497	1517	1246.3
9202	4226.1	3261.7
1818	7635.9	1729.9
815	5001.5	5546.2
26	2232.8	4527.7
1328	2927.7	4811
1740	1419.9	5404.5
62	7664.9	3175.8
4508	6950.2	910.41
5214	2705.6	7257
2206	9404.3	7389.9
934	7714.7	1932.9
1380	5195.4	6998.4
50	2819.6	3802.7
2053	9639.5	6038.6
75	6576.5	6095.7
414	4279.7	3374.7
814	7435.9	1565.7
532	7405.9	3054.9
2060	5367.9	9652.8
39	4015.5	615.2
320	9609.1	6172.3
9129	7227.4	5689.7
7	1728	4742.6
3878	912.61	7025.2
2632	3549.3	7970.9
1075	1238.7	3920.8
648	5682.1	6916.8
11	6493.4	5547.8
1574	9539.6	3413
3767	2532.7	9418
42	5952.3	2037.5
805	6817.1	7184.4
3632	6884.5	6844
2547	2926.8	4737.4
2741	731.57	5343.7
9800	2390.2	4145.2
198	7873	6087.7
2556	6589.4	28.469
3421	4548.2	4996.9
1493	189.3	510.91
4517	4269.5	3926.1
4074	5900.8	2673.3
44	3823.3	416.75
39	6902.6	5478.8
5760	3270.1	6336.6
140	1259.6	5003.2
2308	8408.8	9246.7
41	7621.1	3078.1
2338	42.316	6560.7
4600	8342.3	6429.6
799	5706.7	609.13
1592	900.63	361.69
2970	6387.4	9881
5590	2839.6	2254.2
4305	207.5	7786
473	1850.6	7822.5
275	7173.1	7962.4
622	1469.9	5430.5
3549	8537	7238.8
533	8315.5	2668.9
440	1565.8	705.5
4970	3164.4	338.57
1018	5440.6	9589
1919	3672.5	5588.2
1042	5334.9	6741.4
1025	534.02	7963.7
1190	3669.9	887.52
3	3918.4	856.19
635	7619.5	1162
6218	1796.2	7620.5
326	6966.6	9968.1
2577	3651.4	5129
5682	9866	3240.1
803	6626.2	3698.9
22	8386.5	3733.5
266	3842.5	7149.5
350	2131.9	212.1
1045	4941.4	8989.6
6863	5534.1	822.11
62	6881.1	8282.1
1550	6055	7519.2
8649	3810.1	9437.4
1914	8985	3195.7
3527	1447.9	6834.8
310	2302.6	8712.9
272	8394.6	8651.8
2440	969.9	2659.1
1169	2126.6	7991.4
3877	847.58	7076.4
8	6823.6	1396.6
1208	4683.9	8655.4
2500	9524.3	8981.1
981	3608	4413.1
3715	3299.6	6355.3
5	8126.6	4967.2
650	4246.5	5452.6
1052	9228.3	7245.2
2292	9871.3	5644.9
233	706.04	5869.9
3480	5029	4667.8
5570	7151.8	8347.5
243	8074.7	6355.9
249	7943.9	1994.4
404	1745.7	9953.6
6499	8376.6	4362.4
2025	3914.6	2791.2
271	6700.2	3.6164
1569	9453.1	3390.2
25	1233.2	1358.9
70	9775.4	8350.1
3508	5366.7	6534.4
960	6920.5	8750.2
2322	5594.5	2419.1
784	5606.3	54.017
4516	6988	875.03
987	7456.8	1935
992	4860	2207.1
259	417.98	2373.9
245	1886.2	6705.4
1121	5137.2	5109.9
423	8755.5	9805.3
5701	47.58	1058
8864	8847.3	3414.5
44	7730	2796
248	3653.6	9285.2
198	1803.1	2484.5
8213	8407	6669.5
194	7542	5649.2
582	9449.2	9218.7
4083	5309	2942.2
574	9216.2	8378.5
1278	2311.2	8944.4
579	9326.8	8701.7
569	1251.8	2820.1
676	7203.2	1477.6
5678	4075.9	8357.3
195	1106	8430.2
2531	1021.8	1177.3
23	9355.6	221.92
32	1521.3	5700.7
117	8453.4	2500.9
1643	1514.1	4591.1
8053	288.28	2067.9
785	9483.4	9708.1
947	6194	7287.1
3	5854.7	5141.3
488	1282.7	8175.8
238	8479.4	5363.5
4849	6967.7	5151.9
2945	701.01	5301.9
35	2186	5579.1
6932	6827.7	590.18
222	1281.9	3895.9
1991	8352.6	855.27
1216	5314.9	4346
1295	3937.3	1605.5
5235	6373.1	3764.3
567	5267.1	5750.8
37	6585	9289.6
109	6802.9	6960.2
1051	5157.9	8577.2
14	9883.3	9488.7
5514	372.47	9904.8
7066	5103.6	7345.3
8161	5147.3	7477.6
6104	3476.3	3357.6
9285	920.99	9295.2
732	6423.9	541.91
4253	2766.6	1677.5
43	2279.4	1754.2
192	6441.4	7043.4
714	7995.6	241.34
54	4930.1	1962.3
563	5720.4	6502.8
3477	7297.3	4351.1
1204	1012	1443.1
160	3134.2	4903.5
2496	9592.4	3102.3
274	3174.9	2844.6
151	3085.9	8883.9
96	4290.2	9759.4
523	341.51	7255.7
4435	2635.3	8899.1
251	7248.3	3591.4
128	6304.2	1278.3
5284	3212.3	2733.9
1500	6891	2835.3
4844	4927.6	8964
556	5468.9	48.137
1874	4556	6855.2
5528	5081	8712.6
4731	346.25	2819.1
820	9529.6	480.96
805	5703.3	393.4
247	5794.2	3851.9
3691	2227.1	4250.6
1434	5096.6	6998
6	5490.2	1509.9
2141	9144.3	6082.6
678	3792.9	3040.4
1510	8143.5	4851.8
708	9697.9	150.03
1341	7734.9	2445.7
315	4603.6	8848.9
3871	4666.1	1374.1
11	5700.8	8562.7
2252	3661.6	6777.6
3988	9536.3	489.01
2401	3382.3	688.96
352	1488.5	4636.4
15	163.95	1532.3
3906	4648.9	1412.7
512	2833.3	3035.2
9845	5339.4	3561.3
20	5335.9	1455
6	2824.3	6981.6
138	1727.4	8118.6
3976	9428.4	2605.1
4511	5858.5	7958.6
600	4147.9	9818.2
219	3052.3	2988.9
9249	6935.5	8804.1
2485	4498.5	2981.1
179	1663	1438.5
5775	3143.8	3821
5348	8046.5	2427.5
4792	5346.5	9647
916	6940.4	5791.1
607	739.24	4168.4
186	2356.1	5463.7
31	1531.3	6769.7
240	3052.2	8947
1008	7521.3	4850.1
3802	450.1	2407.5
592	4253.2	5478
2539	8837.7	2985.4
291	583.12	6180.4
4010	3930.6	2054.7
1586	8449.1	8173.6
199	444.17	7548.8
753	7194.9	3806.7
3201	5738.8	1046
393	961.49	8675.3
346	4774.9	7271.9
4095	290.5	8490.8
1343	5765.8	1145.5
2	3112.2	9851
2580	3597.4	5079.9
3587	1717.8	5450.3
1601	5429.5	2225.2
598	5146	8622
149	8354.7	8797.2
219	744.78	4757.2
256	5088.9	1425.3
218	8331.8	9894.2
5864	5299.7	9638.2
33	9921.2	857.42
323	4619.6	8903.3
572	9530	2787.7
2213	3027.6	2636.6
5943	967.78	9032.9
1058	2575.2	4196.5
746	7210.5	8614.2
4117	2050.6	8932.1
23	3732.3	2042.5
1866	8137.3	4938.5
278	6463.1	6079.1
498	8047.5	2097.8
290	1005.5	1568.9
2112	8952.8	182.98
1101	8204.8	1352.4
763	4650.7	8858.7
8	8140.6	7916.3
7824	4776.2	7340.6
2585	4108.6	9985.8
3651	5894.4	8019
755	262.66	2692
226	8407.8	355.17
171	5626	5085.9
1049	9227.2	7276.6
852	9421.9	482.44
416	5215.4	3956.3
244	4851.5	8453.4
271	8394.4	8661.5
816	2606.1	6579.9
99	374.18	3669.6
5133	1969.6	4782.7
3585	7098.9	8101
5960	285.27	9913
8958	366.07	3796.4
1527	1069.6	4108.4
423	3629.5	8806.3
660	2132.1	6373.8
588	9759.8	6966.3
1549	3734.2	2898.5
991	5899.7	2544.6
2213	6383.1	7948.9
789	9478.8	9698.5
3095	8100.4	5843.4
14	728.67	4357.1
2372	2869.3	4390.8
727	1388.4	6531.3
3	7256.9	8343.1
82	9731	9576.2
2239	5102	1394.8
1208	5141.3	4104.6
520	1230.5	8174.9
335	8633.9	3143.4
1775	9951.1	9309.2
1387	6591.7	6627.8
299	79.61	5513.7
1062	3805.1	247
6591	6437.9	2727.4
238	9973.6	6015.3
1133	4019.8	9130.7
2268	513.53	3572.5
3816	3762.4	8430.5
3482	5054.7	6754
5581	6682.3	6698
365	1374.7	1282.8
267	135.15	1624.8
929	9714	4185.1
5968	8448.5	4361.9
4133	1299.7	5045.3
1317	3940.3	1421.4
879	7827	3030.9
2111	9919	889.93
42	2943.4	2863.3
1956	4329	2750.3
2163	9922	89.641
6860	5519.8	764.63
24	9899.9	994.07
2057	2331.1	8010.4
2130	8320.3	2681.3
515	956.41	4537.1
9230	9547.6	1949.2
878	8413	1447.6
880	2352.4	7980.7
2389	4878.5	7024.6
382	2480.5	3520.9
773	9665.7	2152.5
82	1649.4	4136.4
882	2257.8	5849.1
380	9724.4	5780.9
6925	4279.2	3065.5
664	4283.7	9536.4
6855	4157.5	9986.7
4947	9123.8	8548.5
373	4760.7	7297.4
2305	8777.6	239.72
1177	298.66	3763.3
6641	7254	4617.3
6085	8165	2208
322	5094.7	1439.3
110	2957.5	6916.1
2103	2983.1	2569
683	8106.8	3910.2
1665	3408.5	7356.6
378	3268	17.933
4493	258.74	8477.1
39	8196.2	8451.8
2699	8828	3658.4
9465	6536.2	8559.9
537	7944.6	245.63
3107	6851.8	2993.1
1572	9901	7385.1
2274	1327	6641.2
7	6809.6	1385.5
6310	8619.4	8194.3
1983	9708.9	9594.4
2163	8337.6	1601.9
342	8629.6	7861.9
18	9829.3	991.11
9216	2242.1	6880.7
1119	8990.5	3633.9
4687	4358.6	7878.5
102	410.54	5410.5
617	2059.9	5922.7
148	9235	8531.9
14	6726.3	8957
472	6817	2353.7
643	5759.9	7943
603	7105.4	7179.4
421	6364.4	8491.3
2956	7449.6	3866.9
2182	6840.3	414.6
674	4815.8	4784.7
205	7294.7	1621.9
1981	1004.6	797.08
681	8483.9	8252.9
1853	9552	8077
137	959.41	398.71
1	2789.6	8736.4
969	4237.7	175.12
52	5932.3	3567.5
299	2304.3	3700.1
181	3781.7	3123.2
467	6958.3	6966.9
2058	869.17	396.77
882	7730.7	3151.4
3197	5154.9	7863.7
6659	378.9	5807
2494	9579	3103.1
1113	2657.2	5260.3
69	6679.8	1877.5
2764	9023.6	544.64
1268	609.77	8596.6
1755	5607.9	6605.9
738	4110.5	7550.6
5892	9493.8	4470.4
365	6130.4	728.4
5102	2434.1	1017.6
379	9751.9	5805.3
852	8658.6	9613.8
2784	8778.6	9208.2
85	9396.4	6911.7
677	7852.8	6924.7
632	8996.2	8774.8
31	8257.6	7694.7
2424	5630.2	2655.1
1047	1767.3	4368.2
1526	1128.4	4173.4
428	1448.3	4145.4
713	9956.4	4771.9
1196	6616.7	7239.7
312	4812.3	9333.4
375	1562.9	5716.2
390	3279.1	8348.8
1296	2292.6	8822.6
1000	5350.3	161.89
1739	1516.8	5385
161	5111.3	4718.4
457	3256.2	4727
1842	3091	605.31
90	3675.7	7946.8
1987	1868.8	5708.6
3192	5141.3	9151
954	1663.9	7081
1915	7034.4	8213.7
715	2379.3	24.238
1326	1075.2	4092.9
5874	9458.8	8462.6
3193	5155.2	9125.1
7715	4312.7	6922.7
1829	4100.7	8186.8
4876	4398.9	303.95
6403	9095.5	6287.6
1484	8535.9	9096
3908	4634.7	1432.9
3976	7018.1	877.56
1139	2341.3	6690.9
4	3309.7	2623.9
3567	5456.3	8224.3
991	4810.7	2105.7
4930	707.03	9322.6
154	5225.5	2957.8
778	4696	7631.5
540	9656.3	2712.8
276	737.92	2551.2
611	347.43	4887
200	18.724	4629
3280	509.37	9901.2
2574	9262.7	3082.6
8899	2621.2	3040.1
171	4244.1	5486
140	3649.3	7228.4
821	7281.4	1406.9
206	268.11	4086.9
2593	5195.5	6018
229	8150.5	6584.6
1381	610.45	3666.6
416	4418.9	6336.1
331	9013.7	140.11
4447	7268.2	7365.9
6491	3941.5	7380.9
102	3908.5	9104
5	3201.9	7267.8
362	1750.8	3667.1
2114	7107	7158.5
2439	3608.1	8049.3
406	6245.5	9849.7
669	2609.5	4436.9
443	2636.9	2915.6
1141	278.31	6239.5
206	9637.1	6593.1
568	3556.9	3937.7
5163	2288.3	4849.4
144	3470	6255.8
530	5192.7	8964.3
592	3052.5	7757
3374	4676.2	1328.5
15	5322.1	1449.3
764	7438.5	7762.1
123	4739.4	2084
1410	7672.6	2253.2
388	571.57	9804.3
404	6343.1	8481.5
1408	3507.8	3419.6
6919	3998.9	7837.9
2921	5931.9	5108.6
309	3022.6	8749.4
7278	2514.4	9425.5
2896	6275.8	9820.3
984	3942	7871
2011	9178.7	5369.4
1924	8431.9	3783.9
4457	813.98	9353.7
7208	5794.9	2754.6
2310	8010.4	306.35
834	5277.3	4431.9
607	3916.1	3622
1419	284.17	5004.3
702	2867.6	3069.7
970	9424.5	6916.2
3188	9557.3	6425.3
3152	8045	9500.4
1040	728.32	5359
1251	2928.7	7420.1
3978	4930.1	1104.1
317	9499.3	7741.9
415	7.4562	5809.8
8826	972.71	2162.6
623	5816.2	6553.9
48	7267.8	9812.2
1199	3496.9	3011.3
2533	985.99	7796.5
606	7447.3	5695.8
2232	8251.9	3192.6
1989	2751.6	7711.9
1740	8686.5	3974.5
155	5188.9	3016.3
3861	1426.1	3557.5
1470	465.19	6040.9
74	1160.8	5257.1
3392	570.81	4368.5
1067	2477	9502.9
17	6662.2	5471.7
685	9584.1	2864.6
1694	2245.8	1523.4
55	5657.3	4945
2575	9276.4	3075.2
2014	5576.1	9453.4
3646	8653.6	1214.9
154	8068.6	3707.1
1221	5894.7	3213.6
2755	4880.2	4234.1
16	6372.5	6206
9249	2216	6894.2
54	6193.8	7244.9
262	388.07	2382.4
1752	7360.7	776.83
2147	9723.8	5129.7
373	6894.6	8832.3
4841	8837.9	4413.9
5148	6065.9	6987.9
8097	821.63	4400.8
260	6850.1	8200.9
350	1682.3	4415.6
3106	6709.1	7730.5
2142	6731.4	5183.8
2100	2935.2	2494.3
4459	805.95	9343.3
4872	1561.4	5824.6
3284	2533.5	8984.3
1132	6787.7	1423.5
24	8355.3	3826.5
1918	3666	5508.1
5362	8652.1	9143.8
267	7683.6	2430.8
849	8718	2115.3
4378	5109	3996.7
345	9611.6	1585.9
8329	5947.8	3369.6
3616	6358.3	8006.6
264	4717.4	5608.8
29	1541.2	6828.9
17	9009.7	3892.6
104	5299.5	7868
309	7517.5	4069.5
1558	4730.5	8973.5
4476	4888.7	233.59
3087	1755.9	2038.7
3334	8300.3	7287.5
463	6442.5	2809.1
7494	5278.3	9585.2
678	9724.4	2623.9
3093	8102.9	5844.3
319	2608.1	6548.7
238	7088.1	4903.9
358	814.36	4216.3
285	3988.6	8635.1
416	9.0851	2808.8
1269	5336.5	6487.9
4437	493.68	7267.8
743	3896.7	9274.6
2583	2918.1	6189.9
288	4755.9	6785.8
28	6961.1	8438.8
1242	4802.1	8855.2
165	3100.6	8928.4
394	4577.9	7099.7
7891	9305.8	6897
7026	2650.4	6113.1
4078	8188.3	7094.1
776	4853.3	6048.9
331	2977.5	8815.9
157	3081.8	8967.2
1011	5957.2	3694
970	525.18	6150
3678	3277.5	247.58
9842	2599.8	6544.6
373	2690.4	7194.5
3067	9532.6	6479.8
1603	1305.9	5796.9
699	4190.9	8636
1084	3316.8	1659
729	5163.9	9667.8
755	175.31	722.42
1612	3183.9	3934.2
843	6513.6	6306.7
96	3517.1	4485.8
540	5651.4	4655.8
11	3556.2	1649.8
4769	6238.3	2044.2
5331	8819.7	4449.9
1303	2615.4	2538.6
5000	4988	1528.3
1674	9617.6	8381.8
804	4493.4	2636
260	9580.4	7025.1
563	7534.8	9853.9
4479	7686.5	2514.5
2551	382.18	5848
951	446.5	5072.1
4017	5906.5	9453.7
171	993.72	1815.6
1907	8491.4	1405.3
4406	580.1	9815.3
102	5319.3	9988.6
2067	3506.2	5447.4
2535	215.61	4326.4
272	9205.5	5757.9
3885	7754.3	126.72
3534	7084.4	8114.6
1208	9288.7	8538.7
324	785.25	3115.6
4752	3602.6	6808.3
729	9171.2	6840.8
400	3182.9	4879.5
935	8207.1	2547.4
444	1562.6	752.35
2400	8698.7	4548
441	676.65	39.355
1571	9919.3	7424.9
6270	8257.4	7223.5
4529	137.32	5930.3
405	4555.6	3968
28	7857.8	9795.4
901	1398	8079.3
4285	7070.8	3299.2
353	8832.6	9532.6
1074	5391.2	4592.3
13	8003.2	7249.9
3021	9185.4	9501.5
957	7858	5722.9
73	2715.9	8131.1
2356	1737.6	2078.3
5883	9632.3	2559.6
2099	3003	2547.7
100	5167.8	9377.5
7	3009.3	7276.7
1419	6024.4	1132.8
7820	4668.4	7325.9
186	9128.9	227.18
130	2739.2	7463.6
2436	8444.2	4000.1
54	1821	2018.2
30	1530.4	6766.6
1061	6410	8275.5
1911	5037.8	6713.6
583	5015.9	5702.2
4003	7416.7	8105.3
650	7176.8	2972.7
213	5080.3	4700.2
817	367.86	368.61
66	7425.9	17.834
3582	1847.6	8159.8
822	7259.9	1436.4
134	7344.7	612.74
10	8183.8	2943.1
829	7798	3197.1
230	7499.7	2313.8
57	7795.9	6715.8
1394	4939.9	1410.6
3815	3794	8367.7
2426	5721.7	7573.2
1857	5596.9	9458.6
403	8934.5	2092.8
3905	5601.6	2404.1
4251	871.6	1917.2
3014	9947.3	891.62
6206	9828.9	2781.9
79	2980.6	5248.9
7978	2215.7	6899.8
638	880.29	1427
3990	9523.1	457.44
266	1085.5	2184.2
8983	9761.3	833.68
7032	6366.8	7522.8
8408	8425.5	3773.9
269	1080.6	2164.6
331	8956.4	8590.9
1674	7088.9	9343.2
11	2025.9	7796.2
280	9799.1	2740.4
4843	6030.9	6972.1
1411	7635.2	2199.2
1285	4838.3	8098.4
41	2897.7	2828.6
1233	8657.2	7663.2
145	6714	6011.5
533	5182.5	8691.9
1956	2409.4	4656.1
5329	8697.2	5839.6
9678	8986.1	4498
96	5423.8	1747.1
2871	2105.1	671.08
1393	4215.8	1445.5
3569	5466.1	8151
504	5348.3	393.04
50	722.55	4881.7
5681	7637.2	1093.5
1456	2509.9	5098.7
1199	6517.6	5511.1
56	2146.3	4972.7
203	140.68	373.01
51	5974.6	3662.6
1479	3301.2	1218.1
384	4546.7	8721.1
8931	7258	5970.8
52	1141.5	5666.5
40	8937.6	1838.5
21	8324.1	2608.3
99	4651.5	6931.9
1008	5162.3	761.95
482	1607.3	9426.2
158	1749.2	4872
3642	8712.7	1248.7
4289	927.07	4260.6
29	2469.3	8766.3
3085	4920.1	7771.3
12	7148.5	1096
2964	6736.4	1573.3
2165	8361.1	1626.7
1119	8045.2	9786.2
1467	1045.9	4115.3
2181	1940.1	7871.6
1035	8163.7	106.93
1220	5125.6	7126.2
662	4974.8	5553.7
588	8487.2	5940.3
106	4633.4	6979.7
79	4517.2	3434.4
952	7360.9	5061.2
5	8666.1	4262.1
350	3802.6	361.04
800	1383.9	5200.6
482	2425	5921.6
1861	4148.5	857.53
7	8459.1	6698.5
67	3268.1	8566.6
1991	2916.5	3343.1
366	4259.7	4327
[truncated: 11,298 more rows]
