# Supplementary material for: Verifying molecular clusters by 2-color localization microscopy and significance testing
Source: Sci Rep. 2020 Mar 6;10:4230. doi: 10.1038/s41598-020-60976-6 (PMC7060173; doi:10.1038/s41598-020-60976-6)
Supplement: Supplementary file 2 — Supplementary Information2. [file 41598_2020_60976_MOESM2_ESM.zip › 2-CLASTA-master/Simulations_testdata/random/locs_labelA/random_results_sim_8_locsA.csv]

frame	x	y
88	5491.9	2715.8
723	6438.9	4780.4
2185	7924.3	4396.2
239	2924.8	7060.6
255	2960.3	2726.9
15	7037.6	4761.8
5182	9013.1	1817.6
165	6871.3	2436.2
1244	2715.5	4876.4
455	1860.6	9924.3
198	8733.8	7869
25	9304.3	5073.1
157	7089.2	4539
64	7511.6	8711.5
7765	3955.1	1922.6
40	5252.1	98.471
235	469.23	2436.9
2863	1384.3	1750.4
73	6039.1	6367.3
377	2429.4	7138.2
69	9204.7	1781.2
71	5163	8195.6
8888	3350.3	5946.6
262	1530.9	2513.6
46	1300.3	6677
105	2195.8	2340
6837	6721	2104.9
5294	1353.4	4652.7
3505	3091.1	94.104
265	455.24	5355
2010	8451.8	5114.2
565	6289.9	3663.4
425	9797.3	3080.5
549	38.001	9079
286	2704.2	9955.5
1649	2751.3	184.99
1067	2315.5	6446.3
57	5917.6	6375.7
1507	4183.3	8999.1
170	3259.4	1836
256	1469.4	1759.3
9722	3146.6	2517.1
12	8366.7	1779
859	568.46	4056.9
696	8499.5	9457.2
1073	8539.3	3507.7
1229	8940.1	7870
34	4875.4	9703.5
319	7244.6	5543.5
1232	808.73	1749.2
401	2364.4	7924.9
4197	3635.6	1836.9
4838	7083.3	7647.4
743	7556.4	7563.4
1410	8344.8	554.48
1130	7807.4	3082
64	9933.2	810.59
508	1708.8	4595.6
1011	8256.6	4812.4
1012	7078.2	8417.3
561	3357.5	299.59
3	9554.3	3562.4
1615	4207.1	6163.2
3937	7732.1	3043.1
714	2070.9	929.85
683	8132.2	3689.1
645	1333.4	6863.4
3818	5797.6	784.15
645	8383.9	9794.9
214	7475.1	286.65
2423	9349.7	8156.6
57	7656.1	2057.8
5	255.7	6908.6
1265	8927.4	8410.7
348	8460.3	9409.2
164	6084.8	8634.2
5166	9861	1335.2
96	6115.7	3113.2
1016	1999.1	766.74
124	233.18	2914.7
672	4406.9	706.51
93	2820.5	4114.9
23	9074.8	6481.5
331	8683.5	4727.4
2244	2134.8	1685.3
3126	8680.4	7173.8
100	6541.4	8366.5
64	1100.4	6969.6
947	9211.6	1512.9
622	2827	5223.7
9224	3850.7	3257.9
4586	5614.3	2857.1
381	502.87	2371.5
1181	3336	6601.3
8304	2412.4	6610.9
1086	1961.6	3231.6
5955	2136.1	9501.5
9051	5161.5	4911.5
178	4268.2	3652.9
1638	8635.8	915.83
5946	6599	9278.5
7101	6220.6	3384.5
1841	9498.5	3871.2
410	5029.5	4033.7
182	374.25	2650.1
2124	798.51	5059.1
1841	2774	3343.1
7392	3242.2	6174.8
8419	1056.5	9905.1
3015	131.87	1634.9
119	9475	5700.7
77	2635.5	8622.6
404	7863.8	4437
576	6786.3	3231.1
9	2044.8	1027.6
6824	5964.5	69.706
931	2937.7	3754.4
2647	1013.7	7474.8
793	8412.1	63.057
6527	3532.9	746.98
5096	5980.2	4501.1
3012	3402.6	7562.2
178	2296.7	8334.3
745	3826.3	9759.3
436	3285.4	5589
718	705.6	2190.3
6910	1346.8	5318.8
387	424.75	2337.6
362	9403.1	7411.1
1571	7806.5	7157.3
219	8027	6812.5
7	6028.4	5306.7
332	2876.5	718.03
5869	9446.5	8499.1
1493	8966.5	5307.6
269	8441.8	830.8
886	8455	121.25
1812	6576.3	8111.1
971	4066.8	7115.8
1393	8768.1	3094.4
238	3401.6	4953.6
4735	748.67	5370
4721	6826.8	5840.6
847	794.61	6210.4
2101	1367.4	8942.2
2279	8811.7	8119.6
505	7726.7	1385.6
1676	4004.7	1885.3
803	8422.7	8277
82	1597.9	8552.8
2534	9234.7	6018.1
290	8303.3	7862.7
4560	8254.6	3612.7
59	234.92	8549.1
981	4999.9	3830
3686	4238.9	5075.7
8322	7072.5	9269.3
4398	3925.4	9902.5
638	4221.9	5942.6
377	9769	2320.7
1239	5957.7	5847.9
2170	8921.5	6764.7
754	279.14	8999.1
9713	9487.7	195.88
2486	6315.2	2931.4
36	3530.2	838.24
5109	9983.4	2586.9
260	2979.8	8277.9
1685	358.42	3831.2
7197	7419	78.318
435	7285.6	9927.8
488	7256.5	8726
1096	3577.5	7451.3
1999	2038	7953.8
258	8957.4	1436.9
1192	7106.1	6462.9
3978	1854	2859.4
298	3882.9	3403.9
46	2395.3	7913.1
113	5504.6	7639.2
120	3999	7997.7
2230	7447	630.6
1601	4240.7	6145
157	7278.1	8512.1
713	5292.2	7796.8
334	7668.3	8794.8
4753	5111.1	115.81
4147	319.39	9354.9
158	3250.4	7838.9
2335	8022.7	7829.5
144	9098.2	3638.9
2200	9304.5	5071
697	5432.5	6533.8
3607	1927.1	5526.2
3351	3059	3008
7758	4899.9	593.02
1019	2600.7	1903
2173	8926.6	6657.8
6608	5275	4508.9
527	4333	2329.3
2104	428.09	1806.9
171	136.72	3922.2
232	7501.5	8686.4
794	2104.8	7504.2
6165	685.58	3613.1
1634	8301.4	508.24
1236	1470.2	957.49
2650	3729.2	6971.9
2174	8910	6077.2
962	792.81	6299.5
1649	63.655	5026.1
20	4442.7	3465.3
188	6047.9	8378.6
1519	703.68	3292.3
818	448.66	7218.4
1815	4314.1	2168.8
208	3314.1	3323.5
245	4755.4	3199.7
129	5897.9	5158.9
98	7321.5	3827.5
562	4179.9	8187.6
2404	2907.8	687.15
7409	9505.3	6518
564	1177	2526.1
699	457.14	3810.5
2132	2540.3	4321
3338	9313.4	2755.6
1938	9143.5	9096.2
683	1228.9	7970.5
2367	9258	5165.3
452	2285.7	2193.8
1394	8765.4	3055.3
6308	551.17	4994.7
6117	9090.7	5133.4
524	1750.4	4535.4
196	6916.1	2259.1
454	4827	7620.6
1676	1822.8	1089.6
1908	9582.5	7238.5
888	2983.2	248
334	8650.5	6083.5
215	6982	7871.5
1285	9405.7	2916.1
2165	512.72	21.914
109	3192.4	968.23
475	1926	6102
82	5385.1	1417.4
556	3054.6	7021.7
973	9252.5	3661.1
3165	7263.9	3113.1
4110	4058.9	1932.7
840	7278	8737.6
40	3566.8	9956.1
906	7752.1	8133.1
36	9025.7	8516.5
1518	7177.3	4337.3
50	8769.5	79.957
112	4764.2	1047.3
168	7774.9	5404.8
472	5187.9	2234.7
2742	5186.7	3454.1
1174	4326.8	5413.5
354	5557.7	7024
199	9710.6	7060
3905	5504.2	7880.9
162	7934.7	5502.6
331	839.94	3041.3
2921	2811.8	3133.8
1103	8774.9	4405.6
840	9364.7	1178.5
4591	5703.2	2608.1
54	6292.2	8054.1
9371	7631.7	1170.7
169	4170.7	3267.9
3699	7232.7	8336.3
15	43.833	771.34
554	8612.6	7208.4
164	500.44	9139.1
2093	7142	223.42
247	3823.5	4806.9
981	4060.8	2561.2
2449	8214.5	3572.2
347	6610.5	5924.6
27	3254.8	3986.9
1779	9271.3	5199.7
446	4399.5	7046.2
2331	4517.4	7681.7
1273	989.37	8583.6
475	9994.1	6419.3
729	3510.9	429.27
3245	9309.4	5688.2
4913	7451.2	7705.1
3275	1602.9	4749.3
9	2746.1	6203.3
156	1284.7	9810.1
6409	5144.9	6459.7
4	5111.2	101.1
6	2843.5	1417.3
9684	729.6	3708.4
95	4687.2	5925.5
887	4142.1	4053.2
2201	573.91	5853.5
6119	3044.6	9293.3
233	7463.3	565.03
582	8410.2	9244.6
291	5571.1	1016.7
9739	1277.5	4905.7
452	1049.4	1039.5
571	9795.7	3128.2
1264	5992.1	705.03
5691	3354.4	1088
174	1192.5	2567.5
467	6635	7528
3331	9502.3	9275
1129	8530.1	8789.4
63	4294.5	7627.6
73	3834.1	9986.4
897	2257.9	8148.3
1310	3214.6	8365.6
3506	8730.9	2028.5
933	8471.7	5111.5
2682	7136.9	3497.9
2560	3101.3	3865.7
237	8320.1	1745.6
548	800.55	9324.4
51	4149.2	1592.3
826	5466.3	4469.7
181	7411.6	1673.9
3479	8420.1	9893.1
1573	9423.5	2727.4
338	4210.9	7232.9
2496	4419.5	1230.3
1243	304.44	8508.1
1527	8683.8	9445
2739	8376.2	3243.2
2300	4729.3	3103.5
99	8098.1	1524.3
567	5803	5755.7
4697	2724.4	8764.3
349	3796.1	9629.2
3816	3279.9	7318.6
2167	533.38	66.676
2082	850.71	5016.7
1400	6243	134.16
385	8383.8	7685.4
7016	3636.9	7525.8
5673	536.72	3750.8
4601	9266.4	5098.5
1978	4671.9	1217.8
41	7457.9	624.95
6814	3355	5288.9
28	8987.6	3754.6
560	5102.3	4065
1038	4228.5	8720.9
984	5365.2	7508.8
2367	148.97	1697
355	8992.4	3801.4
5670	8601	1324.3
646	8999.2	1400.2
327	6648.2	5950.1
1782	1831.2	8208.9
1996	6329.9	8190.3
1145	8386.9	2858.9
3846	8455.2	9418
149	4783.1	6824
772	2593.7	2324.1
174	3317.4	5942.5
613	7491.5	4048.4
805	9434.9	9950.4
5856	7852.6	360.14
1026	7963.2	4570.5
3276	9663	8601.7
5316	7739.1	1440.5
1746	1215.1	9287.7
243	555.24	4093.7
586	2157.3	8757.9
906	2247.9	953.12
582	7714.5	9948.2
3430	1119.1	499.03
3467	3795.8	5420.6
570	1858.4	9276.9
3520	1924.5	4334.4
1818	2628	4540.1
667	4468.5	9613.9
140	1412	986.79
396	4471.4	427.06
1895	2644.4	4572.5
4455	9646.7	8498.5
230	9822.2	1405.5
1598	6500.1	1577.3
4628	268.69	3758.3
724	2260.1	3867.3
5956	2087.3	9498.5
1811	4437.2	6875.8
1741	1222.5	1087.8
124	5769.1	4371.3
16	92.039	804.85
35	1469.5	7806
3667	3325.6	7762.5
464	4958.2	3807.2
2211	8428.2	5101.2
5	3100.8	9140.1
199	736.9	418.88
1084	384.79	1729.7
6291	3512.5	3580.8
1182	2433.1	6679.8
102	6292.8	5782.5
7	564.68	3766.3
1671	9211.4	9051
1258	3211.1	2140.9
520	3453.9	6645.5
2117	5456	9647.9
4442	7016.8	5392.3
9782	3755.2	5467.1
2664	4175.8	496.05
82	5866.1	6554.6
24	8050.7	4956.8
911	856.22	7696.1
44	1315.1	6780.6
179	3877.4	8080.5
4911	8846.6	9866
188	4716	4189.1
1077	3561.5	3767
329	2970.7	1760.9
5040	5263.8	6513.1
243	3052.4	495.74
25	9280.6	817.78
4190	8978.1	8308.4
376	2413.8	7135.5
4627	7796.4	7256.5
397	2729.2	9978.7
1568	6708.4	4398.3
9949	8511	9965.7
6727	5532.5	5879.9
5794	2072.7	1741.6
8083	5953.7	5832.5
340	7302.4	7500.6
2409	2214.2	3160.5
1735	6089.6	9529.3
88	773.28	4190.2
1193	5441.9	9599.5
7031	3772.4	6538.3
3515	1973.8	4383.7
316	3899.4	2656.9
343	8431.6	3926.3
1985	9135.6	9021.7
29	2552.2	1749.4
79	9743.6	6853.1
419	3290.3	4781.1
845	7125.2	3402.9
378	7100.9	7102.5
1679	8356.7	769.61
1124	4910.3	2604
361	9539.3	7661.6
417	1078.6	29.402
1110	7155.2	8225.3
5745	8593.1	2298.4
5245	7639.5	8675.9
1761	6032.1	8417.5
735	8280.2	2375.7
263	6418.6	165.95
3756	3556.5	123.2
147	1776.4	3098
1007	5015.9	8482.8
3828	2002.5	1706.3
4531	5599.5	7093.7
396	5381	5345.6
257	5890	3798.1
74	8012.8	3652
19	2198.7	1626.2
575	9123.8	1221.4
1565	6888.4	7393.2
823	6828.6	4096.3
4840	6999.5	3540.2
143	3916.5	7818.2
93	2597.6	218.61
185	6813.5	1934.6
800	8435.4	3973.5
1827	3849	4471.1
3772	5837.5	778.17
1159	8868.2	6271.5
289	5578.9	1040.8
9657	6179.4	830.63
17	734.08	533.93
1873	8373.9	285
5452	3131.1	2516
2661	4115.7	518.65
2283	2649.3	9289.8
2149	6406	7105.9
550	4241.8	3083.3
82	8723.6	9825.3
3424	2802.7	347.23
16	1424.5	5066.8
1039	4216.9	8694.9
2960	4941.1	1773.3
1470	9786.9	9226.5
79	4895	8076.3
2580	5429.4	9966.6
1825	6708.9	4378.4
1054	3260.8	1198.6
552	5892	9284.5
61	524.74	7727.8
92	2868	5706.4
163	2742.7	4052.4
6933	5387.4	3418.7
881	1086.3	4607.9
68	9296.1	1810.1
801	1690.9	9967.5
3849	4758.1	2680.2
2333	9764.3	125.14
729	1039.2	4447.4
40	7164.6	1618.1
1403	3874.2	315.37
32	1970.6	3656.8
4531	9964	2631.7
114	8624.1	3428.2
1861	4198.4	3251.9
246	7539.6	5875.3
1049	9214.4	6043
180	9704.6	1096.3
1386	9092.6	5060.3
354	8636	6355.5
869	3955	5775.7
2587	7053.8	5276.5
371	5629	3258.2
9444	9188.3	1599.5
1018	3034.4	8181.9
147	466.51	223.95
1521	7516.9	4085.7
3024	9296.7	1436.7
2290	310.31	3702.6
25	8845.2	2876.9
444	4602	6799.9
14	7264.5	2706.8
3031	7312.4	241.75
913	7516.6	2938.1
1571	2555.5	2551.4
185	5731.5	6532.8
3987	3648.2	9000.5
3897	1160.3	5194.9
5244	6228	3374.2
2020	7244.9	6932.4
61	8500.2	6258.7
201	3479.9	1445
348	4980.1	5244.1
27	4577.8	693.39
125	1967.4	386.59
28	5270.4	4513.3
4223	5195	874.15
4633	5991	1996.3
296	3944.2	3791.8
2509	4576.8	6986.9
25	5236.4	4544.3
4154	8917.6	7167.5
8	2964.9	1467.6
733	8274.3	2395.5
9687	1172.5	5863
821	7505.6	1425.1
420	6169.8	7869
2595	6622.7	9277.8
152	3118.2	1854.9
6636	3875.9	2605.9
17	499.69	4298.4
592	1410.1	4915.8
214	3264.1	938.19
141	5851.4	6062.3
2253	1081.3	9511.3
4670	3621.7	1849
66	7805.8	8771.8
3235	8278	9844
198	2870	1738.7
8727	3069.4	9683.8
6123	3046.1	9293
2231	7213.7	2468
1462	2968.7	342.59
5043	2934.6	1948.2
9858	153.88	9093.6
3438	2635	7711.6
2339	2358	9566.1
725	9044.1	6472.7
71	7813.8	5177.4
60	6142.7	7240.8
2857	5842	7510.7
1672	5022.3	6707
4307	1033.3	4025.3
5108	9439.8	5686.8
7431	5065.5	1321.7
186	389.7	4409.8
4910	8817.9	9883.8
3947	7259.8	5511.1
20	2248.9	1384.4
6028	2922.6	9366.2
4643	9879.6	530.79
1672	2871.1	5527.4
5867	5009.3	7433
408	6716.6	6174.5
22	2103.3	2224.5
1267	2469.9	6024.1
268	659.89	2929.4
1407	6267.8	9760.1
3961	9819.9	5859.1
370	2439.2	3682.9
2247	7058.4	7744.1
7810	300.42	6270.3
531	6897	743.86
1538	8553.1	8772.7
527	5632	3952.4
5	72.731	5233.6
18	708.27	601.8
1911	5821.3	1391.2
6310	554.87	4999
37	3490.2	809.11
4636	5979.7	2071.2
374	653.58	6940.6
488	905.08	3543.1
9050	5217.7	4937.6
2572	8459.4	9855.4
1716	4638.6	2952.8
1780	6732.2	1430.2
1649	1126.3	9553.2
781	7865.3	5019.2
306	5827.5	545.73
248	8079.7	5192.2
647	1408.1	6831.7
9053	4287.5	5765.6
155	8315.8	472.16
2694	8936	5712.9
249	5475.3	1920.7
1509	6406	2956.4
157	1897.6	624.05
448	3180.6	1101.3
218	6926.7	6290.7
9230	5343.4	5203.7
6764	2834.3	1451.9
511	2129.1	287.88
415	7910.9	8818
661	5289.8	4518.8
4394	7302.2	6460.7
475	1432.8	1744.7
4446	6079.4	2659.3
5394	3195.5	5312.5
2602	4182.5	6831
1836	146.45	1661.2
610	6269.1	3410.9
3938	3260.3	2206.7
471	7873.9	9890.5
20	3510	9707.2
4405	3929.3	8374.9
5742	7019.2	8188.1
334	633.66	6912.9
2485	8285.4	2045.6
2590	4228.4	5720.4
140	3822.8	4034
244	3701.8	3909.6
2144	9060.2	7693.2
245	5574.8	5295.9
1401	1190.9	3696.9
6806	7252.2	3179.9
1075	9600.4	1853.2
226	5805.4	6252.2
927	5034.7	2578
3299	4836.9	6277.9
568	4971.1	5918.4
192	4004.7	9477.6
7221	368.77	5074
224	7910.8	4772.5
1130	4438.2	3617.3
4165	7531.5	2240.1
147	3908.1	7807.9
2791	170.6	3133.5
3227	9497.9	4113.1
3423	8480.6	9405.5
488	2875.8	1477.5
37	2661.4	3912.7
4097	7147	3132.4
28	5266.6	4551.4
721	5763.7	7159.8
153	4647.4	3325.8
152	3188.7	3772.4
139	7420.8	8683.8
2225	5444.3	2037.3
2667	4136.4	6325.6
446	9393.9	4321.6
278	8363.4	5229.6
170	4124.6	8030.4
319	6671.7	3456.8
155	1975.1	445.44
565	1733.7	8254.7
3984	1088	6848.1
923	964.53	9791.8
1528	7547.3	4043.4
1627	1662.8	5327.5
2801	7280.5	6724.2
189	2948.5	2198.9
1422	6637.4	3155.2
4112	482.79	6275.6
1040	7988.1	4627.8
2411	5924.5	5847.8
1501	6918.3	5686.8
1002	395.68	530.48
443	2590.2	4131.5
1781	5363.7	4425
372	5435.1	1190.5
6717	7844.1	3904.5
569	1700.5	6225.9
404	3116.7	5287.1
344	8838.4	9390.3
7	4882.8	6807.4
1919	3224.5	7312.3
128	9950.7	7178.1
31	9034.7	6467.2
50	1283.9	6820.3
5441	3199.3	3107.6
699	7491.3	2912.6
11	5993.5	108.45
326	3156.4	6077.9
86	1334	8398
374	1954.6	7972.5
2494	5653.1	1805.7
1966	48.613	34.344
8340	5572	6348.6
2399	7830.6	1839.1
140	3844.4	7351.7
1349	1897	5862.3
997	4655	2145.9
3218	2683.8	1846.5
324	5641.5	5979.4
69	3715.1	5484.4
87	1220	5198.2
286	9648	1448.2
1583	8518.3	1148.8
413	7902.5	8822.8
927	5185.8	6982.1
1039	2996.6	5719.5
3337	1301.7	5351.2
540	1389.6	3838.5
652	5708.2	6952.6
34	4177.1	1926.5
101	4211.2	2112.1
3072	7520.8	6479.9
1802	9443.8	2054.5
963	594.27	7583.8
51	7854.5	6987
83	8839.3	4704.4
10	9233	2843.8
330	2963.3	1740
1182	6199.8	3635.7
2441	9611.6	2030.9
21	4717.2	1572.2
389	694	5254.7
181	2405.2	1056.4
1385	7332.5	9438.3
2216	6413.2	7319.4
113	2703.8	5307.4
3071	7467.6	6469.5
8696	30.769	1667.9
281	3550	5973.3
22	3300.6	5825.6
1868	3478.1	7354.3
2	807.6	4674.9
626	4126.5	4174
2983	2141.1	1125.7
364	2611.7	5781.5
223	8048.7	4760.3
3026	4713	3153.7
1233	9910	841.68
4020	7049.5	980.06
3089	9102.3	6708.4
3092	2755.2	8820.6
358	2724.8	7613
3674	3377.4	7768.1
2641	757.5	3427.7
1686	6944.3	9715.9
144	2599.3	8938.7
1686	1104.9	4904.7
123	812.61	3373.6
18	5907	6069.6
34	3231.3	2981.5
664	1093.3	3442.1
674	4548	9650.9
2511	4603.2	2825.1
649	6925.8	8111
782	6129.4	5992.2
1504	5681.4	1444.3
172	3019.6	7302.9
10	8352.1	1797.7
52	9210	9030.5
1793	1046.6	7012.6
69	4468	9741.1
1822	4252.8	5080.3
1011	4853.8	5559.3
77	9740.5	707.96
1353	3006.4	7664.4
915	8153	2880.3
5335	2277.6	3598.2
501	2639.7	9215.2
871	8751.6	6472.9
934	5042.2	2558.3
641	3016.9	4327
2793	409.22	5774.1
750	4587.9	1994.7
2977	7932.6	8801.4
458	8140.4	3495.8
428	8445.9	8606.2
4311	9900.9	6644
195	628.17	2108.3
871	5493.9	1711
124	7945.9	8103.8
8553	7996	3803.5
6130	1478.3	7445.4
3683	2741.1	8606.3
1597	748.75	5278.4
1066	1998.1	8505.5
299	3965	1876.6
1850	5863.6	5194.5
397	6894.8	7035.3
249	3842	4793.9
730	8235.8	2433.9
3666	3301.2	7795
4471	1139.2	3780.5
1246	593.49	4549.4
2213	3380.2	7478.9
2280	344.86	3738
214	7995.3	9883.7
5811	2888.3	7205.8
3455	2639	9244.7
2	5120	7316.5
2547	1408.4	415.48
1174	4606	1960.4
2860	9100	4290.8
269	6514.1	5818.3
300	5078.2	1379.4
148	1150.9	5831.3
672	555.53	3777.7
2733	4062.7	5123
2291	6642.4	9439.8
1616	9374.3	7576.5
648	1321	6888
935	5060	2519
723	5579.5	7595.1
314	1975	6213.1
422	8458.4	8620.7
5532	1630.9	9203
272	1810.9	4077.3
72	865.16	936.68
1205	6603.9	4830.9
299	8528	4431.6
154	469.03	9358.2
494	4966.9	5413.1
148	9420.8	591.59
64	1657.3	9058.5
301	7595	9699.5
1710	4462.9	6868.4
5158	5855.7	6416.3
325	2744.5	7201.2
62	1107.5	6986.5
936	5001.5	2521.8
706	8290.5	241.28
2107	400.28	1823.4
181	1291.2	9339.2
17	610.26	3963.1
26	599.99	5708.7
92	8775.3	4812.2
4441	3099.2	1819.2
5669	9369.4	7227.3
58	9864.8	876.51
1157	5509.7	4078.8
196	4025.4	1584
203	5721.7	870.51
51	9993.2	7542.8
452	4824.1	9814.4
649	3914.3	1901.3
1713	3857.2	5317.1
4870	2134.9	9699.9
792	6182.4	5839.7
3161	8897.7	403.07
1042	1260.3	3183.6
2267	1315.6	3839.7
3213	9476.8	3233.5
1131	9883.1	6645.4
447	7295.4	6167.4
633	3442.8	5643
551	1684.7	3389.9
20	2196.6	1614.4
1561	1284.2	6858.6
417	6838.3	4705.3
1554	6368.2	3496.3
40	5717.7	907.06
534	1209.9	5981
347	6363.8	6264.7
1617	1062.2	9807.9
285	9398.2	5675.5
6927	427.34	1514.8
8965	7066.2	9903.9
2119	841.49	5043.4
14	7412.7	6795.1
197	3833.2	4486.8
1976	4649.7	1187.9
1957	6767.1	5330.8
514	5294.4	9906.5
1635	4722.2	4823
354	209.16	3469.7
7812	305.15	6241.1
1929	2625.3	572.12
9587	1484.9	1446.2
5362	709.9	5285
449	5936.7	6027.2
2912	4962.5	6394.5
297	2344.3	8965.2
4773	1287.3	3327.6
1252	7425.4	182.74
729	4620.1	2829.8
422	6824.8	4736.2
1720	4761.8	7830.2
2688	6808.3	2289.5
402	7841.8	4446.2
9106	6099.5	2699.3
2331	9712.3	174.16
5915	82.427	1657.7
625	2190.6	264.87
234	1167.9	9469.4
584	3950.5	1929.8
7609	8406.1	2265.3
126	4196.3	9259.2
5509	4267.5	3601.3
1458	1995.5	9429.6
125	7723.2	8775.2
1303	7490.5	2946.8
118	9703.8	2240.3
99	8439.1	5018.6
43	1257.4	5977.6
1020	1343.8	7788.3
371	1592.2	4941.5
447	9398.8	4370.2
87	6174.1	8357.8
1140	7392.4	3596.6
5747	5096.8	6502
1134	5219.3	6037.5
151	3119.3	1856.7
215	4824.3	5025.4
53	5916.1	6450.2
2246	7940.6	9584.6
684	1154	9462.7
387	2935.5	318.71
4146	8877.3	7276
2795	1314.6	5128.2
987	5003.9	9904.2
3026	8021.4	2986
5522	7529.9	7782.1
315	9884.7	652.5
1091	8585.4	7489.3
1685	2351.8	2586.9
3586	9319	8612.1
1132	8364.6	572.79
1235	8092	8855.8
728	3508.1	449.39
8450	9782.2	1408.4
1379	7272.4	4256.4
63	1674.8	9113.5
245	9687	6684
23	1715.1	6190.5
468	2041.5	4284.4
59	4762.4	4867.2
1757	9357.9	4906.8
2610	521.45	7031
271	678.75	2938.1
462	8203	3515.4
2073	3556	4868.4
1681	8421.4	805.68
23	8358.5	3953
244	8176.5	4893.7
33	8130	793.47
3847	8276.9	3639.9
5127	1716.9	9336.5
717	2979.1	333.12
154	8271.3	4604.9
121	3857	2861.9
178	6202.2	9643.3
1952	5322.9	4312.1
342	1389.9	2559.1
479	7999.9	1009.4
3851	316.34	9285.7
2502	4705.8	572.13
931	3810.9	7698.5
6215	5946.1	70.143
2328	1135	9494.6
6415	2711.4	6497
1020	3840.6	271.52
5054	1033.4	6763.7
223	7997.6	77.423
1772	5049.9	6747.6
596	6990.6	3494.7
994	3217.8	2237
6557	3897.1	2638.1
1358	6940.3	3713.9
2551	2994	726.06
2229	7497.9	682.31
368	7228.9	5737.7
4567	5638	8185.8
917	6385.2	8790.6
157	5693.5	4656
424	3492.4	1483.2
6782	2217.8	3286.5
17	1855.8	3804.3
417	8664.5	4361.1
456	8693.9	2435.2
4200	3090.1	1824.9
140	1846.8	5441.8
4574	3813.5	2916.2
5019	5250	6489.3
1305	6354.4	8252.8
627	2161.6	290.85
514	7380.3	9568.4
2791	4708.7	8200.2
7605	9273.5	2746.2
442	7214.2	4892.2
6444	9474.6	6494.3
2444	8481.7	9966.4
265	7413.9	9119.4
4512	7641.2	4032.7
87	3621.6	8541.2
216	1016.8	6706.1
499	5775.7	3584.8
432	2317	4722.8
2634	9261	7506.2
6879	5159.2	264.86
6324	2724.3	10.003
1204	6624.7	4862.8
259	9579.1	9242.8
773	1749.4	9904.2
1453	5904.4	6102.5
820	4057.7	6939.6
472	8167.3	750.39
1103	402.6	2359.2
825	129.49	6626.7
421	3497.4	3801
1528	8952.3	8227.1
2083	9773.3	6746.2
969	2731.3	6438.9
3813	2010.8	1194.8
1474	9946.5	2524.1
1299	5088.1	9504.4
7749	636.23	2956.5
476	1403.1	1750.4
48	7169	2821.1
1585	6332.4	6709.4
1854	1591.9	1926.3
6212	4405.1	4799.9
8675	7994.9	9814.8
537	8390.1	9171.4
7244	8548.1	9232
4889	593.22	4963.1
334	5523	6214.4
1044	7011.6	692.32
5152	8593.9	9355.5
1629	5350.5	6290.1
3665	8944.1	683.28
5641	6515.1	5985.8
775	2591.7	2296.3
89	2989.4	4470.7
14	3923.1	3968.4
55	6562.9	9603.8
4916	7464.8	7736.6
2657	2249	3534.2
62	6935.7	2446.6
192	6817.7	4264.8
10	9550.8	5720.7
961	6954.4	5708.4
6839	646.45	3610.6
374	6565.8	8291.7
2081	1240.3	3134.4
340	8705.1	7856.9
321	7250.2	5476.5
721	1333.9	8658.5
64	8521.8	3134.5
69	4989.8	3218.1
311	3554.9	471.31
8955	7013.9	9841.4
9582	7692.8	1163.7
170	6050.5	9527.8
196	642.9	2097.4
1220	4000.6	9419
625	1142	1001.7
4751	4579.3	7554.7
3457	1249.3	4191
1287	9414.7	2925.5
683	4464	771.27
1649	7926	8772.7
2468	72.504	8096.7
220	2329.6	5572
5770	415.32	5782.4
1490	5883.9	5821.1
1042	4151.1	1688.6
141	4032.4	7983.3
55	2866	8859.1
2258	5217.4	2223.5
3442	1434	716.8
932	9966.4	1952
1065	8323.6	4823.9
642	2979.2	4343.6
98	559.07	6549.5
7365	8367.8	2166.2
298	8547.8	4428.7
958	5962.3	5629.1
7154	403.2	5052.8
8510	6604.8	3102.7
695	8467.2	9470.8
4320	8956.5	5681
5373	982.25	6117.5
422	9892.2	2850.8
318	3883.2	2679.8
528	5432.5	4219.4
2468	8131.8	6978.7
667	5559.6	6085.3
638	3578.7	2436.2
74	4128.2	684.12
386	3612.6	7493.3
5141	4221.7	5617.7
1596	6527.3	1574
832	1295.3	5301.8
284	8843.1	801.18
933	8149.9	3638.6
4908	8820.8	9851.4
1243	9740.7	3889.2
559	3348.3	267.66
1817	4924.6	5480.4
3993	1040.3	9833.7
247	7528	5851.5
563	9856.4	3088
192	3019.1	6997
790	9158.3	5819.1
1712	5892.8	8490
1187	6485	6717.3
6704	8380.5	2188.1
7253	7515.7	3078.9
8884	8297.2	7918
2817	5097.5	2571.7
454	4027.8	7516.8
1683	8760.2	9597.6
662	1128	3435.1
6757	8190.2	4194.7
5265	1003.6	1443.9
3116	9927.1	1893.3
38	258.32	9614.9
5280	1847.9	5200
118	7800.4	8792.2
1436	1127.9	3738.9
49	1576.6	5024
3476	7300.5	3783.1
715	2070.6	888.61
3058	9992.5	4509.4
387	7565.7	9664.7
1250	7869.1	8723.7
46	9120.8	8305.2
3779	4755.5	6629.5
608	551.8	7644.8
687	3491.9	123.38
2728	7066.2	6459.3
9575	2309.8	1842.9
329	3332.5	2933.4
173	9091	7198
1649	649.42	4569.2
390	6453	6497.7
246	3908.5	6772.4
252	1901.5	9844
511	1442.4	6526.9
3	1641.1	3428.6
932	4661.8	1571.5
2626	1754.5	5557.4
1756	9369.3	4931.1
1362	2332.8	4273.1
4007	9985.6	1930.6
1966	278.59	5166.3
887	3509.8	495.53
1574	751.04	5326.1
3327	8277	392.55
4224	1998.3	1655
29	5805	7880.3
162	6995.4	6400.8
62	9989.8	9195.4
184	7595.3	5892.6
94	517.53	136.68
3557	500.45	9995
1553	1867.6	7034.9
1372	1569.4	5084.2
3	8344.8	2512
33	6258.6	9200.2
4366	9172.1	5945.6
3203	6875.9	3931
281	8940.9	1577.5
8009	4606.8	7517.4
270	6108.8	3300.7
285	2766.4	9976.3
2003	6019.6	3593.9
4492	782.53	5335.5
3386	7072.4	392.95
8309	7063.6	9297.3
53	9847.8	5845.4
3682	7442.3	2778
171	3853.4	8044.9
6558	3883.1	2627.9
325	3063.6	4725.2
4749	4567.6	7529.9
5936	629.99	1982.3
3876	8148.7	6141
1066	8159.9	2066.7
214	7007.4	7889.6
4655	823.69	3505
1276	7967.1	34.441
184	8841.4	9885.2
2571	8391.1	9852.3
1194	7673.7	9594.3
425	399.03	9505.3
20	3351.9	6818.6
950	983.04	2960.2
323	6149.8	4944.5
1805	7172.8	8202.6
88	2807.4	1037.5
1187	2350	8626.1
3018	2690.3	6523.9
632	121.21	856.28
288	6688.5	2961.4
4312	9853.9	6627.2
745	692.12	391.61
3801	4986.4	9272.7
6840	2289.3	7111.8
15	2985.8	5107.8
2123	838.61	4991.6
6529	6665.5	3116.2
321	2044.4	6214.6
4405	6546.4	8803.9
4493	7469.1	7758.5
719	2116	6321
2868	6999.2	3473
1291	1000.1	7603.6
503	2633.2	9244.3
1254	1298.6	4503.1
911	4597.7	4973.6
9463	8283.9	7892.6
1241	223.12	8494.5
116	9742.7	4090.8
2633	9241.6	7526.6
60	5038.4	9668.3
1212	5681.3	1805.6
1400	4519.9	7681.4
1102	6194.4	7892.7
7166	3233.6	6237.8
346	1561.8	4084.2
292	1897.5	5200.2
1038	8004.5	4579.3
1205	942.31	3359.2
330	853.3	3088.8
182	2322.8	8270.5
5973	7052.8	6458.1
43	1262.2	1683.2
4940	8914.9	5159.1
1896	4266.9	5174.4
474	7192.2	9911.4
829	6981.3	8495.3
2997	4705.5	6595.8
960	8034.5	8770.9
881	5384.3	6814.5
3856	8222.1	8473.5
212	6184.8	4720.3
5828	2777.3	1488.9
417	1430.2	282.56
2232	7480.2	661.65
3035	9286.7	1411.4
32	7275.2	9081.1
717	2771.4	8910.1
2348	5932.4	4880.8
4952	2294.5	8871.1
582	5234	7875
361	4439.1	2123.1
1961	264.51	5178.3
119	3353.2	2726
139	4989.9	6585
1549	1808.8	5957.1
536	4242.5	5738.1
157	8534.8	3140.7
48	5121.3	5443.4
5946	9875.9	809.54
1949	1951.7	4309.3
7471	8596.9	8732.1
836	727.78	5860.2
26	694.04	5520.7
272	1214.9	7864.4
376	6556	4216.1
961	7761.3	8979.3
56	337.51	5859.1
646	6942	8100.2
5661	2065.9	1747.9
4472	2653.8	642
6438	5705	2943.9
230	8343.7	13.728
114	7092.7	1742.7
79	1916.9	4809.2
6288	14.792	2285.5
226	3302.8	2353.8
866	6546.8	8740
612	6227	3417
830	2386.5	6699.8
1161	9694.8	5153.4
1400	1145.9	3697.2
2441	4112.7	218.26
9	4359.3	7540.9
205	5707.5	832.81
42	7070.1	8445.7
815	5639.1	6221.5
117	6872.5	8241.1
84	5360.7	1341.1
320	7269.6	5520.7
65	477.83	253.66
5741	5112.4	6487.8
1736	6916.8	5689.2
111	546.47	7432.9
4377	8351	9660.9
1934	8284.9	7499.3
371	2533.9	8059.2
675	1038.5	8589.9
717	5763.5	7136.5
756	3896	4082.3
1475	1947.3	9397.7
1490	5654.9	8511.4
2898	5094.6	6454.3
2516	3568.8	820.96
56	7649.3	2089.9
3316	5890.5	7160.3
1208	905.5	9680.5
79	7916.8	3260.8
641	361.99	1277.4
8625	5553.3	6305.9
382	7623.9	5378.5
128	8782.4	5592.5
1062	5544.6	2774.9
483	4240.9	4814.6
724	3310.9	5974.4
563	3218.6	6185
2533	9603.2	3568.2
326	836.25	6392
3694	3577	164.59
369	6615.3	8306.5
501	5196.5	3651.7
1236	3348.4	5487.6
3926	5741.9	8114.7
6630	7039.2	6392.6
308	3358.2	4063.7
1121	6860.7	826.34
418	8620.6	138.25
5462	6874.2	1922.8
1251	4851.3	3165.7
112	1794.9	9834.2
3810	1994.1	1221.7
256	2972.5	2748.6
657	3870.3	5357.8
218	7282	6702.9
879	5362.5	6333.3
599	1409.7	6654
774	8811.9	2910.3
285	6810.1	5112.8
765	551.14	9185.4
2384	7260.4	6737
3283	9200.8	7289.4
1405	9213.7	2842.8
426	9823.5	3162.9
851	9446	6515.8
9572	1005.7	3264.5
1773	4626.4	7468
2152	3498.3	6357.8
523	7869.2	4489.6
5225	6529.3	6647.2
9943	1679.6	2081
249	2753.1	267.57
190	4725.4	4192.3
499	3977.3	9521.5
335	4228.6	7211.8
4404	6543.6	8796.8
1253	6545.1	2334.6
331	237.82	3830.6
303	8796.8	5908.5
649	2488.6	9993
804	3234.1	1837
360	4805.4	4597.1
1033	8006.3	4541.7
349	812.34	4066.6
31	5688.7	6561.7
63	4391	1377.2
4491	731.93	5333.5
1542	3912.8	712.89
54	5908.2	6433.9
1977	4634.1	1174.7
3424	1128.2	4835.7
167	327.22	6750.4
1676	8205.4	5498.5
127	4849.3	6838.7
139	4036.4	7955
140	5921.6	6079
1073	2294.6	6441.4
94	3156.8	1248.8
32	309.83	5888.4
820	501.12	7216.8
1675	8598.3	753.72
3815	3190.8	7341.6
66	9899	831.43
1929	4971.2	1899.1
504	8245.7	9584.3
1278	9949.6	5251.3
69	3926.8	6783.2
4919	9290	5785.6
2896	6462.1	5748.2
158	7374.4	1026.2
609	4243.9	2636.3
3581	1209.3	2858.5
143	7863.6	5917.4
405	9328.5	9753.1
89	7945.4	763.34
459	2002.4	4293.3
2730	1340.6	5120.7
2802	6483.3	5759.7
121	5801.1	8945.3
455	2353.4	2206.3
126	3616.8	5171.2
2211	8269.9	3645.3
7	9435.3	5837.7
3835	1779.7	8296
7186	7025.7	2399.1
313	3438.3	5727.2
2167	1904.2	5628.8
3094	8709.8	2520.4
2169	1969.7	5575.4
1233	8160.1	3566.8
2552	5327.5	2835.7
1706	8498.5	3540.1
1148	6866.5	3891.4
41	506.85	9041.3
1670	1863.7	5236.4
562	3259.6	6152.6
4367	3162.9	9368.2
3605	4342.6	4826.8
1794	8756	3028.2
35	4833.4	6386.8
721	5273.2	7820.1
45	8468.7	6299.6
5979	7816.1	332.04
2005	1101.2	7132
72	7208.6	6097.9
1201	8848.2	2594.5
2953	4879.5	6299.5
348	3619.4	2983.2
2504	4691.7	560.24
2518	5909.8	5164.6
294	1045.8	8606.2
65	3086.7	8228.7
164	1358.3	4650.9
218	3382.8	6584.2
1769	4608.4	7516.2
6954	3563.2	8777.6
466	7796.7	8306.6
1761	4767.1	832.77
1766	5993.2	8531.6
8282	3341.2	7843.4
604	3371.5	8968.2
2782	6188.2	8542.7
1470	7488.9	179.45
1196	2973.5	9668.5
78	1917.5	4826.7
1562	581.07	335.62
35	7292.1	285.16
3093	8643.2	9517
1325	8425.7	9473.4
4910	7453.5	7751.1
9324	5754.8	6398
276	2737.2	4297.1
730	946.04	2506.9
636	9740.2	6122.5
92	3268.1	5556.8
1241	1784.4	8589.4
3278	496.68	1316.1
267	6952.1	5676.5
5674	516.33	3761.5
563	4843.3	6403
1433	7349.5	4330.1
635	9685	4835.3
1428	7335.9	6995.3
2790	4665	8190.1
1125	2935.1	4191.5
1373	7066.6	2399.5
69	6944.1	5619.3
965	9257.7	8113.5
131	6897.6	8478.7
765	5233.2	9736.8
1055	2188.3	1447.6
9	2426.3	4820.6
722	5289.8	1351
2554	1183.1	1615.1
3682	3299.2	7780.1
182	2000.2	2373
268	4844.1	8252.8
241	1632.1	3279.6
345	3976.9	2144.7
453	6656.2	4389.7
4767	2176.3	9684.8
8512	4611.5	1950.5
332	3075.7	216.74
356	4735.3	5854.8
4123	4776.7	5855.8
30	4739.2	8521.4
4487	7537.2	426.22
17	2932.7	527.62
1623	7515.7	612.39
1320	5130.8	7274.7
5574	443.75	5751.9
1146	6150.8	8609.7
627	3972.8	1932
3646	1739.5	8253.6
92	8667.1	7361.5
2225	1307.5	9292.5
1753	4641.4	1156.7
157	8391.1	337.65
1632	8221.3	8354.4
585	7713.5	3250
888	4230.1	4184.7
836	7425.5	2050.4
3871	4020.7	6762.7
1670	9251.4	8991.6
298	1070	3119
2691	8442.4	8528.7
1145	4109.9	244.6
724	5217.1	1355.3
158	8863.8	1154
899	1554.7	6390.9
66	7714.5	5250
3986	8653	7585.1
814	4402.3	814.36
9712	9552.3	176.33
329	5912.4	5991.3
1719	899.75	5384.4
160	8870.1	1152.3
99	8479.9	5961.5
847	9462.2	6467.1
296	3137.7	1121.5
1035	135.03	2971.6
2299	4638.3	3195.3
592	1575.7	1013.1
2072	5009.8	1365.9
96	7717.5	8826.7
143	6558.2	8191.1
1380	2769.6	6321.3
3180	4991.4	785.91
636	5294.2	6844.8
5168	981.55	8590.2
127	3838.8	9971.2
714	781.11	2164.5
1045	7983.2	4491.5
628	4007.5	383.71
122	7678.8	8836.5
857	1129.8	9229.9
502	7227.6	9869.8
159	8902.7	1095.3
80	3536.7	8547.8
1581	4206.7	6201.9
1917	5684	2957.6
16	5993.8	4109.1
293	8983.1	7146
779	9081.3	1201.4
108	4549.8	5874.8
460	4163.9	1131.1
4392	3925	9877.4
237	9668.3	5642.1
124	5169.4	1468.4
3032	8060.7	3005.7
3312	2914.1	4251.4
262	8947.7	2165.4
242	8372.9	345.21
1479	1548.4	5048.2
7220	2824	2505.7
880	1084.9	4696.3
6047	9540.4	179.18
341	474.54	6801.9
139	614.96	2106.1
96	2530.3	1841.4
560	6662.8	5013.6
493	2321.6	7945
792	1634.4	9669.6
627	7819.9	3854
395	3721.4	4505.4
3912	6157.3	6265.4
904	5070.5	1400
55	6273	446.69
5921	8248.3	8465.2
40	9712.2	2144.6
3835	8495.3	9405.9
1743	5206.6	9401.3
726	4591.6	2873.1
3476	1318.7	3235.1
250	324.44	2314.9
3317	7346.9	2244.9
6168	9115.1	5155.4
1997	5866.4	5182.2
165	5710.4	4725.9
438	4485.4	4612
752	3664.4	8137.9
2804	7316.8	6691.4
3114	2651.8	3060.9
2704	2769.4	8626.4
559	8068.6	6358
1080	3577.9	3756.8
85	4512.4	2885.9
5809	3061.7	5835.7
2428	9349.8	8157
3892	2846.2	3377.8
4767	6569.3	2109.4
244	8142.4	8818.4
735	8671.5	6539.6
1249	1927.3	527.45
192	717.5	4265.4
241	6814.5	7151
1959	333.23	5177.1
2045	1445.7	1690.2
2433	3485.8	2857.2
1003	4838.5	3182.1
435	3220.8	1700.2
2531	9602.1	3555.2
19	9890.6	886.16
3	8250.2	4149.8
1549	6995.2	617.19
9134	6897.2	2268.8
897	4800.8	3131.3
89	9596.5	593.49
3957	6287.9	2881
37	279.51	9597
2939	2219.4	2766.9
741	6831.5	7343.4
792	7446.4	2914.7
6492	2629.2	7682.2
3215	6746.9	5821.7
1738	6953.9	5672.1
268	9978.4	1341.3
19	8139.3	7148.4
58	6354.1	8251.8
76	2653	8602.3
277	7493.2	4123.9
1248	7780.8	3104
1247	5788.9	2555
16	2339	6431.5
4561	3405.6	6684.5
2783	8732.8	8261.9
9	8817.4	5977
1932	7462.3	2915.2
328	1516.7	8347.8
185	8075.3	6883.5
65	168.29	347.19
149	752.88	8171.7
9216	1004.9	3256.8
266	3388.9	493.9
3408	4897	692.44
2046	8050.9	952.91
5	3791.4	7611.1
215	6865.5	2495.2
2607	4690.4	2958.9
105	3923.3	7354
3360	5625.6	6289.3
2902	5634.8	1788.2
5207	9753.3	6756
41	2799.7	3507.4
6169	9069.8	5210.3
188	247.95	686.84
1816	3968.7	1760.4
6390	2744.9	6801.6
930	3843.9	7661.8
9930	8083.3	6924.4
935	7979	6136.9
2019	8670.3	162.96
58	6302.4	3645.3
3238	8504.8	3501.2
328	3112.3	6079.5
216	7987.4	9912.1
8330	6526.9	5664
473	5692.3	6397.8
1143	8445.5	2880
1012	6569.9	354.86
1053	9077.8	4590.9
1064	7597.5	1262.2
1311	8155.3	6122.5
7272	996.71	3222.9
1987	5217.6	7909.2
684	5032	3870.6
373	3376.7	4879.3
376	7784.2	638.1
932	2359.4	2690.4
248	1489.2	968.35
1340	7112.4	1305
430	3203.5	9046.9
381	7622.1	5438.1
7138	9614.7	7216.5
452	9968.7	8612
498	1432	8694
2530	6477	1698.9
735	3590.1	2790.4
2173	2559.9	2589
30	1385.9	2127.2
828	7175.7	4779.5
3946	7264.3	5516
246	45.847	1640.7
180	4923.3	2619.4
102	4601.6	2362
730	1735	8703.3
7173	3732.8	7135.3
2458	4060.7	4077.8
5412	2383.1	8674.8
3686	7761.1	7321
47	1884.8	5207.6
5794	1022.9	7439.9
1471	3105.3	5512.3
183	2978.3	9810.1
4398	6855.7	1993.8
47	6652.3	1877.3
947	9640.9	7373.4
39	3574.3	811.23
5233	6605.7	4212.4
2388	6606.8	9463.7
4729	9508.4	7788.9
215	7566.8	299.09
274	6621.1	5964.8
3769	1145.1	5025.6
288	5987.1	2015.4
59	2946.8	8816.1
271	3431	8373.6
5372	6377.6	4390.4
158	8116.9	7784.6
184	348.56	4423.5
325	4948.4	3181.6
2231	8328.3	9330.4
35	1566.3	5972.1
8372	2882.1	9848.3
3686	4733.2	4179.3
999	1854.6	9953.8
46	3214.9	8563.7
81	8448	9392.9
193	2450.7	8331.2
758	7535	7527.1
230	8821.9	7949.4
737	8478.8	4522.4
2211	581.77	5840.5
614	3712	8165
1498	7431	212.34
121	5993.7	5671.2
1781	1792.2	8228.4
116	3318.9	3010
9057	8260.9	7904.4
1213	8950.9	5668.1
5668	2166.8	9478.4
788	4515.1	9661.4
190	3206.3	797.68
27	5955	4945.7
1186	6696.7	4262.6
795	2324.5	8663.5
240	3145.3	1305.7
495	4505.7	5939.3
373	6578.4	4195.5
261	8906.8	7861.2
1462	7293.8	1967.5
2666	4235.9	3531.8
3844	2228	1976.8
3557	9744.5	6809.8
3660	3394.1	6604.5
809	6829	6857.4
814	7908.2	5035.5
2165	6325.9	6641.8
3239	8512.1	3521.7
437	8006.3	1149.7
1291	1187.2	4786.2
2913	2981.9	7533.4
1659	2922.7	4555.8
7000	3553.7	2644.8
917	9924.7	390.28
4304	1034.1	5278.3
2221	5454.8	2113.2
1932	6926	4733.8
1505	7178.2	1506.7
1290	9317.5	8406.5
1399	5866.8	955.81
336	6834.7	4107.2
4460	623.17	864.68
3071	9452.6	202.4
877	6521.3	8758.4
4038	4038.3	1962.5
1109	2950.7	7772.7
205	1689	2033.1
567	6702.1	3422.4
18	9139.1	7315.3
4008	4017.6	9319.2
8284	3390.9	7911.2
1662	5044.5	6731.3
6999	3536.8	2617.7
2589	4299.5	7869.1
3779	5194.6	913.39
914	7582.9	2941.6
864	3446.1	5727.1
1677	1793.7	1102.4
389	375.25	9561.1
3522	4158	7971.8
2414	7402.2	5.2879
5123	1742	8268.9
4	1908.5	3197.5
803	2752.2	635.79
869	8789.5	6532.7
5743	9473.5	8535
2504	7730.7	5978.7
2314	5167.6	5383
625	9599.7	2013.6
3448	7465	4184.8
58	4944	8624.3
559	4065.1	8224
1494	8333.2	299.82
4203	440.72	1326.2
2	4927.4	2952.8
1450	7464.1	2606.9
946	8267.2	4743.6
4987	102.89	6414.7
2231	675.64	5847.3
3924	8271.7	4899.2
3033	9051.3	3022.7
1600	4216.6	6166.9
2315	5127	5395
1923	9496.1	141.89
9735	7730.3	9682.6
23	8323	956.34
1505	9914.9	1036.8
1365	5194.1	1946
3234	1098.4	7961.6
3150	2147.4	9660.8
928	4952.3	3374.5
4443	3101.7	1844.3
4065	6335.7	2632.6
4315	9133.1	4076.9
1032	4396.1	7881.8
4565	5626.8	8190.8
3441	7794.6	1455.2
5769	6812	2303.3
4560	3461.7	6706
116	837.75	1974.3
181	4706.7	5996.1
393	4498	3732
860	492.13	5275.9
182	709.44	8613
2323	9614.1	2039
8767	988.66	3267.7
102	3683	980.06
3050	5499.3	5642.3
3044	9970.3	7359.3
1415	6651.2	3113.7
894	3748.1	1637.4
249	1791.4	9909.3
240	4010.3	4657.3
5657	1892	2713.5
2883	8036.7	6649.6
2021	1082.6	3290.2
6016	2981.2	9403.2
191	3862.9	8415.1
1749	5814.9	8479.6
63	106.33	428.87
9911	264.42	9032.2
182	9267	5764.8
259	8258.2	291.6
2124	4092.9	606.05
3128	6704.2	4380.9
2922	9510.9	3821.7
1643	2101.5	1769.7
497	1441.2	8693.1
484	4724.7	4245.5
2448	6865.7	2514.8
229	4563	6069.8
862	5505.5	6227.9
3568	8449.2	9442.7
496	2589.3	9489.5
609	4016.3	2001.6
325	5669.8	5962.7
1720	925.02	5393.1
483	7670.5	2678.6
1769	6792.9	2218.3
741	3277.2	1746.5
6917	1297.9	5287.7
1127	9711.5	8539.8
642	7181.6	3102.7
568	3734	1939.3
81	6187.8	905.33
3543	9297.2	8623.6
2003	5480.3	3370.5
11	7853.8	8613
1595	6448.7	6710.5
1308	5418	9631.8
1739	1304.3	5157.7
719	6986.3	7397.2
4	3903.9	6971.7
696	7331.2	5721.6
7788	3552	441
1536	921.82	8993.8
46	9716.8	7356.3
4155	4008.9	8010.1
3494	2268.9	304.35
838	7473.6	2021.3
1263	4040.9	3266.1
263	8891.8	7882.9
65	8777.7	5614.8
54	5982.6	5176.2
1223	2188.1	3835.3
6817	7192.8	3111.3
732	700.38	373.91
106	5392.5	3419.4
3069	122.11	6665.1
460	9149.2	5771.1
1932	1006.1	8784
28	824.84	8266.3
6932	5361.4	3385.6
645	7231.9	3139.5
4025	3206.7	3811.7
74	7724.1	5948.3
2510	4625.2	6952.2
21	107.59	6471.3
1710	5242.7	1818.3
1402	7033.4	4425.3
211	2268	1854.8
3070	6525.8	8130.8
5620	7430.3	37.647
4	3006.5	9132.1
1239	9317.6	6697.1
4529	2376.8	5658.5
1929	7458.4	2916.8
2318	6442.2	7056.6
2095	623.39	8343.7
3028	7979	3003.8
3820	7384	2944.5
965	2705.1	6376.3
3792	5026.1	7401.6
981	5035.9	7416.5
4535	2057.9	1735.2
8	4591.3	9607
8485	6435.4	7996.4
1522	3277.6	2519.4
270	8574.9	843.33
6447	8588.4	3320.6
1110	6602.3	8720.9
8	658.07	4026
73	6687.3	378.99
12	4632.4	3210
410	8318.9	9636
1364	2342.6	4342.7
9835	2147.6	7870.5
3682	2758.8	8569.3
6804	7253.6	3130.2
29	4765.2	8555.6
37	9244.9	5791.9
294	4325.3	5313.8
58	1654.5	2691.2
1928	8397.5	107.08
676	5741.4	8153.5
2125	7527.6	2062.1
1987	8294.1	7592.8
3100	187.82	1717.1
7197	5482.8	1183.2
44	7199.1	1583.1
1377	7180.7	2183.9
3441	8772.6	7981.3
5019	6013.1	9254.7
673	585.83	3829.5
267	6173.5	2020.1
1399	3951	1559.1
2961	4974.7	1708.1
140	1001.9	5136.8
6290	3602.4	3587.2
1928	843.6	3439.9
1176	775.33	2343.9
531	4984	2592
907	1045.2	1002.7
656	6692.5	8619.6
5585	4067.8	5774.7
9149	1602.2	1172.9
9147	1569.4	1175.9
598	2775.8	4281.8
57	2061.8	9115
4158	6601.7	9157
7245	6505.1	5592.3
720	5768.8	7130.5
2046	9315.7	5825.9
1375	513.77	317.81
280	2629.1	678.3
2955	4900.9	6295.2
2896	5654.2	1815.5
1680	8426.6	797.52
367	9310.1	6685.8
579	6382.5	4965.7
757	1146.1	757.73
561	8368.6	8946.1
366	5448.9	4230.5
5	6710.5	7325.9
1918	3159	7383.2
386	5412.1	8694.7
4294	7856.2	371.51
[truncated: 11,476 more rows]
