# Supplementary material for: Verifying molecular clusters by 2-color localization microscopy and significance testing
Source: Sci Rep. 2020 Mar 6;10:4230. doi: 10.1038/s41598-020-60976-6 (PMC7060173; doi:10.1038/s41598-020-60976-6)
Supplement: Supplementary file 2 — Supplementary Information2. [file 41598_2020_60976_MOESM2_ESM.zip › 2-CLASTA-master/Simulations_testdata/random/locs_labelA/random_results_sim_9_locsA.csv]

frame	x	y
445	8878.1	3869.7
29	6995.1	7003.5
884	2075.3	7965.1
1077	1422.5	4121.5
117	361.9	6369.6
315	7543.9	5829.8
1225	4643.8	6257.2
1024	1740.1	8957.4
432	684.4	6573.9
5	5903.9	6116.5
558	7490.7	4202.1
182	6603.9	5162.4
3027	9496.2	1460.4
893	6753.4	7050.1
3780	416.9	5183.5
1397	2986.1	6810.9
3773	3716	3885
100	6560.1	4078.1
467	7505.2	4027
492	4671.8	6343.6
201	1973.9	2696.9
374	1814.8	386.4
3531	2399.6	8778.6
1211	9730.4	8909.2
8216	3980.2	3634.6
111	4970.9	8931.7
6840	1959.2	469.55
24	5464.3	7642.6
501	8207.3	3563.5
1089	8003.2	5284.3
2449	1373.8	6480.4
5204	733.37	3242.7
111	4740.8	99.665
7134	6771.6	9541.2
266	1530.7	3566.8
1949	2598.4	4576
317	8736.9	6917.8
6168	2094.5	6649
543	3876.6	8011.4
1077	5921.7	4503.5
1230	6891.5	5464
274	4859.9	8153.9
33	1574.7	8324.7
164	2965.8	5912.4
3619	2395.2	7422.7
212	9748.7	9430.3
3710	7359.8	6696.6
2065	81.821	2804.4
960	6344.5	8898.9
6373	5389.4	8526.3
38	9699.1	3427.2
154	7250.3	6747.9
1281	8146.9	8571.8
1671	4075.7	3429.1
4306	4500.4	1726.5
4125	2076.1	6744
74	8052.1	2583.4
5899	9321.3	2099.6
4317	4942.3	5206.7
641	9403.1	2826.2
247	3791.1	9282.8
447	4625	4757.2
404	2755	5315.1
131	5963.9	7528
3026	4248.5	5609.5
4251	9155.8	5495.8
203	4122.4	5603.8
176	5831.5	7102.8
909	229.75	8654.4
3119	407.8	1082.5
768	8998.9	2267.3
3136	3985.3	2650.2
790	5561.7	3036.6
1033	7270	8847.6
981	5768.5	6608.8
217	3511.3	4828.9
1938	3869.1	676.21
9509	1843.6	999.84
6083	2224.8	969.98
5567	6425.2	2550.1
3508	3540.5	7312.7
665	7565.5	4455.3
6734	4602.5	2158.8
2308	5870.1	4652.7
269	6399	163.6
1644	9654.8	3065.1
1463	8671.7	3878.7
1474	8262.8	7606.1
1935	5642.3	1161.6
124	4542.2	4614.9
5614	8933.2	5657.2
2640	9649.5	4229.1
463	1115.1	9460
61	1839.9	8918.7
188	53.45	5970.8
175	1000.4	8742.1
1078	4171.7	6970.1
1038	4712.7	3496.4
3769	3786.3	6181.6
353	3742.9	9828.5
4773	5338.7	255.07
4057	8923.7	4923.5
3971	3842.2	829.2
258	3148.6	4466.1
992	4678	3427.6
150	1442.1	9871.5
2906	7088.2	6109.2
41	2576.2	5794
32	6436.9	6886.3
5961	3730.9	5228.7
3	9031.4	1242.8
2796	4074	2275.6
432	4805.7	9529.9
981	4728.2	3106.3
127	7165.7	1509.4
3029	5755.2	9076
1829	7243.2	4183.4
1172	5903.7	7581.5
93	1006.6	6286.9
893	281.98	944.14
3264	8722.3	5445.8
9326	1307.1	8426.7
44	1955.2	2410.1
94	7049.3	4661
1228	7665.7	7427.1
429	1603.7	590.96
3873	8086.3	9695.4
3816	1520.6	9239.7
23	2861.7	9937.4
3082	3551.1	8196.8
1048	285.01	8720.7
3278	8157.6	9674.4
293	2705.2	5863.5
530	5001.4	4985.2
3610	4184	7126.7
215	1249	7813.4
1932	9675.1	5997.3
305	9574.3	5242.3
918	5711.4	3283.6
1627	2516.1	8321.2
6032	5073.3	9183.7
1339	4084.4	2453.7
143	4114.2	3955
5471	221.27	6397.3
8585	49.2	505.32
2903	7000.4	6149.9
277	9638.3	833.05
1008	8680.4	8967.2
242	5181.5	4447.8
49	9350.2	3760.3
6003	3601	3034.9
837	5605.5	6772.4
145	3473.4	2314
5657	5572.6	9432
8450	636.36	3285
310	7475.7	3761
189	1227.1	2672.3
2392	317.73	956.92
6132	5066.4	9154
579	8295	5805.6
1917	7372.5	1703.6
3544	5042.3	1516.8
1633	9482.1	815.28
4687	4058.9	5319.6
174	5830.3	7136.7
765	7775.8	7243.8
180	1431.4	6102.1
5	1514.6	8155.6
3649	3473.5	8809
8217	570.31	5134.1
232	2142.4	5732.5
4099	2377.4	1316.8
252	6571.2	9113.6
1890	3348.2	5537.1
1537	7018.8	7004.4
1640	856.15	8381
784	7563.6	9361.3
544	4498.5	4406.3
4957	2425.3	9457.4
2447	3000.8	7269
5678	9684.7	5992.4
2077	998.2	2732.2
18	2400	5045.8
135	2462.8	5593.7
2301	7149.3	349.61
4449	9778.7	6342.3
1085	6557.6	1107.4
92	4033.6	9562.4
33	6384.5	919.86
1290	5847.8	1699.2
318	7581.3	7312.4
1371	9254.7	2453.1
81	4986	4051.3
3139	7740.4	540.15
238	3562.4	932.21
146	3534.9	6848.3
810	409.39	7006.4
1512	2268	547.75
1880	9437	5781.3
1541	6772.4	3541.2
1831	3640.3	5715.2
21	5299.3	1101.7
2731	656.25	3575.8
50	3552.5	8534
1002	1780.6	6227.2
209	7990	6615.9
1480	4087.6	1545.2
889	4930.7	9288.9
1892	5147.2	9522.4
1149	8073.1	769.32
1101	8354.4	4084.2
1534	5396.3	7749
4034	1924.1	3365.4
4917	5390.3	258
465	1401.8	3860
687	2962	9024.4
449	4874.6	6108.7
125	4938.2	1751.3
3711	7328	6693.5
4323	5604.6	9819.9
5833	1977.1	9258.2
703	4573.4	3492.5
905	7260.7	7890.5
110	5006.6	8879.1
211	8849.4	4653
1246	5663.7	6717.3
60	4623.3	6249.8
207	5259	1103.6
128	6753.3	8868.3
1108	9133	1871.7
2314	3582.2	7096.9
89	9460.3	2424.5
8166	855.33	5068.5
991	9632.9	3050.4
281	1940.9	2267
1006	5580.8	3368.8
1386	9128.7	5752.7
4748	1820.2	913.1
2499	2487.6	8336.9
2372	6429	2504.2
279	6267.8	5513.5
1591	1840.6	7732.2
206	5078.1	2708.1
874	1052.7	1702.3
782	3870.8	659.08
2007	6917	9427.1
15	2157.3	4842.9
532	2904.6	9550.1
1031	7402.4	4649.3
372	6365	658.29
898	4828.2	2871.9
8513	6521.6	9455.9
3429	667.11	3255.3
93	7619.9	3894.2
37	7379.1	3859.8
5210	789	3292.6
3998	2419.3	5792.1
376	9964.5	4441
374	7525	8511
2438	967.67	2310.3
8688	668.51	8859
1191	9891.6	9410.7
3351	343.37	3385.7
10	361.78	4260
266	3775.8	6766.8
1070	671.4	5830.5
6146	9626.5	4696.1
960	7211.9	7916.1
2808	4668.9	4683.7
1779	5072.5	8820.2
443	1094.4	7287.4
4098	6535.4	6603.6
3767	499.98	9802.5
82	7832.2	746.42
1189	4161.1	4813.5
108	9971.4	8126.1
3359	5075.8	5605.8
1425	2891.2	39.188
197	919.53	9065.4
212	5606.8	5754.8
3048	5.4664	6330.7
901	9212.5	5225.8
3068	7647.3	4719.8
97	4092.5	8809.4
5532	8535.1	3631.3
4224	7187	5511.6
6867	9194.1	3629.2
117	898.26	1158
5711	4913.5	1177.5
1992	3477.2	7934.9
497	7903.1	9307.1
5251	8503.2	3630.8
635	3554	3041.1
1136	4786.9	6913.4
2453	3291.2	8632.5
1571	7237.8	435.32
60	893.57	8612.8
11	1992.2	906.32
428	8487.7	3327.8
4473	8007.4	5259.1
1735	1554.9	1151.9
2537	3901.2	7123.1
986	1385.6	3197.4
838	8988.2	2296.2
467	8426.1	3547.4
75	8839.1	329.58
173	5103.1	593
101	9850.2	6680.7
2935	2082.3	532.27
2077	1928.5	8211.6
18	572.93	9388.9
808	39.635	1960
286	3713.6	3031.3
1757	9054.2	3083.9
8925	1691.2	340.59
618	2214.1	9382.4
74	5876	4118.7
7699	5496.8	6903.9
1309	1948.4	4250
1316	7991.3	1870.5
2248	4030.9	9312.9
3601	9566	925.01
3890	6201.1	2213.1
439	4640.4	5914.5
1103	8366.5	4059.2
2556	824.63	7927
20	652.25	9412.4
850	3396.3	2199.1
2381	2891.1	472.65
3585	6498.2	1061.6
375	1736.7	2108.8
6858	6548.4	8972.2
990	1429.6	4054.6
973	3740.4	8712.4
969	5785.3	5313.3
406	6747.3	6987.8
1785	1566.6	7484.7
4403	5977.8	6243.2
282	2779.9	9368.2
1350	6.3536	1978.7
2869	9053.6	3943.6
10	3014.3	7706.3
7638	6720.2	4859
720	7827.3	1826.6
1068	5761.2	7109.7
67	9343.8	4730.5
47	6817.9	2407.3
1703	5384.5	234.84
3764	8315.7	4960.4
1220	163.97	8224.1
3801	2061.7	652.39
1548	9506.6	8677.5
22	1228.7	8819.6
1448	6970.4	2629.6
1419	2552.3	497.02
9180	1193.3	2593.2
759	3893.1	8443.7
9720	2502	4308.8
3614	4141.3	7124.3
1492	7588.4	7414.2
1664	3802.1	4383.5
254	7094.7	1760.5
1085	5073.3	4512.6
513	8520.5	6147.8
1961	4866.5	9064.4
4952	8235	6766.1
3202	5966.5	6332.5
203	2024.8	2623.6
518	3285.3	4251
2269	5129.4	5387.3
2172	9402.5	875.9
899	9134.9	5170
1046	9974.9	9458.3
373	6538.4	684.67
2434	967.64	2320.6
6319	8691.4	3265
1407	8482.3	5375.7
4150	1444.9	9877.8
506	3577.7	1696
914	5885.6	8443.4
2640	556.56	1308
3939	8349	4956.3
4119	3593.7	2067.4
3874	8119.7	9703.4
180	4451.4	6692.8
591	8843.9	8401.7
366	4410.4	3527.4
764	7095.2	9724.7
937	8623.8	2070.1
2623	3346.2	1480.7
5556	6621.9	6654.8
170	2762.9	6872.4
1688	9408	5359.5
424	7487.9	4619.6
362	2946.1	9644.4
6	7725.7	9367.6
400	2608	5237.9
2235	6746.4	9556.2
8060	6586.5	3499.6
119	1220.6	9611.1
8191	3842.5	8451
605	9306.2	2557.6
1058	7848.1	632.35
1773	8876.4	3033
1147	6155.4	1385.2
305	4572	3740.2
130	9022.8	6284.2
1961	7969.1	3253.9
1011	4583.5	4319
6373	9112.6	9705.9
1453	2414.9	2039.4
6996	7761.1	3523.3
377	6070.4	8882.9
2459	877.16	9912.6
488	8009.6	7422.8
221	5823	8199.1
7338	7240.6	7187.2
174	2931.3	3258
811	283.5	9286.8
7098	8887.9	4661.5
1826	892.37	8488.6
4027	7602.2	9365.4
137	6611	1433.9
143	246.75	3025.5
54	5969.5	1351
6080	709.58	1229.5
1067	9001.3	1689.5
43	4695.7	8122.9
378	290.3	1811.2
2364	4596.8	4830.5
415	3203.1	5649
562	1950	83.235
242	7673.8	3206.7
1307	5154.2	658.96
437	4831.8	9547.5
625	407.73	6229.1
755	8995.4	5316.6
2064	4883.5	6779
53	8048	2902.1
4304	3744	649.54
6072	6611.9	3585
674	6335	6055.4
955	1373	3337.2
1399	9095.5	6958.4
453	8774.5	3506.1
269	6543.6	1052.8
1317	2089.4	8616
99	9660.1	5728.8
614	3696.1	3493.2
3616	2795	2758.8
1078	3466.8	4143.7
396	8059.4	2084.1
570	7356.8	2390.8
6074	8912.2	348.89
33	8200.8	886.9
325	8936.3	3024.9
43	1976.4	3798.6
322	4164.2	9029.6
1007	5605.2	7352.5
336	915.41	7024.9
177	7136.8	3405
2976	4575.5	6970.4
1975	7226.6	7837.8
2291	5095.3	5375.3
569	65.066	4130.8
9243	6766.6	1221.8
1780	7525	8183.6
594	7276	3079.9
1823	75.322	7910.8
639	1337.6	8671.7
473	2205	2325.7
3043	4081.7	3013.1
320	5417.6	2956.2
2783	5193.9	8021.9
199	1838.4	1603.7
488	7791.8	6429.7
2762	1022.6	4491.5
665	6293.9	1706.7
824	8542.3	7809.7
6085	4592.5	4281
231	6740	5963.8
5623	4808.6	501.98
635	7303.8	3095.3
1542	865.21	9208
652	8956.6	716.35
379	9549.6	4564.6
771	7211.5	2314.6
345	5070.2	2883.2
6234	4909.1	1179.5
127	1831.9	4958
331	711.02	4372.8
3738	9238.8	3555.7
5252	3988.9	8329
1280	232.86	9924.4
353	8049.8	9166.3
3927	1160	338.11
226	5669.4	9563.2
240	2349.6	4776.3
153	5355.5	5437.4
1170	5835.8	7526.5
923	6305.8	1435.5
345	5961.3	6015.8
222	3377.8	7019.6
723	7363.6	1627.2
244	2855.6	1732.9
22	3346.4	8345.8
3250	1957	8584.5
277	7872.7	9286.1
4514	449.03	5333.6
4912	32.234	2993.2
1414	1680.2	1458.1
1549	7445.5	1535.2
232	4153	4856.7
4622	822.12	3784.6
833	1528.9	9491.4
4860	769.94	1619.7
104	6530.9	9971.3
1451	5354.6	276
283	5876.6	2917.8
830	2747	4095.2
9125	2560.3	1862.8
272	9806	1756.8
6583	4270.9	4189
16	2193.3	4822.9
1807	3776.8	1987.8
1811	6403.6	6739.9
468	6173.7	8158.6
943	1284.1	767.3
20	3993	8918.1
352	8004.4	9146.9
1750	4976	8143.7
1573	8496.5	663.25
294	9907.2	3515
315	2556.9	2244.3
4689	4077.6	5312.4
490	1340.7	6074.1
412	5104.1	905.35
47	5901.4	5611.4
7505	9405.6	2337
2457	171.4	2400.9
1333	1060.4	1747.1
830	9135.6	2763.6
278	3054.5	1381.8
561	2186.1	2144.2
4332	3831.7	4335.9
67	4704.1	697.49
5276	9471.2	2379.8
940	1018.1	5669.8
5436	6925.7	2958.7
3024	7310.7	4155.5
4040	4102.9	7140.2
1102	2753.3	9344.2
1022	6580.6	9258.6
378	1825.2	2021.7
559	6400.4	8178.5
3474	9147.5	1102.8
1955	4648.9	9740.1
4158	8215.8	6804.4
722	8935.3	9703.4
92	8460.3	1698.6
657	6960.6	7573.7
412	9289.4	2469.8
2834	9296.2	1360.8
4707	6692.5	3951.7
5845	4810.7	9337.7
223	2688.5	4585.6
36	9808.4	452.3
829	1432.5	2247.8
464	9940.9	1.1022
3383	1956.5	9260.7
703	3589.3	9937.4
3117	5165.1	9772.4
198	6139.9	1390.8
928	2352.8	5820
31	4122.1	2647.5
4090	5038.3	8635.6
312	7877.7	7646.8
1239	8975.2	3030.4
1113	6755.2	5380.6
170	5140.5	8940.2
4872	9752.5	6009.8
218	902.53	2327.8
915	5732.4	3314.8
266	8941.2	2376.4
4204	462.25	731.47
5956	3723.3	5156.3
6860	5874.7	2630.2
2906	268.12	7127.7
578	4454	8471.7
2196	4212.3	7045.2
1404	2361.8	2048.4
502	3552	2391.7
3596	8260.4	2029.8
7935	4531.9	8454.3
131	191.57	6424
104	7245	2980.6
3903	9066.5	1051.2
1312	1906.5	4247.1
60	9744.3	2343.7
4634	5426.5	7026.4
4185	8121.8	9740.5
1473	8234.3	7611.2
669	6488.3	2742.4
4124	5156.3	9812.2
281	8884.6	3575.7
1140	4744.7	6897.1
8349	6932	4438.4
1210	2923	4114.4
31	5177	2655
1614	603.87	1217.2
20	6312.4	5294.1
90	6745.1	5111.1
247	896.25	8092.8
654	1759.4	9724.8
203	8232.3	4886.2
1493	5744.5	6588.7
352	3229.5	6154.5
171	4243.3	8104.7
3395	7921.8	5582.6
816	7885.7	2998.3
105	3515.6	2308
1816	8921.8	9892.8
619	8498.4	725.03
6497	2511.8	2939
2376	6457.1	7330.6
523	6918.5	5317.4
584	2479.9	5210
122	4139.5	5564.5
222	8130.1	1087.9
185	9915.5	9694.1
316	3234	1759
394	8701.9	213.01
1070	3647.9	5218.6
3016	8541.3	6232.7
3202	143.21	6991.4
1123	4710.5	6891.4
596	1581.8	4654.8
1716	9198.8	5025.3
4494	8160.2	9382.1
46	6468.8	7613.1
272	3700.4	5246.9
50	1661	3488.9
86	2474.9	5365.2
2507	1882.9	1377.1
767	7033.5	9718.7
641	3464.8	9468.1
271	7723.8	892.04
3253	5149.9	5238.7
493	734.17	3006.1
9976	1632.5	812.53
356	6255.6	8278.5
226	9113.6	5177.5
1795	2450.9	486.9
2969	9447	28.134
46	2232.7	3823.4
8895	293.06	7115.7
2775	8552.4	4249.4
852	724.01	202.88
4160	941.35	8145.4
1342	8677.8	2701.5
1695	515.29	3344.9
1142	8164.4	3656.4
224	8096.4	3959.1
1326	5991.1	6708.1
8485	4630.7	9109
142	7286.8	6007.6
3473	9117.1	989.14
557	5618.7	95.701
603	132.1	3585.2
589	5628	6792.3
1827	4600.1	541.04
3	4689.6	2120.4
1034	5064.7	9136.9
590	5119.3	7736.6
1508	6185.7	2682.9
813	3596.6	5764.6
2068	423.5	8509.4
175	5854.9	7082.8
3820	7095.2	2025.5
65	3685.5	6923
288	8900.9	3536.7
468	3652.8	3229.2
3474	6160.8	6553.6
327	8662.7	1429.6
198	3365.7	1232.2
2370	3998.3	2653.4
949	6796.6	9552.5
4302	3757.6	653.14
6464	4781.5	3190.8
5202	6108.5	2742.1
203	7183.3	793.73
169	7560.5	1613
41	7060.8	9770.5
373	6397	624.92
1598	4426.5	4645.6
1230	4716.6	4625.5
890	2087	7987
1032	7944	9719.5
4157	915.77	8158.5
1752	6773.9	9562
3562	9090.9	2694.7
3325	3052.4	4381.7
7958	6993.4	9748.5
1416	316.01	1838.5
4433	9712.4	6321.9
1932	8006	2022.9
1591	3469	3824.7
590	8712.7	1119.1
2006	5566.1	8814.2
22	9921.4	9759.7
308	4905.4	8563.8
502	7183.1	5760.9
417	4710	5384.3
535	8977.5	701.87
3102	3813	6974.9
5955	3754.5	5254.1
4413	4546.1	4658.7
846	3746.7	1568.1
622	3428.3	5526.4
6	6298.6	8749.7
1063	8716.2	5595.3
1530	4146.4	6925
508	5869.2	1650.5
28	7289.1	2140.8
6712	2806.4	2745.3
2818	5059.3	7676.6
62	9713.8	9350.6
688	2350.4	5839.1
36	9182.3	5535.6
3338	1344.5	4599.1
3335	1184.1	8400.7
618	8501.1	5119.7
8472	2726.3	5354.9
266	5476.6	3215.6
4718	3223.2	9712.5
449	9078.7	4756
636	1102.2	3048.2
802	8791.2	8692.3
888	8495.6	5241.7
1358	6680.2	508.75
123	5248.6	3349.8
4	4475.2	9241.4
248	8068.1	7180.7
2878	4016.4	142.4
1475	2425.8	7728.8
4350	5196.4	6073.8
303	9354.6	2590.8
2606	5428.5	5326.6
1964	4360.1	2601
1642	1967.2	239.4
560	7701.2	3864.4
376	3746.6	4660.9
1440	8734.2	4079.3
126	5770.6	7373.1
1052	3064.9	7277.2
3004	4490.8	6967.8
241	2410.2	7383.4
455	9736.6	5371.9
3213	1478	2306.7
352	6672.1	4384.6
343	2311.8	5821.8
105	6570.2	9765.5
1718	6006.5	6351.4
1470	561.01	8449.3
134	2367.2	2169
1994	1859	1273.7
311	8889.2	5625.1
378	4576.2	3605.2
392	1914.6	6532
106	9483.3	684.85
7	6361.5	8750.7
844	1354.1	4972.9
1793	4524.4	1813.1
4060	8954.4	4938.1
117	9449.4	4675.3
891	1228.5	5659.5
418	8637.6	638.83
3000	6780.3	7865
2081	1892.2	8282.8
5110	4240.8	4720.6
241	7359.4	2994
179	8754.9	9628
152	6697.7	6676.8
37	2746	4641.5
1350	7171.3	9660.5
343	8355.4	7553.7
303	2879.8	9296.5
865	7147.8	9064.6
2138	3372.4	1382.1
1727	8235.8	1781
290	3242.4	3886
2796	1798.4	298.17
6200	6044.6	3687
1810	3507.7	1525.3
117	3737.6	730.69
996	649.84	8627
51	8246.8	1740.8
952	9145.6	6241.2
19	3647.2	8383.2
18	6037.4	9360
165	4803.9	1334.9
109	8513.8	9237.7
81	4515	6023.2
1777	6751.5	5061.1
201	6775.1	5000.5
4100	8544.3	756.81
477	4863	4214.2
2411	8220.6	6718.8
2716	8130.3	2690.8
293	6329.3	8842.4
3086	2263.1	2663.6
312	2840	5669.9
277	5421.2	3207.2
1814	4400.2	5726.5
498	6697.5	2008.1
2872	5147.6	8625.8
520	8533.5	7086.8
9697	8096.9	1192.6
861	8395.4	7229.5
1354	1623.1	2829.1
1493	4547.7	9373.2
775	2187.3	6369
1701	8569	8266.5
2672	5193.3	6016.9
609	9943.5	9593.7
35	7223.8	4758.7
49	5037.1	8588.1
141	9343.9	2255.3
5320	2819.8	9088.9
372	4495.3	7572.3
201	9702.5	3597.7
319	502.68	1564.1
3705	4541.1	8755
230	2646.7	3373.6
6531	954.83	8316.8
1696	5312.9	5883.5
617	8445.3	1607.2
498	8161.4	3621
136	2412.4	5567
456	9536.7	1068
1024	9159.4	9420.5
624	3572.6	1136.4
89	3810.2	578.39
2451	8202.6	6719.2
1075	1378.9	4040
822	8639.2	7771.6
290	213.53	6535
411	5127.8	6228.8
3081	3580.2	8168.7
986	2181.1	4931.3
395	2035.9	4138.1
468	6723.2	3105.9
858	8345.1	7262.8
1734	1543.2	1103
618	1586.6	9755.8
967	1699	8935.2
3291	6267.6	8333
9	6509.4	650.97
320	4501.2	7058.8
1180	4941.2	2040.1
3347	3428.2	5391.2
330	903.19	7038.9
115	641.34	8309.2
1642	4398.1	5726.5
38	845.85	9520.4
2809	4083.4	2293.4
1015	6066.4	7867.7
287	3182.6	3901.7
1558	3015.9	1604.6
3850	9174.6	9535.7
24	6483.7	3063.7
669	3260.4	8747.4
1949	6791.5	1814
577	415.18	2209.6
2813	701.68	2566.4
99	9136	9067.2
12	6255.4	8706.1
570	5212.6	8005.2
91	5089.9	3568
278	5935.4	2900.6
248	6071.2	608.4
4792	5078	5646.5
428	765.29	6611.5
128	4157.2	8760.7
128	1272.7	222.61
424	5840.3	8338.5
4097	1156	2130
1421	9042.4	7487.8
24	1287.5	8775.3
152	4591	480.54
3102	9982.7	2097.2
230	1364.1	5520.1
1025	7838.6	9365.5
7536	459.47	3577.8
2974	8226.4	6463.3
5413	1949.3	6301.1
2449	5119.7	9863.1
811	51.597	1992.4
993	4760.9	3502.8
21	5829	1951.4
67	29.856	382.68
4414	2285.3	807.8
1799	3326.2	1481.8
73	9981.2	5136.5
852	2377.6	7673.1
363	2771.3	9030.9
3862	9780.2	1191.2
335	4659.2	8860.8
116	4745.8	3545.4
3972	9721.7	7307.2
26	3382.6	5325.8
2162	1786	8460.9
2558	3191.7	6171.1
1792	1531.2	7530.6
303	6219.5	2145
1090	1858.9	7196.7
30	5294.5	6272.3
499	5442.6	6193.4
3295	2367.3	5851.2
1249	5641.5	6733.9
1359	9983	9428.4
342	4495.7	5661.4
738	2645.2	9913.5
1347	3007.9	9886.9
77	8353.9	8498.6
7095	8753.4	4688.4
5714	1898.7	2691.4
4894	5268.3	3164.5
1877	9330.8	8363.7
404	293.3	3905
721	8698.5	5946.1
1141	8439.3	7045.2
4644	4265.5	3065.7
462	8113	4590.4
105	9569.9	8666.5
6978	9540.2	157.41
580	2083.3	9958.1
1490	9620.7	9680.3
759	7719.8	7224.6
571	7381.5	2415.4
451	6141.1	7070.9
108	9311.2	8613.5
1442	825.21	756.64
223	8193.5	3041.1
28	2840.7	417.62
9961	4767.8	4286.8
7460	1183.8	7895.2
1821	2112.4	1210.9
1962	4300.9	2589.4
8696	626.53	8895.1
2772	3297.1	8295.8
186	4628.6	496.59
63	5027.6	7775.7
64	9307.1	3669.6
1340	5656.8	4066.8
1491	4593.5	9441.2
1421	4831.2	8586.1
4293	9120.5	9755.6
4223	7223.7	5437.1
226	2224.5	9691.2
248	3230.2	7319.5
161	5591.6	8264
3170	5001	156.17
9956	6506.5	5041.2
1663	2191.6	7580.5
56	6575.3	1813
84	2176	1995.5
690	9919.2	9701.8
6986	2454.3	1115.7
40	9889.2	7598
268	8966.9	8107.6
168	4535.3	1751.6
355	7245.8	8827.8
319	3259.5	1823.4
5321	2808.6	9095.6
3382	8988.9	3294.9
394	8081.3	760.62
1547	8937.4	3026.5
991	2772.7	1860.5
279	7343.5	8786.2
2026	4261.3	8119.4
79	3958.3	421.2
574	6252.4	3698.5
1032	2126	4334.6
1171	5812.3	7528.9
106	3666	3778.7
8607	6616.6	3555
5375	5450.8	4965.2
1450	491.05	6312.4
227	4336.6	9726
1339	5999.4	7872.7
2613	1727.9	5270.8
588	7497.3	7052.6
85	3706.4	4332.7
1982	3586.5	2019.2
210	4440.3	4258.2
560	2734.7	7138.6
4944	2304.9	2309.9
135	6088.4	9270.1
1946	8744.7	8442
498	3424.6	8331.8
1819	2868.7	8446.9
9323	6102.1	7122.7
592	8951.1	8456.9
9843	7746.1	3514.4
23	1151	4666.8
8921	8659.8	7583.6
3678	4476.7	710.62
3603	5027.7	3372.6
934	7890.4	5618.8
1103	2818.8	9339.1
4201	477.37	693.65
2	7750.9	2401.4
324	4092.6	9475.8
61	3730.3	4685
1	6242.6	8797.7
130	1275.5	1264.2
233	7248.1	9651.9
1102	9088.7	1906.8
58	2847.8	2231
2015	552.47	2562.5
141	160.82	2562.7
62	7002.9	3814.7
1451	1772.5	7849
1301	5381.3	6550.1
1030	6316.5	1416.1
6664	5325.4	8882.6
497	3414.4	8372.7
1478	7626.1	5702.9
319	4056.2	3267
1669	1533.9	9409.1
1330	788.51	6250.9
4	3460.3	9058.1
1025	9469.4	9240.7
1914	6038.5	6134
276	5495.3	8371.2
1175	5771.6	9071.3
38	830.48	6198.1
9	4222.9	5744
1656	6031.7	8917.1
180	9525.9	1160.9
1009	4986.2	9708.3
25	4006.6	7574.7
693	3425.1	6906.3
265	8715.1	1476.7
353	3262.8	6142.4
8202	4471.5	5312.8
416	8696.9	1851.1
30	4556.6	7915.9
886	2045.4	7985.2
4154	5250.5	8573.4
69	542.83	9088.4
1138	803.9	9678.4
9110	1430.5	9354.6
1253	8047.2	3002.6
568	3174.2	2681.9
3380	9892.9	4975.1
455	4689.4	75.048
1876	9437.1	5773.5
1133	4770.6	6872.9
8344	4119.2	2495.4
34	2588.4	9340.5
1362	5304.3	5883.7
2485	3462.7	9519.1
2421	3868.4	3651.7
78	1695.2	2141.3
65	782.6	2922
2410	1495.3	9860.7
3435	428.01	442.7
1173	3613.3	1475.6
945	3677.8	3910
1129	1984.8	9981.8
710	5443.7	2242
3383	9017.1	3308.6
3859	5248.7	8652.2
83	170.2	1233.9
51	1968.3	2605.9
1562	8913.5	8932.9
1362	5789.8	1253.9
404	6722.9	7038
892	9236.2	7397.7
44	9499.2	1190.7
1034	7378.5	4599.9
134	5648.5	9200.1
61	3790.9	9863.3
2604	7170	9056.5
16	5676.1	2896
8717	7474.5	9833.2
3447	655.57	2155.1
1536	7922.7	3140.8
90	1323.1	537.66
714	5872.1	4641.8
152	4420.8	9363.2
42	6923.9	7068.5
321	6837.2	3651.5
670	6382.7	4262.3
3866	7053	2080.8
6641	3161.4	4055.6
377	9530.1	4569.4
2020	8896.6	6496.5
436	4644.9	5922.4
65	9418.5	5791.7
1713	9941.1	4358
740	5786.4	9731.6
69	6283.8	4140.1
1108	7136.8	8280.7
378	6115.8	3349.1
4434	4352.2	3943.9
4203	5883.7	2902.4
3158	1228.6	9720.4
141	4145.3	3946.4
551	7126.2	1486.6
3306	1665.8	3485.7
1575	29.638	5913.1
377	6170.6	3393.1
68	9850.9	3359.9
887	2093.4	7997.3
3535	5740.2	7499.5
3598	5895.7	1169.9
3100	9977.7	2117.9
6573	516.84	1262.8
893	1279.8	5672.6
4141	4382.1	3988.5
965	6354.9	773.54
1591	1633.3	2888.1
1298	7093.9	2621.6
460	6268.9	5720.7
287	93.419	2029.3
478	5423.2	6963
7244	5233	8059.2
4676	6100.4	9238.1
5985	9540.1	8650.1
1766	4131.5	8315.9
628	2592	5561.3
2342	1002.6	3452.4
93	5225.7	4134.5
5395	3313.1	8796.5
1594	3618.4	5180.9
201	2619.7	4615.8
2642	1890.3	9855.3
4564	9566.4	8661.9
311	8315.2	4444.4
857	2946.7	6112.7
2179	4632.9	8022.1
756	1079.3	5313.3
975	5683.8	2538.2
1557	2986.4	1620.2
1104	1124.5	7234.4
447	1632.6	2247.7
2013	4765.2	5847.4
133	2.2744	6344.2
47	5516.3	1577.2
6916	6838.8	4378.6
1508	852.59	9946
399	5122.4	1474.9
593	6004.8	631.58
295	1431.6	4610.6
5086	7447.4	833.29
453	9618.5	2901.4
3473	1428	8204.4
2775	6677.8	1151.4
81	3728.9	951.95
531	687.25	3470.4
1826	2899	8447.9
884	8059.1	3451.1
1179	399.11	7118.2
167	8780.7	2598.9
2614	8227	4280.4
751	5784.2	2873.4
828	2941.9	6395.9
646	8742.3	4627.1
175	1375.7	3140.9
1519	5475.5	9067.2
48	4454	2537
6	2962.6	3660.9
7	6773.3	8449.5
39	6286.9	8965.8
1462	1248.8	9873.9
3078	4945.1	3427.2
6733	4685.5	2131.1
53	4334.1	4013.7
369	6388	9957.2
2751	5175.2	1589.8
12	9682.7	3596.2
6384	9134.5	2716.4
2782	5157	8061
177	6469.7	6001.4
850	2462.8	9842.7
398	2942.2	7078.2
136	5948.2	7559.1
1971	6829.7	1813.6
150	1202.6	6298.7
1689	7459.4	9368.3
3727	8918.1	9921.6
501	8092.3	1645.8
2751	1694.7	5543.9
530	6700.9	4089.3
1032	896.93	9699.3
2343	1981.9	4867.4
158	7215.4	2730.1
245	4039.8	1314.6
697	64.022	2956.6
230	6963.1	498.14
1170	8311.3	7562.7
30	9769.3	9512.2
1413	1681.9	1396.4
1739	2845.5	8474.6
1487	6666.7	1605.3
50	4483.9	2532.1
718	8782.5	5991.9
878	2757.5	9901.4
1309	5442	194.74
1409	181.82	3177.2
209	5052.8	2603.5
10	7081.9	2106.8
2434	4606.1	8353.6
1040	3756	448.14
1345	8631.9	2643.1
109	5935.4	2438.2
2476	7998.2	1970.6
375	5760.1	288.76
736	3537.3	2608.4
1410	1322.2	533.56
325	9140.2	7421.5
614	9290	6424.4
45	2447.3	3972.5
49	4562.3	3106
3147	3886.6	869.14
9495	4643.2	5467.8
72	8853.1	5428.3
2014	9479.7	8633.8
52	1691.4	3486.7
1790	1588.9	7523.7
237	7719	4641.5
151	4617	460.82
845	2082.1	35.946
32	8148.4	855.78
233	8952.6	8096.9
6	6522.8	3464.4
343	8708.9	689.98
238	4481	4959.1
537	4994.5	4973
4421	8123.7	9285.3
5995	9475	8570
1755	9875.2	3079.8
517	4762	8865.5
2066	6869.9	8863.5
4161	239.97	4712.6
1495	3365	8650.8
1719	6032	6340.2
6227	2125.3	8787.7
180	1603.5	6221.2
4995	9282	3730.1
379	2588.3	8274
4876	4784.4	4274.1
688	9467.8	4601.9
458	3180.8	7057.8
1036	3545.4	4354.2
6925	374.68	5997.9
635	8419.1	5282.1
5526	4675.8	3545.2
617	6383.2	9028.8
107	6633.4	1266.5
1452	1779.6	7801.8
799	3343.6	8814.7
1633	3892.9	4304.5
57	6167.8	6649.5
3078	1162.3	9393.1
277	8981.3	1074.9
323	6302.6	3274.9
1637	2459.1	2679.7
472	2454.9	4444.4
679	581.3	9426.9
4389	5555.9	9850.1
221	3376.4	7022.9
543	8208.2	3601.1
1483	4039.4	1557.7
444	8797.3	9747.2
7751	1540	9816.8
341	3871.3	23.975
1857	1606.7	5863.8
2521	9876.2	3080
821	8320	4632.8
2295	3942.2	8438.8
758	8202.4	2669
406	2357.1	6668.6
61	2337.7	1943.8
862	8382.8	7236.6
2510	2841.7	61.583
891	5858.5	5290
2441	3058	7295.2
58	4664.4	6264.6
206	9646.6	9378.8
4989	5219.3	8079.2
1237	8966.8	3023.6
5157	5112.6	1453.5
29	3981.9	7920.3
3485	8643.9	9771.3
9880	9135.4	9970.6
3094	994.18	4534.6
1049	5368.6	4977.1
476	5414	6930.7
9055	1223.9	2583.2
1583	6254.8	9821.2
145	6833.1	85.229
324	915.55	7016.4
2390	1311.6	21.774
4973	5896.4	2595.1
4897	377.54	5975.2
2872	4968.9	3384.5
5901	9254.4	2144.3
1785	2875.3	1666.8
963	2444.8	8686.9
1408	8420.4	5380.1
728	6521.7	9246.9
3792	8040.1	791.33
1002	5636.8	3063.6
554	5385.9	9141.2
1046	5055.9	9137.6
77	4136.8	8890.3
382	6562.1	66.443
200	9857.3	1660.9
1322	5079.5	1464.4
780	3823	4363.6
323	1129.2	9398.1
145	7165.3	9075
1112	2667.8	3713.7
1318	5853.3	1619.5
45	1989.8	2347.4
132	4651.3	5533
2139	3195.3	5353.8
1752	1724.5	5629.7
6	8886.8	9224.2
957	7231.6	7842.5
35	1917.3	4174.7
326	6417.6	7653.3
827	846.36	4515
3089	6071.3	1261.5
7101	8814.9	4677.5
33	6577.8	3560.1
6050	3978	8970.5
1400	9057.7	7030.6
3254	5144.7	5200.5
622	1263	6823.2
3074	7524.6	2168.1
755	2665.6	9917.6
4664	7055.6	5524.5
454	3962.6	8496.7
481	2474.3	4383.2
34	3729.5	4336
340	5605.6	4665.1
129	9574.4	7041.8
831	6517.6	94.279
3797	2209.2	586.03
306	8772.9	5671.8
265	5972.6	5081.1
320	1030.4	1255.5
2471	7252.5	8836.4
832	4006.7	8311.9
55	329.45	8558.4
36	8899.6	3975.7
25	5239.7	2835
1495	4555.4	9439
688	242.45	5519.8
1612	6744.5	7893.2
2807	4889.4	1501.5
2355	643.87	5371.1
4053	2022.1	478.5
97	91.625	5338.1
965	3694.5	9856.9
3	1039	3909.3
52	2999.6	6750.1
5872	8696	6217.9
6982	2496.3	2630
30	8358.2	9852.4
500	8768.1	2129.8
4677	6053.5	9257.2
1132	9412.5	2911.9
1632	9458.3	836.6
444	9284.5	4164.3
1236	8863.6	3056
153	3284.8	1126.4
584	3710.6	9702.9
5586	6096.9	4961.1
1407	1705.1	7090.8
1617	433.21	478.17
9666	2561.2	4277.5
1942	8692.1	8398.3
241	3308.7	5356.3
105	5948.3	2430
826	2685.1	7619.1
81	7280.2	3575.6
45	5526.7	4465.6
3766	8262.4	4947.1
2634	575.35	1316.3
9643	2836.3	9289.7
5138	6628.4	3344.2
675	6412.7	2417.6
767	3906.3	6610.1
20	3310.8	8385.5
2162	5324.8	8964
57	4734.9	1151.3
255	7133.7	1738.6
449	2167.9	521
20	8556.1	709.63
1978	3176.7	7891.9
206	3659.5	9282.2
211	4451.2	4245.4
61	9056.8	3956
5325	5056.9	9158.8
1499	5202.6	1258.2
562	1167.3	8449.8
723	2353.3	6726.4
1851	3537.6	8218.4
668	3290.7	8708.7
64	2076.4	6701.8
1207	6928.4	1335.5
2212	6239.4	512.68
3678	3321.4	544.59
5361	5750.3	283.1
6279	8738.2	3289.8
2907	284.72	7123.7
135	8653.8	4096.1
3980	7311.7	8846.9
2527	1074.7	8529.5
1379	6110.9	8625.1
7740	4550	9441.7
721	5515.5	2199.8
629	5265.5	6352.6
774	4873.6	3683.8
1786	1126.9	5135
1377	9006.2	7738.8
7660	7778.2	4494.1
1329	851.65	6187.7
5432	2376.7	8736.4
126	4043.6	8797.7
345	8932.5	6056.3
237	8450.3	7384.7
239	940.56	2327.6
37	5869.2	4484.7
32	4897	8125.2
1742	118.81	7566
2808	5192.5	1264
641	4792.3	4102.4
783	5323.7	8548.5
309	8933.6	5579.2
1660	1853.4	5388.6
965	5157.1	706.92
2797	6703.8	4267.2
1247	2814.6	2490.8
47	5080.2	8640.7
1956	5286.2	7445.8
351	1929.5	341.64
1366	2471.4	7230.6
168	4637.8	3791.8
316	2535.9	2298.3
6906	4267.2	8116.9
1828	4433.3	682.22
74	9935.1	8704.8
1079	4148.9	6995.1
102	9818.2	6690.1
47	7832.2	4661.4
490	8064.6	1008.7
6169	9346.7	7600.7
1014	6629.8	1180.7
1009	7109.7	4475.3
678	2428.4	8634.7
184	2877	7521.6
1414	1263.9	533.13
637	1320.4	8612.1
3194	7562.6	8109.9
1346	207.19	2789.9
118	3769.9	767.43
1151	8148.2	3669.9
159	2216	4519.4
3682	3875.4	8433.4
2135	8074.7	2975.8
9936	591.32	5405.8
911	4475.2	1740
5841	6932.1	2633.3
1198	6022.9	8585.2
1064	2743.6	1555.1
78	212.31	3303.5
144	2961.8	4515.6
46	5485.9	4469.3
701	4632.9	6822.5
5545	179.09	2775.6
908	267.09	8721
2036	3699.1	1927.4
3861	5291.7	8703.9
1707	5370	248.08
288	5073.2	938.99
1107	2887.4	9048.4
587	1293.7	8043.8
73	4489.6	4388.1
1284	6534.1	1042.2
388	2488.8	9513.6
1577	5010.2	5543.1
50	6769.6	4440
119	9752.4	2394.4
71	2628.5	9729.6
833	2740.3	4107.6
1623	8888.9	9544
1827	9682.8	4218.5
1144	8136.7	9396.7
705	6623.3	3936.7
2400	8797.6	8035.3
1877	9475.4	6094.6
624	2306	795.78
2646	3814.6	1688.5
374	6426.5	675.63
223	544.98	555.58
176	2090.4	4881.3
3745	3473.7	9456.9
2264	7765.6	2245.9
108	9061.1	9782
5833	6005.7	6964.6
123	2304.3	1382.6
288	1550	3560.7
1868	7711.3	541.23
107	5964	2440
137	158.78	2627.7
481	5466.9	6955.1
3083	2863.1	5691.7
1890	9439.1	6341.5
1665	7306.2	8807.6
520	7258.2	5023.9
2	6258.9	359.49
3088	4976.9	3434.4
16	2719.7	5051.2
237	3877.6	8987.8
2255	4208.2	6782.2
3791	7992.9	775.07
4420	8148.9	9384.1
513	1612.8	4576
720	841.48	8883.2
1761	8559.2	8637
867	60.802	4455.2
2373	2663.4	2462.2
4155	5252.7	8644.6
1330	4338.6	5128.8
2276	3766.9	4238.7
204	6782.2	4279.8
6552	6596.2	3383
594	5031.9	828.89
9764	8420.8	8474.2
1020	7256.5	1043.8
4091	1889	991.99
702	3539.7	9930.9
4223	4084.1	5447.3
485	4488.9	8965.2
24	1147.9	4703.7
561	4038.8	5757.8
173	5765.5	4419.1
3244	83.909	3008.5
1954	5323.1	7443
4091	5003.6	7208.8
3763	3644.5	3881.9
2205	9054.7	7469.6
586	5764.7	6513.3
2817	4201.3	8052.1
69	232.99	3304.1
4701	7107.5	311.09
1285	920.05	8905.2
3342	1406.8	4593.7
2806	5586.8	1596
2485	2893.3	9349.3
3324	1663.9	5782.9
667	3199	2776.1
1745	5024.9	7324.4
822	3804.5	4674.8
1334	4066.7	8259.6
17	6788	5025.8
1002	9676.4	9621.6
754	9218.7	7018.9
6286	9511.3	8708.9
1386	4462.9	1981.6
1068	3557.1	5151.8
164	2979.3	5028.7
5162	1963	2840.9
3299	4159.5	1880.9
4905	6383.3	9432.9
3413	3385.7	5327.5
4925	5022.3	182.43
1071	9335.1	6179.2
592	8784.6	8786
696	2927.4	235.34
4333	3946.1	4269.5
443	1424.6	1992.2
199	935.39	6703.2
824	339.94	7343.8
252	3249.8	8577.7
214	8627.7	5253.4
43	504.81	7442.2
1982	1712.8	1484.2
326	8633	1464.7
3459	1570.7	612.21
73	8855.8	5391.9
143	3616.3	6832.9
91	7426.9	2638.5
642	1323	8634
2106	6565.6	646.66
3281	750.5	1639.9
2281	6869.2	1366.6
1266	3152.8	6853.7
939	3624.9	7948.9
4121	2018.2	4711.9
271	8608.8	1542.1
8678	5198.9	8031.5
333	9362.2	2052
2986	891.8	8352
13	2732	8144.6
5802	85.674	2842.1
3499	4965.5	3404.7
2534	3245.7	9759.7
1694	1945.1	7299.7
22	6091.3	1383.1
466	9304.4	5942.9
5262	4133.8	7579.7
796	8637.3	2096
690	853.69	144.52
417	691.84	2500.6
2417	9729.1	835.04
17	5924.6	9601.5
8222	1557.7	9782.1
9635	2829	9244.1
1596	4068	5627.9
182	3598.4	7513.7
928	7900.5	6692.7
476	5728.6	310.89
1059	9339.6	3741.9
513	1442.1	4699.3
362	5381.8	7346.5
965	4990	630.23
265	8927.2	3028.1
424	140.12	2960
136	8599.7	3995.8
1242	5342.4	6937.5
870	1383.1	3099.9
3822	2831.9	3722
276	2742.3	6092.2
2359	146.38	2573.1
489	7792.9	4700.1
1904	3296.8	8391.8
4300	7322.6	8757.4
666	8428.1	3282.8
375	5409	7216.7
1062	6967.9	4492.2
425	59.652	2850.2
152	569.53	6642.2
5426	758.57	1627.9
719	3754	907.44
4442	9148.1	215.8
2104	9138.4	7648.7
403	3028.9	4409.3
3475	9002.9	3944.4
763	4283.5	9880.8
976	4802.3	9146.9
2345	4772.6	5663.3
808	6601.5	1762.1
511	6246	8192.4
31	1989.4	76.629
496	6240.5	8011.3
5873	2338.9	7576
92	2482.2	5433.6
1986	2879.3	5362.8
1767	4147.2	8346.3
1161	7806	559.76
393	1477.9	3774
2450	3709.7	8515.7
57	9115.4	1341.3
206	3730.3	9934.6
315	7849.8	1245.9
7637	6656.6	4941
908	2746.2	4539.4
411	2665.4	3839.5
3	3958.8	9414
116	363.48	6362.8
4384	6697.9	2062.4
395	6119.1	4669.8
1915	893.27	5922.6
641	5222.6	1606.5
473	7645.8	1591.1
48	8021.6	8879.6
7776	1635.8	2157.9
646	5276.1	1418.6
575	3240.3	7049.7
154	1428.5	9850
273	8977.7	1043
129	2134	1047.3
580	9000.2	3303.6
3425	733.45	3242.9
234	8992.4	8076.6
2873	2307.8	3445.9
1535	7103.2	6999.2
2985	3523.1	5328.4
753	9215.4	7010.9
2904	2989.4	1697.6
598	6518.1	9032.3
6418	7676.6	1561.4
3149	3699.2	2082.4
237	5665.3	2404.6
2092	3498.6	3365.2
847	9960.8	4322.1
1088	8697.8	1117.5
1262	5667.5	5683.9
446	6772	639.8
6	8793.6	8752.2
2435	3068.9	7218.3
138	9522.2	5645.2
451	8783.2	7109
5159	6760.7	8195.6
644	4959.4	109.32
2701	9341	3066.5
379	267.68	1838.9
553	5446.4	9111.4
29	5274.8	6310.3
7350	6544.9	1057.7
2331	1049.7	7560.3
1367	6677.1	518.32
45	1713.5	3096.4
596	7302.3	3094.7
2306	2641.5	1246.5
2546	5308.9	8879.1
61	3970.6	2451.8
1185	2694	1752.1
5808	3414.5	9538.2
59	8483.6	1465.7
773	1167.5	1732.1
950	8563.9	2654.3
2019	579.48	2502.3
102	7296.3	2980.9
2741	3955	9431.9
5871	8713.2	6195.5
4	7979.9	6979.7
48	1613	2675.1
823	3689.8	3499.9
1180	2354.1	5769.8
9763	8439.1	8515.5
713	9859.6	326.55
4854	4648.7	1940
285	1912.7	5403.6
1132	6471.1	9470
1461	1322.6	9793.3
2371	8675.8	2758
545	5861.2	4635.4
276	8805.8	4394.5
471	7711.3	960.37
4723	1255.4	6876.6
266	6364	7973.7
61	6555.6	6767.9
133	2993.1	227.64
1003	8634.7	8296.1
42	7066.8	9851.5
379	2168.6	3153.4
1194	9905.7	1766.9
3382	5973.7	6776.1
6132	6357.1	8734.6
133	6488.5	5968.5
2410	6004.3	895.72
219	1594.9	764.5
2460	67.639	2391.4
2646	2835.9	5359.3
1144	8200.4	3638.6
242	6534.4	9264.7
320	460.54	1616.1
2021	1718.5	1460.3
6299	4755.5	6773.6
5606	9056.4	7427
3501	7976.7	8435.7
443	961.41	7238.7
105	9099.5	9489.1
3846	3070.8	8972.3
3072	9587.8	3846.9
81	6629.2	1103
183	1375	6093.7
270	2421	614.75
3111	1596.2	5267.7
2188	8456.4	8473.4
35	646.45	3499.6
14	3299.5	2209.6
5710	4908.8	1141.8
2493	1989.9	6943
414	1299.2	7392.3
142	3004.6	4587.6
3920	2938.3	2508.7
794	8572.3	2100.2
9178	1282.5	2563.7
387	5304.8	5972.9
4492	8124.2	6405
6	6554.3	3069.2
336	3859	1817.5
59	6312.8	6016.1
864	8408.3	7274.6
127	8785.4	9362.8
2044	8726	5348.5
937	3610.4	7911.9
3005	3255.1	5644.8
283	7732.1	5405.1
5830	1966.1	9227
907	4619.9	6264.6
63	4750.5	5906.4
212	9477	3279.3
7135	5212.6	791.12
3612	7550.5	5641.6
550	1984.2	9746.7
1627	9325.1	1370.1
447	6476.2	7144.4
175	2266.6	2408.8
4262	4183.5	5610.2
1587	9854.8	3923.2
833	1469.3	2237.6
9926	598.38	5472.9
2628	8941	4983.7
122	9862.7	1210.5
1118	1694.7	181.17
4705	3832.5	6626
5793	9243.6	2057.8
6858	5829.2	2617.9
63	5231.2	4926
1184	4731.3	5944.1
289	1550.5	3529.5
48	731.24	1376.8
1358	3263.3	9697.4
78	1984.2	4927.5
1049	3452	5953.5
1248	89.669	1019.3
1252	4151.1	4669.8
1193	9929	2509.1
5967	9516.8	8750.7
1563	9212.2	7730.1
68	5231.4	4885.2
2379	2854.1	8760.6
1967	3348	6265.2
31	9286.2	6447.6
5691	5237.7	872.79
1681	1840.9	9172.5
988	1388.6	9465.7
812	9149.2	6387.1
4087	725.02	1193.9
228	5723.3	866.2
257	6146.4	6758.3
3886	4408.2	5331.4
958	1370.3	793.31
621	7256.5	1930
759	6631.8	1030.4
566	2769.4	7082.7
1545	6191.3	9913.8
22	1401.3	5301.2
19	3377.1	8313.5
284	3813.1	6725.8
570	2001.4	3259.3
9129	58.477	8731.3
237	4025.6	9394.6
1249	665.35	2578.8
987	5194.7	8032.1
2263	9067.5	3316.2
3658	644.12	3461.6
6303	7638.6	8727.1
162	7412.4	3910.8
1214	3626.9	3281.5
4089	1612.3	8813.9
1234	1.7741	9403.9
2662	5233.9	6024.8
3285	6627.6	8804.9
2066	1884.1	9346.2
224	3249.1	266.4
75	6513.6	7491.9
124	9848.6	1227.2
526	3320.6	2265
9554	2442.7	8896.7
2705	6087.2	5131.9
1190	7082.4	5827.7
1399	9234.8	8641.9
417	6184.3	3813.2
5069	2165.9	9997.2
5262	5619.5	9447.3
3230	4803.2	233.82
4474	8035.5	5314.2
59	3711.6	4584
6304	7712.6	8816.8
745	4023.6	9523.6
55	1342.8	1386.9
308	1328.4	9474.6
384	5653.5	110.7
927	7861.6	6617.2
645	7739.4	5369.8
961	5104.1	8964.1
519	1662.6	2959.2
974	4752.4	3087.6
704	4706.8	6855.6
1132	4438.5	6730.8
3353	3388.7	5331.9
6373	70.701	2820.7
1493	1397.9	1430.8
1666	5125.8	2109.7
3550	8197.8	2025.4
20	7621.2	5403.3
1042	4223.9	1941.6
1789	1567.4	7461.3
110	9068.3	2988.3
5251	4043.3	8360.5
645	4422.4	5675.5
3784	5980.6	79.972
335	8162.8	1804.1
3600	1976.8	2218.7
148	3996.5	5735.2
1642	9641.3	3026.9
54	5069	1652.7
5588	3191.6	5868.8
1587	1251	4550.1
427	654.34	6643.8
1376	5653.6	4996.9
3762	8320.8	5009.4
574	3838.2	9319
111	1590.1	2965.3
1146	5023	6294.6
1074	6612.2	8346.1
50	4755.1	5630.3
647	3190.1	7191.8
4189	8881	3027.3
732	6815.4	4398.6
279	8894.3	2392.9
7608	6399.6	9457.9
966	3493.3	5169.7
478	8592.9	1476.7
2605	5367.5	5359.4
1103	6015	6014
14	176.6	9056.1
204	7163.7	817.44
6920	6889.4	8232
377	7537.8	7362.8
1353	1698.2	2896.5
9464	2877.7	9275.8
1300	4731.5	4265.5
9694	8145.7	1210.7
125	9023.6	6243.6
116	672.82	8354.4
737	5955.9	7110.6
153	8426.5	7198.5
3398	5130.1	6239.9
297	5027.4	9256.2
2057	3687.1	3831.6
1777	5085.4	8809.4
3	7502.8	5856.1
101	9025.1	1578.8
102	3801.9	678.19
6573	4703.3	3431.8
836	6296.2	9480.1
4736	6816.3	1329.7
6	5404.6	4977.9
9399	1874.7	9849
2882	8146	2043.1
1676	401.87	8414
8722	5968.4	3871.7
463	4432.1	4290.9
2359	9568.5	5202.8
666	3200.6	2795.1
960	6349.5	723.41
4222	7209.9	5508.7
1519	5607.7	433.31
76	3266.9	8641.9
83	2058.3	7168.9
4746	6786.1	1325.4
2733	698.75	3565.3
446	8884.8	9434.7
1927	4567.7	8310.7
322	7418.3	4029.5
7067	5130.3	7699.8
902	2269	6423.7
1633	9950	4671.6
138	3852.6	5184.4
1684	1340.8	1184.7
4146	9795	9345.9
5389	5732.9	256.26
140	5696.8	7429.9
681	5726.1	459.19
265	3750.4	2021.3
961	6305.8	738.4
607	7259.6	2597
1715	6082.8	6340.1
1997	416.56	5146.8
620	7266.8	1931.5
2975	3012.9	8727.6
39	5418.3	7763.9
9208	1479.5	9443.1
1122	5170.6	3246.9
666	4030.8	4849
316	4622.7	3804.1
22	3633.7	4546.2
282	4503.2	2835.6
122	6794.5	5027.2
443	1168.5	9419.3
62	9158.8	5968.4
4	6590.2	5096.3
522	4783.8	8911.8
33	9569.6	163.05
1019	9188.4	9473
6714	2784	2730
[truncated: 11,606 more rows]
