# Supplementary material for: Verifying molecular clusters by 2-color localization microscopy and significance testing
Source: Sci Rep. 2020 Mar 6;10:4230. doi: 10.1038/s41598-020-60976-6 (PMC7060173; doi:10.1038/s41598-020-60976-6)
Supplement: Supplementary file 2 — Supplementary Information2. [file 41598_2020_60976_MOESM2_ESM.zip › 2-CLASTA-master/Simulations_testdata/random/locs_labelB/random_results_sim_10_locsB.csv]

frame	x	y
7	2693.1	1548.7
3985	9885.8	3142.1
1122	748.68	6873.3
362	8408.5	5011.1
617	4069.8	3058.5
28	2586.2	234.14
9793	4015.3	866.12
2607	8125.6	217.88
9721	7696.3	1352.6
5842	6777.9	4271.6
6770	1441.5	7433.8
5658	9735.4	3705.1
2588	9331.1	5886.9
628	5654.8	9250.4
463	6004.7	3650.9
4640	3462.5	3544.3
7027	6837.2	5278.4
6442	495.52	816.03
4722	3824.6	9631.4
1290	9484.5	8958.9
1	6001.7	3802.8
2990	77.43	3710.7
531	4573.5	3243.6
2966	68.684	3663.7
8457	2771.9	7796.8
8684	5867.8	1812.6
600	3478.1	3017.6
5863	4722	9704.1
2436	6323.1	4204.9
1	4823.3	9527.1
1704	2724	71.669
393	2443	289.71
1939	861.48	8857.2
7	8848.2	3585.5
3708	4924.3	1421.8
2122	6641.3	1622.1
3838	3619.2	3506.7
4582	8858.7	8992
3671	8272	7398
7167	6931.2	1006.8
6442	1434.5	7304.3
9943	2485.4	9559.2
146	1269.8	6818.5
8997	9783.4	579.88
1778	3726.1	8723.9
8397	5904	1025.3
7689	3088.8	1061.6
2464	9728	9874.2
5083	5233.7	6600.6
3049	3820.3	3408
293	7572.2	5888.3
3980	7257	1851.2
3796	5016.7	6257.5
4471	913.41	307.45
9360	4952	2748.6
2873	5978.7	6384.8
150	6055.9	9763.1
6837	6332.1	5652.2
2365	4682.3	7873.9
963	666.18	1479.2
3194	4132.9	5296.5
191	4700.6	3251.9
4415	5106.9	6594.1
1953	2631.1	8622.9
5694	9450.4	3762.9
1989	9185.4	1412.1
6183	7550.2	748.22
2060	8255.8	1218.5
3212	4486.9	8630.1
4027	1519.4	9651.2
8340	2619.5	3181.1
5921	2080.9	5311
480	7013.9	636.4
9637	8098.4	9211.8
8457	8716.4	8413
9784	2872.9	5970.4
6399	3851.7	2061.4
72	6155.4	8807.8
5362	2502.8	8244.3
9618	2945.6	1977.1
121	8002.1	4618.7
4969	914.41	9135.1
3181	5846.5	2667.6
410	3219.9	4219.1
691	3839.2	6764.2
5952	8900.9	706.2
810	5390.5	838.46
8063	3293.2	1113.5
8181	1925.3	5155.8
325	3058.7	3160.2
5529	8582	1992.3
4336	6425.1	743.59
1753	9648.2	301.21
3278	1980.5	7965.3
2990	7530.8	1831.6
418	4606.3	5973.2
172	7979.2	1567.1
633	3421.1	3045.6
4262	2035.5	6323.2
8654	1866.4	5177.6
4578	1883.1	7492.4
1043	0.44776	1664
3084	3277.7	9328.6
400	34.938	811.07
1993	8784.6	3354.5
1178	708.48	7495.3
4633	9449.9	8630.7
706	9877.7	2209.9
628	5558	27.749
7312	2014.6	3117
6327	7815.7	9453.5
2639	3116.5	6025.4
8736	4473.2	33.19
1106	4027	3031.7
1763	5771.9	8051.6
1321	2595.5	8853.2
6622	404.98	1673.4
4138	6941.1	4081.7
5636	4913.2	8431.6
4950	1997.8	6347.8
6854	3661.6	8246
2213	4210.1	349.69
4188	6991.2	8192.2
2557	39.25	4427.5
112	8040.6	4550.1
7	3282.2	8687.6
4369	3801.6	3386.9
9496	3143.2	1097.2
3921	9961.6	4930
2091	2012.9	2383.1
2769	6697.9	246.07
6042	310.08	5156
7791	1619.3	2369.3
2951	5326.3	7902.8
6123	22.75	6603.8
5523	3026.7	2519.8
4772	9528.3	1192.3
2895	2459.5	273.14
158	5318.8	3079.3
9780	2458.6	2794.5
8277	1138.3	321.1
793	7578.3	8480.3
1589	4480.5	5412.8
7971	9886.1	2997.4
7110	2732.7	2395.6
3566	7091.6	5717.8
177	3605.1	1283.4
1264	8831	9632.1
3156	3586	5527.2
5507	585.97	8828.6
7129	1614.3	9581.2
7441	6896.4	9053.7
191	5455.9	2727.9
9058	4624.4	3071.9
859	6514.9	9577.4
7574	3798.8	9128.1
5839	824.35	3187.9
8360	619.18	7088.5
361	7853	6320.3
414	2378	202.62
4437	9217.9	7644.7
1951	1108.5	725.24
635	3198.2	6906.7
4037	8634.1	4744.5
2879	4718	432.62
4981	1179.3	1607.5
1940	9903.6	673.04
1038	6357.9	8969.4
6446	9998.6	7881.6
3932	6929.2	4079.5
3000	1237.4	8745
2387	2361.6	501.96
1731	50.235	737.68
7346	8416.2	9335.4
5278	9049.6	1080
4744	3174.8	2307.9
423	6020.5	9838.1
1574	2406	7996.6
8298	3799.3	9436.7
6931	9766.4	9966
3726	176.37	2841.2
6000	9733.8	5588.1
1321	8240.7	2132.4
1912	7292.7	9822.2
3485	6398	5203.8
1224	9912	5583.4
1464	5969.8	470.91
2198	4402.9	8557.7
1382	3641.6	7024.9
122	2557.1	7411.8
326	7073.4	3990
6803	5264.2	9019.4
32	1683.2	7688.3
847	6380.4	9033.6
4808	3449.2	5265.1
6549	5990.5	1592.2
96	4339.6	3372.9
2676	7059.1	867.98
994	2464.1	7046.5
1236	6202.8	1858.4
440	2352.8	699.48
20	940.89	8038.1
6863	5845.2	8761.7
7991	8749.9	4611.7
7227	9197.9	5155.6
3373	7766.3	6141.2
9274	5226.8	386.84
268	6374.5	8990.4
6446	9962.1	8405.3
1970	7224.6	8767.9
2714	7983.8	5992.7
6544	6332.9	1892.4
303	9597.4	3005.8
7297	8003.5	2232.9
1850	1260	5476
4059	8103.4	594.81
39	2817.4	2332
19	2152.6	9244.7
1919	8358.6	2629
1215	3993.8	7682
593	9280.7	9767.3
4111	6688.7	3751.4
8890	2697.6	470.06
181	3776.8	9976.1
5673	7909.1	4751.1
4269	8664.2	2417.8
337	3244.8	9175.9
6512	1919.5	4444.8
5851	6932.8	9105.8
907	5757.9	5822.6
2522	8484.7	7899.4
2244	2370.9	7203.6
4640	7234.7	2564.4
1541	6331.4	4316.4
6587	8622	7030
6359	7771.3	9306.9
1207	7863.2	9311.9
21	1903.6	1370.4
4853	6057.5	3088.8
8215	1841.6	5175.7
4196	8888.9	7422.8
5951	8857.1	721.1
1514	552.12	4417.5
8283	6657.3	2579
5619	2802.4	9986.1
6521	6685.2	3680.6
119	209.96	6318.5
7257	9920.9	3355.5
2629	2645.4	3674.3
3304	8303.1	2588.3
1203	392.44	1291.3
4335	739.21	3240.9
1197	700.56	3150.4
2982	2380.6	3903.5
7776	1714.7	9889
4699	6016.2	6938.5
291	2138.2	3397.4
1824	5851.4	617.72
2511	6098	2112.6
4757	4180.6	4004.4
5892	7555.4	6320.3
4947	2148.6	214.88
1355	5273.2	4478.2
6329	952.01	9994.4
9426	7146.3	8960.7
230	8064.3	7696.1
1830	3503.1	6410.1
3960	4717.1	9751.5
2426	466.62	7473.2
360	8377	4989.1
899	4242	731.07
4890	8335.2	2356.4
2274	3276.5	3879.9
4762	2139.3	9738.3
21	6954.9	1270.5
3497	8581	9530
285	2577.1	9376.1
7634	6548.9	5210.2
3	1576.3	868.47
7073	9218.8	4460.8
7996	4596.2	3974.1
6530	6694.5	3670.5
641	7362.8	5898
5772	5241.4	3041.1
3114	905.57	8484.4
685	7451.3	1102.7
2744	5112.4	6240
2014	5682	6353.1
6533	6697.4	3661.5
1547	5270.3	5187
6011	6372.5	4184.6
6713	5031.6	6970.2
8698	4238.5	4960.1
7794	2553.1	5455
306	9636.8	3054.4
6327	5750.8	1948
2204	3323.8	3635.6
321	4148.5	5497.4
4802	3429.9	5317.3
1788	3456.9	6504.3
5758	6234.8	9146.3
6656	2967.7	2176.5
2169	4648.8	5895.6
101	5700.8	2059.3
812	86.047	6651.6
8966	6065.8	2347.9
5188	8645.2	1635.5
4526	4756.9	4079
236	3979.9	6676.4
1577	4618.4	9315.4
4688	528.72	8196.7
482	1924.1	4595.1
9667	9688.7	962.94
4040	8092.8	596.9
467	7438	3748.6
5082	5205.4	6610.6
9796	8306.6	9106.3
218	3993.5	6777.2
292	7640.4	5868.5
2209	6248.6	7211.2
118	8990.9	3528.8
4619	863.43	9477.8
2331	5080.6	4884.3
8204	1860.1	5172.2
1861	927.6	1973.5
1235	6288.5	4918
4456	9630.7	4608.5
4085	4806.1	7086.6
8124	8466.2	361.47
1605	4341.2	3574.2
325	9649.6	4450.2
4543	2973.4	7053.7
713	9069.4	4761.1
4377	9676.9	6154.5
3992	3334.6	8753.3
9116	1725.5	2882.9
1909	2923	3388.9
5264	68.836	6155.5
9561	2120	2786.1
1731	3598.5	9162.4
894	1905.1	5207.1
7908	5359.3	7220.8
4708	8391.8	1775.5
169	8921.3	6956.5
1357	751.44	8776.9
1987	8118.3	4301.6
255	6437.1	8948.1
70	9656.7	8942.4
6523	6698.9	3700.4
2061	5860.8	662.59
425	9760.9	9760.5
1338	5483.5	4831.5
6991	8561.8	3579.7
4512	1394.3	6324.1
688	3814.5	6719.7
8361	6308.4	583.57
1469	6903.7	6997.5
166	2513.1	5001.9
2008	2986	2153.8
4854	9714.4	6077.7
8653	1892.3	5175.5
523	7590.2	674.01
5502	655.65	8870.1
7453	4662.6	3915.4
5276	9234	3653.4
889	6480.7	8633.9
5524	9183.1	1589.1
1	9793.7	4821.2
5965	810.68	5810.4
5944	270.97	3265.2
2361	5863	1766.7
5655	4986.9	1812.5
225	4713.7	3177.6
1600	7435.7	1044.5
63	7751.9	7338.9
6094	380.38	4751.7
1583	7199.7	1186.8
2360	3052.2	403.45
3591	1703.5	3545.8
5402	5984.2	3434.4
2815	5558.3	7857
2381	2553.5	105.34
5423	6833.4	2186.2
1488	9653.4	4701.5
589	8709.4	5465.5
2557	4316.8	8571.1
1249	7842.7	9317.1
325	6056.1	3534.1
85	2555.4	4317.5
6903	9718.2	1839.2
9792	4060	2829.5
9261	7096.6	246.1
3761	8107.8	4416.3
2287	4613.1	9876.4
2805	2598.2	8062
4769	2859	5913.3
1044	4514.1	5147
4551	9574.3	5871.8
3204	2522.3	347.39
6919	9649.1	4219.2
2899	9296.1	3228
5353	1637.9	311.77
432	6065.7	3703.4
6296	7047.6	3729.6
8524	7383.8	9153.2
462	149.58	5151.5
1477	2627.7	9885.8
2904	4182	8886.3
3565	4098.9	4332.4
8979	3848.9	8035.2
3301	9265.9	6009.4
580	4038.5	8260
4306	4571.2	8320.5
1940	8324.8	5343.3
2027	4222.9	3008.4
3644	6625.2	1944.7
30	9841.1	793.1
993	7946	3591.7
4763	1864.4	9379.3
7248	8564.3	9113.2
549	8444.2	671.34
75	2275.4	9230
5595	881.38	316.46
1181	8569.5	7070.8
1922	9475.4	2772.3
4542	608.05	448.63
7198	9985.1	3331.6
8693	3851.2	6082.1
2219	7469.7	3085.8
3175	7026.1	24.047
592	2217.7	8499.2
4334	548	9586
1542	3750.7	3424.5
4253	5055.7	9400.9
198	4487	4694.6
9085	1723.2	596.66
4540	2200.2	8316
4674	8371.1	1752.2
7158	716.14	2142.8
440	277	2806.9
1470	1240.1	2859.7
1001	2983.9	1402.6
1072	1694.4	1748.7
7051	2560.2	2748.1
651	703.8	9828.7
6845	2634.9	6691.3
9844	2011.7	641.51
763	3294.3	9687.9
903	9651.8	3000.5
9200	4855.6	9431
9708	3067.5	5613
2784	9230.3	5418.5
777	6655.5	7649.7
6963	85.562	6681.8
1986	8122.2	4242.8
3445	4824.9	2434.8
4916	8059.6	1169.7
5180	9433.2	599.73
111	8619.8	9690.4
2351	8244.6	188.11
136	7928.5	8832.7
57	4286.7	1542.9
6135	2484.6	7668.7
7197	1469.3	34.754
9547	9141.6	393.6
8829	9517.5	2193.9
126	2105	7076.9
9888	6147.2	8989.7
9196	3359.1	6444.9
6502	8402.2	2338.8
1810	7659	3232.8
6655	1059.8	6826.4
7349	5737.6	2194.8
9012	1874.6	5146.2
3453	5033.6	4353.9
617	3273	2031.8
2899	9121	6339.9
481	101.72	302.25
1954	1689.3	6231.4
5096	2283.4	1471.3
4722	9862.7	8566.4
1080	4910	8096.1
3898	563.02	4329
4397	6370.9	3846.1
30	4792	5815.8
1639	8011.8	6164.8
5871	4448.5	7869.3
1567	1306.3	2829.7
6708	6619.4	1162.2
2078	6127.5	1185.9
8126	6883.4	3274.3
262	3175.9	1552.3
709	4773.9	638.43
6659	9621.2	7541.7
461	5236.1	2079.1
8293	868.35	6928.8
883	6411.1	9003.4
3370	3018.9	4305.7
9916	4981.5	2731.8
627	299.35	4335.7
6484	8142.8	8841.9
5581	4849	6447.3
2848	2488.6	353.63
1823	3521.1	6421.7
4488	6406	8664.6
113	3847.2	4742.2
1	9429.3	8658.5
7351	5798	2254.8
5786	5281.5	6870.8
5170	592.17	1597.2
5853	9025.2	7521.9
5965	3094.1	5898
2801	9674.1	1950.8
9492	6621.9	689.05
2933	8506.9	7389.4
872	9629.5	3009.4
9318	1706.4	1394
1592	478.19	3364.9
5199	4331.1	6391
6357	6338.3	4231.6
5067	5600.8	763.47
4905	6943.5	4671.7
7648	191.38	1746.5
851	6457.4	6630.5
112	3416.2	5132.4
119	7489.6	2327.6
4026	3384.9	722.14
3783	4977.3	6197.3
5400	9646.7	7408.4
8445	5439.2	3336.3
9885	2581.5	5109
270	9420.9	5272
127	8492	6542
636	3465.9	3062.1
5393	6961	9815.3
1876	322.78	9160.3
2609	9063	4628.5
180	800.98	5202.9
4700	7826.5	4470.2
6662	2397.6	5353.3
267	849.97	8190.5
7140	8353.9	158.42
3522	4888.1	3720.9
101	3352.5	4463.3
325	5029.8	1933.8
230	8352	3290.4
24	8852.2	1550.2
8705	2617.3	2672.5
8760	1349.5	2847.6
4233	9150.6	4211
2177	6305	4789.6
1212	6719.6	3441.1
1800	9417.2	2248.8
5858	8870.2	2382.3
7011	1376.9	2541.8
3289	3140.2	526.99
2367	3841.6	2925.3
2160	8914.7	8878.2
8686	3989.1	7230.9
2574	8255.4	8071.4
2473	6661	4933
1963	1881.5	5111.7
427	5062.6	4645.7
9374	2814.7	5936.6
8194	1878.2	5171.2
4239	2211.8	1298.2
2863	5148.2	2700.2
5967	4485.1	2260.6
2555	3961.9	19.502
3658	9013.9	611.53
5207	2683.7	2652.2
8792	1929.8	4848.5
1709	6840.5	4188.6
7001	8442.1	3733.5
2050	8269.2	1184.4
1778	1528.9	42.61
3654	647.05	734.72
9561	5568.4	9429.6
4408	6408	790
1770	5820.5	8027
6926	9684.5	1921.5
9572	2166.7	2759.9
84	5686	1410.9
193	6775.7	2510.4
1704	8107.5	658.06
5487	9892.2	8938.3
1775	9982.2	5075.7
8837	7109.1	8777.8
42	2448.6	9802.2
1966	3624.9	9252.6
867	3145.3	6392.2
4745	8243.2	8791.6
7131	2861.1	7790.9
3978	5168.2	3934.7
42	94.649	8815.1
1475	1127.7	2516.8
2425	3583.2	2663.3
9860	1890.2	5191.7
6327	2111	2719.9
3939	3347.4	11.181
8363	6323.9	622.66
8799	6081.7	778.78
8845	9705.8	3099.6
5601	834.2	2363.2
166	2546	7800.8
6129	9825.7	8091.5
4410	6451.2	726.68
2122	8955.1	3266.9
7289	2792.8	7122.1
9025	6868.3	10.418
6910	9723	1916.8
272	1136.9	3175.2
5736	6794.5	2921.5
432	8182.6	6863.3
34	3404	1356
3687	8956.6	3254.6
474	6111.3	6278.5
6003	6383.6	7509.3
615	3199.4	2005
8418	6038.3	9739.6
8143	4648	8601.7
9813	6252.3	4052.5
34	4158.9	6029.1
15	6360.2	3371.5
5401	2445.6	358.84
1688	6426.9	5124
6696	4818.4	8634.5
9437	6695.6	9421.5
5425	3209.2	6730.2
4636	3388.3	3195.6
4728	6523.2	5105.1
3220	8861.2	9174
1732	25.877	747.43
63	1471.8	7546.9
1106	9906.9	4714.7
6724	3420.3	4864.1
8873	6384.1	8964.9
2692	330.37	1353.9
5920	766.73	5897.2
3132	1715.7	9414.6
1198	4985.5	9223.5
9459	4812.7	9400.6
8237	274.65	1486.2
4747	9422.8	3869.6
140	6745.4	4148.5
9763	8541.1	7430.2
2446	1270	833.15
5928	791.61	5853.4
9056	2274.9	2301.3
8304	7215.8	216.02
9787	7095.4	291.23
1227	9238.1	7037
2715	4729.7	9248.8
6772	9854.1	2007.5
3	7351.6	1937.1
4237	4822.6	9389
4024	4495.4	9723.4
4528	5214	9173.6
9468	3048	8946.3
3445	1861.8	2011.3
4194	9678.8	1904.9
6148	3770	695.07
593	1243.9	7569.5
2612	9120.9	6993.3
248	4705.6	1038.1
1544	2413.1	7926.1
2893	5269.6	8119.1
179	7002.2	4668.4
1939	9264.3	5200.5
1992	6398.4	500.46
4749	8520.6	1183.1
1	1987.7	2440.2
1909	8218.8	7965.1
2505	5050.1	4116.3
8655	1832.8	5184.1
9054	5046.3	278.69
6231	777.93	9998.1
1756	2652.1	6587.5
3222	2466.1	338.86
1104	8713	4518.5
2401	3940.1	6187.5
1214	6396.2	8997
5378	5978.1	8240.4
31	5056.6	2480.9
9621	4633.3	430.55
249	1438.3	3582
6733	9790.9	574.84
52	6351.4	9910.1
636	2915.3	7985.5
5149	6905.4	739.02
3606	4753.7	9470
3820	8600.6	305.96
1362	2675.3	954.7
2906	4221.6	8890.9
6127	5357.6	9610.8
8608	1885.8	5184.2
856	7703.9	7125.5
480	3197.5	6099
7254	4073.1	6237.2
2637	8135.9	5205.5
1126	754.87	6848.3
72	5576.9	1633.3
4155	1346	5976.9
772	3382.4	9728.5
4253	2409.9	1925.5
8936	6409.1	8993.4
1810	8637.2	4451.6
6112	8289	5207.9
1410	5134.4	4699.7
7069	2694.8	5234.4
3777	4999.8	6206.4
1732	2694.4	1769.1
191	3092.4	2842.6
1543	8161.9	6120.2
1815	6398.4	3548
503	6770.4	7120
105	6291.3	3176.6
647	7505.9	6056.4
5968	4463.3	2182.3
2270	8471.6	3935.7
433	15.095	1224.9
763	5509.1	1260.7
72	9819	662.54
2591	5971.1	9838.5
8057	9010.2	4956.6
3000	9714.1	1941.3
8496	6079.1	2954.3
9469	7357.9	1862
88	8104.6	7354.5
7173	6349.8	7588.5
4359	5408.3	1513.4
2699	9027.3	5922.8
6622	6511.9	8988.2
6	6015.2	127.98
5336	9024	326.68
1076	9316	2545.6
237	5933.6	3129.3
9203	1322.5	5572.5
6830	3570.9	8326.2
2980	9566.6	267.34
2877	7960.6	3009.6
7296	6432.5	7408.3
5771	1549	6234.2
1469	131.48	7142.8
376	6183	8774.6
6342	4415	6861.3
810	6353.4	3019.8
2148	2334.3	7163
49	5384.2	8824.2
8070	4845	9950.6
7906	844.01	4938.5
9655	5557.5	3487.4
340	9019.5	9805.1
2315	2249.1	8536.1
705	879.4	381.47
2340	6486.8	9343.7
6301	4337.9	2253.5
2381	5752.9	7568.3
466	4242.8	4349.4
2026	6135.1	6083.5
1719	3652.2	8662.4
1461	1395.8	996.01
2982	7960.4	1425.2
9928	7865	4810.2
9411	5179.8	5934.8
354	3761.7	8898.1
2869	2185.8	2344.7
6313	4031.7	1448.7
7148	8302.1	3924.6
2221	4248.6	324.92
3475	6893.6	6248.6
8798	3798.8	9947.6
9532	4398.5	1453
1799	8642.5	0.56374
1	6801	3919.2
9889	2617.6	5097.4
2678	2875	7335.8
1	5003.7	9662.7
273	2620.9	7433
1823	8637.6	2411.1
462	6731	3875.6
68	7889.8	634.94
1312	3843	9995.5
1218	265.05	4622.4
1810	8520	1657.7
54	5288.8	8789.6
1187	1927.5	4797.2
664	1707.6	6105.4
9445	763.34	3246.2
127	8597.7	9867.7
4231	5033.9	2099.2
1396	9781.7	5399.3
9218	1338.2	1990.2
4589	5583.3	8038.5
2270	7818.4	8685.4
1239	7508.1	3687.6
518	8186.5	3424.8
724	620.02	6297.8
1638	93.041	3966
332	3267.4	9176.3
1330	6551.2	5323.1
4191	9989.1	2324.6
4585	3253.3	1454.1
2850	228.5	8052.8
248	2672.6	7273.5
1599	4003.6	7042.4
2270	4229.6	341.39
615	3792.9	5702.7
5505	5978.7	9617.7
2129	209.46	4479.3
19	6643.4	9084.2
892	1885.6	5198.4
266	3548	6049.9
427	1670.8	8311.9
4223	96.788	8182.8
4743	4203.3	9634.9
708	8594.1	6087.4
2580	7797.3	9497.1
481	4922.4	5109.2
5225	1431.3	3560.1
192	858.34	8443.8
51	2652.8	8548.6
4226	8140.5	2050.2
5523	8559.8	7531.3
5798	7993	3790.6
5704	5890	1760.3
2955	4578.2	3261.2
158	1800.4	1463.8
5309	6866	17.176
271	8609.2	8674.3
9611	6690.6	4402.5
3629	9286.5	4187.1
4102	6792.5	3756.9
5843	4321.7	6023.6
5306	7637.9	3576
4140	4820.6	6213.2
1996	5722.6	6316
4542	2995.1	6985.6
7366	6853.3	8681.8
8	4940.2	9251.8
5816	196.2	186.47
868	9680.3	9555.9
1160	8980.7	4333.3
7168	6928.7	1019.2
4958	1987	6343.1
7050	558.03	7608.3
4398	1508.5	2403.7
6923	9703.8	9964.7
30	5648.3	8636.3
3556	6637.9	8187.3
9421	2501.1	3685.6
8024	3414.5	9675.6
8193	4960.9	2623.1
2234	3898	2726.4
378	4740.6	6251.5
2617	2803.2	7828.1
3036	344.16	6118.2
5096	2582.5	8363.3
229	1292.5	5349.8
317	8789.9	5033.5
9773	2414.4	7030.9
7017	9761.6	7405.7
8889	2747.2	508.78
24	1587.9	9091.2
2865	5293.3	8145
1423	8803.2	3611.1
8126	2510.5	3627.3
4794	8338	7717.3
7610	2511.2	349.44
5730	3633.2	1093.9
8366	4304.3	7704.4
1918	3464.1	273.37
8680	5817.8	1881.1
3302	7140.4	7900.7
7359	2795.8	7160.7
5465	5171.5	2935.1
3146	4718	5386.8
136	2221.9	2309.3
9057	4548.4	3067.2
166	6327.6	1846.9
1	1922.8	5.8984
80	2681.5	8498
3278	1470.6	2509.1
1390	4703.2	7631.7
4770	2866.6	5827.3
527	5584	3008.5
4902	2173.4	199.61
3065	7817.4	591.31
8065	4847.7	9945.5
807	6286	5333.7
244	5437.6	1740
1810	1463.9	4642.1
3809	9534.6	4264.8
164	1922.7	3084.4
430	1439.3	4758.7
5727	3648.2	1089
711	3316.6	9164.4
5243	8558.4	9274.8
8707	8386.9	4142.3
5642	4910.3	8476.3
7330	8907.3	4553.3
3633	9946.9	2168.6
8767	1316.8	2885.6
7450	6927.8	4061.2
978	5237.3	8016.4
7592	9526.9	938.36
9154	9917.6	515.49
4624	5635.1	9435.5
278	7647.7	5876
5	5658.7	9603.8
6624	8913.6	1581.2
8883	6424.8	9034.4
3282	3097.5	8384.3
277	1636	5188.6
3333	8269.8	5327
358	3820.9	8936.7
4897	1493	4340.4
2078	9737.2	8504.1
1030	1949.5	703.08
7298	8282.8	5363.7
2510	80.137	7484
7203	1644.7	5108.8
7077	9212	4462
4570	5108.7	6619.6
4228	2590.7	8988.3
884	1073.2	8389.4
9178	8563.9	4719.8
7161	683.76	1063.8
854	5294.6	4848.5
1239	27.377	7804.7
6205	9121.2	9136.3
6707	9774.2	856.95
1387	1377.2	2655.1
100	3767.8	2565
377	2056.7	3401.8
8512	3100.4	2007.7
424	4667.6	4175
866	6526.6	9629.5
52	5405.1	2062.2
16	2368.6	2207.9
2435	1630	8533.4
276	9044.1	6611.7
3679	4167.2	9940.2
8101	8148.1	2516.1
141	6801.9	2468.1
3593	1654.2	3587
254	5798.1	7102.2
342	35.971	4819.8
8469	2445.7	328.78
1588	3888.3	3365.2
5308	7980.1	2978.5
3224	2460.6	345.47
2590	462.4	2810.5
9067	5614.5	773.75
2153	4647.3	5888.7
3201	8517.3	5052.8
3630	6528.8	8362.9
5299	1602.1	591.94
3478	3375.7	7863.6
3214	1430.5	5859.8
1159	6371.9	4962.6
802	442.59	9087.6
2466	9718.1	9907.8
4588	1932.7	7500.7
103	2122.7	7024.9
9890	2034.5	2877.7
6457	7067.1	7584
479	5102.6	8937.1
6856	3462.1	3514.4
1657	6504.3	9945.7
2784	5141.7	8843.2
1688	6994.8	2088.2
8073	534.11	5809.2
682	3812.2	6744.6
8663	1870.5	5203.8
8284	8139.4	9231.1
9210	7955.5	5127.6
466	6383.1	6900.6
4490	1426	6423.4
3721	5851.5	2957.4
258	22.142	6707.6
7161	1785.6	5798.1
460	2694.2	8181.1
4570	9808.6	2074.6
6483	7764.3	8413.4
1477	6090.7	9643.9
4530	2417.8	3954.7
9246	9222.6	5938.9
868	6562.8	9643.9
1932	4194.7	1209
1955	8870.5	9093.1
1248	7313.9	2199
73	9705.3	3309.6
376	5071.3	3026.4
1899	5862.3	615.33
482	8472.6	1741.4
7189	7932.2	7965.7
8172	1865.9	5152.3
3269	8200.6	4686.6
880	1070.9	8403.7
289	8296.2	9611.5
4094	2428.9	5750.6
4792	853.57	486.68
874	3120.7	6471.5
6372	2327.8	914.54
389	4710	6285
6745	1761.3	2291.2
3285	7715.5	6174.9
882	3135.5	6492.7
7121	2888.2	7796.1
2652	4137.5	5132.2
7379	6124	562.23
2587	7855.9	7045
5323	1806.2	9317.9
3446	8763.3	1105.5
1933	8159.5	8015.6
119	8043.6	4558.2
3896	6794	5861.1
6926	6560	1110
9197	4479.1	9749.1
1382	3802.7	4979.5
2274	8153.9	1622.7
1708	7103.7	5402.1
8256	744.81	3260
1599	329.42	7465.1
4047	8003.9	603.95
1091	7313.5	3515.5
248	3044.9	8736
8339	6778.1	6867
6213	8317.8	25.367
1968	7710.1	5346.3
184	4510.1	4658.2
44	3231.5	6562.8
42	9716.1	1667.8
2652	5227.3	5642.7
973	9931.3	8810.4
3159	8749.6	9565.5
1	9587.4	2951.5
4860	5049.2	2660.9
4656	220.13	6271
7118	3939.6	1129.1
1236	2578.3	1890.8
3803	3976.6	8689.3
323	4648.9	8781.7
168	9499.4	5978.3
5759	5501.3	3242.2
3514	9542	3863.2
8531	2082.1	4404.7
4487	3936.5	6452.5
134	8486.7	6524.3
7648	2181	211.1
4015	8645.5	8599.2
1674	7627.9	4404.2
5337	9005.7	374.73
292	284.93	840.86
599	7800.5	3005.6
3240	1438.8	5863.1
2650	7930.8	8719.2
4082	7239.1	8239.8
2530	2000.4	172.34
6096	309.9	4753.6
193	3630.6	5274.2
9629	8142.1	9205.1
2687	6738.4	9415.2
2588	4985.7	4038.2
3797	4116.7	4105.9
8065	2717	5321.1
6	9257.1	8812.6
9286	1747.2	1470.9
6903	443.35	4592
968	5755.7	1690.6
589	2053	8004.8
747	5755.4	4340.2
8003	1500.6	2504.2
6	2054.1	5992.7
1823	8581.6	5805.4
5901	5620.4	630.87
4183	8129.6	8848.4
6528	7272	3343.5
2795	6444.2	4203.2
7068	6800.9	6924.1
6132	8454.1	5672.7
339	7197.7	7882.1
7490	6660.3	767.63
9797	4089.3	2893.8
1500	3996.3	8975.9
769	9853	3647.3
323	6143.1	8115
171	7832	6106.2
5689	9841.6	1512.5
4095	867.6	4720.6
6666	9674.3	7435.5
2637	2156.8	353.47
2867	4750.1	460.25
1089	9788.2	6118.1
858	9003.3	8569.7
2210	2945.3	5346.5
14	3645.4	8418.4
3684	100.75	6980.4
5076	5138	732.19
810	645.34	1653.1
3909	9974.1	4957.9
2641	4887.2	4973.1
8303	3770.1	9420.5
2873	9170	9983.5
6643	9666.8	7442.3
2915	7975.2	2978.4
5254	3507.9	6648.6
67	373.96	6010
4090	50.775	7168.4
8082	2732.1	5334.3
1	2692.7	1565.5
1950	4597.5	3078.9
4317	8693.9	200.06
434	9618.5	3644.4
7599	9725.9	2584.6
4724	4683.6	8579.3
395	9718.3	5152.6
382	6011.6	5820.5
6219	704.53	9977.9
96	7804.6	9186.4
8112	6798.9	2000.8
5349	4371.3	6382.7
1	9133.5	8822.4
1732	3606.6	9185.8
1919	8250.3	2423.1
6947	8986.2	4991.1
1540	9476.8	2312.7
9175	4818.7	7943.7
8213	6960.4	6276.3
4388	6295.6	7114.9
325	2567.4	121.2
3973	413.38	41.497
5754	2697.1	499.37
824	8856	3464
636	2379.9	1775.2
6626	2352.9	3255.9
9322	7873.7	1034.8
706	893.52	401.85
7216	9235.7	5881.2
2129	813.17	1020
3761	3817.9	470.1
6659	7532.7	4254.5
315	3063.9	6833.3
2571	7574.9	3561
1	8437.2	7742.1
427	7752.9	3925.9
5501	5939.2	9611.2
208	2072.9	6806.2
1151	223.79	2362.8
578	1222.2	6405.7
8530	7325.9	9181.7
179	4186.5	8097.4
2287	5722.6	3623.4
3983	6990.6	857.41
8148	7560.6	5315.5
5305	8941.2	381.52
303	8789.3	5060.9
2	2688.2	9297
1261	2398.5	9194.4
3719	5840.9	2975.1
822	4302.2	1447.7
9906	2609.8	5012.2
4901	5139.6	5162
1084	2747.9	7771.9
2014	209.02	9148.2
476	6152.9	6229.1
6535	828.1	2321.7
3565	7677.3	6993.1
6753	737.39	3225
8599	3950.5	8366.9
4966	8062.7	4149.2
645	5854.3	8670
2171	5774.8	7912
7158	2500.5	1592.7
8858	2275	3199.9
4531	2458.7	4022.7
1338	1124.6	8461
1548	5822.1	2893.3
8398	8849.3	8674.9
5301	7594.3	3603.7
7656	3063.7	1046
2983	5543.1	6426.2
1987	6411.7	508.02
7037	8040.7	2271.4
6645	9777.6	5783.4
509	8452.2	2609.7
94	9808.2	3872.8
2825	6777	4286.2
9350	7653.8	6871.6
188	4545.1	6099.4
3832	353.67	5328.8
9072	83.362	7135
2366	1206.3	5638.4
1580	4640.5	9277.5
2769	2771.6	1940.2
4	7274.3	7020.4
1754	9095.2	4231.1
4189	4957.2	7210.8
1978	2582.9	8795.3
3642	4025.5	3761.7
2227	5484.9	9630.8
93	2965.6	314.84
2910	5409.8	1956.9
9842	3586	5533
111	3356.6	276.62
8110	6825.8	1990.8
1646	1290.3	5356.3
7303	9981.6	3287.6
6770	172.72	995.9
8451	931.44	6526.8
8519	3805.6	9366.7
3789	4131.4	4028.8
8779	7603	3454.6
737	1372.6	4124.5
5071	1857.1	2425.7
1986	7982	5983.6
706	8338.1	9701.2
7773	5584.7	6774.3
577	7987	9703.8
8108	999.21	4081.6
5346	4041.5	3017.5
5549	2366	700.2
9506	3563.8	9310.6
6136	2502	7698.8
76	1312.1	461.4
806	5448.4	1444.6
7493	5817.4	711.57
368	3690	5737.1
5759	3231.8	1334.6
6795	5331.8	2584.4
2607	1545	3365.4
6080	435.99	5479.9
324	6567	6883.4
2589	7798.9	7112.8
1689	7021.3	2132.2
7245	7593.6	8158.8
415	3713.7	4818.8
3567	8754.4	5351.7
967	5736.5	1652.7
2868	8924.2	657.75
5274	7156	5147.8
623	3194	9923.5
326	3214.1	6561.4
1177	2618.8	2152
5333	2662.6	9484.1
881	1817.3	5219
15	3902.6	5022.3
4627	805.27	5614.4
230	9564	2993.3
2108	6621.2	3432.4
5113	6577.7	5396.8
6050	8025	7885.3
3869	3354.2	3018.2
4827	7240.2	8732.3
2269	6084	3536.8
3527	8705.3	4267.7
2377	7661.8	3536.8
3288	7946.2	5138.5
20	1909.6	1313.5
625	1499.9	1594.7
3281	1050.7	67.556
6140	2671.2	100.88
59	3413.5	5739.6
3073	5997	6362.1
8962	857.82	9043.1
7145	8378.5	179.55
112	7937.8	6222.4
452	7100.2	5966.8
3490	6548.2	5138.1
5490	260.33	1887.5
6430	8575.3	6622.3
8099	6761	2025.4
7781	3436.2	6227.3
7599	9476.1	916.19
8124	2792.1	9242
387	1259.4	7380.1
5421	3021.2	459.03
3991	4911	4126.1
287	2703.9	3491.2
1909	1759.3	6216.7
10	2674.7	4869.2
4027	9085	1121.1
4242	4821.7	9421
1818	2921.5	2194.2
904	764.61	6855.1
6511	6413.3	6099.1
3547	513.49	6896.6
168	3886	5326.7
4892	1613.5	3791.5
7704	1041.2	1288
607	1345.9	1302.4
9581	2198.5	2765.8
3768	2538.3	7642
3872	1900.1	888.33
70	4261.5	9004.6
907	8414.2	4968.8
1228	9847.7	2052.1
2450	4203.8	4468.7
2574	5719.2	9084.7
378	3565.5	6904.3
6975	9892.4	3597.5
6130	8341.9	4543
2533	3595.4	6431.2
7328	6594	4413.3
1402	4842.9	9384.3
146	6372.7	3579.3
1053	2658.8	9417.9
508	6926.1	4844.5
2124	5465.4	5819.9
4967	1612.2	1864.1
43	2454.1	9866.7
940	1372	8028.3
7486	9434.1	7641.8
6734	4022.6	1959.3
58	959.31	8283.2
1236	8765.4	683.23
258	3168.8	1583
6151	9976.7	3418.4
9770	2416.9	7063.5
1046	6381.7	8978.7
273	3796	8910.6
4412	6683.2	9617.4
7035	2846.8	8379.1
6766	5007.8	3304.2
5891	5592.6	591.77
7812	936.93	2150.8
1265	8208.9	7781.9
42	4428.5	3348.8
7046	538.5	6913.5
1899	5288.4	2635.2
2892	4141.6	7361.6
5886	7532.1	6335.1
7646	2212.9	181.43
5476	1480.9	1103.3
5329	7817.6	3039.4
278	8615.9	2708.8
4690	7764.2	4465.9
3096	2210.7	5751.5
5359	3686.5	9773
254	9610.1	4415.9
254	8031.4	6885.3
6321	400.71	2857.6
667	1981.1	396.78
3166	6582.7	9519.1
13	5614.7	9655.2
3713	7538.3	7685.3
863	6516.1	6593
1759	460.73	4874.7
3740	921.44	8929.8
5583	2293.5	8284.5
2856	4286	9353.4
1198	8232.6	4531.1
5506	7479.2	7684.5
254	800.48	3265.9
2073	3979.4	6998.8
1908	399.96	9817.4
7150	9260.8	5132
7721	8466.6	8868.1
2614	7628.5	7656.3
5423	1338.1	782.14
6860	1994.7	4069.4
627	2559.9	4050.3
4	8229.2	1717.3
1074	8124.4	1443.7
181	6998.6	4609.8
28	5574.4	5533.5
250	1462.3	3527.8
173	7674.7	6856.2
263	7947.3	8433.4
3178	6566.2	5109.7
2523	8537.6	7875.6
4233	2486.2	1900
9390	9167.5	317.3
6241	8218.8	6183.9
3162	9913.7	5531.3
1243	983.64	4370.4
7120	1355.5	6184.4
9947	9850.2	8971.4
4261	5034.5	9466
4	7158.4	2038.2
6623	9085.9	5961.2
471	4860.2	7305.9
814	3456.6	4862.1
8303	7295.8	1431.1
32	1636.5	9956
1633	3733.9	7676.8
2491	8429.5	8948.7
15	1546.8	2553.8
4402	9590.6	9661.1
3386	7534.7	6346.1
628	3024.3	47.135
5422	587.91	7494.4
8440	40.184	9343.9
4634	822.17	8925.8
9199	4556.9	9801.6
2909	203.78	5882.6
38	3248	7057.3
3060	66.418	3683.4
9921	8302.9	5255.8
3156	495.44	5688
3774	6091.7	6559.1
325	2092.8	6151.4
5170	5955.4	4855.8
56	9461.7	3538.5
6443	1434.4	7271.5
147	6717.1	4628.3
4402	3967.6	5686.7
6854	6042	7193.9
7148	3999.4	6582.1
8	304.88	1798.1
1243	7806.8	8991.3
4081	8712.8	4818.3
9497	5449.9	2291.5
1942	416.22	274.01
104	6158.5	6165.6
968	9760.5	676.84
7298	5596.7	4819.6
4251	5114.8	9391.5
529	2824.2	1806.6
5631	823.5	2320.2
8633	8696.9	8443.7
2338	6481.7	2343.9
978	7878.4	102.51
6221	8950	4970.9
3227	8176	4760.5
6193	9974.9	1681
2379	5926.6	3237
1886	1883.2	1217
8299	7863	9774.8
5731	6802.7	2920.1
8530	7660.9	3627.5
101	1714.4	1734.5
1505	9877.7	3828.2
7566	5159.7	1389.6
181	2394	4242.4
7271	5581.3	495.27
925	7290.6	5240.3
9177	9833.5	8038.8
1235	3894.7	7675
7614	2487.6	337.1
9631	913.5	9226.8
4621	879.96	9502.5
6095	6702	1005.6
3783	6108.5	4830.2
2639	4916.8	5026.4
1814	562.31	8965.3
515	1551.6	3276.7
254	8059.5	1126.3
5079	4704.7	4098.1
2443	5236.6	276.1
7217	9211	5858.4
7722	8485.1	8808.7
288	5364.1	4983.9
2685	2947.3	7356
214	2646.4	7776.5
5157	7987.5	2332.6
8343	9025.3	1942.5
2082	2948.6	2144.3
439	7722.7	3908.1
547	9507.5	8911
5152	5067.7	2642.5
3736	7131.9	8487.2
3313	7622.2	8789.2
5581	848.76	51.739
4889	809.87	4382.5
8501	648.08	7092.8
7108	9015.9	5096
4000	6081.1	19.036
4335	6444.3	757.4
4990	9974.6	3300.8
2922	4545.1	4917
5182	5321	4067.4
8064	1207.2	2452.2
178	6909.2	7138.2
9029	1902.1	5237.6
1884	3168.5	4349.4
6775	1480.3	7387.3
1190	7981.6	3815.1
214	1384.2	8076.8
1467	2949.8	7650.7
4295	3921.1	5425.7
105	2976.2	332.71
213	4741	930.51
154	8136.8	8550
375	2759.8	3524.3
999	8305	1836.4
2246	2355.1	7133.3
2018	1978.2	6811.9
3935	4904.7	1926.7
5442	9564.8	3174.1
1975	9012.4	9147.1
5657	9974.5	3292.1
9406	3688.1	5179.1
5495	2011.3	8454.7
6616	6835	1606.9
7282	9633	9336.4
1719	5955.2	2583.5
4656	7322.5	767.98
1046	1601.9	2482.9
4317	4576.6	8278.1
3278	1906.3	4437.5
814	820.31	3076.4
533	9512.1	1562.2
9632	4961.8	6218.3
1339	1110.2	8461.9
3852	4814.4	8246.6
2468	9191.4	3925.7
3556	3777.7	7833.2
2954	4570.8	3292.3
4317	8820	7842.9
4012	3650.4	6385.7
2583	7736.4	8865.2
7158	602.48	1052.8
1109	1601	2422.4
3831	348.87	5318.9
7792	5267.9	3787
4900	5173.4	5091.7
2319	5092.6	4825.9
13	3445.2	8615.2
5891	9591.2	9902.9
647	3425.7	3010.1
3156	244.35	3609.8
183	4557.6	9798.4
121	1142.9	6942.9
308	2849.9	5524
2197	2007.7	2319.7
517	1554	3329
188	3908.1	966.42
2689	6803.7	9444.8
1702	1851.4	7751.1
363	3590.3	6299.4
809	1263.5	2599.1
4635	9183.2	64.151
6174	8582.8	3256.8
4224	7338.3	4868.3
364	3919.7	6507.7
86	5660.7	1452.4
769	9241.9	6700.3
2769	3624.9	5535.2
112	8129.2	6822.4
9788	5008.3	7129.1
175	4316.2	2087.3
4732	2547.3	54.135
2561	8773.8	6405.2
9654	9521.2	8945.1
8222	4979.7	2620.4
9197	3353.7	6473.6
8791	1355.1	2870.9
4327	3684.8	4856.5
2577	4333.8	6060.4
4186	9756.8	8809.1
1503	9880.3	3814
3206	4695	6274.1
1717	4427.5	5607.9
941	4145.8	3567.6
9470	151.43	9299.8
5946	8878.7	778.14
9248	8475.5	316.71
5612	2396.7	707.42
3970	2631.2	6128.3
9045	1397.8	1937.9
6977	9564.1	7431.7
57	5186.4	6764.5
3226	2463	331.49
52	1450.8	8551.2
4017	1853.8	1241.1
1105	8708.4	4591.4
5395	2491.9	347.1
5716	573	2822.7
725	3310.1	9119
1238	9260.4	7001.2
7148	399.63	667.4
7934	3733.1	6715.4
1302	2550.1	5394.3
6939	2941.5	3373.1
6025	9022	5116.8
2163	9510	8559.6
8398	1355.2	6445.6
9172	5861.4	689.6
6910	2122.8	109.28
1	8984.4	9908.5
587	8938.3	1877.3
1944	369.55	260.01
488	9318.1	6989.2
2338	3439.5	197.98
571	1232.6	3175.8
6802	7633	2335.4
2615	8033.8	278.08
3033	9639	7616.3
184	9578.1	2933.7
432	2691.6	3490.2
117	8006.5	4584.3
944	9406.4	9254.8
3729	332.03	3362.5
816	5325.7	751.72
9778	9954.7	9364.1
3790	7015.7	7439.2
4387	7730.3	3913.1
3078	6410.9	4342.3
6957	9774.8	4171.4
4321	708.57	3308.5
5001	3530.9	8708.2
2806	2528.3	5940.6
9720	9572.1	8199.4
5981	7486.4	3439.3
240	9731.7	4893.5
1186	8050.3	6819.2
1697	8082.9	6969.3
9789	8299.7	9074.2
4619	822.03	5662.4
9125	4274.4	8380.9
158	4285.3	2066.2
4355	8276.9	35.22
4532	4825.4	4045.2
1059	2299.1	5664
377	377.21	6280.4
9792	3998.5	818.54
6504	6200.2	9498
1823	5910.7	1469.6
639	8505.5	1390.9
4751	3833.6	1994.2
1783	3109.3	4908.9
1340	9953.7	6796.7
1828	4673.5	1753.3
58	1087.1	5692.3
2198	6841.9	3629.3
6361	8035.4	8809.8
3291	6864.5	260.89
269	5697.9	4776.3
1674	4622	1354.6
552	2533	8239.1
1738	4487.5	7110.6
646	9059.9	7754.9
5392	699.14	8033.4
8505	5309.8	3197.8
1105	1557.1	2396.9
5155	1598.4	5292.2
9089	8522.2	6955
1426	8072.9	4446.8
7184	2181.7	1866.4
5899	8951.9	6165.2
2645	3197.8	1033.7
6270	2546.4	5094
3292	421.35	2013.2
1846	5373.8	1109.3
4634	6926.9	973.14
103	5447.7	9329.3
1476	4798.7	975.02
44	5295.7	7449.6
880	7470.8	3896
6967	2028	1586.1
5642	6299.3	7279.3
1939	7937.3	2803.5
437	8903.2	3706.9
480	9409.3	1677.1
8771	1449.5	7429.7
4316	1676.9	7980.4
642	7536.2	1200.6
1	4563.8	4295.6
6143	2527.6	7685.8
8941	7356.6	4002.2
77	8435.8	9638.7
3219	6123	8836
663	2530.4	4091.9
4577	5531.7	8114.9
7805	2597.7	4496.5
176	2360.4	8542.2
7774	5591.5	6716.4
947	9913.3	8796.4
1432	2440.3	9581.3
7323	8033.3	2281.7
5239	9098.3	525.33
3641	5244.9	2199.1
1472	6106.1	9582.4
214	5685	1978.4
242	5110.5	2101
341	4134.1	5410.2
71	7431.5	2341.9
5842	4303.5	6049.3
3959	1572.3	9879.9
77	4178.2	7643.4
4904	8337.4	2336.5
735	4411.9	3452.7
4641	5624.4	2366.5
1973	2391.2	4799.5
2939	8743	8891.1
4696	2385.6	3936.2
1146	8745.2	5950.8
415	7688.4	8099.5
6674	9663.1	7441.3
86	8065.3	4554.6
110	4080.3	9928.7
166	3902.4	1935.5
2127	4730	7475.1
6420	8733.6	6027.3
1216	1706.4	3052.1
7613	2437.7	393.92
5480	1455.4	1104.1
7276	6815.6	6905.7
918	308.99	4341.9
127	2318.1	2309.4
2997	1180	1584.1
1710	7054.6	5419.4
9445	4486.3	9768.2
6244	6492	5186.4
2270	8132.5	5118.6
7070	4059.5	3525.6
5002	9964.7	3338.2
8733	4453.4	22.259
1389	4754.4	7730.3
2593	2121	7565.6
163	4778	274.36
6379	2235.5	1260.8
2898	5239.3	5857.5
1212	3418.5	4617.4
5766	5472.9	3207.3
9672	9622.4	936.83
1163	1947.9	4837.2
692	6338.3	336.54
4076	1625.6	5127.8
2932	9619.3	3967.3
3113	8915.1	4749.4
4737	9581.8	2971.4
9554	5461.2	9491
8210	6866	3944.1
1950	5840.7	663.18
6005	700.31	3107.7
433	2404.8	5804.5
4156	80.086	5626.3
2202	2917.4	6164.3
4357	531.74	4289.3
4925	3902.5	6381.1
1380	4434.6	8837.4
1959	1775.7	9266.4
2575	7719	8809.7
591	5406.9	4599.6
2825	9816.8	3068.7
105	4861.5	4571
4575	6636.8	8281.4
646	5703.3	1188.3
7233	4978	5909.1
24	313.15	7476.1
4792	140.96	8916.2
5472	3925.8	6412.3
9344	6761.7	793.39
3803	9513.7	4300.9
2149	415.41	5782.2
196	7256.5	7516.6
170	7764.4	1393.8
2679	7990.5	6431.2
788	3189.5	6411.1
244	9310.5	9575.8
7744	5071.2	6965.6
124	2243.7	2308
5477	1158.1	4896.2
9444	4475.7	9811.9
1279	6719	1901.6
185	4503.5	5987.1
8073	4826.5	9924.8
6850	4633.9	41.485
19	1328.7	1807.3
4931	5542.1	8099.8
227	9071.1	3231.3
100	9750.1	7276.7
5163	5038.4	2629.2
75	9193.8	4863.9
9574	2871.7	3331.8
6969	1754.2	841.32
954	4359.6	3544.7
168	470.86	1649.5
4524	1716.9	589.38
268	879.42	8209.9
2953	5334.7	7958.8
1853	8708.8	5319.3
7349	4865.2	2065.1
6100	5368.3	8742.9
61	9648.9	8920.4
8601	4999.1	1946.8
4342	5314.9	7142.4
8705	9990.6	7917.2
284	1084.2	4616.3
1060	3029.3	3591.6
341	3295.8	9182.4
7747	916.72	4256.4
6670	9647.5	7441.3
6522	6984.7	8852.5
603	4288.2	9668.6
171	3772.4	9972.8
5976	889.25	8453.8
3024	1263.7	8724.7
1394	1004.5	6277.4
713	4679.4	9557.9
3182	1693.2	2550.6
1	7904	1867.2
5271	64.089	6106.7
3295	5278.6	7666.9
5688	2782	110.89
4972	3580.6	4558.7
4050	8141.6	561.33
1402	9877.4	3612.1
742	7896.2	6095.2
2696	9079	5893.7
2568	5950.4	9813.7
9	8705.3	5879.2
7994	6872.8	5301.5
1901	138.9	3953.9
2211	6258.3	7208.8
75	5656.5	1506
2255	758.31	1000.5
643	272.71	1967.6
4029	9086.1	1081.1
1176	8537.2	7032.9
292	1004	7857.3
277	9664.3	5574.8
837	5773.7	5898.3
1711	8716.9	2605.6
8737	4443.3	58.399
3377	7568.4	6354.6
6735	9739.8	550.64
6103	6653.3	1038.9
6124	2134.1	6333.1
3246	1161.8	7930.2
1055	3027.1	183.15
7516	7111.2	252.48
588	7954.2	9722.8
5476	1210.2	8834.4
42	3635.9	724.13
1366	5437.1	8378.9
744	7873.2	8454.8
1829	3484.6	6432.2
4959	3646.1	4578
8799	3772.2	9963.2
1402	3060	2961.2
112	2197.5	9319.2
1052	8328.7	9521.4
37	3344.7	7069.9
14	9351.6	1808.5
511	6536.7	3793.5
2368	3023.2	3586
7413	5132.3	235.93
3223	2723.6	1129.2
245	5275.6	4220.7
6401	3790.3	2030.6
7521	11.693	3960.3
4308	4649.9	5558.5
4227	1162	217.45
8959	3513.5	2941.5
4196	5095.3	8840.7
8695	4086.7	8317.5
4869	6032.1	3092.1
5947	2558.5	1400
9958	3217.6	6873.3
3841	8559.1	9507.9
539	6598.5	6066
592	9973.8	2535.8
4529	5950.9	4810.3
7860	3735.3	6764.3
1577	1270	3587
2197	3826.1	6742.4
8949	7086.4	927.46
2825	2711.4	7160.5
8348	2200.6	4985.3
269	6405.8	8993.5
941	1342	7998.2
2129	6838.7	5912.5
1145	3472.3	3591.9
179	7308.4	6212.6
879	6353.1	8943.6
740	7886	6058.4
515	366.98	9964.2
1835	583.53	827.29
1009	8179.5	7203.2
4601	8276.9	8739.2
6656	9627.8	7492.8
3793	2429.8	3652.6
52	5345.4	8875.9
107	2163.5	2022.4
5890	8027	4451.5
3575	8737.3	1122.6
19	9987.4	3333.4
1972	900.02	3274
9244	1248.9	2782.7
2654	2824.1	7833.8
1178	7051.1	154.8
1855	2082.4	3703.8
180	4449.2	9783.6
4387	6400.6	700.24
6736	4075.9	1938.7
1539	8874.9	7808.8
4425	2373.2	3933.4
2959	2238.3	785.3
1993	4134.7	6996.4
6743	1796	2293
8341	9772.5	618.2
2999	1184.5	8684.4
3595	1770.3	3619.5
6738	2389	391.37
21	5066.1	317.45
4689	3778.5	7615.9
2818	816.01	376.29
9496	3929.1	469.43
9708	1486.6	1694.7
1164	8195.9	2079.7
4315	8738.2	144.06
6360	3685	7627.4
1976	6456.3	528.02
176	2424.5	4215.3
1976	9143.3	6080.7
21	1844	5124.7
5790	4765.1	1153.1
5866	3866.1	3970.9
9641	9724.5	6105.4
2451	8184.9	2827.3
3718	8854.6	6081.5
19	3460	8260.8
6140	2500	7690.3
567	4302.7	5586.3
6	5866.7	7507.1
6353	3730.1	7660.5
1759	134.28	7790.5
2211	5524.7	9650.7
3855	7483.4	6026.3
1773	3995.2	1703.4
8063	6684.1	4777.4
2551	6972.5	5407
791	3141.6	6433.5
5273	2676.7	2404.4
2053	8996.2	3551.8
1867	6445.2	7378.3
6074	1095	8442.5
2892	4268.7	1177.7
5075	4224.6	7293.6
160	9832.5	574.28
1577	3464.3	8610.7
1113	707.53	8613.9
490	9450.4	5003.3
6945	2083.7	102.93
1203	7195.7	3086.5
7317	7522.1	6328
4545	1076.1	7218.1
6108	2244.1	6693.7
3848	7519.4	6039.6
2640	4074.7	8494.2
7159	9347.3	8387.2
2304	2223.4	1599.6
3896	2625.9	9686
5447	5187.4	4963.6
592	3456.8	7577.9
5388	9750.7	6047.1
11	4308.2	6320.4
2121	9809.6	290.98
1812	7645.7	4119.1
6657	7796	8259.7
8195	6933.4	6335.1
26	7834.5	1936.8
4983	6914.5	4676.7
6007	4928.1	6228.2
6117	4523.1	3014.5
8970	6095.5	2389
4021	4545.6	9761.7
5758	9307	7059.3
4046	6971	7394.6
8750	2224	9285.3
717	2315	3725.5
901	5392.8	5659.4
331	3597.5	5171.8
9582	2175.2	2795
1800	6414.7	3372.7
4131	8614.5	1360.7
5146	9191.7	6752.9
3247	8159.5	4785.1
155	4223.6	997.2
5868	3818	8107.5
1176	4274.3	798.67
4377	2775.6	942.29
646	7478	6045.4
2850	8925.8	607.4
439	4366.6	339.47
1257	9290.2	830.63
3732	3297.6	9456.2
9077	57.539	7189.3
9298	7121	6344.9
1050	7566.8	7611.6
5030	3394.5	3230.7
8474	2470.9	312.93
8598	801.62	1089.3
667	2759.8	4390.5
209	8311.6	969.83
3454	8691.5	1104.7
1278	3319.3	9812.6
628	1957.1	5212.5
4402	6303.9	8732.2
520	9668	4185.8
756	1975.2	386.69
664	2524.2	4049.9
3163	6354.7	574.46
9817	4944.2	3584.8
3753	1673.8	9899.3
[truncated: 4,975 more rows]
