# Supplementary material for: Verifying molecular clusters by 2-color localization microscopy and significance testing
Source: Sci Rep. 2020 Mar 6;10:4230. doi: 10.1038/s41598-020-60976-6 (PMC7060173; doi:10.1038/s41598-020-60976-6)
Supplement: Supplementary file 2 — Supplementary Information2. [file 41598_2020_60976_MOESM2_ESM.zip › 2-CLASTA-master/Simulations_testdata/random/locs_labelB/random_results_sim_1_locsB.csv]

frame	x	y
3123	443.37	6109
3259	97.802	423.79
9326	1141.9	5842.3
882	2913.3	3492.6
283	8640.1	2275.6
388	3350.8	9472.9
2403	3688.1	7888.9
172	4866.6	2673
4852	5700.8	8646.9
8641	8346.8	2153.9
9435	3790.5	3909.9
3016	9047.6	4564.5
826	4599.9	2513.6
9543	6135.4	1499
9486	1320.2	3220.6
669	3986.6	5756.5
7508	6927.8	5879.9
886	5319.9	1355.2
1190	2340.4	9624.4
245	4146	8543.4
109	7700.2	4936.3
4000	937.86	6468
2912	3556.6	9398.6
2672	7878.1	1745.2
191	1370.2	8875.1
755	3992	9103.4
4197	4236.3	9731.3
4836	1774.1	1954.9
2930	4337	8235.7
8440	7484.3	9757.9
2523	7002.3	1775
13	2756.5	3998
871	3732.1	8898.5
4937	396.51	6200.4
1526	8432	5010.8
4189	398.77	5221.1
33	6755.8	9906.6
1183	8617.4	6357.1
2640	5323.9	1509.2
9277	4012.1	5708.1
267	6244.8	4619.3
6939	6012	5261.7
9402	649.24	8137.8
327	8822.3	340.31
6867	5749.8	3700.2
107	3759.2	1139.5
1160	3855.5	5557.3
3921	6060.2	1518.4
549	5184.6	4168.3
1134	7653.5	8790.5
4602	7818.5	3427.1
4809	5337.7	9093.9
569	6757.6	4823.8
490	9426.5	6789.2
5237	8430	6834.8
2365	3746.7	2464.3
2487	9862.8	8026.5
7604	3020.2	8593.6
1860	4905.8	4645.8
2602	6546.3	5115
58	3879.2	6475.5
1963	7102.5	153.34
7254	2442.8	1555.6
6493	2931.8	6975.2
2116	1082.3	40.135
91	8129.9	1151.2
904	9779.5	9781.7
1360	3061.2	4357.4
6918	436.64	1364.1
688	673.61	7457.4
7221	2479.6	1523.3
6124	5736.5	8904.5
7247	2374.2	5974.5
1417	3607.9	8570.5
4642	2207.6	476.77
3311	519.77	8441
6830	9244.4	6834.4
3103	7976.5	7398.2
2981	5531.6	3156.2
127	7478.7	9515.1
9868	5100.7	1195.5
1964	4992.6	9777.6
761	4544.7	2553.1
2418	2991.1	1991.2
7729	3317.8	6061.6
5605	444.4	9190.9
84	9036.1	4666.1
1576	2992.2	8003.2
1939	9495.1	8842.2
4228	4615.4	4012.5
4260	7357	5430.1
6591	9163	4542.3
37	7085	741.76
4538	6366.8	5223.9
1144	3838.3	5573.6
3532	7570	4028.8
1944	9584.6	8806.1
2592	9937.2	4438.7
7171	8025.8	3381
9763	4216.4	6647.8
684	186.96	4482.7
1033	7037.1	4847.1
4035	8791.4	2973.6
2591	5632.4	3082.8
538	9545.6	2185.5
4787	6796.4	7205.6
4892	1499.4	773.63
3748	8113	6059.9
95	3103.6	352.58
6284	8526.4	7744.2
2093	777.47	2861.8
2319	9152.6	1206.4
261	4509.3	7686.6
5460	3850.1	7894
6052	1434.3	5681.1
2750	3433.5	1717.4
2586	5608.4	2975.5
9480	4596	7182.6
1916	3994.8	3258.1
1402	159.67	2821.4
1323	252.15	9118.8
9402	1366.7	9888
2167	3963.6	2582.9
6123	5720.3	1054.1
4077	3279.5	7660.7
9394	1331.1	5944.1
105	4580.2	7098.1
6111	1310	3190.2
7801	1099.8	2579.7
677	6658.7	4006.9
3024	7816.2	8698.5
3311	5312.5	7908.1
319	2653.1	2513
242	6019	3744.7
98	912.76	8830.9
106	9567.1	4136.1
2649	1046.7	462.47
948	839.94	1269
4573	5453.8	5412.8
2931	5250.1	9868.2
8303	1027.3	1989.2
121	9523	3642.7
549	6250.1	6504.8
600	1539.7	744.38
3331	1687.1	939.03
1543	241.94	991.83
6159	7487.3	6273
4428	4063.2	2164.1
2967	2826.4	7378.3
4601	5653	6371.9
5523	1282.4	7752.5
2259	3212.5	6538
3188	4726.8	569.2
6240	3802.2	155.68
9352	2593.1	3478.2
4024	7471.6	7409.1
1669	4356.7	6572.2
8675	7898.6	9145.1
577	9855.2	5437.2
6720	2552.3	6494.9
299	1926.7	4605.5
551	4874	9973.3
1274	6633.5	6791.4
5288	1516.4	7394.5
4521	3453	7536
495	3212.7	5178.6
4413	6412.6	4890.4
317	7276.7	5476.2
8236	1599.2	6763.8
184	1073.7	8776.4
6132	7507.1	9599.6
8703	2189.3	8847
3096	6030.5	646.38
59	4032.4	6282.9
4253	299.1	531.63
7142	3943.7	5183
5083	9256.1	7155.2
3211	9556.4	8437.4
1832	4576.4	2295.2
6276	9552.5	7961.9
8824	4720.4	511.21
7667	1438.9	3317.3
8583	363.34	2994.3
9236	3791.1	7401.9
1473	5902.8	7592.7
3486	8866	8862.8
1693	7563.5	4635.6
2380	1847.9	1263.9
2122	8780.9	4119.5
923	5413.7	9082.1
6848	7317.1	4423.7
999	8313	4497.2
1528	8406.7	5089
612	2730.8	930.69
7512	258.08	4945.8
3818	5222.1	3242.4
1699	6400.8	403.85
511	2879.7	9213.5
2789	3791.7	133.09
6180	8874.4	4085.3
502	3082.2	6365
8850	7392.1	9914
3596	3282.4	3535.9
2589	3022.4	9627.4
1959	5991.8	3383.8
3157	2886.3	3059.5
1009	3776.6	8579.1
425	3786.8	8041.7
2149	1103.9	7191.7
3391	213.49	2847.3
9707	9981.1	3809.2
708	5738.5	6083.4
6757	7532.5	4503.7
1202	9570.3	577.48
351	8134.5	4217.7
3038	4869.2	2259.9
7454	2285.5	2308.4
751	5548.2	629.08
60	4717.6	4492.8
712	1108.6	1529
3420	2427.5	8650.4
186	8309.3	7068.6
5193	2503.6	4056.7
5693	7354.6	3322.3
2807	8613.9	5507.8
7434	6296.2	4493
1946	5390.7	4005.9
1551	275.23	1035.8
2772	4221.6	3553.1
6444	1314.6	8498
7504	3445.2	4534.7
6431	4708.9	3385.4
3285	3468.8	5911.2
112	105.79	7973.3
6264	7705.7	5929
3679	4143.5	1591.5
373	6178.3	3321.6
4465	6069.2	1170.7
55	6728.2	8953.2
5392	3887.9	7914.1
6971	2603	448.87
1231	9404.5	5464.7
712	2950.9	7354.6
135	6111.1	9322.9
1591	3678.3	7016.5
451	4350.6	6414.6
9532	6104.9	4652.1
9392	1419.8	9888.4
7611	8095.9	4309.8
4876	3212.5	7654.2
191	301.18	1661.9
8747	8126.2	4149.9
643	1383.2	3517.1
4564	6860.3	3927.5
547	8455.5	2730.5
6897	2743.3	9188.8
4400	2466.3	3084.8
1551	9447.8	5506.4
7783	817.3	9661.8
192	1040.3	8786.6
972	1772.7	5437.1
879	4429.2	2889.5
1865	2185	823.61
1577	14.925	9571.5
187	2599.9	8289.3
4111	6559	4145.7
480	8310.1	5287.8
2802	2084.8	1808.9
9638	9154.7	4735.7
1378	8195.2	1841
6295	1904.8	5074.7
241	7674.4	610.42
9164	9808	9355.4
9754	7074.9	5166.2
942	7227.4	3781.1
2121	9576.9	4614.4
6821	2462.1	3054.6
2021	21.052	5576.7
6737	5937	8555.7
3352	1642	944.54
107	8288.7	4141.5
909	2318.2	6225.2
251	7376.7	8526.6
5192	6883.6	5084.5
2604	1440.2	8938.1
2706	5180.4	6659.9
187	9554.2	1385.8
9235	6069.7	7792
8783	2874	3393.9
6261	6554.6	2077.3
4957	9058.3	3545.5
268	8520.8	7995.3
6903	2751.6	9204.1
3643	8661	1317.8
4964	3022	2715.8
9111	6036.7	348.3
2460	600.81	3952.7
77	2366.6	7491.3
1863	4336.3	2507
729	6646.7	9789.5
219	6876.1	8464.6
5029	9504.4	7999.9
1334	901.93	9919.3
2677	4268.5	3118.1
4642	7980.1	7940.7
5237	6518	4118.3
476	1853.8	3641.2
240	2042.5	8022.4
1237	5329.5	1181.9
699	6836.1	6561.5
6441	5287.5	6357.3
314	3300.7	6526.5
1083	6249.8	863.79
2297	8438.2	885.46
2880	7306.1	4947.3
1314	1348.1	5077.6
222	40.554	4480.3
6030	1070.2	5467.5
321	2636.7	2519.1
400	755.68	1436.2
1336	913.51	4009.2
5305	9782.7	2028.8
5816	8491.4	4364.1
7533	6838.7	9577.2
6410	3622.9	9109.7
3787	6907.8	8744.1
2972	8904.8	2979.4
5815	3007.1	5506.2
9413	2297	9840.1
4968	8585.7	773.36
1404	6986.3	5089
2293	935.03	8659.6
1364	1391.3	5033.8
3824	9030.1	4922.9
5635	4450.5	5626.4
6030	3599.7	5444
101	2143.8	2130.3
1409	6542.3	4381.6
6175	1919.8	1053.3
172	6201.6	5559.6
300	80.169	5272.1
7309	7651.4	4417.2
1213	5415.1	6309.3
479	7871.5	6801.3
186	9569.3	1431
7620	7589	3678.1
1778	3349.5	5407.4
191	4212	5447.6
53	9166.4	7177.2
2726	6340.3	6179.3
2524	1867.7	976.28
172	8315.1	7082.5
6905	2692.1	9197.9
9407	4036.1	4329.9
1	2104.6	7713.3
1002	1485.6	6992.9
3015	9072.4	4561.2
21	4062.7	9783
6780	6786.9	8682.8
4502	6769	8426.1
329	6637.4	7065.2
5905	3736	8458.2
5078	9035.1	2001.7
4489	9357.7	8585.6
3865	3653.4	2860.5
7175	9026.3	2357.7
689	2132.7	7351.4
6063	5429.3	1906.1
3614	7606.3	4691.4
2104	9082.2	4649.3
4897	1138.7	806.55
311	8184.5	7024.6
174	5340.2	622.26
3355	1645.8	940.44
523	4109.5	1199.4
1083	9438.2	7486.7
738	3749.3	3115.3
152	3416.3	6314.3
400	7814.5	7641.8
5186	1003.5	8106.5
9123	2974.7	8025.6
2842	6030.8	2534.6
10	3094	7308.2
1669	6098.4	8703.1
91	5050.2	4988.2
4878	625.88	7117.3
6112	733.9	8393.1
549	3415	8944.3
538	769.53	8461
5510	1666.9	3585.9
1574	3008.4	7998.8
535	8005.5	3310.8
1091	3355	9005.5
6371	179.68	9033.1
1351	3448.1	8810.1
6737	9470.8	6635.1
8258	4865.6	4215.4
1538	8887.2	6550.7
9654	6248.9	9246.1
219	678.1	9857.6
314	9746.5	433.43
9421	4125.8	5987
9779	4952.9	5160.1
280	268.69	560.3
3841	8463.9	7986
6068	5939.6	4102.8
623	3305.3	4329
4841	1572.5	7344.6
7453	9217.9	6969.2
84	2294.5	9840.6
4584	1011.5	825.8
4145	9520.2	433.99
7440	5107.5	9726.8
112	329.06	3453.3
351	4441.7	8060.5
347	6033.1	1081
3622	2757	1148.5
4605	1014	849.63
673	6169.5	5876
9295	4666.9	5233.6
1374	4307.8	2429.8
1900	7695	210.88
4368	7898.3	3696.6
559	8539.7	2708.7
4740	6979.1	2311.4
2387	8284.8	4494.8
891	8666	1793
870	1257.8	4460.6
1471	1628.1	1775.8
9536	676.88	1545.8
909	1877	599.93
3944	6810.3	3961.6
2314	8394.3	1046.1
6251	6523.2	2129.9
1517	9174.7	8395.4
3764	6112.8	1549.1
1813	3844.9	421.18
7593	7668.9	4769
3259	3205.4	5929.6
7112	2841.1	5326
3034	1768.2	740.53
121	5766.6	7519.8
592	2.3377	377.23
4853	4701.5	7842.7
535	8194.9	7002.7
4243	7886.7	7448
7741	4974.6	2819.6
7574	8670.3	6618.7
5479	4346.6	2481.8
7387	3985.2	5218.8
6239	5228.8	543.2
1	2250.4	2816
5125	5811.1	4334.4
4010	4193.3	5259.7
1765	2886.6	9318
5380	6430.5	8689.9
1854	4840.2	7603.9
1286	6538.6	7814.3
5421	3231.4	2358.5
8149	5988.2	588.06
112	5610.8	6625.3
3848	1045.8	8945.2
2880	1828	5103.8
1813	6976	1453.3
2106	2814.4	1910.4
2921	9544.6	4854.3
500	7012.3	2811.4
2446	1225.4	940.19
1928	5061.6	7773
1703	9991.2	8805.9
631	811.88	9624.1
677	9554.2	685.81
494	2539.7	8976.6
6672	8366	4695.2
5010	9314.1	5357.8
5397	8341.8	7611.4
2705	7055.1	6330
1016	8191.4	5381.2
2553	9255.7	5169.9
4544	3979.2	5528.7
5467	5051.3	5333.2
6120	7003.7	8585
5467	3875.1	9491
8146	5796	6195
6520	3441.7	409.54
294	7140	8729
1255	9733.1	8973.1
1259	7963.2	5524
8679	9437.4	103.05
4654	8516.4	3842.8
9748	1999.8	1972.6
2525	1925.5	922.73
664	6675	4402.4
5303	7277.5	5158.9
9927	8306.4	1232.1
9406	3145.9	8084.8
6797	6370.4	6517.8
7081	391.54	4695.5
89	4416	1087.4
1952	5407.1	5369.6
9355	2738.7	6043.4
8367	7244.7	4713.7
145	625.98	5940.3
6445	3395.7	3516.5
6194	6870.1	7538.7
724	8998	604.87
78	3351.5	2167.3
92	2379.6	4458
8787	3895.5	7027.6
5440	8859	3858.4
244	1821	6265.5
3850	5631.8	6323.2
1311	2103.3	9482.6
323	5732.8	7699.3
3498	6781.4	2533.8
3254	8056.6	6616
4491	9406.1	8522.8
3775	9728.2	3530.8
6213	3112.9	3757.6
521	7345.4	1185.9
1257	4296.3	7347.2
6739	1996.6	7131.8
319	7148.5	2114.5
1108	3119.4	8031.2
1216	5409.2	6320.2
612	6859.8	6217.5
8179	3432.6	7549.8
2208	7122.2	6521.4
4366	1193.3	339.23
2944	9457.4	5849.1
109	272.4	3473.4
4245	271.11	2874.9
113	2675.1	4535.4
8010	8953.4	2444.5
4426	482.51	9776
260	9412	1100.6
1914	8750.8	1097.2
9012	3764.4	1073.1
4106	7990.5	3942.4
1813	8585	5382.6
9413	4242.5	7630.9
9143	4439.8	9082.3
190	2883.4	1593.6
3286	5828.1	1419.9
499	8834.5	9179.8
4276	310.4	5125.3
8001	8947.8	2385.6
402	4495	3794.5
426	3817.3	8097.4
2	4062.6	6919
1304	1269.4	5055.6
8	2269.8	2797.9
7832	7734.5	7523.6
14	3250.8	238.37
1326	3335.2	3036.9
676	9557.4	672
132	5429.6	8377.8
1514	6099.7	862.12
5638	4275	6810.8
7380	492.5	7572.2
1811	8489.7	487.82
141	2684	6188.6
2072	4237.8	8299
1855	4859.8	7669.3
1101	5733.4	1090.2
5499	406.86	8775.8
21	4679.6	802.8
8215	9518.1	3789.4
354	8144	4259.5
5637	3784.5	4171.8
4156	2569.4	1256.4
1460	2656.2	397.84
1265	9398.4	6566.9
2255	9978.6	488.42
2593	9093.3	9907.9
1334	905.65	3995
1056	1891.3	6993.8
5079	8932.4	2025.7
4433	486.04	9773.6
3131	1793.1	1952.2
9871	4123.2	1807.8
317	7201.9	2110.7
6210	3529.6	3115
450	536.11	4267.4
6847	5567.9	4676.5
4200	462.02	1530.1
7791	5168.8	1243.7
6113	1438.7	3155.7
32	6494.9	8798.2
8058	469.11	8482.2
21	1984.5	5820.4
5542	2573.9	6450.4
2294	7380	1145.3
60	8658.5	6212.1
1110	9898.5	8777
9481	4630.6	7218.1
8967	3629.1	2362.2
1182	7331.7	8515.2
3730	777.34	117.94
142	8382.3	1761.4
3063	3179	1291.1
9100	2388.2	2009.1
6895	2710.6	9235.3
3592	3321	3495.9
1165	6310.4	8044.3
1261	647.1	2668.8
1024	6564	2151.2
1263	7740.5	5544.3
8350	792.22	9329.1
6516	1575.6	9694.8
567	8586.5	7490.4
9863	4219.9	1769
7166	6027.9	5803.8
1933	3547.2	689.42
2477	1031.2	2145.7
2515	1781.1	5402.5
4885	1315.9	3256
8615	8266.2	4521.2
3588	886.82	9930.8
4180	2988.1	3051.9
6324	664.02	1726.9
707	7616.1	4912
3944	6116.5	1506
84	8040.5	6512.4
406	6025.1	143.53
1228	4989.3	1524.4
6930	9895.7	4503.2
2055	1142.8	7288.9
219	5924.7	2357.4
8839	3292.6	6863.6
810	8230.6	4590.6
668	5927.6	7990.9
169	8022.8	9985.6
851	5688.9	7195.3
7951	1284.9	678.25
1943	993.2	1274.5
5070	7704.7	7030.7
645	648.41	7399.4
7188	1573.1	8538.4
9783	1379.8	7107.8
5931	6521.9	720.65
6858	2543.2	7359.4
2496	7344.5	5583.3
8635	2084.3	1909.3
1299	1248.8	4041.9
638	5246.9	2190.3
5842	3246.4	5397
3322	5258.6	7861
8048	8899.2	2095.4
7659	5455.8	1657
31	6513.5	1202.5
5840	8158.1	2608.7
98	7864.7	7488.9
5672	2282.7	1566.8
6855	1184.1	5971.4
237	6425.7	6885.1
5109	5761.7	4305.9
4214	1497.1	8561.8
3139	8096.7	6825.7
5005	4884.7	8074.9
7103	5049.5	3097.6
6095	6207.7	2273.1
716	70.51	8314.1
1965	239.59	743.5
2454	1949	917.13
1702	2396.2	4682.5
4725	3158	1415.9
617	7158.2	2202.8
420	6763.5	9977.9
9730	2781.5	4159.3
2540	2069.4	3131.2
5531	8336.5	815.48
1552	7717.1	7824
1812	8202	4386.5
2939	6366.7	1856.6
8728	8581.3	6505.2
9524	6158.7	1505.4
172	5422.5	76.71
2450	4581.2	6114.6
1579	6869.9	9611.7
9999	6739	955.48
974	7770	6041.7
2954	3813.3	1174.4
4375	7605.4	2671.3
2802	5959	9631.9
5656	4947.6	4638.7
4221	5894.4	5047.7
662	6621.4	4441.1
5786	9230	9187.3
2008	9268.9	4623.1
5062	1557.6	9397.1
1916	5083.7	3099.8
2421	5401	6529.1
8969	3542.4	8397
1403	1837.7	8487.8
664	1632.1	1773.5
4565	4499	7429.6
4224	2612	3773
113	111.93	4011.9
2037	4197	6693.1
7233	8467.5	655.56
252	5340.9	6614.1
4922	4518.3	483.09
5731	3413.2	234.56
457	867.7	251.9
7169	9069.3	2319.6
2932	7159	770.94
9331	1645.1	1486
2704	7960.5	4355.3
3199	685.66	4737.2
1671	4378	6588.6
6221	5239.9	531.93
4146	3220.6	569.97
1205	8078.8	9226.3
235	4181.8	5051.9
9467	506.84	243.17
1245	7900.9	5584.4
9373	5402.5	4582
1582	1798.1	1678.4
663	1421.7	6866
4005	7468.6	7364
3748	3294.3	7925.4
17	1583.6	1356.1
2446	8163.2	9728.6
6057	6840.1	3456.4
2175	983.9	1195.7
4674	6655.6	1801.9
2405	9777.8	5412.5
2751	986.42	1150.2
3085	8640.5	8642.2
1230	5051.4	9603.9
205	7947.1	1790.1
576	7403.3	1601.9
2008	3733.1	9844.4
4427	5184	2043.2
6113	4222.7	5362.5
4353	8345.9	1309.7
7840	4793.8	2724
1839	3878.1	1183.5
3781	1880.6	5926.5
1784	3437.9	9547.4
2718	4267	4916.4
3531	7549.7	3995.2
8075	4950.3	4592.3
1626	6880.6	8243.5
11	9924.3	6996.8
563	3388.1	8956.1
108	3371.7	7752.3
2048	8198.2	3968.5
9428	101.54	1562.4
1830	9260.3	9888.4
9419	2997.9	40.459
216	676.32	9801.5
330	885.2	2371.7
1483	1616.2	1798.6
3845	9453	552.58
122	3296	7543.8
5369	3134.4	2294.5
7270	9198.8	8891.2
137	5315	4326
15	5178.9	1173.5
5650	2727	5528.4
5989	8803	3002.4
291	3165.2	9788.7
168	8142.4	9501.7
6524	2181.5	3267.9
3455	802.17	7273.5
2109	9005.1	4699.7
3222	6452.3	294.99
8470	4498.8	4908
4137	9736.9	2877.7
9782	3864.9	5940.2
957	7225.1	3746
2145	3983.7	4359
6007	9712	5274.7
6451	5.0691	2466.2
7216	1862.8	6322.4
7024	5486.8	1559.3
5995	6520.3	249.58
2133	3690.4	7733.2
120	5142.5	3124.7
3741	861.64	8265.6
4	1329.1	8429.8
236	7612.6	9897.5
1914	4484.3	4693.9
3481	4972.4	1510.7
3024	1190.9	2336.5
1239	1674.9	4393.1
74	734.23	9822.3
5943	2249.9	4168.3
9693	9960	7791.5
3175	5825.6	687.07
308	9397.6	6558.8
2649	5240	7476
7744	7450	6936.9
508	3215.8	5206.2
3855	8450.7	7926.1
4088	1149.6	2939.1
3213	6431.4	9914.3
596	8599.1	7458.2
5410	6945.5	9645.3
6338	9023.3	2626
2713	5098.1	6697.1
1191	7348.9	8525.9
335	1968.4	8646.7
1082	5889	847.5
9766	8888.2	5241.7
3278	5937.4	7499.8
5075	9212.1	7180.2
2932	1846.4	3127.8
3296	9252.3	9446.5
9135	3163.2	1911.7
6857	2963.5	7826.8
4127	4010.2	4039.6
2251	7076.6	6525.3
56	9900.3	7724.1
2619	2401	930.61
158	5491.2	2625.4
3	3975.4	3681.8
642	8667.4	3847
856	8084.2	6679.2
6058	9897.7	5441
1940	5943.4	1461.9
8985	3762.6	1086.1
1754	5227.2	5125.5
6345	7920.7	7346.9
7792	1956.8	292.33
9796	7867.4	6425.9
1879	4747.4	3040
4639	8015.4	3365
9866	5124.4	1307.6
897	8617	1874.7
447	7891.6	7719.6
1073	9403.1	4549.3
9567	9644.7	1636.8
4764	6982.2	7290
9605	9743.6	7903.5
168	7378.1	6425.3
4529	6205.4	1870.1
3126	967.06	8144.8
2445	1764.9	450.88
368	7897.1	1377.1
6061	9087.4	2193
4477	7171.5	6457
3469	7340	6591.1
2065	1116.1	7348.2
2152	4609.8	6098.8
338	6041	2753.1
8731	3191	1975.6
6597	9031.9	3300.2
193	5402	106.84
1148	5729.6	4747.8
396	6340.1	9894.1
1326	3154.7	1599.3
2927	5967.2	1068.3
4893	3004.5	1944.8
208	2217.9	1957
5179	5284.9	2321.8
6111	5730	1107.2
34	2462.5	149.5
1496	5784.8	5961
9768	3345.4	4488.1
5741	7089.6	678.57
627	2408.1	860.65
1138	4845.5	8061
8352	4248.7	1494.6
4848	8603.9	5508.8
2700	9680	7669
5689	4825.9	2073.7
4027	5580.4	4215
1787	8301.9	270.6
1559	4299.8	3601.7
4039	6968	8346.5
2392	8867.6	3140.3
6522	4171.6	5592.5
8380	4299.7	2463.1
3998	4904	1092.6
3408	1200.5	8556.8
1440	6670.8	6448.5
5525	5232.6	4852.8
4922	1694.3	1139.6
1049	5872.1	7468.3
8356	315.05	5249
454	8111.9	3289.3
324	2808.1	3513.1
6294	361.38	1913.3
6931	2699.9	9816.4
2679	5582.5	3567.6
3393	171.85	2866.6
9950	352.17	5184.2
7324	7620.5	4404.1
2567	2894.7	4378.1
2480	1111.3	5410.4
117	1319.4	757.55
4488	9067.2	106.39
4510	6900.8	3763
9253	2990.3	5528
7381	411.77	7601.4
5521	8320	893.47
1152	1942.9	9131.3
14	2502.8	616.04
8503	1407.9	2634.4
3029	9723.9	9723.7
9174	7249.9	557.43
6849	5547.8	1509.3
9843	5439.4	5559.9
219	9656	1018.6
75	2394.9	7447.8
2270	9833.7	2781.7
74	2873.2	8514.3
9544	6133.6	1498.1
75	8400.5	4259.3
1300	401.44	8978.3
3949	5151.5	8662.9
4426	2073.5	141.36
6521	2157.2	3256.4
4079	7140.1	2542.3
4036	6077.6	8931.9
37	1546.9	867.42
1540	2194.9	9121.2
7110	2919.6	5361.2
8927	163.41	5733.8
5312	5246.9	6100.4
1600	9003.3	9223.7
2201	4641.4	6100.1
6733	5950.9	8632.9
1	3835.7	1661.9
5236	6594.1	4136.4
3066	4010.9	6601.7
3595	5592.3	7782.3
8845	2617.7	3194.4
6442	1343	8421.2
6943	7586.6	6601.5
118	6340.5	9075
3199	8700.7	6747.9
1674	6067.5	9582.3
947	3243.7	5887
1853	4868.4	4595.8
2170	1013.1	1207.3
6920	386.88	1379
201	8049.5	8508.2
381	8791.9	3253.4
574	8550.2	2726.7
9695	8981.3	9172.8
8847	2930.5	6428.6
6300	9532.8	8000.4
5270	4734	4347.1
7617	641.51	7300.9
1990	7239.9	7870.1
1917	776.87	9369.4
6116	2354.7	5983.9
6979	3824.1	893.01
1034	7069.1	3383.3
6525	8347.6	4632
4083	1148.5	2886.4
3114	9042.6	7843.7
1646	7654.8	1004.3
2324	1922.5	911.66
4839	9410.9	9027.5
156	930.37	7650.7
308	5401.6	8396.9
1579	1804.7	1653.2
2636	492.46	8145.4
2219	8406	7684
6919	221.84	4480.1
2983	8174.6	2254.6
6407	1341.2	8941
214	8273.8	9368.3
8173	900.09	3636.5
5181	5259.8	2337.4
3694	5970.9	4459.6
5849	4205.6	2053.3
49	633.86	4858.3
423	6323.5	3180.7
2293	8319.4	5025.9
6020	5671.2	2428.8
736	67.563	2014.9
703	112.76	7737.5
1680	5117.5	4018.8
1597	7675.3	7775
3251	9989	6284.8
2543	4090	6535.8
6770	8054.7	1878.1
27	2043.1	2566.2
1556	7627.6	7836.1
40	2150.1	4430.4
1025	7536.2	6726.7
3565	648.55	1881.7
1143	8726.3	2811.8
1391	5889.8	8665.5
2795	4084.2	5528.3
5481	4243.4	2468.1
7139	3921.5	5203.9
2511	1124	5415.9
2630	7914.4	5361.3
42	5803	7715.2
7239	9300.2	6712.5
4128	5987.5	9842.3
8342	2329.7	3843.8
2724	6146.7	5432.2
1	2393.1	8306.7
5993	3998.5	3956.5
8596	4157.4	5301.1
2388	6147	1493.1
3714	1937	5909.3
6720	5844.1	5937.2
183	2158.8	2095.5
283	3198.5	7197.3
4663	2994.3	8004.2
4725	7039.7	2328.6
6897	5786.2	3678.5
5209	9832	5550
2153	8133.1	5336.5
6726	7920.9	4159.2
7509	6943.7	5839.4
2373	9802.9	9345.9
3218	6388.4	245.71
17	7459.9	7621.8
5586	1957	1005.9
195	921.85	4303.1
7792	4183.6	8918.8
6100	9349.7	5171.4
5423	4446.6	4605.8
9509	2673.6	6903.9
536	4380.6	1074.3
3422	376.21	9698.7
885	3927	8032.2
252	2448.1	8607.7
2209	5254.9	3036
2378	8084.1	6904.8
7590	925.3	1883
3	8133.2	8656.8
3276	353.73	8604.4
58	9265.9	8251.4
4652	3356.6	5916.8
3930	5253.3	3229.2
184	2059.4	5484.6
441	9208.3	7430.2
1428	6035.6	5368.2
5810	267.25	4858.4
3759	5458.5	4602.3
700	4303.8	2962.6
4992	5338.6	2451.8
1	8711.8	6895.5
1647	3744	3384.5
320	9732.4	9914.8
3083	1457.7	9964.2
9323	9417.1	3714.4
293	7111.3	8778.5
1947	4837.3	488.33
1617	6820.9	1627
9435	2442.8	9328.4
6881	5789.4	3668.4
5451	1365.1	6911.2
6449	1661.3	1529.1
2054	1136.4	7300.8
1389	4932.5	5233.4
9254	2998.3	5491.1
7170	9031.6	3523.9
5216	1949.6	6332.8
3751	4500.6	7456
726	8778.1	8282
200	6215.9	9047.6
25	7458	6065.7
3469	303.2	2549.2
6970	1624.8	6262.2
4603	928.62	7570.9
5584	3527.1	6777.7
1869	2315.2	3609.3
6027	1134.5	5456.6
218	6853.2	8518
5490	2245.4	8823.1
1516	6300.8	9055.7
479	2264	2763.2
112	4061.5	667.81
246	8369.8	780.21
3319	1801.2	5750.1
5687	4377.7	5075
38	6048.3	2541.6
940	7681.7	8596.2
6111	6494.3	6672.8
2073	5805	546.19
9210	4428.4	5810.5
388	3976.1	8568.6
275	2636.1	8483.1
9621	9001.4	3982.8
308	4128.5	3903.5
2376	8115.2	6929.1
813	1293.7	4576.5
1721	9916.5	8448.8
1483	5019.3	9130.2
5324	2879.6	7325.3
4263	5636.9	727.43
1554	9600.4	7629
4219	9228.7	7239.4
4267	234.86	5077.9
436	6838	8119.4
9402	1062.9	9025.5
6439	7354.8	7500.1
502	9624.1	437.32
4455	5252.8	5955.4
4364	5744.1	7423.1
7278	1867.1	6314.4
279	8792.8	8863.7
1616	1747.5	4875.1
2009	8494.6	7137.7
858	8366.4	8982.5
5449	3749.8	7926.1
4561	513.88	7308.2
3435	1874.4	7895.2
166	6564.7	248.46
507	3150.4	5156.7
6015	2617.2	5541.3
1100	306.74	1048.5
3803	8500.4	6101.6
4842	7818.5	7649
31	6562.8	3683.5
7083	2006.3	5204.1
9941	6053.2	6199.2
106	2103.7	5939.6
7500	6938.6	5872.7
1255	1235.9	1225.3
5066	8480.9	9918.8
35	5244.3	2898.4
4378	8323.4	9230.8
954	5816.8	5294.7
3375	5603.5	4889.5
3135	6758.5	9229.8
922	3846.7	4352.4
1439	6686.1	6423.3
609	1619	1257
174	9804.4	1373.2
9289	4279.7	5513.6
2194	4383.8	5663.7
6517	733.38	2541.5
1749	3964.4	8038.1
2512	927.23	6593.1
38	6905.1	7282.6
7965	6660.2	5988.2
1077	6991.6	4896.8
3646	8982.8	9904.8
1912	1087.9	3805
3541	353	4369.2
9417	135.29	9045
5573	3311.7	8565.7
8774	2831.1	3313.3
2336	9455.1	816.35
8683	8776	3908.2
3684	7118.4	1774.9
1446	8044.1	6579.2
8727	3148.9	1955
2883	2373.8	3900.3
4888	5273.5	2768.8
3129	2120.6	8540.1
8366	7656.9	9633.7
3794	7409.7	380.82
5232	6509.7	4125.3
2248	1628.8	2419.8
5528	2638	1839.6
1200	8104.5	9244.5
3776	7707.7	5943.5
8384	9135.2	8072.8
6861	1189.4	5946.1
3127	7321.8	4091.1
6779	6740.1	8687.7
4776	4459.5	4381
287	1438.9	5345.1
1102	9435.6	4606.3
1086	4787.1	560.41
474	4424.8	4507.5
2448	2239.1	5263.9
3762	6132.1	1514.2
8065	8455.9	5566.8
1266	4325.7	7400.4
3141	6501.5	56.303
882	8097.2	8599.8
8218	5728	1378.5
1275	4936.7	161.56
1121	5408.3	6345.1
1839	863.99	4685.6
1301	440.22	8957.7
1873	4918.2	4594.7
163	7009.4	6492
5296	8899.7	9639.1
7214	7021.7	6142.6
921	5295.6	9400
3640	8659.7	1314.5
3159	7412.4	5954.3
2288	1354.2	2026.7
1278	4047.9	9276.1
4369	9014.7	9008.4
446	5131.5	4614.1
4968	8478.8	3224.5
4983	5312.4	2394.6
9223	7655.1	1665.9
9005	4405.7	1098.8
6417	6061.9	1245.6
382	6486.6	9428.8
4732	9071	5696.9
5345	6897.6	7439.2
2491	8299.3	55.315
1976	6691.7	3483.8
6828	9236.9	6817.8
6001	1495.4	168.52
167	3971.2	7484.4
278	9328.6	4965.8
6082	3648.6	2836.1
7144	8736.8	4964.7
5918	1006.2	2266
748	5607	541.68
226	641.86	6895.6
914	5310.1	9319.6
6533	6684.7	2420.5
8304	6356	8348
94	7677.5	555.24
4628	2604.7	1892.8
4223	2796.7	6182
5370	9075.1	3319.7
308	7719.7	1946.3
2250	7005.1	7142.7
6231	205.91	8957.1
5085	7291.1	2456.4
9526	9070.5	8075.9
2816	249.18	5838.6
2982	7023.5	2322
6890	423.19	2747.6
1416	3628.5	8600.2
1544	980.07	1052.6
6503	5549	566.88
685	233.28	4507.1
439	5058.8	4571.1
68	1840.7	6987.7
5468	3854.7	7853.8
3872	3463.5	6264.8
6120	4855.9	3856.9
1775	3480.8	5880.3
643	786.19	124.17
6065	6852	3522.1
121	6052	6816.8
123	3334.8	7546.8
8599	8873.6	8086.7
308	8219.5	7008.7
8305	6628.9	5726.1
8067	8531.7	9508.5
4536	2514.1	7423.3
5162	238.7	6139.5
6001	8845.8	654.08
1939	3203.5	4802.5
1782	669.88	9097.1
1	8471.5	9796
761	9200.7	8822.7
1740	4740.9	2322.8
7725	5652.4	87.675
2677	5596	3596.3
1561	9128	5331.9
5186	9574.8	1310.6
1503	3299.7	4543.4
1716	6530.2	8391.7
175	4787.4	8374.3
4068	657.84	8344.9
2284	5272.5	5094.7
7722	642.87	7317.3
3091	9072.7	4574.1
8751	9033.9	5350.3
7080	2013.3	5208.3
347	276.63	3267
1591	7049.4	4970.1
2886	5848.4	2755.3
3274	2324.6	7954.5
2321	3722.3	5149.5
28	6190.6	8097
1476	9917.4	2961.2
663	5216.1	3601.6
2999	8366.7	2137.8
3944	5154.9	8652.3
9523	2981.1	9395.4
1223	3207.2	5404.7
8699	1556.1	2449.6
286	6961.3	2820.3
645	6194.1	9011.7
9338	8477.1	6470.6
3012	5541.4	8028
9257	2872.6	456.16
8956	3602.7	2427.2
2608	8404.4	2353.6
4294	500.89	1600.3
6005	8902.9	641.86
30	6501.3	3977.1
9533	7571.5	9757
85	2819	5797.5
8435	372.48	2987.7
4490	9383.7	8482
3592	8855.8	590.7
8816	3495.6	2624.6
156	1886.7	7115.4
422	5556	5731.6
414	4809.2	449.43
3903	5563.6	6302.8
4101	1771.1	5870.5
9322	9474.7	3733.8
6986	478.25	3798.2
8277	7648.7	6114.9
2778	4907.5	9735.5
139	3366.1	6593.9
1798	3445.3	6766.6
4854	8588.9	5538.7
1601	4638.4	380.18
2194	4708.6	3272.5
7492	6433.9	2899.2
1564	9407.8	5477.7
5	6855.2	1480.7
954	2774.5	6742.5
281	8801.3	4666.6
4712	4516.4	9168.2
5846	953.91	3190.7
3499	6106.3	1525.1
4447	3215	2690.2
1493	1633.2	1887.5
220	26.916	4425.9
5606	8009	3193.4
1150	5676.3	4809.4
9739	9023.3	2651.6
4632	481.01	9664.2
1967	7157.8	119.77
3846	6841.8	8302.5
3776	7729.4	9653.2
2101	6383.8	2291.4
147	7538.7	9800.4
749	215.6	2891.1
5	2288.7	3048.1
88	9615.2	9078.4
903	125.33	261.49
239	4912.5	6623.3
3793	7396.6	378.09
1095	7377.2	4197.7
5217	4151.3	7576.2
3829	6965	5375.3
8970	9931.4	8009.8
184	8062.7	7697.1
1504	4790	7458.5
4188	472.28	5232.7
4375	9937.7	8182.4
5682	1116	5796.8
3314	7572.3	6150.5
1145	8640.7	2792.9
2624	6254.4	8563.4
1643	8823.2	6133.2
4028	5512.2	6157.5
4188	9755.1	2983.6
881	4854	2839.6
3448	3791.3	1123.1
580	2735.8	6303.6
2826	8099.8	80.912
9762	9115.4	5757.4
638	5283	4224
3435	5786.9	7972.1
5270	3558.8	3759.5
55	2278.8	1622.1
6536	6773.2	2304.2
8353	4785.5	1998
380	9434	8784.1
7726	5627.8	60.952
26	1963.4	2537.5
2463	5204.3	2662.4
325	823.69	6346.2
2168	6972.4	7147.5
4491	2424.3	6939
4545	3965.9	2294.5
6789	6252.6	7537.7
3084	4683.1	7847.5
2266	632.08	4873.6
2	7787.1	6005.5
4048	9323.3	329.69
105	6925.2	5828.2
6344	7889.1	7308
3564	935.27	8714.6
2682	7626.4	7806.5
211	1915.8	1872.4
222	5892.6	2296.3
3099	3201.1	1642.6
2519	6427.2	3156.2
5303	5897.2	7910
1692	648.44	335.82
1416	6466	4444.4
4486	8651	8977.9
8876	7361	9860.6
5071	2559.3	2982.2
4562	6764.7	8423.8
529	7448.6	1205.7
1775	5269.7	2753.1
1597	7845.9	4525.8
2011	5215.1	697.97
9055	3706.9	1123.7
6119	2510.3	7345
8070	3971.4	5317.2
2419	5435.8	5291.2
1246	6311.3	6724.2
9428	2417.6	7791.3
3067	2397.9	2843.6
6947	5730.1	3006.5
8685	6147.7	2428.9
2848	2403	8740.9
7416	3140.6	7868.6
3393	184.12	814.76
1929	5123.7	7818.7
7166	9227.7	2501.6
6335	1584	9709.2
58	2254.2	1607
7008	3454.8	3477.6
6747	6623	2120.8
290	3723.6	1504.8
1547	4159.5	62.603
2200	2472.6	1538.8
6020	9463.9	4318.8
6522	1646	9716
9924	7592.9	9121.4
5454	1359.5	6980.4
6672	6566.4	9460.5
4	9387.2	8857.5
1495	2189.7	1886.5
1174	6519.7	9319.8
2379	8121.5	6909.2
4652	9533.8	7362
1273	3821	1090.3
2419	8571	3246.8
1387	5364.9	7626.7
2933	5649.3	6786.6
2327	1953.1	952.11
269	7756.3	4619.1
9789	5687.2	7703.5
3687	4567.5	7366.8
731	1375	949.72
253	5994.2	6909.3
7363	461.23	1394.2
461	7862.4	9981.4
2299	4807.9	6020.6
5593	8648.4	5690.3
2266	6894.9	1148.2
6224	7878.3	9200.1
98	3240.9	735.87
2357	9852.8	4835.4
4284	1896.4	8443.9
8968	3534.3	8365.3
180	809.97	3080.5
8966	7988.4	9553.8
9609	7712.2	5479.1
281	5544	9421.8
1755	732.58	642.13
1484	1660	1734.1
1777	9308.4	5378.9
64	5830.3	3163.8
6611	5284	2331.5
2763	9535.4	9003.1
3622	5877.5	8627
5420	6418.3	4527.6
2125	8797.3	4133.6
1767	8968.1	4206.9
169	8289.8	4321.4
2034	8970.2	9555
5837	3063.7	5502
4518	8364.2	9264.4
5390	4888.9	8859.6
6467	1304	1606.5
1156	1743.6	3902.6
4891	5449.1	4875.8
4686	1102.4	5236.8
921	3617.4	7346.3
3719	8812.2	3785.7
1509	3561.4	8236.1
1935	6244.8	1847
780	4653.3	2531.1
513	5698.9	3966.2
473	2267.9	3313.7
469	6102.4	75.195
1922	2511.2	6917.3
5641	2561.7	3701.2
1744	9380.7	3501.4
6060	970.69	5672.7
5356	9205.6	3309.1
9081	2723.1	5953.1
1401	8603.4	1079.9
2374	9813	9376.2
3243	7691	9307.9
139	1425.8	8908.3
1898	8534.5	4054.1
34	9646.6	4345
2978	7424.2	1603.3
5	7640.9	550.64
3242	6551	1752.2
6305	5253.6	764.35
5420	6462.2	9132.4
9233	3782.9	7383.9
2246	4580.9	7654.6
8728	3221.5	1912.8
285	8293.8	5383
1823	5332.8	4398.4
9171	7830.1	3398
1213	1077.9	155.36
6346	4585.8	5857
9694	509.96	8463.7
1041	4895.2	44.24
226	6978.5	2541
748	1846.3	2262.5
6321	1617.6	9703.9
5255	8969.6	6089.9
3623	5809.2	8612.1
391	6531	4294
1074	5805.3	1257.7
7721	7693.9	1547.1
145	5080	3050.5
9169	7282.6	617.7
4726	3216.3	1459.2
7827	3428.4	7569.6
4213	1498.3	8662.1
9990	6717.7	996.16
410	4991.2	7170.7
9170	4913.9	5594.4
3173	3270.7	9419.1
7727	2875	6928.9
8346	7657.7	4937.1
663	1852.1	2937.4
3306	6534.9	1693.7
455	4292.4	3378.5
4526	4501.7	4996.8
7647	6551.8	2595.3
1103	4392.2	8383.9
4128	4548.2	7432
207	9536.9	2325.7
7160	8737.4	192.01
8956	9274.1	5398.2
9176	1762.8	5948.5
1030	4713.6	5805.9
20	912.7	3686.6
903	8151.6	7223
2952	1928.5	2003.6
595	5047.3	6684
2273	7472.4	8321.5
2474	9628.1	9087.3
3718	4545.8	7510.6
798	5548.7	616.86
59	6584.7	4077.8
954	6486.4	6025
3852	1010.3	8928
77	5991.2	2518.2
6212	3699.3	2840.1
1623	3707.9	8604.7
2805	8964.9	6563
3740	2608.4	5819.8
1560	9641	7620.7
290	1129	5740
4713	2598.6	3788.4
6098	7040.3	2324.4
1583	6877	9677.4
1601	4855.9	4195.1
5442	3364.9	279.33
7184	8520.8	1647.3
5689	4412.1	5038
128	6829.6	4805.5
2889	6750.1	3440.9
6077	9234	4827.8
5197	6909	6138.4
4492	9083.8	150.13
5359	5962.1	143.74
1133	9575.9	2696.2
3468	2554.5	4321
8738	3174.4	1994.3
2362	9285.5	6796.7
10	104.91	8656.9
37	2940.3	7419.6
5339	2571.8	6789.5
7667	5445.1	9521.9
770	5932.3	57.786
980	4056.9	3037.1
727	9042.3	636.23
4921	3492.3	575.04
63	7495	3123
2700	6848.3	3486
7132	6605.5	2193.1
3568	664.89	1860.2
9261	1294.6	8887.2
330	6617.1	7045.5
4679	6115.5	959.11
5572	7613.9	2966.5
8397	6024.3	459.14
710	8944.9	4394.3
6405	3582.7	5186.5
5676	3796.4	5911.6
3592	8956.5	9478.1
1577	1734.9	9594.1
6259	6507.5	2102.6
620	7213.4	2233
1580	7883	3086.7
983	4048.4	3098.3
1286	295.57	713.78
200	8273.7	386.49
1302	8491.7	7031.2
8781	2794.6	3318
3763	4014.5	5124.1
194	781.18	3055.3
1151	3296.7	8991.7
1	1308.1	6102.3
3484	4930.7	1502.5
31	1841	1510.3
406	9605	7862.8
1918	5387.6	1886.5
6829	9334.2	6796.6
6592	9108.2	4538.2
3434	5445.8	3949.3
857	2231.6	3829.2
3189	8442.8	9295.1
9531	6003.7	2085.6
7111	7295.1	8045.1
529	6841.9	3720.3
12	249.77	4467.6
2102	6436.9	2353.2
1554	7726	996.78
1959	5376.4	8368.7
853	1565.1	7887.3
856	7122.8	7729.3
7181	9902.4	3565.7
413	5570.9	4923.2
1274	3673.1	1865.1
241	6187.8	3449.1
3293	2408.5	8772.8
1306	4443.9	6449.4
2333	9157.2	1745.8
311	8739	9919.8
948	9347.6	5168.2
6819	8681.6	7612.3
1913	931.05	458.78
971	4056.2	3069.9
191	3042.1	4435.9
5459	2800.4	3183.6
4264	3098.4	2447
3240	6372.5	2647.2
245	7563.7	1271.5
5333	9599.4	1339.3
477	9428.4	9453.4
172	5755	2127.1
2189	6824.2	3680.6
9821	955.75	7154.8
6775	4376.5	2850
7270	6825.4	1659.3
2861	8547.4	8756.2
8786	3833.7	7044.4
4686	4407.6	8561.7
2248	3865.6	9067.5
1517	3331.5	4539.7
2633	5066.1	9773.4
1906	3115.4	2500.7
2198	9594.4	3224.1
3486	4962.8	1548.8
297	4005.4	1701.8
191	7400.6	7980.3
1553	5241.2	6336.8
1421	6961.6	5115.4
6521	8369.1	4636.8
2232	618.56	127.76
5577	760.11	3541.3
5997	9487.5	7304
21	9261.4	9179.2
197	9101.9	9768.8
731	28.835	2013.4
5216	3355.9	4533.4
146	3760.2	3400.4
5394	9572.1	6410.4
6866	5770.9	3609
3005	7162.7	6267.1
9115	403.24	958.56
8631	5101.3	6142.7
2208	2482.4	1525.1
1270	7669.2	5583.7
4859	2999.9	2746.3
9128	1072	7811.4
535	6236.1	5856.1
5943	4652.5	6871.3
5979	2358.3	2156.2
2650	5221.8	7474.6
7374	448.37	1409
7516	6886.5	9660.2
411	7844.8	2810.3
1016	1846.3	8937.7
1982	5285.5	4058.7
4681	8229.9	2440.1
5635	3802.7	4291.1
2110	9043.9	4713.3
7821	3032.4	1754.4
5059	1110.8	9156.2
281	5821.9	2671.5
1610	6470.2	2390.2
3945	8202.9	4057.7
7181	5348.3	5446.1
312	5920.6	3023.1
5888	5989.3	9550.4
3770	6167.7	1523
8175	9982.5	1036
393	5559.3	5940.6
4724	2007.4	5624.4
3199	1694.5	1177.1
81	3308.4	2159.3
4659	3994.9	8126.4
1765	831.91	3619.1
4424	6452.2	4884.2
3613	7614.6	4725.8
3399	2744.7	8887.5
6521	3814.9	226.73
5523	1068	2818.8
912	3483.9	9942.9
3421	367.17	9747.1
2926	7775.2	9842.5
2707	2329.5	47.583
1338	1513.3	9285.6
6286	1356.7	917.23
9528	6115	1512.9
6500	6720	8057.6
4023	7329.2	4418.6
2755	6497.3	569.37
449	7843.6	5358.4
8113	93.363	4763
6114	8401.2	2195.2
5612	6982.5	4908.3
4893	5446.2	4910.2
1923	4032.4	3243.2
9574	9633.2	1605.1
1379	3598.3	8498.3
2288	7482.4	6295.7
9553	6015.3	3980.1
2447	1222.2	898.64
173	3538	5945.5
1567	3642.2	9423.1
2929	7123.3	795.12
3593	5597.9	7767.5
9021	3814.7	1117.2
1955	2707	4458.5
5489	1679.7	8663.7
6856	2941.4	7812.9
2049	8010.7	5213.4
5886	8217.7	7037.9
5200	2762.3	3957.1
8207	2068	6105.2
1858	520.81	265.69
92	941.15	8843.6
5421	2942	359.14
7964	3490.2	5204.2
7952	2294.5	2230.8
1	5526.1	1513.2
1590	3020	6393.6
4246	5576.4	3807.6
4081	8807.6	8078
831	70.197	3366.2
1143	8729.8	6577.6
8281	8082.4	3594.8
6263	2201.6	1053.7
164	5085.9	8757.7
6100	4679.2	3360.3
6823	2464.3	3001.6
4540	4008.3	2305.8
9423	2370.2	643.62
9006	9280.3	4732.7
4936	6491.7	2517.5
4061	8831.5	2903
97	1298.2	1281.8
332	8457	1622.8
1825	5496.3	1232.9
6708	5951.4	8506.3
5250	1628.5	115.58
6183	3733	2772.8
4429	4566.8	571.91
4490	9704.7	3309.7
8780	1866.7	1925.8
5501	3755.6	2560
2000	62.612	6622.3
402	8502.9	7965.8
4534	4697.3	1312.4
2047	8316.5	2360.6
795	8000.9	3265.8
1582	6494.7	5584
5446	3821.8	7848.3
4883	1427.4	5405.5
6043	9105.7	7392.9
709	6103.4	528.04
4224	9162.6	7298.3
9413	1573	164.94
6738	6577	5173.5
6599	8825.1	5950.3
1165	3576.2	1958.3
9552	6009.8	4021.7
2962	1192.9	9266.8
2	3923.3	6408.7
1271	9038.8	1254.6
410	9489	2725.6
819	4563.6	2464.1
4710	2597.3	3770.2
8601	7940	7090.9
5268	8903.6	9670.1
5262	7063.9	851.49
1618	5348.8	6720.1
2322	1859.2	903.68
5811	1299.9	2087.3
4540	7712	7001.4
282	4397.5	7992.4
9209	6619.5	4181.3
4873	3257.9	7622.7
4381	8383.9	9302.7
4735	2467.1	5444.2
117	2501.6	7491.9
9998	6662.2	992.17
645	8000.9	3912.7
8066	3953.8	5280.3
7113	987.51	72.024
6555	3847.2	7666.2
210	5251	4884
2687	7802.7	1746.1
6226	9546.6	3081.5
3297	9276.3	9401.6
1147	6151.3	4335.2
7636	7621.1	5897.1
4177	2963.1	3049.6
600	6739.9	4789.2
6891	956.78	4488.7
6358	8215.5	8940.1
4428	467.04	9725.3
42	4908	337.62
1088	3205.5	9005.6
1481	4872.4	4243.4
2712	1319.5	5432.9
1273	5320.7	8352.3
7222	2480.5	1531
1139	8692.4	2738.4
116	26.957	4014.2
57	6591.2	4066.5
2023	6323.9	6465.4
3476	6631.8	3822.7
448	6898.3	1453.5
7626	8219.1	8898.4
1332	9586.1	6662.2
3582	7834.1	2378.8
727	1277.3	907.8
1036	1877.5	557.77
6381	5669.2	9436.1
6439	9245.4	5212.1
1205	4707.9	7527.2
3122	2145	8605.5
104	6959.7	5888.8
3855	3698.6	2864.2
4492	9965.6	1799
175	5845.9	2721.8
5199	3602.8	9079.3
5150	3485.5	8211.5
3029	8891.8	9691.7
1918	5298.1	4141
1577	3031.5	8027.4
2125	5893.7	6356.9
236	2002.5	8007.4
6047	8897.4	630.72
1	4294.1	5491.3
5655	2591.9	6082.6
1318	1977.1	574.59
991	2170.6	7453.2
1122	5399.2	6402.7
5664	4963.1	2860.2
3295	2125.7	6075.4
9243	6769.3	6202.6
7170	1653.4	8204.5
345	6194.4	3272.3
8833	3072.1	8189.2
1387	3962.4	1777.1
8444	5253.4	6639.4
1040	3945.2	2850.9
6179	3716.6	2843.9
8228	6030.7	308.43
2820	3790	6757.5
7216	1288.2	8409.2
2020	3620.7	5596.2
4661	9156.8	9977.1
1015	400.87	2033.2
3140	9868.1	2790.3
6435	1329	4779.7
48	5180.5	1560.2
4426	6277.3	2398.6
6996	9283.3	5362.7
6778	8682.1	7650.6
4366	9809	4647
3412	3800.9	1154.1
3997	4885.6	1027.9
884	9151.4	695.7
15	4631.5	825.18
1991	4929.3	478.98
36	3490	8720.2
596	7977.3	5060.3
7830	2929.3	1766
23	7855.1	1780.9
5590	3514.5	6775.7
1507	8618.3	6903.9
2486	1177.1	5364.6
424	434.44	7996.6
2795	5921.5	8550.2
26	7361.1	9069.7
4216	882.27	5985.1
380	9940.4	6361.2
2952	5668	6309.1
7414	7329.5	6813.7
1517	8875.6	6539.1
1376	1808.7	7601.8
9393	1382.9	9928.2
1655	3419.9	7967.5
548	516.89	2347.5
3729	8809.6	5676.2
778	5948.8	3986.1
139	4951	8444.1
3401	3828.2	1108.2
2711	2843.2	9376
3470	286.36	2531.3
7786	2658.6	8207.6
885	2200.6	3864.4
1013	1525.4	6910.7
8769	7646.2	2753
9134	4635.2	4398.3
5553	2551.3	6502.7
6170	2219	2434.9
128	4035.3	682.68
4750	2429.6	5937.1
3101	4646.4	3799.6
2899	3952.3	916.23
1537	1240.1	4716.5
8268	6122.5	9550.9
1055	9492.5	7467.7
9160	2667.6	507.92
1145	9939.8	6361.5
5503	1664.1	3514.7
7925	8543.3	9061.6
4457	9422.8	3222.1
290	6480.2	6758.2
7436	6038.4	2513.6
1515	1617.1	287.51
3120	4419.8	3065.2
722	6249	7625.3
1584	8134.7	6856.2
8758	2060.6	5419.5
2122	5906.3	6305.8
287	6844.5	9657.1
4972	8405.1	3178.4
3848	5516.3	141.19
3674	2069.9	1871.1
2633	2318.8	6782.7
380	9964.7	6022.8
859	8074.4	6685.3
7170	8834.3	5236.3
8520	6569.6	6518.9
7557	2960.2	8640.3
1233	1195.3	1196.9
2472	8152.6	9435.1
463	4870	5227.4
1855	5369.2	1180.1
7469	3193.3	1087.3
3080	3509.7	7272.3
424	2575.1	8944
6672	7671.6	498.18
208	1282.1	3680.4
200	2340.3	4084.3
2719	5180.1	6663.4
48	6760.4	8955.8
792	1852.8	9636.7
2388	1364	8631.6
114	7943.8	6546
66	5809.7	3075.8
171	1389.4	819.6
5636	4436.1	5649.1
10	7306.3	5201.7
5078	9231.5	7223.1
215	2710.6	6773.3
2710	7248.5	8182.4
5407	9188.3	7922
9120	3881.9	972.42
685	7211.3	896.84
3286	5617.2	4905.3
1906	4529.3	4716
8519	9479.1	113.81
6993	3644	2393.7
7240	6571.1	5946.6
5039	8768.2	6263.5
7946	2752.3	5495.5
2377	8106.1	6895.6
8757	5961.8	606.87
653	6280	9235.2
3403	233.54	6282.9
6296	466.67	1867.9
6	7614.9	546
214	4243.8	3554.7
1507	9218.9	4713.3
3395	1140.8	912.09
1213	6773.6	8005.5
436	4418.8	3379.9
549	542.22	5545.5
3382	1278.1	8598.9
9083	3811.6	9962.1
8386	9097.1	8104.7
1348	990.13	3269.3
7173	9015.9	2336
[truncated: 5,203 more rows]
