# Supplementary material for: Verifying molecular clusters by 2-color localization microscopy and significance testing
Source: Sci Rep. 2020 Mar 6;10:4230. doi: 10.1038/s41598-020-60976-6 (PMC7060173; doi:10.1038/s41598-020-60976-6)
Supplement: Supplementary file 2 — Supplementary Information2. [file 41598_2020_60976_MOESM2_ESM.zip › 2-CLASTA-master/Simulations_testdata/random/locs_labelB/random_results_sim_2_locsB.csv]

frame	x	y
8678	7168.3	5389.4
114	6756.7	415.23
3284	5347.4	1696.1
5790	3477.3	8424.2
493	771.92	4713.6
5541	6093.1	906.24
4223	5355	1105.6
8172	703.11	9573.9
1704	327.64	4196.2
1002	5112.3	9087.3
1210	7171.5	6652
7138	5553	3331.2
7003	8117.8	3376.1
2821	6138	9786.5
3848	9966.2	7833.6
1226	1100.1	9929.2
278	1631	2781.1
946	3306	9824.1
2121	4537.8	3322
8331	5657.1	3954.9
1078	2239.9	3052
5898	6369.6	9468.2
2366	7459.5	1969
851	3799.3	9461.6
236	4881.2	5175.3
87	9583.7	6442.7
1476	9371.3	9742.7
3392	2038.7	8684.4
872	640.45	6298.6
8392	2652.9	221.15
6945	5656.8	9713.9
236	1310	9827.1
3478	2109.8	5891.6
27	8862.2	1199.8
4764	7121.4	4790.5
540	4405.8	2778.2
9806	2427.4	9742.8
524	408.46	2927.9
5758	3159.6	8279.2
2957	8651.2	8658.2
665	2362.4	5582.1
1983	6688.4	6639.7
4295	7151.5	1780.9
6569	9512.4	6687.4
4376	9321.5	4444.4
1349	1074.9	2428.6
3418	2788.1	4669.7
4656	5054.8	6834.3
8510	3212.9	2361.7
4761	6984.1	406.79
592	9412.1	8117.3
1150	93.133	2315.2
9082	6326.6	6995.1
2105	7889.2	5654.3
247	1723.7	1996.4
3289	2586.2	5061.5
281	1935.2	6312.4
4752	9091.4	8964.4
1077	7891	4059.2
5356	1326.3	382.58
3397	4267.2	755.59
51	2610.4	4508.3
7668	5604.3	6690.9
3877	2724.9	2012.9
1911	4243.2	2195.1
1313	3492.3	2794.8
3685	7685.8	9886.1
61	1899.9	3762.8
3977	1772.5	6719.9
119	4564	7136.5
4036	7290.2	4709.6
166	386.01	5024.8
326	6101.9	7157.9
3423	3576.4	6014
1734	9215.5	8144.5
1026	5306.1	8597
4490	5400.6	2665.8
1246	1075.5	1972.9
1672	5298	5038.1
343	4979.8	333.03
2541	8837.2	3167.1
9618	279.69	9890.1
1	9080.9	9647.3
5358	8426.5	1109.7
645	3144.4	7676.2
1814	7492.1	2466
3197	4283.2	3204.7
1562	1064.7	2281.5
1308	5605.4	7436.5
9423	7313.5	4296.2
882	2497.4	9752.9
730	1421.7	2775.8
1086	3179.9	4233
6005	4637	9155.1
2058	2311.8	4203.9
2079	8481	615.07
3035	8920.2	4611.2
473	1312.1	9823.7
5766	613.44	5154.7
4769	7175.5	4784.2
1754	5760.2	2214.7
4613	4620	4268.1
8465	9796.4	6436.7
5059	9824.3	6373.2
1239	5216.7	4827.1
2263	8660.3	4809.8
2589	4279.8	867.49
4226	1539.2	5680.2
114	8884.6	8768.5
4064	9361.1	1423
2485	7861	2033.3
2096	8813.1	627.61
1166	7884.9	2503.6
750	7866.6	5965.2
2121	2484.5	9349.9
5795	8860.3	5275.9
8972	1272	1725.3
4528	8540.3	913.08
308	5004.2	3623.3
4281	8274.6	647.46
3452	1659.7	4352.7
3281	4489.6	735.49
3129	4813.3	8369.9
4565	3466	2395.9
3201	3870.1	3347.1
6368	6296.4	5469.7
151	4197.7	1212.5
2644	7093.6	3023.5
6080	1498.3	3109.6
2904	6859.4	8959
1076	793.19	6144.3
6733	8743.1	4527.4
2154	8447.4	556.47
2282	8318.5	5684.2
2007	5986.8	1478.5
790	706.96	4903.2
292	4741.8	643.71
1054	2822.8	9751.7
4146	6151.4	8025.9
4079	3041.5	1653.1
9982	6992.3	7670
9720	7309.9	9530.9
6112	4111.7	933.18
3198	7300.4	9240.2
9687	8954.7	2517.8
8671	8026.2	3359.6
6397	1033.8	1118.5
6914	5622.7	6335.5
288	3655.3	9517.5
146	3031.4	2921.3
2232	9241.5	9294.3
9417	2474.3	2731.9
4675	1113.7	2271.7
3970	639.77	7355.7
24	1786.7	5910.4
3943	8710.1	7980.3
4505	7272.8	2211.8
1235	487.66	8922.2
4303	5539.8	9482.4
2463	7041.1	6726.4
7983	604.87	5234.2
4023	4510.8	72.424
2037	1871.7	3267.1
1296	9459.3	7968
3161	3945.8	1796.3
1335	6221.3	3902.7
833	6818.4	1735.7
1921	9885.1	3016.6
20	884.44	7873
1020	3420.4	209.86
334	2919.1	2298.8
121	6437.2	6768.3
1232	717.46	7357.6
289	8560.9	3134.3
156	6701.8	1958.2
1476	8078.9	4418.8
5650	1863.9	6365
2155	9753.2	5348.4
6742	6309.5	1831.6
3517	669.79	6408.5
1249	9537.3	5135.1
5579	542.44	1987.5
1108	1918.5	2989.5
848	2576.8	6354
1181	7733.8	2531.2
3073	4773.8	8622
5078	5854.8	9319.1
188	5987.9	1430.6
2311	3170.6	7734.3
8799	69.732	9419.8
3313	8656.4	3942.9
1203	4016.7	1461
6143	6793.5	3956.2
8517	8168.2	3989.8
687	7855.1	4512.9
9065	8997.5	5306.1
5271	3055	8133.4
570	5943.9	8784.3
4606	1704.2	6868.1
5893	3674	1678.4
4563	2179.7	2944.8
5353	8420	1090
4601	3626.5	1472.4
9332	723.19	9088.6
8399	7584.2	1305.3
6069	936.02	3478.9
9689	8951.7	2505.2
4528	6008.1	7237
4595	4658.4	4266.6
9565	9691.3	9674.2
2936	1309	9299.2
5178	8798.8	8703.3
8743	924.06	7678.5
5929	8836.5	7893.1
1221	3783.7	8304.7
2708	1333.9	870.86
3682	7694.4	9895.9
2576	4660.7	4273.9
8860	1643.7	2495.3
3839	7919.4	5135
3713	9324	9140.1
308	707.7	983.87
4902	9283	1810.9
3050	4719	5810
6381	801.08	1983.6
5180	287.44	9859.4
1685	8679.4	2404.8
9133	7663	9779.5
3032	5597.2	5683.8
8114	8337.1	377.58
4237	4158	4671.9
8474	6504.3	3670.5
6332	3705.2	6465.9
8643	4569.6	1132.5
72	6548.2	6302.7
4517	5476.6	5024.8
23	8956	9775.5
5356	8434.4	1016.6
517	8085	7598.1
9899	7149.4	5544.4
5776	6690.5	4841
548	9711.9	2191.4
2052	1418.6	9001.1
4780	4116.4	7604.6
570	5201.1	3844.9
1947	8961.3	7074.4
3990	6147.8	6682.5
1547	5123.8	1103.6
779	9097.9	2654.9
9133	8976.5	9981
7529	8532.8	2175.4
2293	4600.3	4148.4
2284	2660.9	2531.7
5547	6102.2	871.69
1979	3945.6	909.8
1811	2722.9	6183.5
2570	1991.8	2508.5
9931	9574.1	6501.5
5904	3571	7085.8
4341	4037.9	9930.7
4338	5076.2	3536.3
403	6998.6	3097.6
889	4770.9	685.56
708	6480.7	1195
6306	3186.5	4110.4
2646	8515.9	4377.5
2017	3401.1	4171.4
8963	9663.6	3566.1
6536	5797.1	5075.4
1061	5738.1	3389.5
1709	9788.3	6032.4
4767	9580.6	2617.4
9249	5304.1	1461.5
2940	3240.6	6262.7
2696	2074.6	1674.3
4699	6446.8	9325.1
6957	5692.5	9167.6
2861	3244.8	6257.2
299	6789.3	7742.4
2783	2527.3	7864.8
3975	1728.4	6674.6
1775	5227.2	7671.6
1778	8485.3	7648.9
203	986.22	6038.3
47	979.71	6496.8
1162	5013.3	8875.8
8272	5363.6	1405.8
3759	6422.8	7895.6
415	2371.7	7748.7
4139	7963.3	3909.8
5999	8122.3	2234.9
77	4245.6	1229.6
8111	1996.8	6039.2
8800	7020.9	4620.8
7597	1154.6	1061.2
1788	3579.4	6760.3
1107	8138.9	5617.7
4590	3584.1	1519.1
241	6780.4	5800.2
195	1993.4	5170.2
18	7201.2	8601.5
7476	9081.6	8155.4
2158	3916.7	1021.5
1473	2694.1	8331.6
4688	7950.2	2521.6
5071	8948.3	4741.7
4998	391.1	8653.7
510	2354.6	9876.4
542	4399.5	2747.4
65	1951.6	7249.3
3955	207.56	3354
9857	4925.5	3795.5
714	7916.6	786.29
7	6311.3	7380
7018	6346.9	7561.5
3159	3477.4	1754.6
405	6784.2	880.72
6869	1069.1	9323.4
610	2973.7	9791.8
4743	9569.9	9029.9
2756	5442	8154.1
958	9897.5	7089.4
5492	4002.8	174.66
991	7920.4	3319.6
1873	4503.6	5276.9
1512	7243.8	3891.9
839	4488.8	5340.1
305	7707.6	9429.2
410	2394.1	7754.3
5590	8511.7	8453.7
2	5957.2	471.89
395	9772.1	6438.2
4929	1761.4	3692.7
8053	7104.9	7487.1
6212	5742.1	3782.7
9100	878.24	640.93
6314	3207.2	4152.7
6138	7712.5	8907.6
6153	6281.4	5745.9
1812	4334.1	4479.5
1207	2068.5	6065.2
282	7511.2	6653.5
9193	2307.7	5119.1
7073	6211.7	4919
9772	7632.7	2767.8
3718	965.9	4706
8310	1747.4	3011.5
2439	3108.4	4518.4
1	5.9686	2239.3
1060	7343.7	4997.9
3746	1833	5199.3
3690	22.911	3002
185	72.104	908.61
6632	3678.1	229.28
3066	3988.9	118.97
8344	3758.9	3548
3801	1601.2	2044.3
2418	9878.4	4910.7
5788	6711.4	4898.3
1732	4291	9401.9
7937	5856.9	2357.4
207	700.46	1331.7
8930	932.02	7649.7
636	1552.5	2272.5
4205	7741.5	999.18
4291	9707.8	2033.2
106	3392.8	2349.3
2190	6650.9	9225.1
1060	5099.5	2803.1
7669	5595.2	6732.8
3968	1787.3	6702.7
3156	1701.2	2045
4750	9783.8	7193.9
166	3723.2	5555.9
4318	6854.5	772.7
2530	989.56	5989
6088	3195.7	5914.2
8795	6681.1	6195.7
8092	4150.2	4342.4
433	2376.6	5329.5
1462	8438.8	1761.4
4696	5046.2	6776.8
5847	3983.6	8571.4
5181	9868.8	1340.7
8769	2241.6	9537.8
126	3544.8	8257.9
8482	74.274	9374.9
4829	7184.7	8470.8
9191	2297.5	5125.8
1	867.87	9204.7
4316	2910.9	9108.9
9519	7278.2	3169
7465	587.68	9408.8
2129	490.34	4583.1
2195	2040.6	5882
7	6148.2	2164.9
1566	3768	4285.2
3656	8272.7	8325.6
4377	5003.8	5981.6
4036	1681.4	4343.5
5987	8220.5	3553.7
9115	3450.1	3791.4
550	5048.5	6489.9
9390	7838.4	7.2807
435	6578.8	8252.1
4086	1517.1	3132.3
9115	7730.4	8279.3
3762	3381.2	5778
4924	1110.5	608.48
4785	9716.3	1911.1
6655	3187.3	5027.1
1694	3997.5	8817.5
7472	4791.1	5432.8
369	3258.3	8831.1
8127	1330.3	6069.6
423	7030.9	5634
67	2180.8	2996.2
1257	7248.5	6343.2
2073	2074.6	3574.2
2577	9793.6	1610.1
2243	8147.8	6136.9
188	2547.6	5127.3
70	383.07	7219.9
1699	6565.6	7991.5
2828	6927.2	7189.7
498	1099.7	1290.4
1037	7955.5	7983.7
821	4258.8	8423
7472	9457.1	2436.2
226	5533.1	7509.5
7100	23.453	9773.3
3256	7964.1	6760
1074	7367.1	4953.9
2201	2989	8546.6
779	1723	7418.9
2906	4676	2680.9
756	5215.1	550.97
6463	3279.8	5848.5
4994	6708.6	1274.7
303	1789.3	437.5
4138	8126.5	4825.2
550	908.71	8868.4
7625	8628.1	8965.9
176	5208.1	4151.5
8565	3833.4	5008.4
2598	5817.3	9849.7
643	8133	149.24
1740	5814.8	6153.7
6422	9638.4	5468
308	6264.6	9792.7
2027	5495.1	6692
3968	326.07	7073.8
7440	4327.8	2369.7
377	4255.3	204.03
3186	341.13	919.64
6381	2131.8	947.35
988	5073.9	8413.8
37	3703.4	2833.4
2443	4915.9	6880.9
5648	7149.2	1638.7
3493	2084.4	5847
2825	4594	8129.1
8878	3394	4505.2
7579	4524.5	8829.4
520	8504.3	1709.8
4471	716.78	4850.9
9972	3683.6	169.65
907	4199.2	8454.7
8677	7198.4	5348.8
3803	1553.1	2013
202	9265.1	5418.2
688	4371.8	3265.8
4767	7101.6	4798
978	1995.5	1210
593	3071.6	7360.4
3497	2150.3	5880.8
1219	2342.1	9175.5
3735	4176.9	897.43
2861	6428.2	7542.7
2033	5473.7	6681.5
2888	9546.3	7721.9
3421	3553.3	5925
550	9744.9	7538.4
778	5607.9	5419.4
4342	7721.1	9674.3
925	7623.5	9775.9
2585	4322.9	906.54
2321	7209.2	1963.5
2345	2675.9	2596.5
4018	9198.5	5379.4
8426	2853	2205.7
2184	2061.1	2536.9
30	7330.3	1467.3
1874	4417.1	5240.6
9785	2343.4	8702.4
1374	8957.7	1948.1
3518	7409.6	6120.4
188	3631	1082.4
3483	1732.5	8037.7
2093	6771.1	6580
8940	4364	8643.4
2793	2091.2	8012
495	1133.9	1347.6
8527	515.14	3568.8
566	1951.7	3098.5
7504	8343.9	1668.3
7203	6893.7	9169.8
1050	9418.1	467.52
6645	6594.5	3100.1
9341	754.1	9074.1
1250	8470.7	7907.2
184	7867.9	3089
3425	1703.5	4400.9
3129	9501.4	7661.6
425	963.25	6408
5271	9515.2	9028.4
1813	739.17	8954.5
5357	3078	7662.1
8029	3051.4	9022.5
8722	1195.9	1380.7
2744	8038	7857.4
7164	8549.5	7338.6
122	5637.7	8325.2
2817	5588.8	3136.2
3840	3821	9714.2
7374	1724.9	2916.8
8222	2366	791.21
1053	118.02	706.02
7656	5804.7	1660.1
741	9842.6	2407.2
1500	5812.6	8161.4
4143	9074.5	6392.8
6198	5425.2	667.87
617	5549.1	2383.7
7239	9298.9	1300.2
3606	9551.6	8472.4
1635	7554	5435.1
9766	5280	5744
1202	8554.9	318.86
2151	7914.2	5572
197	1481.1	2088.4
4769	2075.6	2664.6
9894	7136.7	7816.4
6423	3693.4	6481.6
3995	180.64	7830.4
6055	9828.8	2716.3
103	7627.4	4179.2
1084	783.99	4727.1
2029	7725.9	432.81
3536	1259.7	7999.5
1213	6242	8827.1
7339	1053.9	1901.9
9066	7183.7	2760.4
9251	6153.1	9948.6
337	1213.7	4272.3
479	6658.4	4907.8
5550	6213.4	930.96
2020	4741.6	9059.1
3984	6215	6679.2
8478	1232.1	4439
5404	9986.4	4812.5
2425	5055.2	7773.4
68	328.23	5317
2121	4930.9	752.17
5454	8132.1	4066.1
9572	3249.7	6712.9
2296	2084.7	3506.5
7075	2572.5	8685.9
1789	8021	5549.3
3984	1360.4	5018.2
1510	8031.8	4450.5
6960	4924	1542.7
6686	9568.2	6723.5
5473	8778.8	711.28
3651	8205.6	8369.9
4535	2133.7	3793.4
2077	7104.4	8827.1
1739	5744.9	7700.8
119	7342.6	1501.9
4487	8081.3	4209.1
343	9653.2	2332.2
370	5322.2	1220.5
3638	4031.4	8813.9
1944	6696.2	6812.2
1134	1717.4	2819.6
7665	260	9467.7
6795	4521.7	2865.7
5	2280	9602.9
9271	4268.1	3891.1
7478	5080.7	2987.4
3478	3501.7	4668.3
7222	9707.5	2820.1
1152	7933.1	2767.7
2446	4866.8	6981.4
111	9301.5	3211.9
479	3898.1	1287.3
104	6131.7	6921.1
6732	9622	6698.6
1359	9207.8	2158.2
4485	5175.6	1084.1
8737	7823.7	3234.3
6338	673.09	642.22
9629	105.71	3361.9
5287	5613.2	8347.3
5666	3315.2	8892.8
5493	5348.8	6706.3
5072	8266.2	5015.4
889	8823.4	882.38
267	9289.7	9812.5
9499	7280.4	3177.5
6946	7658	9304.2
9613	304.02	9825.2
3220	7245.5	7393.1
1925	9812.1	2992.9
5233	4055	6416.3
1703	9711.3	6029.2
1172	3487.7	6746.4
270	6636.7	8957.1
6451	6192.2	457.61
1836	9829.8	2703.6
466	4419.6	5340.6
924	7560.6	9787.8
1357	3887.8	550.23
2806	4310.3	2656.8
8307	4714	6241
30	8869.3	5575.2
2161	3658.3	4148
109	8882.9	8836.4
1272	2947.8	2408.1
2740	96.475	8820.4
6811	687.44	4770.3
36	410.01	9428
288	8722	2671.1
2010	1012.6	9894
9676	9987.3	6945.7
1949	3008.8	4396.1
2350	7161.9	2308.1
8748	929.99	7639.7
1343	4396.5	2886.9
1826	3404.3	8249.7
4422	983.98	6315.5
7845	8966.3	9779
467	3300.5	8474.8
8800	1546.3	6681.5
2581	8645.6	9514.1
2778	6912.4	1050
4210	3562.8	7031.4
407	4689.8	8354.8
72	8470.4	5830.9
4634	3977.5	9850.7
67	8922.8	6801.9
1398	8699.8	2856.1
3324	3337.4	4544.3
453	4686.2	2906.4
649	724.33	5107.9
1173	3034.3	9688.4
2531	795.09	1520.7
1	8244.7	9050.1
3124	5344.4	7712.4
5796	3201.2	5883.2
1545	7373.3	2051.2
2346	6710.3	7984.9
2273	395.93	4886.1
5170	5139.3	1228.4
4572	6308.1	2950.8
15	2025.7	8087.7
1064	1687.3	1753.4
1068	4588	108.24
4138	3938.4	2765.6
5985	9044.5	9068.2
3670	9221.2	821.07
3987	9437.3	5817.1
2041	463.07	8527.3
1145	116.12	2379.7
8302	8423.5	1625.6
4523	5512.4	5017.3
5130	9672.4	5068.1
672	5158.7	6243.6
1732	1681.3	6565.6
2507	9883.3	3052.4
4651	5471.1	5107.2
73	2162.1	9929
1114	7727.3	9986.3
2271	8798.2	2926.4
2201	9005.3	3672.6
5444	1378.6	4147.9
5689	6809.9	7092.6
5696	6163.7	922.74
1205	8213.4	892.71
8086	1758.8	5239.3
1060	2931.2	104.83
196	9407	6519.9
107	9393.6	5867.1
4865	8042.2	5545.8
1899	7859.8	7307.1
4125	2040	9647.7
6579	9547.8	6680.8
6377	5242.3	4571.7
2200	8964.6	3677.9
2056	9762.3	6039.4
5045	1638.8	7559.6
101	9698.5	6103.5
3452	1743.9	7215.7
867	663.13	6255.3
2680	2471.1	1310.1
6278	4148.2	4410.1
483	5194.9	9079.6
710	2479.8	5133.8
341	5223.6	8966.3
4783	5539.4	5007.8
1041	3963.8	9507
7704	1821.1	2425.8
411	6804	842.07
849	690.93	9163.4
978	5140.5	9101.4
2049	7388.7	1164.5
3812	6290.4	2910.8
7951	9668.6	9188.9
3173	4956.6	5245.6
315	7662.4	5091.5
2579	4743	8444
961	368.64	1460.9
1409	1606.4	8643.7
74	4225	8594
268	1836.6	8885.2
3557	5590.4	3442.3
325	5062.9	1842
603	9785.7	6166.6
1299	7437	7224.7
5951	7931.6	5657.7
2030	3516.7	6322.6
5787	3164.1	5898.6
15	7485.8	7414.8
4276	9363.4	435
3851	7916	5189.2
641	3768.8	3514.5
8342	4826.7	5875.3
8609	9711.9	2342
2860	5618.4	3170.1
1440	8538.3	1305.9
1374	5371.5	1015.7
7457	7824.3	7594.8
3292	7348.9	8373.7
32	2381.3	9623.5
7742	5282.4	1460.4
2414	8981.5	7436.3
2957	5021.7	5221.8
2849	293.28	1710.4
1028	7095.2	6328.2
3884	3244.6	3099.3
2855	5639.1	3121.7
314	5703.7	7371.7
618	2176.3	2738.4
2162	4106.9	9874.4
2933	2327.8	5972.9
6416	7195.2	5298.7
942	8474.8	5987.5
7203	1314.3	8553.8
2018	4075.2	4306.6
5158	585.57	210.21
4971	4464	9747.4
2065	3089.6	8898.3
101	7032.9	951.15
9051	9693.6	4225.5
1566	3472.2	5349.2
1916	8828.3	9079.5
1383	2998.3	3138
2643	6485	3148
1739	3262.1	4819.8
5633	5479.2	2487.3
2714	1392.5	831.35
7193	4494.3	11.98
1173	3458.2	6732.7
9665	3828.8	9272.8
8071	5665.9	638.22
1638	145.99	7072.5
6906	244.88	8491.6
241	1389.4	5756.6
2246	1187.8	8036.4
2158	6940.8	1631.1
7171	3149.8	4860.3
9737	8766.5	6848.9
475	5629.3	5369.5
4233	7695.7	9919.3
1479	3652.9	2995.8
170	5985.6	9475.4
1727	7627.4	8983.6
5880	3025.1	5754.5
1281	2838.5	6568.7
3621	2099.7	8599.4
34	5190.8	5429
116	3038.5	2011.4
2665	4980.9	8716.6
1343	1991	2334.1
4507	4506.9	4796.3
1253	1050.7	1958.2
5685	3886	1769.8
9561	1218.4	3530.7
1349	76.416	6511
1671	9534.9	6871
1826	8330.3	9880.1
1378	5542.8	7060.6
481	9045.3	241.65
5656	1970.6	1621.9
484	5594.1	5371.8
9052	615.77	3950.1
1936	9938.9	59.331
208	5967.6	2864.8
8702	1238.2	1427.3
2120	6620.7	7312
211	218.62	8707.2
76	9192	2822.4
81	4104	4815.8
6877	5208.2	4643.3
137	3350.7	9402.3
34	309.03	3349.5
7661	1896.6	2480.2
692	8022.2	1396.5
5181	4446.2	4174.2
4971	6893.3	4721.1
2857	5492.2	1906.2
8370	2018.7	1636.7
261	2447.3	4721.4
493	751.28	8442
254	1670.5	9188.3
5393	2266.5	7296.9
6588	1795.2	7697.7
5494	7490.1	1237.8
9204	5118.3	8981.6
3037	8360.4	3669.9
9177	2824.1	6230.5
134	5711.6	3771.1
1670	5650.6	9699.3
4746	9817.3	7227.2
5893	2545.7	5125.1
2596	2851.6	2652.2
6110	8914.9	1718.4
8249	3778.6	5637.8
945	8424.5	5988.5
9894	6199.9	2649.6
9269	7154.9	4819.7
480	8941.6	8352.1
5420	6098.9	2359.4
4714	6774.8	8904.7
2941	5023	8286.7
5581	8507.4	8391.8
502	2122.8	4678.1
8467	4637.3	6405.4
7656	268.1	9490.5
5658	1988	1645.8
2905	4969.8	8254.3
3164	1169.1	5969.7
4346	4762.5	7459.7
2487	7068.9	6704
961	4109.9	3008.9
8366	4800	5874.3
3446	5902.9	820.71
6435	9628	5457.2
4260	2842.1	3894.3
6216	6133.5	9718.5
1334	3285.2	778.36
136	6641.7	9020.1
582	1068.9	1873.1
2275	853.91	8884.4
3285	4403	2849.1
3156	9526	7722.8
8276	5906.4	9131.4
5273	509.36	7918.4
5283	7974	7427
3434	753.73	1230.6
387	5053.4	9082.8
8960	8515.6	8202.4
8795	95.561	9413.5
1980	8840	673.15
6627	4810.1	2452
292	7743.8	9411.7
1	8421.2	2634.1
3029	933.66	8852.5
5799	3187.5	5873.4
281	4530.6	1728.8
5597	572	5319.8
2335	4617.1	4137.2
5033	9958.5	1.4994
990	3095.7	2714.5
1274	2744.4	6164.3
568	7891.1	4360.9
8029	3351.8	1128.7
2286	7199.4	2392.4
2716	565.84	7357.3
4293	5241.9	38.144
7792	1503.1	2406
1060	8267	1075.7
2391	9268.1	7940.3
4652	4802.5	9857.9
8398	4955.4	8524.2
3308	1703.3	6149.7
852	8758.5	6474.2
969	4287.8	7691.6
8343	7286	6.7124
5578	3790.7	5660.1
2288	7960.9	4206.2
2458	2472.6	9936.1
8396	4803.9	5899.5
1131	2563.6	3692.9
2029	6148.4	911.59
4596	660.96	4919.2
368	5405.5	6301.8
2700	5043.6	6348.2
705	2392.4	5152.7
3284	2900.1	7886.4
3851	3856	9765.6
6508	648.74	4307
2984	7567.2	4623.5
8447	4401.4	6064.2
4277	9319.3	8296.5
7917	3845.4	444.63
9791	8959.6	434.97
9889	555.2	2240.5
8750	975.5	7691.2
9132	3919.2	8908.7
9100	6433.6	1498.9
5448	5769.2	6557.8
538	4062.5	1143.5
5296	3103.1	1411.9
8299	4809.7	5913.3
8073	4667.6	4287.5
3195	7089.1	8888.2
7167	1373.3	5444.9
1720	5245.4	9110.9
4334	5784.9	8582.6
5502	7891.6	2941
1004	5216.3	9166.5
1845	7458.8	2562.9
1198	653.22	5449.2
7172	2584.1	3902.4
4445	9583.5	6727.6
252	6770.9	7757.9
6739	9293.4	9136.3
5504	4936	6360.7
4324	3303.7	4914.9
70	294.31	5321.8
295	7514.4	6637.9
412	6233.6	6984.5
5895	2533.2	5096.3
274	3450	6025.3
2376	2146	9568.4
8127	9072.2	2779.5
2642	168.9	9098.1
7670	954.91	7685.5
8609	793.86	6219.2
2952	9331.9	6909.7
2132	2042.5	5854.3
1958	9517.8	3655.4
4295	9785.3	1072.1
4174	4777.1	3052.6
4742	2359	5970.5
1963	4459.7	6721.2
3928	3298.5	6720.6
450	9345.8	3753.8
9637	3513.7	5594.9
7100	1427.5	3688.9
184	5013.6	8956.3
8970	9218.9	8510.2
166	867.95	7945.7
6063	1504.3	4264.3
545	6220.9	8497.6
421	6765.7	7758.7
444	5910.7	1389.9
4588	941.01	384.42
1721	6908	9256.5
7483	1940.5	594.66
7584	8452.6	8307.4
9294	3420.7	4473.2
2905	6929.7	8951.1
5542	5225.5	1457.3
1253	2885.1	6567.2
6512	3329.6	8956.9
2629	3592.9	2842.8
7430	592.64	7939.7
5989	7787.3	2278.9
6956	5765	9168.9
2348	825.03	9947.1
7169	3088.9	4866
2480	5727.6	8902.6
270	4524.4	7280.8
857	8452.7	3450
3191	653.65	7477.6
2020	5952.9	1425
3158	872.8	5742
3438	8376.5	458.4
533	9607.6	5102.3
5910	9384.7	723.69
3097	6767.1	8856.7
3737	7049.2	8968.4
2497	1248.5	9902.9
632	3757.5	3574.1
979	251.49	9677
37	8174.9	2459.8
2759	6961.3	2489.9
965	7667.1	5551.6
6	2000	4273
461	2376.2	1104.2
1670	7435.7	559.57
873	444.69	9888.7
5009	4190.7	2432.8
781	9104.5	2664.3
2311	5715.9	9754.4
6154	1029.3	8071.9
3776	8804.3	2890.7
2962	8221.1	4016.4
1329	8370.6	1921.1
4369	5111.1	3486.3
75	8633.2	4467.1
9669	559.53	8512.5
554	4052	4469.2
4299	4005.8	9928.6
6150	2045.1	6150.5
997	4792.2	4285
653	3828.6	3595.8
2870	3934.2	5622.5
4918	1566.9	9356.6
2297	9844.8	1054.2
6162	1780.2	1361.7
5777	6016.4	7038.3
141	6393.2	231.82
7153	8172.1	2957.8
3241	2826.4	6534.5
132	7316.4	1474.7
138	2883.1	1112.8
2482	1393.8	8578
5986	7831.5	2290.3
1388	5501.8	8580.3
4316	4078.4	9948.4
47	3806.4	2186.9
1771	657.9	9349.2
9421	3224.6	614.72
9680	5548.5	5318.2
6974	1769.1	8331.2
2792	2679.7	7446.2
4099	260.47	7672.2
1076	7357.4	4998.8
7642	6254	3353.6
1791	6524.4	2364.2
1390	3028.7	3102.2
8779	6567.1	9280.4
2396	4989.3	7785.6
2109	7889	5649.7
4247	5625.5	1294.5
8038	5228.2	5042.9
414	8327.8	2915
6257	1324.1	7949.4
730	7945.6	759.09
5931	1111.6	2307.1
2894	125.53	6930.1
4815	4727.2	497.95
849	8951.6	265.87
404	9057.4	3120
8876	2663.1	2025.6
6857	6705.9	8204.1
2396	2255.5	4193.9
4213	9685.3	2425.4
5801	3228.5	5827.1
6491	4675.1	7214
2379	3710	9271.7
1201	6599.2	2676.6
645	75.608	481.58
9155	925.03	7686.5
194	1065.5	4999.9
1327	1986.4	2348.2
859	2711.4	4937.7
550	8479.6	5943.2
5871	1579.3	9326.7
6888	5809.8	4098.5
204	8667	1793.9
121	7888.9	6677.3
1272	473.29	5911.5
3286	6174.9	5491.5
9957	4440.5	4126.4
1466	95.731	8336.8
580	7188.5	7981.9
906	8494	4950.2
5675	7810.8	6770.5
1439	4669.5	7219.1
5479	5757.8	9395.1
323	5746.9	3090.7
6124	5786.4	8543.8
8459	4698.2	6421.8
2608	4770.3	9237.8
4484	1281	6286.8
1588	2275.9	5090.8
1724	1150	8998.7
5760	3159.3	5946
4614	416.59	5029.3
4321	7182	6977.4
5535	8798	684.25
3063	5429.2	6667.4
4886	659.38	6641.5
1957	4716.6	5029.7
9839	2183.9	98.833
1807	5791.4	5412.9
7474	9109.1	8161.4
5631	6061.3	7066.9
99	687.01	7106.3
587	3289.5	9366.6
874	4715.7	4752.8
8804	6937.6	4350.3
119	2836.8	8753
4026	7342.8	2350.7
1784	3136.4	9450.1
4997	4076.8	1010.5
3955	9973.7	9901.7
236	3164.4	4560.4
4982	4190.2	2468.9
4282	2092.1	7569.5
2214	711.32	3314.4
8	1496.9	8426.7
236	3812.8	2862
357	9678.4	2373.3
216	5383.9	6025.9
2617	1027.8	7030.9
5053	4364.2	9608.3
99	4205.3	1247.6
880	9591.9	1606.3
9654	594.06	6355.2
2155	5783.3	2779.8
6983	8513.2	3683.7
96	3529.9	9764.7
7127	5793.4	9855.5
1376	6668	6506.2
2960	8160.7	3968.8
281	9234.5	6139.1
589	8421.4	9925.5
925	5321.8	8615.2
9316	3362.9	5675.5
105	6386.6	1995.3
8695	8647.5	2517
9417	4133	4766.6
4502	2551.9	3917.6
1053	6488	9036.3
1713	6829	8420.3
5036	3782	403.25
368	3121.5	6053.5
8349	8839.2	6966.8
2274	94.348	7985
3963	2510.5	3944.3
9951	9927.3	7657.7
2127	4154.3	1047.1
1516	1402.1	3250.4
865	4904.8	2586.6
3200	7647.3	9140.9
606	6297.2	2826.3
2193	7367.6	3373.7
2717	5452.5	8095.4
9814	3068.7	4939
4768	4012.4	2354.8
289	759.97	5167
1671	2389.5	4445.4
1904	7913.4	7317.2
3695	8910.6	6834.7
7938	1981.1	3348.9
185	5670.7	8852
1211	6881	851.7
7604	5527.6	9648.2
3286	8676.5	4924.3
9419	2815.3	7250.5
46	9821.8	2782.6
6819	8048.1	3390
5085	2768	7833.3
615	6572.8	5448.2
5322	9016.9	6482.1
5723	6138.1	901.19
4494	4884.5	517.33
1386	7901.2	4449.4
6591	3477.6	5241.6
1143	8768.3	715.24
480	3549.7	365.53
14	1050.5	5766.9
5903	4765.6	8835.7
8773	437	4924.5
7740	7320.2	9311
8376	9732.2	4379.8
2159	8679.3	5977.3
2665	7150.2	2590.7
6701	3119.8	8742.6
7388	2550.8	8396.4
5065	2522.4	3896.1
8963	5357	2746.5
1868	3014.7	3127.6
8046	4689.7	4285.1
6980	3340.4	4793.5
5874	7501	7523.7
310	6164.7	9263.9
9708	2727.7	4152.9
226	1284.1	4208.7
592	4425.6	3455.9
3194	3906.4	3279.1
552	1501	1297.4
1463	1086.9	663.5
5916	4773	8901.9
6690	8415.7	8197.4
6368	3789.2	414.33
2149	3646.5	8892.9
2011	832.48	1514.6
170	218.4	1837.5
9740	8823.5	6739.6
5073	3966.7	127.84
6295	9029.1	3695.7
9909	220.21	3113.9
732	1712.7	7015.6
3604	9536	8529.7
5588	9761.3	1892.4
4555	7393.7	1869.2
355	9724.3	2299.7
8335	5743.2	3958
9497	7201.7	3174.9
1790	5574.9	3562.3
7433	7723.6	4870.2
141	7923	4214.4
5506	4872.4	6349.2
5847	7951.1	4670.5
806	7435.6	7771.7
3682	7689.8	2706.5
3159	9585.6	3447.9
2381	1415.2	5301.9
1439	9288.4	1597.8
8444	2907.9	681.06
384	8014.2	9526.1
550	2490.3	9213.5
666	9440.5	2633.5
757	7761.5	6287.1
403	4498.5	7258.9
2036	5326.8	3819.5
51	1875.7	5272.3
1019	5235.3	5413.5
518	5519.5	4018.3
1375	8511.5	7923
9186	5564	6475.6
254	8164.4	5552.3
8451	1841.4	6559.5
1309	2832.8	6511.5
4657	5052.2	6815.1
1330	3693	5899
5703	6149.6	854.9
6223	1810.3	6475.2
63	9358.1	564.24
6081	7736.5	7879.6
3269	9958.9	851.63
270	7648.3	5091.3
4453	7465.7	2539.5
9076	7344.6	1993.8
308	2116.2	5365.4
2617	6805.9	9892.2
286	5785.4	937.51
4993	3845.5	452.02
198	4960.2	8979.6
2285	4730.4	4170.3
6988	1148.7	9809.6
3995	5058.4	1468.8
7087	2095.4	758.47
6935	4441.5	1384.3
5110	7584.7	1719.7
635	2930.3	9982.4
3392	8559.2	1452.6
1567	1129.5	2256.6
637	6105.5	8817.7
3881	4369.5	3001
467	9620.7	5117.4
9313	3320.6	5619.4
8515	554.21	3619
5535	1414.2	3479.1
6541	7314.8	919.43
2050	2124	3631.7
1740	9425.6	1412.2
705	673.89	9074.9
4467	440.79	128.66
3098	578.92	757.28
4046	504.1	6163.9
7907	6920.4	6276.5
270	198.47	2660.7
270	573.48	2696.2
8123	6933.6	4232.2
1078	9818.4	7490.3
4469	690.67	4917.3
3120	6821.3	1182.9
1124	1669.3	2781.9
993	9981.6	4783.7
4463	1699.1	7265
4376	5045.7	8891.5
8684	7183.4	5354.6
6682	2395.6	2335.3
2135	7967.2	963.98
5569	6517.4	6753.6
4949	9063	638.06
3974	1732.2	6707.6
9782	8023	2490
906	8628.9	8004.5
9794	7919.4	385.98
2782	9440.4	997.36
8673	872.19	213.42
971	6219.9	9540.8
5	2536.9	7899.9
4379	2352.4	6163.2
604	2846.5	2013.7
4395	9078.7	9421.5
3536	852.42	2290
1923	9828.7	3023.3
549	8436.3	5987.2
5322	1902.8	3336.2
4749	6401.8	3927.6
68	9980.7	31.671
1184	189.91	5962.3
4526	2473.2	8697.2
3140	9487.6	7710.1
31	2675.9	4803.8
285	5331.1	9412.3
326	689.15	935.26
3652	145.56	6385.6
8163	3817.4	7207.5
8390	8324.4	1891.2
6045	4593.8	9053.5
6118	3642.5	8756.8
5396	4609.6	1168.4
692	7797.3	4176.5
228	7220.9	2278.2
3656	2555.6	5591.6
6623	3859.1	4975.1
109	6416	2055.3
49	1908.1	5255.6
6125	2826.6	9290.7
9820	3120.4	4908
4426	5090.9	3495.7
686	8276.6	3621.4
480	9452.2	580.54
9194	1226.6	7157.3
6593	3551.5	5236.1
3593	5228.4	1647.4
5552	7991.7	284.12
2432	9107.8	3087.4
2901	5177.4	9715.3
2827	6948.1	7102.4
1252	610.48	5937.6
9115	3603.7	7773.6
7791	4806.3	1023.9
1921	9324.6	6864.7
8379	9518.2	9028.4
5864	140.1	2722.5
8776	4320.9	172.94
616	8293.5	6050.3
785	9102.6	2692.2
2933	4984.6	8282.5
311	9706.6	2315.3
6208	7428.1	1658.8
319	7498.6	9342.6
301	3125.8	9899.9
325	9662.6	7768.6
1585	3955.8	9751.3
744	799.71	839.29
2872	5962.6	1066.1
256	2358.7	4650.8
5691	6065.6	868.54
6427	7754.8	2585
2473	5573.9	611.7
294	4806.9	4989.5
4043	3814.5	7164.4
7015	1746.1	2728.5
2546	3546.4	3761.1
2716	18.747	2043.4
347	8458.4	1590.9
8366	9711.2	4374.1
6917	164.09	8450.3
859	4394.4	9551.4
7963	1047.6	5273.3
47	3277.4	5671.5
3138	6632	3987.4
5536	62.667	8811.3
1059	3135.4	6553.4
2486	9095.8	8994.5
9976	3562.4	8181.8
270	8587.8	5308.6
5388	2558.8	8370.6
3715	5986.7	6154.4
1916	7842.1	3960.9
2441	5122.8	8.8109
4445	7476.4	2501.4
862	3551.5	1749.7
4572	9308.8	9061.7
270	8206.8	7576.9
1191	2221.4	5399.8
402	4797.9	5101.3
1815	816.89	7788.8
7218	9742.2	2830.7
7991	7501.1	3430.6
8882	5944.9	7514.6
5291	503.74	7108.9
3720	994.19	4720.1
257	5743.2	7339.3
6862	3208.8	1267
2211	8771.7	3928.6
1168	8221.3	2993.6
5133	4684.2	1689.8
424	3161.2	8709.5
4189	9638.6	2384.4
6815	1117.8	2307.4
77	5215.1	8562.1
2466	8051.9	8560.2
6069	9838.9	2668
820	9203.8	8590.2
4898	6900.4	3801.6
739	769.82	861.98
709	4779.2	4338.3
864	4810.1	5065.1
2798	3615.8	9014.3
8520	535.32	3580.4
8278	1582.3	3319.5
3311	3291	8811.9
233	9496.7	4934.7
3020	9045.4	1043.1
4451	1417.7	9383.8
1253	6312.7	1771.5
723	7912.3	2270.9
164	5921.9	1456.1
2199	9136.2	8892.6
6399	9583.9	5406
2621	287.99	1869.5
30	7768.6	3534.5
3532	8584.1	7540.6
5564	6140.8	887.57
5876	7411.3	7488.9
121	6536.9	9183.5
5424	6068.6	2372.5
1792	2167.8	2952.2
168	3802.6	3493.8
4081	8505	8406.6
2578	4706.6	4206.2
5047	6037.2	9722.9
8369	7938.3	5569.4
6864	3198	1205.6
6164	1736.2	1335.6
518	2423.2	2683.7
247	7327.2	4942
1822	8051	5615
464	8989.3	7257.8
4865	4850	6040.8
2180	2942.1	8870.3
1984	9567.5	7121.4
2750	6980.3	8761
7161	8203.7	2993.8
240	5995.8	868.61
3947	8771.4	8001.2
4875	8189.1	8982.9
1033	9510.9	5446.2
4605	9196.9	8464.3
7091	8373.4	2113.6
97	230.94	9386.8
4137	6616.7	342.13
1176	2247.6	5391.7
3848	9417.2	6094.1
5550	5829.9	4037.6
5056	4373.8	9595.9
4734	2516.9	8694.6
2667	7123.2	3034.6
30	7801.6	8520.8
393	4540.8	4177.7
5359	2610.6	8376.3
5094	4770.4	2334.5
3383	8991.6	6223.4
772	7102.9	2454.8
641	688.77	5160.5
2579	6204.1	8262.1
6736	5545.8	2232.6
643	1162.7	391.66
8607	9672	2339
2801	2497.5	2540.7
3079	5122.1	2850.1
2051	2061.3	3613.2
5502	8628.6	7488.1
1103	3196.1	9178.4
25	8432.3	42.867
4934	4783.4	5935.6
284	9395.8	4103.2
3563	6252.2	2805.5
35	5626	4138.8
9177	9751.5	9213.1
9844	9657	1997.6
3674	476.21	1657.2
2157	3859.7	1004.3
6210	4042.2	6398.7
154	471.88	9960
3621	323.19	5397.1
1990	5208.8	8905.9
1279	8386.6	3076.4
5397	7422.6	8533.7
7167	9801.3	8690.8
647	3135.4	7727.8
768	7692.9	6204.6
9171	7507.4	2939.3
968	3609.4	2838.6
2112	668.1	1593.9
798	7631.4	9251.3
6568	4189.7	9946.2
3522	1107.2	9357
65	759.87	7115.2
1442	8995.6	7005.5
765	1490.1	6010
2561	6964.6	91.975
1933	7926.1	47.939
4878	7135.6	6223.3
30	6306.2	8931.2
8445	5559.6	690.06
2981	7594.6	8459
2019	9234.1	2313.4
512	159.19	3343
1059	4816.5	3700
4206	7750.3	988.22
3695	7103	5865
5853	5683.9	3778.6
248	1333.2	9207.2
943	2305.4	7553.5
2371	4779.4	8679
1846	2980.4	3172.2
7848	8992.6	9800.3
52	2677.4	9282.3
2905	8676.3	6896.6
4321	2134.4	5448.8
3992	1294.1	8092.2
1800	8518.1	7729.9
650	7347.2	8864.4
2380	4048.3	5451
4240	7302.7	5634.9
109	7898.3	5012.5
6157	6967.6	7991.7
8540	7686.2	988.31
1610	6028.9	3992.5
2399	1253.6	6288.9
1703	6311.9	9398
1853	2716	1034.6
3827	7925.8	5139.2
2669	2939.6	9630.1
1854	8397.4	9855.2
1908	1142.3	157.7
1961	8509.3	4190.3
2491	1764.9	2928.5
268	6970.8	3331
1810	5768.2	5423.7
2013	450.35	8528.9
1411	9846.3	8852.1
2981	5724.9	3118.7
211	2417.7	233.52
3304	3371.3	5186.1
104	4226.1	1221.8
3938	1269.2	8553.6
3752	5952.9	5012.2
8934	895.25	7677.3
1988	6675	6575.7
4876	4841.1	8890.5
1222	6342.5	9889.8
9676	2934.1	9495.5
5266	6082.2	6347
5394	9931.6	8836.7
5681	3357.1	8818
7393	3656.9	132.68
9895	2288.2	7078
8611	801.59	6213.6
2302	3138.4	4217.1
5902	6361.1	9491.1
2839	3200	1166.3
1241	7551.9	5531.4
6719	6278.2	1836.6
865	589.71	6248.8
1541	8514.9	1439.7
1353	7573	6169.9
2742	8042.7	7834.6
2919	83.449	6918.7
1017	1184.8	819.59
31	9006.6	2188.6
5247	450.24	6237
92	6688.8	5146.5
4998	6746.9	1233.2
5468	860.81	7665.5
7452	749.62	9588.5
93	9133.2	7324.5
7927	2380.4	4903.1
34	8873.5	6213.3
4073	38.717	5373
1918	5140.7	3502.2
2594	2814.8	7293.7
1514	2424.7	1071.1
113	8009.3	1681
7088	5356.6	7683.7
5672	3931.9	1729.7
9054	2945.9	8524.8
4112	5169.8	2524.3
913	6624.9	913.15
2220	5911.5	8031.5
7517	32.282	6567.8
1182	8252.5	3709.1
633	5155.9	5318.5
6124	774.04	2616.4
184	3259.1	8861.9
9883	5484.2	6114.4
325	868.81	3312.6
1908	4248.4	2203.3
981	5369.9	993.37
777	2470.2	7979.2
1788	1866.6	1758.6
288	4823.5	8980
1852	317.68	4921.6
2199	1030.9	6725.2
16	2603.1	4589.3
6251	5109.1	9227.8
2215	765.37	3359.5
8345	6668	7566.8
163	1632.7	9045
167	9083.6	9016
541	7176.6	433.49
732	1403.8	6860.2
8828	8161.8	953.7
6951	6642.8	9436.6
1780	604.95	9368.3
40	3957.8	1349.5
1066	5905.2	7859.7
106	9457.4	5846.6
5687	6134.7	901.69
27	2662.5	4569.6
741	8403.4	6050.7
3186	2403.6	7629.2
6357	1350.6	1905.5
2442	577	691.42
1853	8509.7	5706.1
6599	9846.3	6836.4
6294	892.77	5498.3
2180	6666.5	2544.5
6741	75.635	7156.1
3849	1380.4	3349
3132	1233.4	5995.6
8208	4246	3157.7
2048	2388.1	8230.2
9816	9085.3	2234
2197	5007.4	3439.3
165	4887.4	8034
5829	5726.7	3766.6
7794	6414.2	6231.7
1779	4686.4	5057.6
56	7280.8	1453.8
250	490.09	9189.5
131	3075.6	2029.2
9720	1196.1	1165.4
9830	6535.9	5693.9
7833	4595.8	9186.9
1526	9487.7	7755.8
4773	774.68	6146
5630	572.44	4264.7
6895	5521.7	8035.1
8440	1943.4	4378
7702	1909.4	2485.3
125	7470.3	6276.6
5520	1120.5	2404.8
1912	8850.6	9046.1
6591	9876.7	6803.2
4030	4507.9	32.525
169	1834	2487.1
4779	3544.9	402.47
3014	6755.4	7110
1383	3298.1	8791.7
4356	1381.6	2190.9
862	4812	4938
2185	5656.6	9147.1
8461	9425.3	15.824
5753	4586.8	3461
1468	206.9	4100.2
5067	7726.7	8695.2
1699	884.19	5792.3
6522	8700.5	9056.2
6382	3636.1	6445.8
1978	8745.9	712.15
337	7489.4	3056.2
84	1134.9	2256.5
1500	9905.4	2230.9
44	9517.9	2805.4
1208	6752.8	9885.5
3063	7259.7	789.05
1464	6249	6035.5
716	2185.1	9293.5
193	2041.4	6703.7
3593	6732.5	5176.9
8237	1109.2	5082.1
1346	6274.4	2830.1
1149	6583.7	2659.1
6011	308.17	6975.1
244	147.45	4213.8
7135	7492.1	9036
1517	2423.8	6893.3
1349	4390.1	2823.3
96	9141.9	2858.6
34	2696.8	8419.6
342	5429.8	4841.1
2796	4800.8	6571
8693	6423.3	2046.6
84	1018.1	9792.2
2539	8846.8	3174.5
2638	3612.9	2816
1639	9353.7	8512.3
121	3599.7	3686.9
2756	9760.9	1011.4
1432	2243.2	7725
9190	4758.4	7051.9
215	7040.1	5862.8
9714	1828.4	4038.1
439	5989.1	3713.2
300	3952.8	8966.2
5586	9792.2	1866.4
1778	2138.2	4816.8
7142	4286.1	5353
4378	3391.9	3882.9
266	7545	908.96
4708	7938.9	2514.7
3743	4391.1	2543.1
9639	7141.5	7586.6
2133	2767.5	7503.9
2874	2245.5	1186.3
62	9773.5	6211.5
8840	336.17	9276.5
6550	7626	6062.3
2983	2824.9	1792.6
131	6928.4	4993.6
8276	8323.3	9685.9
8309	1858.3	3075.2
8360	5575.8	6927.1
519	382.81	1468.6
1204	491.67	8501.4
334	5285.4	8963
284	4005.2	8970.2
4219	655.36	6074
148	5850.9	9383.4
8222	5034.4	4321.8
1658	3814.1	2092.9
2202	3468.1	7884.9
10	6225.2	7339.4
3203	3871.7	3301.1
9958	7772.5	3116.4
6445	6021.2	1362.4
399	7084.8	3711.7
5871	5163.8	2836.2
2443	5009.5	3999.4
8368	9006.5	6847.7
4213	461.45	2850.8
4131	2158.6	1599.4
994	6883.2	7414.6
4665	5063.3	6755.5
4673	5276	5176.4
42	245.5	3283.5
4113	3477.1	4525
643	3789.1	3536.9
305	6161.5	9182.9
1207	6713.2	9095.6
528	9644.9	5103.5
1837	2590.5	9202.8
8430	8246.9	1875.5
3198	6939.6	9178.8
725	8995	3915.5
466	9474.4	5549.8
9144	934.49	7696.3
6083	3214.3	5901.5
5661	1950.9	1647.5
9312	3345.1	5649.7
9169	2196.2	2058.5
814	9053.3	3963.6
7383	4453.6	6116
3872	800	20.551
8648	4653.3	1135.7
8488	949	7665.4
3156	6652	4369.2
8475	917.82	7736.8
861	9032.2	1390.8
284	3261.8	9884.5
5527	8745	663.13
4671	5026.9	6826.3
169	8776.6	7073.6
9021	5597.5	2974.7
5656	6119.3	889.56
3159	1527.5	6617.7
2554	3341.6	5640
1	4477.4	7790.7
98	504.82	2043.8
9788	1825.5	406.86
4336	5782.1	6025.8
1306	2381.4	6446
182	1978.8	1201.1
286	2401.1	4665.2
23	7535.2	7390.1
3157	4652.1	4864.4
88	4171.8	6881.2
420	2056.6	8153.9
129	629.84	7746.4
5922	5363.1	1835.9
1198	9830.5	9219.9
1686	1980.4	8237.8
1079	7847.9	4073.4
2011	2592.2	3224
3284	4390.5	2824
3120	1365.2	8574.9
5672	425.05	6256.1
94	7852	3349.5
7588	5055.4	1398.2
6695	9610.1	6748.9
3513	1739.4	9461.7
758	7411.3	6405.1
4036	4089.5	3073.3
9220	9865.5	26.83
1669	3214	1253.9
6118	3346.3	8818.6
5237	4767.5	5514.3
8500	8643.9	9447.1
1475	7508.8	2597
511	5557.5	4528.1
1421	4027.6	5657
6874	9740.2	9634.1
3802	1563.3	2038.6
2365	5373.2	8478.1
1914	7778.2	7174.7
6580	9541.6	6713.7
4060	5977.5	702.24
5669	6964.8	1107.3
4506	359.63	192.35
1810	3724.9	9547.2
1212	9192.8	1953.1
3965	4151.1	9958.3
3697	7087.1	5803.1
4907	6508.8	6009.6
125	3159.8	8516.1
5447	2503.2	8346.7
8477	6572.7	3613.4
8162	3865.9	7165.3
7947	4309.2	3361.4
5248	445.41	6248.6
258	8667.6	1815.4
2666	7155	2993.3
1934	7764.2	7389.7
8627	9987.9	7578.5
2520	8658.9	9459.6
917	5997.2	6189.5
2638	7076.6	1223.4
3481	6469.8	6805.8
9801	3472.8	7534.7
1027	4726.2	5208.4
8023	8980	2268.3
6182	7683.6	8953
9169	7185.2	7800.5
3744	8693.1	5547.3
8055	4296.1	9362.7
6718	3007.3	3110.9
14	3795.3	8039
149	8646.9	8219.7
9804	2437.7	9740
974	3152.4	1349.5
84	5680.7	2138.9
1420	9883.8	295.33
1465	2593.6	8232.6
4321	5907.7	8373.2
9854	3746.4	5183.6
4015	2876.3	6858.2
6571	9565.9	6673.9
895	3788.3	5715.7
242	752.59	9537.8
5211	8732.6	693.13
5562	16.063	8868.6
5523	9494.4	7164.7
171	9546	9126.2
102	9633.3	6074.6
7182	9230.5	4817.1
9212	9722.4	9040.8
2270	5560.8	412.35
9779	7525.4	310.36
2137	1302.5	7399.8
1078	5775	7151.5
6985	3524.9	3320.5
5668	3438.7	8902.8
1042	958.75	6378.3
868	516.9	5491.1
8634	9965.3	7615.4
3422	5267	6691
7077	3776.6	4142.9
2567	7930.7	1066.9
4041	1229.6	5269.5
741	1248.4	6114.9
155	6424.5	2139.8
7256	86.463	3405.1
465	8985	7236.8
3571	4120.2	9789.3
5244	9994.7	3142.9
1625	1850.6	1546.2
4851	6999.4	6461
4413	6455.1	1918.9
6003	9873.2	1350.4
2975	34.718	5508.4
76	5558.5	2197.6
661	2288.9	5648.6
8539	7690.1	930.8
9169	5290.2	8467.6
7911	4417.9	6053.1
3225	6325.4	9169.2
189	18.821	7776.2
112	6184.1	6686.5
1866	1228.9	9005.4
3968	6264.5	1973
848	7921.6	4847
5622	5220.3	6523.5
5259	5960.7	6402.6
1297	5633.8	7386.8
1538	2865.2	8689.8
586	3413	9349.7
99	6765.6	486.41
1274	2937.9	2382.3
7066	6736.9	5432.6
3159	4628.5	4837.5
636	5108.9	5358.8
9207	5102.1	8965.7
50	7897.8	6517.6
6063	4683.4	1697.3
4392	5531.4	8488.2
259	2449.6	4613.2
7991	3826.7	8687.5
30	432.17	8114.9
6627	3805.5	955.33
2335	9254.6	5603.4
4624	3138.9	9160.1
37	7262.4	1399.8
228	7585.9	4249.1
7679	7335.1	9050.7
21	3309.8	4417.5
2860	2616.7	972.97
9974	6955.4	7539
5569	7918.3	5632.1
512	375.42	1534.7
5918	1373.8	2734.5
5348	1994.3	2873.3
4601	1023.1	9833
4158	6301	6832.3
95	6727.9	422.13
14	3779.6	5667.3
8096	4682	4324.7
1075	3361.5	844.87
1269	3018.5	805.17
1815	8138.4	3382.9
9576	1062.6	635.87
2429	4999.9	7740.9
4380	56.155	3429.1
2018	6750.1	5835.5
4545	5610.4	8343.1
1237	4151.9	366.76
579	7904.2	4322.8
6150	9514.7	559.69
1714	2710.1	6210.5
5975	8649.3	882.53
2449	9089.7	7101.1
2956	8268.2	7114.6
1197	5556.9	9137.7
1578	1132.3	2290.5
1500	113.84	8929
436	6522.1	8265.9
5875	7513.7	7541.3
291	4915.6	2008.4
5346	3330.9	6737
535	4250.4	8448.5
3265	5073.4	8425.3
5679	2220.9	6410.8
316	1956.7	1203.9
4	8027.9	1497.9
884	5131.3	9236.7
3455	723.84	1638.6
4754	2664.5	490.33
9789	8978.2	410.18
2231	1796.4	3988.3
3148	1550.4	9589.6
27	5607.3	4149.4
718	8076.1	8219.4
7979	8716.7	2858.6
255	1863.2	8890.2
3638	4802.5	2048.3
7702	770.09	557.28
4234	9742.2	2370.4
1933	9841.9	2980.4
3267	459.1	8586.1
7962	4313.7	3300.6
3974	4158.7	9944.8
3377	5186.6	5555.1
4906	2436	6.0015
663	2355.1	303.51
8307	2099.2	6065.3
4519	5140.9	3501.3
343	5629.1	30.394
285	3909.8	3556.6
256	5829.5	898.13
4691	1858.1	4570.5
6497	913.41	2266.6
2190	4033.3	1516.8
279	8837.6	6456.6
585	5784.3	8827.3
6945	1412.3	1281.8
[truncated: 5,059 more rows]
