# Supplementary material for: Verifying molecular clusters by 2-color localization microscopy and significance testing
Source: Sci Rep. 2020 Mar 6;10:4230. doi: 10.1038/s41598-020-60976-6 (PMC7060173; doi:10.1038/s41598-020-60976-6)
Supplement: Supplementary file 2 — Supplementary Information2. [file 41598_2020_60976_MOESM2_ESM.zip › 2-CLASTA-master/Simulations_testdata/random/locs_labelB/random_results_sim_3_locsB.csv]

frame	x	y
876	4790.3	1429.2
7053	4692.4	8970.7
1390	77.045	9606.7
1598	6460.8	3301.2
39	8349.5	2745.5
1019	657.66	8841.2
4698	4485.3	4015.2
9679	8672.9	7771.3
5051	5502.7	5111.3
6569	2803.9	3317.8
5175	5919	4733.1
463	6583.2	5139.7
7685	5578.7	9796.7
677	4397.6	451.28
5171	1836.5	6387.2
9342	6505.1	160.65
1175	940.33	2686.9
4637	4514.7	2932.5
5678	9379.9	174.6
7476	6406.6	7177
686	6298	6059.6
5290	6967.9	9047.4
37	7369.8	4525.6
2588	7960.1	4702.2
7203	4100.1	3220.2
3724	4458.4	9412.3
6074	6317.9	433.36
3438	7246.1	714.52
1216	4671.4	6683.1
6890	2623	6304.7
5393	4601.5	3903
4543	323.11	7611.2
3099	8029.7	3326.2
8144	3165.6	474.13
2018	4159.8	4486
729	6792.8	3052
1541	9805.2	4604.9
4087	9110.9	583.09
9785	9625.8	5301.7
3825	2269.4	8698.5
3466	9086.6	9024.3
429	4203.4	2004.1
1955	9254	2813.9
1805	7462	9902.6
1845	1487.7	5567.5
7147	886.48	6270.4
1527	480.37	336.96
119	2111.3	6842.1
9524	2540.1	6257.6
2492	8885.9	3750.5
9653	311.67	3167.6
1982	9505.5	3466.7
27	6923.4	6327.8
8186	7756.9	8610.5
5110	531.63	310.62
8346	5444.4	1912.4
4104	9062.4	8084.1
100	3172.5	3367.9
8373	1188	1379.5
89	194.65	7742
6205	1147.2	8083.7
3199	1825.4	7866
613	2056	6766.3
8721	1489.2	7682.3
5863	5912.5	343.53
1744	8025	7196.5
278	3109.2	1584.6
7365	5475.3	6419.7
696	2914.4	3704.9
2236	3104.3	531.24
5056	5477.9	5070
2381	5312.5	2136.6
120	1036.4	4129.7
2684	1391.6	2147.6
350	4775.2	1970.2
157	3853.7	4859.6
2437	7386.3	6868.5
1994	444.63	886.04
2197	7018	7518.1
3833	545.2	7366.7
2444	6653.3	329.86
6216	4394.3	3736.1
879	4731.5	1488.5
5313	5705.9	1216
3397	9850.1	1686.3
246	2207.1	9387.1
648	2274.4	1779.5
7337	5627	5733.5
663	6798	198.13
2013	6914.5	6828.4
8172	8792.2	1019.1
731	319.3	9133.2
4294	8852.2	7585.9
3529	4536.1	6224.8
6181	319.21	6522.1
7134	6025.7	7826.2
3293	6370.6	1406.5
9186	6982	188.42
56	8899.7	168.75
2797	6450.3	6459.6
8565	557.95	271.28
7515	5473.5	1928.7
9616	737.62	9849.4
9075	5127.6	1333.9
1966	3946	6734.1
8604	1594.9	6094.6
2759	5588.6	5750.1
6883	5021.8	8971.5
1259	4847.4	3048.6
7214	7115	5783.9
1993	9176.9	6204.7
99	5076.6	3432.2
699	3074.7	3602.8
2840	7435.7	1163.4
485	1196.9	4840.5
978	236.7	3000.7
529	4135.2	4951.3
2976	6996.8	3271.7
5495	1365.3	9962.6
2796	6254	9773.6
3	8681.7	3333.7
1427	2115.8	4784.8
8179	7763.2	8597.9
661	4479.1	9017.2
8147	8759.7	1030.2
5048	994.66	4633.9
3824	9701.9	3073.2
9636	9055	9041.8
4572	4818.7	1674.9
258	5979.3	5526.1
4324	4901.7	933.46
7661	2173.2	5018.6
11	27.871	2925
9031	6191.7	2360.3
3038	8053.3	5996.2
2899	2610.4	7211.9
63	4145.4	3641.6
7444	9259.6	5453.3
562	2329.5	6281.2
713	304.81	9173.8
214	6804.9	6913.4
4070	2881.3	4479.1
9709	6993.5	6589.4
1204	2284.3	283.44
2753	9888	9026.1
4976	4429.7	2230.6
6132	1936.1	9462.3
419	1231.2	4797.3
113	373.39	9981.7
817	1166.7	2784.7
8667	1994.5	9036
3996	254.85	1559.6
1226	4948.1	2065.1
4354	2407.1	4269.4
8382	3917.4	634.94
3933	8745.6	3662.6
482	74.818	2794.6
4910	8818.9	4860.5
7312	4358.1	9798.1
1597	6509.9	3352.8
90	7036.3	8128.7
4535	5635	8883.1
2797	6262.6	9779.3
1901	4845.6	584.87
5	9194.9	7175.3
7991	8395.1	8496
4296	1851.1	5299.8
594	2769.4	1941.2
4738	6976.9	2554.4
1951	5486.8	6048.2
253	9247.6	6716.8
1390	6650.5	7275.5
2456	3773.3	8095.9
3695	8745.9	4599.5
9638	1330.7	3087.4
9155	4481.8	5925
3274	6352.6	1408.2
3831	1854.4	6718.8
5	8309.4	9133.5
6805	4258.1	8083.2
581	7076.7	9194.6
5550	7701.6	6000.2
6153	352.96	6507.4
644	6220.3	456.9
2406	6652.3	358.96
255	4306.7	8785.5
4322	8200.3	4235.3
5146	6664.1	8615.6
9080	5906	2356.7
721	4095.1	6528.4
1417	5232.3	790.21
132	1443.6	900.82
2010	4106.8	3591.2
1980	1265	6637.2
9966	6051	3648.1
4880	5346.2	89.237
4189	3004.4	9603.8
1641	8089.9	2883
98	1787.9	4001.6
5864	3978.1	6779.1
8598	3410.4	2680.7
7727	8645.6	3647.1
7713	819.47	1847.4
3198	1581.1	2449.9
1	4860.8	2263.6
2288	6600.1	4885.1
8101	2176.7	4989.9
3469	9531.9	2159
2247	3119.5	532.01
1576	4656.7	7827.3
640	3313.6	3646.2
1675	3836.1	4839.6
115	8276.8	6750.8
6383	328.12	6558.2
3658	4402.7	5370.5
8127	9260	9473.7
125	9942	2804.3
1743	1057.2	9707
436	1515.3	1670.5
5424	7851.2	2403.8
6744	3342.8	4110.5
8347	6069.7	5671.2
2979	8508.6	1842.7
4366	2660.7	2680.9
526	638.76	8651.3
9132	1405.1	5960.5
2913	562.99	2592.5
2216	2397	2232
5381	6592.7	4757.3
725	7197	9676.2
2894	8115.8	4572.5
1862	7767.8	8539.6
7166	4777.9	3647.2
594	5367.9	521.75
10	6141.3	588.19
124	8183.3	346.36
9486	9635.7	23.437
3443	804.73	4174.9
4296	7219.9	192.04
5679	8093.6	3212
9809	1583.6	2841.5
3821	7799.5	4648.5
6752	5180.2	7462.9
9397	2359	7321.4
3177	4764.3	8347.4
7904	4109.4	1153.6
3094	5461.6	3317.4
285	783.98	6974.8
9847	8499.4	3919
1544	8767	3177
2175	8169.5	4668.8
1282	7969	2677.7
1178	8520	6592.4
7165	1229.3	4993.6
9537	2395.7	7341
196	4751.7	9186.9
609	2401.2	6779.8
52	3206.9	8398.9
4765	678.69	1320.7
1	3024.9	5804.7
1691	7383.9	1773.5
5182	699.53	8362.5
375	2794.3	5456.8
1813	4863.2	5088.8
4284	6123.9	8322.3
2391	1632.4	7159.2
8387	4959.7	1697.9
6445	9860.6	535.43
6252	6870.7	9838
8349	636.7	1046.3
731	66.856	2550.7
646	5847.4	8483.8
436	2929.1	4898.4
1202	4634	6646.7
989	8143.9	5578.2
2399	4002.4	6229.2
228	2983	9618.6
7187	7342.9	2440.3
1903	3404	1121.9
378	1842.2	4344.3
2482	4281.5	3705.1
855	6612.8	5212.2
849	4027.3	357.09
9864	7541.7	7508.8
6100	2875.7	7287.8
4445	9935.9	5650.1
709	8903.1	753.61
4887	4237.4	2640.5
3834	1904.7	6711
7667	4882.8	3346
1	6699.4	1237.2
164	2036.2	4761.7
2408	3704.8	8145.4
2250	6362	6077.5
244	7785.5	2450.5
9294	2593.7	7452.8
378	6704.5	5083.3
4485	9253.9	2707.2
8621	4594.8	1139.5
223	6561.2	3929.7
6521	5925.8	8766.1
5162	8660.5	2032.9
582	5620.3	2768.5
5847	9314.2	1623.3
230	8016.5	3468.7
2540	7800.8	335.76
568	1949.3	9997.3
3104	9076.9	3268.8
1966	1355.8	9983.2
692	6534.5	5586.1
5829	3991.5	4891.7
7160	155.12	472.82
6111	7353.9	7724.6
7446	1485.2	11.572
182	8480.9	6135.7
4940	1721.6	426.55
430	343.11	2721
3228	2272.1	5084.7
751	7747.2	3656.9
9618	2230.9	7684.1
2638	8979.2	1122.1
681	8998.9	926.45
7267	1730.5	6845.7
3063	1232.5	8934.6
3677	1445.5	9926.2
2851	1680.8	876.82
3880	4862.4	4205.1
4541	1440.7	8821.2
859	5156.3	472.73
4744	4143.3	7553.7
3648	8679.4	8840
2730	4267.4	8994.9
6102	4245.1	4894.5
7247	4786.4	7250
8732	3095.5	3778.9
5353	5656.8	1237.7
3893	8276.9	7629.2
8087	2083.6	7926.1
2799	9033.9	9580.8
9159	4906	9425
1553	2537	5069.7
9488	6125.9	781.33
5914	1612.9	7395
9590	774.21	9926.2
86	6534.2	212.31
434	8940.2	1869.5
547	5909.1	6349.2
5230	2413	6044.9
580	4027.2	2478.6
1190	704.62	2490.5
4317	628.84	6511.3
5492	5464.8	3083.3
60	8527.3	4281.5
4484	2390.2	4433.1
3992	2316	8723.2
6929	4400.1	5330.1
718	9900.7	375.44
2364	9733	808.19
3866	4507.8	4665.7
53	1686.5	8706.9
460	8902.5	1830
2675	3201.7	426.12
1919	7409.5	6927.4
5652	8860	2205.3
5398	8611.2	912.32
4440	6433.4	1587.4
4379	9361.9	6622.5
3037	912.27	3333.9
2954	4034.5	4191.1
316	7419.8	9422
6504	2255.6	7163.6
8070	3123.1	3127
6647	3425.3	2675.6
8366	8434.7	1751.9
4456	4243.9	8233.5
1174	7860.9	2131.2
1793	1464.9	5876.4
4402	942.83	5152.8
5871	6242.6	410.16
29	6328.8	720.86
4362	7620.9	5555
1860	5021.6	2664.5
42	5081.5	3875.3
8993	3970.8	2325.6
4600	4859.6	1703.4
3627	984.26	5313.6
1178	8138.4	1920.3
7513	7402.3	6945.1
9895	8067.1	557.74
42	9060.9	1481.2
5951	6771.5	5242.4
660	7805.6	4246.7
9775	4490.3	9269.6
294	8081.2	6373
3274	4729.6	8742.6
343	376.29	2803.9
9115	9361.7	4905.1
6295	6898.5	812.38
1752	5953.1	9816
56	7887.2	5518.2
5306	6631.6	8131
1741	9791.7	7307.8
4568	1670.6	8453.9
466	1641	5193.7
3463	9195.6	8975.5
1418	4307.2	6603.8
8220	7969.1	2835
8078	6770.2	4177.1
2149	1425.4	9245.4
3185	7104.2	4015.7
2313	4440.7	5472.1
946	1143.7	3541.4
1785	7681.2	3325.4
4732	422.28	7676.7
4438	6774.4	1033
1483	1646.2	6535.8
8425	4877.9	253.21
227	2779.1	1553.5
1952	5763.3	8447.7
375	7310.9	6815.2
5077	9149	654.1
34	6901.7	6233
42	5690.6	805.62
59	5764	1044.3
8278	4356.3	3851.8
3692	8955.6	1563
8566	9367.2	3340.6
2	8758.5	8019.5
6211	4935.9	8714.9
89	7071.4	8733.6
9005	3224.8	8781.3
8984	9019.9	6319.6
8236	9518.8	7352
1580	5903.6	6879
851	9990.8	164.59
6077	1002.2	8326.2
504	4149.4	5044.4
1738	612.47	3552.5
299	3016.5	6607.3
7396	5438	626.16
75	932.47	3503.9
7424	71.97	4214.8
4779	9080.2	5434.8
9903	5505.5	9087.7
7150	9216.4	8313.8
246	4675.5	947.7
5524	9868.7	4849.4
8839	9791.7	1763.3
3689	6444.3	4345.7
5660	1803.3	2941.1
1817	7411.4	9870.9
288	8294.6	809.74
1274	8805.8	4089.1
8696	2805.1	7370
98	2378.8	656.94
3092	5438.3	3332.1
4384	358.07	5077.9
120	6760.4	4507.8
5034	5572.7	8136
4104	6901.9	2438.2
5271	1399.2	7875.2
5405	2230.2	5975.7
5734	4396.3	958.1
8415	7765.3	367.66
1828	1885.5	5790.3
2412	5260.1	7297.8
437	5460.7	5054.9
2828	3438.1	1945.7
143	7224.2	8626.7
1197	6059.8	3436.1
4810	1527.9	3006.1
2009	6918.7	6865.8
2078	9367.2	165.87
4413	7872.6	9021.9
7188	7134.6	6341
4076	3877.8	6223.6
5744	1037.9	109.82
3840	8318.2	3567.7
2447	4360.2	4038.4
4499	9088.2	9170.6
5	7938.9	6374.8
4761	5037.8	8973.9
8577	598.41	327.42
5582	3860	9426
1368	5283.2	7259.7
4362	8688.2	4076.8
738	4471.8	1345.4
5547	3657.5	944.33
3418	6080.8	1505.6
3134	3896.2	948.48
114	4992.7	8436.6
2120	6644.2	7323.6
8466	2275.4	7922.7
56	3011.7	6277
4591	4953.8	8401
8753	7054.4	5864.9
109	4052.5	8893.9
5248	1689.2	9548.8
1784	7107.5	4981.7
9957	4324.3	1141.5
807	580.54	8515.7
3985	7349.7	9357.2
6855	3309.5	9943.3
4708	609.44	1973.6
277	8648.1	1755.6
786	4792.2	2326.6
5657	4947.3	5269
700	8167.9	3926.2
2743	2424.1	7568.5
4564	7158.1	731.41
1935	8557.9	9918.1
2064	5738.1	4394
6650	9368.1	6035.9
5636	8839.2	2219.9
9235	5538.4	6053.2
8502	3951	6121.6
4222	46.442	4494.4
4591	9468.9	575.09
6372	1462.1	8927.4
4809	4540.2	3272.8
1780	7137.6	4999.8
223	8415	7651.8
90	5636.9	4275.5
4082	2760.5	9919.6
3832	1805.6	4375.1
1238	9095.1	3951
8096	1749.7	5296.3
9501	5213.5	6161.6
525	1555	2562.2
863	3166.8	7285.1
2493	9739.8	1254
5523	3269.5	8417.5
91	6880.9	5011.1
284	9958.3	3297.5
8032	4845.1	4693.6
4099	5587	3262
56	1828.7	7736.4
7156	4096.3	6333.2
1546	9819.9	4512.4
1510	5167.1	7211.9
7166	6842.6	266.74
2581	548.8	927.42
382	4213.9	2403.4
5971	9736.4	6825.9
1088	4710.8	9998.4
5444	396.49	993.5
245	7377.3	7477.3
6618	4819.7	3388
8103	3258.6	2938.7
4384	7045.6	1655.8
7836	8205.4	6052.1
1040	8747.4	3505.2
7627	1212.6	3595.8
6132	2034	8899.2
2429	2007.6	5265.1
287	6445	3968.6
107	3298.3	5523.1
248	6929.8	1846.6
435	874.68	6615.5
5853	8066	9650.6
1075	7017.1	8842.2
7070	1893.1	171.72
24	0.10907	9469.2
6816	7325.3	5473.1
616	1528.4	2148.6
225	6572.9	3955.6
10	904.29	3175.6
6768	6832	288.6
8814	2561.7	5047.7
244	438.5	2655.1
1376	5703	3752
3120	4699.1	8324.9
5160	1413.9	9263.8
246	2354.7	5375.8
3460	6372.6	2212.8
2974	9064.4	3401
2289	8047.8	7216.8
1879	1143.1	2206.2
9610	757.88	9874.5
4843	2369.2	2085
275	9657.7	3517.2
5079	9169.8	641.22
7790	513.61	4359.1
5239	1651.5	9758.3
3013	3379.1	5718.7
8327	2731.8	1603.1
2854	1672.2	926.27
3754	1863.8	652.03
4448	6810.5	1003.2
5073	5829.8	6515.2
9266	8964.4	4060.8
8160	4964.3	4161.3
2517	6432.1	239.57
1766	4240.6	4065.5
7227	8709.8	914.6
2339	5222.6	5163.4
483	7573.7	3507
7109	2235.5	575.56
1206	4330.7	5281
30	1503.9	6511.6
1477	1734.2	7788.8
1847	5608.2	1367.5
4389	3614.6	1646.8
2590	7983.3	4701.8
4338	8911	6120.8
475	587.07	8605.9
1565	6720.5	3278.8
39	9066.6	1508.9
5856	5527.8	6071.1
1580	4644.4	7771.2
1977	7103.1	6982.5
5514	8010.4	1605.6
4128	4591.7	7542.3
6122	1677	702.03
7261	8699.6	4605.4
9016	7671.3	8941.6
4502	4234.2	8235.7
6368	8837.9	9727.5
1496	7775.3	6812.1
242	2033.5	4781.1
1202	7096	6063.7
85	2730.6	6918.6
302	4119.3	7143.2
7214	4822.5	7238.2
689	6680.2	359.17
6914	9880.7	2212
1256	4173.3	6475.3
9415	9434.7	8747.2
2848	6572.8	5174.7
1460	5602.5	147.3
5931	6409.5	7183.8
716	9180.7	8657.5
3750	7765.3	5243.3
9170	5459.4	7129.9
3486	3799.6	4755
1788	7613.4	3344.8
1031	9559.4	9352.1
3990	1392.1	6362.6
351	5080.4	7498.6
3068	3028.5	5796.9
5443	411.41	1017.9
1068	6191.4	7309.7
2074	2508.8	6023.8
2356	1619.9	8855
290	6291.9	374.89
1209	5631.9	7494.4
2	6572.7	4781.7
8194	3201.9	9143.5
1745	7933	5492
8145	3133.3	9147.1
606	5602.6	5350.6
8317	6026.1	3536.4
47	4258.8	601.87
6746	1411	1508.3
8863	8357.9	9947.1
326	4523.4	1799.2
1514	530.71	331.88
377	7976.4	2820
91	8869.3	7084.2
5852	7509	9331.8
3046	8141.9	4647.2
4242	149.95	164.54
483	2336.5	3770.4
503	5891.6	6398
7202	4042.6	3192.3
7549	7069.4	9214.2
58	9810.8	8833.6
9772	9558.7	5472.3
3725	1724.6	6618.5
6479	7680.5	9186.7
542	8256	2421.5
5157	8599.5	2071.1
4253	7424.3	6482.2
5051	4310.9	9532.3
7614	8489.5	1896.1
1440	2102.5	8918.8
4128	2296.7	8456.5
6244	1178.5	6184.4
1869	2394.9	9563.4
739	328.69	9136.9
1082	8731.9	9082.5
1213	4990.5	4420
3848	3363.4	9872.5
233	3871.5	6686
201	5439.5	7535.6
5936	6755.2	5209.4
3	5771.1	3294.2
7669	9574.3	1052.1
2791	1186.3	6883.1
492	1190.2	4786.5
2922	6596.3	2346.6
3544	5988.8	8905.1
3286	8499.9	3492.7
3737	3303.6	4457.7
4009	3610.4	7672.7
6127	445.64	4558.2
2856	6503.9	5276.8
121	3778.8	9315
568	4772.3	1174
300	2551.1	3971.8
248	5384.8	9897.9
4775	1169	387.83
1842	5623.9	1389
1333	7456.8	9993
9638	9326.8	838.73
754	8962.6	8231.2
9114	7836.7	6463.6
232	3714.3	4084
4538	4295.2	846.98
1185	5769.1	2739.5
6442	257.28	454.9
714	3557.4	4839.9
3953	7937.6	7485
159	5428.8	5600
4649	5517	2504.6
658	6825.2	3901.1
9082	1284.4	4998.1
2535	7741	413.25
1721	4877.1	1007.1
5523	4515.7	2720.4
9352	4287.7	6383.7
168	5881.8	8725.9
4634	928.63	459.61
3570	1082.1	4573.4
7327	2636	2332.9
1963	6912.9	1770.2
2065	9433.9	167.48
2	8404.4	6968.8
264	8245.8	9138.3
1476	7981.2	7470.5
9500	2446	5364.6
8149	5011.8	4163.8
881	8288.4	4467.5
5592	8224.7	905.17
1180	9401.6	3004.5
4152	8794.9	3602.8
1762	8589.3	4453.2
2678	6940.6	585.83
624	6833	3030.7
665	8860.2	7493.4
8578	532.03	346.04
9	2328.6	611.64
281	506.43	4078.4
1854	909.32	8325.2
1517	8208.6	4335.5
639	9869.7	5150.1
95	1671.9	2387
783	2854.8	5062.9
155	5083.5	3840.4
466	8424.3	7707.9
2639	6154.1	8621.8
1824	6484.7	3625.5
7386	5463.2	6446.7
4743	1653.1	1304.6
8088	2148.9	7932.8
318	4886.2	7356.1
8350	3726.8	4457.6
2241	7244.2	8412.6
246	6978.1	4511.7
3708	5945.4	2616.3
9536	2393.4	7320
8607	8800.7	112.93
2992	2752.7	5316.5
1186	3955.1	308.74
8351	5932.2	5735.3
692	459.05	6248
1396	35.467	9551.4
5346	6045.1	6413.4
1331	6854	2942.9
4875	5353.6	125.23
3062	5557.8	29.519
3752	1651.3	6617.7
2825	2096.5	1838.8
1022	5076	5187.9
4489	4161.6	5675.2
6092	9875.7	5843.6
717	4884.1	2024.7
7816	6685	6968.4
137	8763.8	2769.4
4436	972.08	6142.3
72	3281.7	4183.5
4845	8132.9	4631.4
949	5115.3	1606.3
6168	2243.5	1821.5
2	2457.3	2584.1
7720	7511.7	3681.4
6392	4444	2334.1
1761	1958.3	8043.7
6662	7638	9060.9
9320	8233.3	2887.6
8428	8940.1	221.97
2665	3214.4	548.19
8111	2465.4	4377.7
75	7502.6	4499.6
534	8261.7	2491.9
8374	5745.5	7735.4
6095	3157	751.2
1261	7308.7	3395.2
2342	4021.3	961.49
2875	5315.4	7523.5
382	2.1175	3297.1
3516	5989.8	8874.3
3513	8935.3	7455.3
153	6434	2616.4
3835	779.65	6732.7
1938	6030.9	774.36
8694	5651.8	5314.7
4249	6438.1	5332.2
2822	5585.8	7967.6
7923	3220.7	356.27
9413	7056	9475.8
3293	2085.6	1693.4
4056	3919.3	6274.9
1751	3523.2	5933.7
610	2393.4	6733.6
6125	1660.1	678.01
9952	2423.6	3591.7
9100	8996.4	3506.1
3385	2440.2	3569.5
6972	7.7425	4231
2437	3796	8092.4
3852	2337.2	8752.5
2567	9784.6	309.51
2948	8146.7	2468.1
9754	5177.3	6118.4
2933	7940.7	4599.2
377	2416.6	2733.1
162	2061.5	4716.9
4683	900.41	9109.3
6071	9251.7	9083.7
1873	6042.9	6644.3
2009	8903.2	4212.3
80	7015.9	5761.3
6131	4164.5	8627.8
2352	2732	9789.2
2470	2663.9	5365.7
1411	7000.8	607.08
1170	2272.5	4457.2
3415	376.14	8224.9
2540	9325.3	372.48
918	6431.6	4407.3
839	610.34	2020.2
1210	9345.2	3785.9
528	4403.9	3665.7
8064	6006.7	7440.3
2769	3789.6	3035.6
4889	7315.2	8479.4
3986	4855.2	341.04
1	7610.3	8028.5
2486	7471.2	7027.2
9819	5182.2	8751.7
500	4350.6	7982.2
5395	4624.9	3908.7
925	9837.4	2548.4
34	9741.9	6873.4
2249	2725.9	7884.3
4250	6446.1	5292
3121	2304.7	8298.3
6078	1737.2	11.948
1	8645.7	3336.1
1754	7155.3	4979.5
2272	5353.8	6759
3784	8125.9	3218.1
4086	2745.4	9912.4
2531	2882.1	6807.6
4322	4917.3	1001.7
688	9809	7937.1
7055	6598.5	8151.2
5543	8886.1	6714.6
8447	5209.2	3878.6
4659	5540.9	2516.5
154	6371.2	2662.6
2431	12.08	6939.8
6126	6853.1	1222.2
1079	57.206	4054.7
426	4636.1	8491.5
485	1334.9	5974.1
1677	9148.5	6559.2
3749	6878.4	9617.1
7159	5673.1	198.38
43	9058.9	1525.6
3860	9879.5	7500.6
4653	7908.6	6740.5
1059	4587.2	776.17
6859	7063.8	7340.4
394	1502.8	9001.7
4304	9114.9	3711.8
4136	4699	7583.1
9528	3783.6	6516.7
555	1489.8	2626
780	9082.3	2156.1
6100	7298.8	2775.9
2107	6844.5	5595
238	9193.9	6649.4
9196	8772.7	1023.4
6048	8045.9	7342.8
4335	9604.5	8226.7
1510	2416.4	4615.6
8398	7639.3	9674.2
69	6400	8159.1
497	874.52	4468.3
5083	3615.3	1325.1
9	7243.4	3448.8
5479	2058	6279
3184	5233.8	5435.8
8597	4067.5	3621.1
2470	6633.7	5603.2
1783	7180.5	5004.1
4101	869.1	1797.6
5659	6640.4	4505.5
229	1303.6	870.45
7176	7287	2421.5
8537	3341.6	1101.2
2545	6081.5	397.85
9100	4992.9	688.07
9625	9368.4	7819.3
6120	7963.5	9042.1
48	9242.2	8665.7
3754	7106	5658.4
3472	5977.9	5548.8
6427	9847.4	6717.1
110	433.08	6551.3
3417	8299.2	8590.9
6918	3750.4	5698.1
222	4279.3	7950.5
867	7141.7	6953.2
810	6908.1	7177.5
722	1471.7	8492.1
336	9967.3	9137.7
4120	9115.6	3659.7
9176	1736.2	5750.6
3029	6892.4	6050.7
9529	2379.1	7375.1
114	8117.2	4073.5
68	5119.2	8510.8
8207	4047.7	5080.4
164	7121.3	9158.4
1434	1605.5	7139.3
6065	3010.8	1987.9
854	3120.3	9350.6
7528	3672.1	2162.2
9262	252.34	8725.3
6415	2377.8	195.52
5970	9300.7	8631.6
118	1653.7	9806.1
1459	5364.4	1336.2
9425	1021.1	5563.3
251	6918.4	2497.9
4307	949.5	7489.2
5565	8990.9	455.41
6446	9576.4	5964.5
4688	4422.2	4017.4
2775	7625.1	2001.1
9878	2191	9978.2
4312	9959.5	426.96
1507	5232.3	7306
6229	920.83	2380.6
2607	3477.2	146.52
9933	3953.7	671.26
6151	4960.5	2800.2
4488	7837.3	8384.9
2319	3176.4	4603.8
4713	5986.1	7167.4
274	6848.6	2468.8
8515	8729	6036.6
67	7202.9	8912.1
1673	3876.1	141.01
1161	1818.4	4007.1
7192	7291.1	2441
1393	6906.8	3023.8
4745	1676.1	1335.2
1466	9839.6	1621.7
7522	3644.7	2386.5
148	3055.1	1666.4
1208	5694.7	7422.6
3006	9549.3	1384.7
5867	3069.7	4397.4
4139	8771.8	3672.1
7942	4158.7	1112.5
102	967.62	6782.8
74	3812.2	5667.3
7783	8750.6	2645.1
3955	86.085	3026.2
611	2423.8	6770.5
2775	9267.9	644.41
821	7366.6	3414.7
3042	8022.6	6024.5
4303	9943.9	3566.3
9477	9433.4	8756.3
1474	1709	7798.9
687	8869.8	6367.2
1224	8896	727.83
1825	3949.6	923
9740	6882.9	5113.4
2086	4454.2	1776.5
780	8272.2	6497.9
1322	8794.3	9174.9
900	4927.3	5767.8
424	1634.7	6000.9
7434	3578.8	2602
8106	4629	2108.6
4381	530.06	6517.8
4138	5911.7	5857.8
2838	1390	3981.9
7204	5999.1	3395.9
6175	8553.3	6159.3
4853	7410.7	6566.3
6923	3978.7	8813.9
698	3289.7	8923.3
1988	7083.8	2942.2
4925	987.9	5257
1022	8259.1	6096.5
6506	363.74	6735.2
1206	4697.4	6720.8
748	5381.7	3309.6
5692	9397.6	8021
6767	2204.3	4610.8
10	581.14	6916.8
4386	5852.9	2911
5882	5561.8	1394.6
4324	8233.2	1160.7
6485	5995.5	5100.8
6177	8502.6	6106.4
1059	7338.7	2074
772	242.87	6578.8
3748	8756.2	8753.8
2713	3747	4017
5151	9468.8	4572.4
8749	7360.1	8749.8
3761	9416.1	1135.8
8798	8023	6725.8
2447	6655.1	361.64
458	3698.9	8642.7
2532	5302	2070
2795	6982.7	7280.9
5501	3990.1	2881.3
1403	688.07	3232.6
9887	959.06	5803.3
2850	7271.8	2301.1
5523	7040.5	1943.9
1703	3203.6	5529.3
6595	4943.3	1016.8
4335	4280.2	4087.9
8624	6733.2	3652.8
3741	1713.6	4565.2
1389	7322	246.51
570	4641.3	8221.1
402	16.244	751.34
37	7288.3	9465.3
1169	6822.1	9234.6
9895	6156.1	1974.3
8176	6317.9	7150.8
57	4503.8	2521
849	6910.3	3536.3
14	4090.1	2362.6
6850	6577.3	9837.1
263	5947.7	2772.5
5351	3046.1	8075
1944	4382.5	5749.4
5689	6034.3	3489
820	7726	5303.6
1315	4936.5	8602.5
1967	9142.1	3706.2
1134	1771.2	7366.7
2290	4242.7	9309.4
79	2526.1	1604.2
758	3538.7	1260.5
144	2734.2	6932.3
2471	2699.8	8752.4
71	1098.2	551.84
5597	738.71	9848.3
421	4298.2	4437.2
46	5667.9	778.7
2428	1848.8	1231.4
227	7886.1	310.98
4765	7443.8	6017.1
5124	5169.2	2404.8
931	7370.8	8792
2076	9422.9	8334.6
9006	6458.8	4918.9
17	9283.4	2016.1
6315	4263.2	8327.2
2049	3630.9	70.884
2666	8343.9	2906.5
1976	4516.1	9354.2
8088	876.92	1660.3
38	6366	756.24
6063	1033.9	7991.5
6527	2053.4	3650.4
300	7113.4	275.13
2593	338.26	6529.4
9715	9601.5	9530.4
3696	2526	59.899
7252	4839.7	7216.8
961	5867.4	5769.9
1024	5575.4	9620.4
573	7701.9	3559
285	9176	8428.9
109	3226	8587
8445	5192.7	3931.5
3798	8179.5	3278.1
6763	7869.6	8011.8
8004	3695.5	8106.5
169	330.01	8328
2290	7353.1	6380
6094	9551.2	7177.3
484	7613	3504.7
2475	3790.5	8111.2
6385	940.95	4656.8
2331	6539.3	1556.4
5727	18.886	1977.4
1201	7431.4	7776.6
2131	9917.4	2030.7
1529	6218.9	8503.2
4561	3883	3553.2
1582	4652.2	7731.4
9637	1630.1	1782.8
2387	3727.5	8144.6
2395	2413.2	9910.2
4484	6598.3	372.01
9121	9332.8	4969.9
2276	1094	6787.7
5174	5971.4	4738.6
5184	767.48	8356.4
3169	1539.4	6923.3
4733	7040.1	2602.4
645	8578.2	3279
4	7323.2	1624.9
3860	4313.9	3954.3
808	6312.5	6074.9
292	3325.7	4399
732	329.55	3248.1
351	6204.2	5994
880	9014.7	9387.2
1633	8980.4	4778.6
2121	4752	9910.2
1	6182.8	551.78
2311	647.99	3180.7
2425	4076.2	330.3
8303	7648.1	3421
3680	2566.5	89.2
5307	744.7	3193.3
9208	1297.4	5043.2
1853	1466	5564.7
267	424.42	1279
415	986.68	7611.8
4305	964.85	7465.7
4441	35.347	2232.9
3112	2698.5	5178.3
507	1581.1	4825.5
2594	6738.6	7283.5
1981	6528.7	204.67
9320	9136.6	9388.5
4765	3.41	1989.2
5736	220.22	4097.6
4744	1713.5	1308.2
2565	3394.2	3393.9
1567	1949.1	6022
3188	1575.7	2509.7
59	4972.2	2204.5
2161	5417.3	3593.2
251	9166.6	6630.5
312	9306.5	176.4
2943	7512.1	7702.9
3007	9550	1368.2
3697	8690.6	1157.3
7032	4797.8	8501.6
488	7654.8	3528.6
9316	8290.8	2873.5
5350	396.48	954.09
2845	4187.9	314.02
2954	9411.8	1394.3
2300	2479.3	1450.4
4305	2470.9	7931
842	3533.5	1202.1
261	1939.3	1450.8
8535	4711	885.62
518	3877.1	7693.4
2390	5239.3	1517.9
6011	1324.1	2631.8
657	7625.9	9696
136	384.45	3690.3
528	1482.6	5052.2
306	883.8	7462.5
7269	3838.9	9576.7
3439	7208.6	721.68
2001	362.34	4988
4188	2741.1	1005.3
4241	3067.7	2391.1
689	5762.6	2713
5394	7813.3	2448.4
4283	9288.5	9637
1933	5541.5	6088.1
390	7945.9	2881.2
1787	5004.2	5146.7
9616	5372.8	3407.9
4073	4688.4	1090
6503	3833.1	925.89
8997	2928.2	6611.6
6482	5875.8	8464.5
5048	5421.6	5691.7
1	7611.5	2631.5
8708	1500.9	7698.7
6599	9637.1	7703.3
1740	9785.5	7260.9
9700	1860.2	4548.4
7695	1761.8	3125
37	6317.9	723.57
9622	8237.3	2985
6741	1366.9	1575.7
2210	4290.5	7493.1
6375	3551.2	223.03
1720	827.88	8673.5
4605	5478	7755.4
746	1381.8	3097
1587	1673.9	6583.3
7186	9278.6	2850.6
1762	7480.3	977.88
9072	1228.3	5061.1
4885	7549	5445.5
824	2140.6	4398.6
1677	1730.4	7389.4
1141	8784	3016.5
9556	9939.3	2277.4
326	5842.5	4622.1
3136	671.94	1482.6
1812	7674.3	8093.6
1161	2074.1	2930.7
5895	5203.6	7325
3875	6909.7	8982
8351	1601	2847.2
690	6105.9	8300.3
2756	5955.6	7728.2
3576	2186.6	2507.7
1299	5752.7	1270.7
6790	1123.5	9751.4
4874	2341	2127.2
8	6214.5	549.38
599	5159.1	6965.6
4133	4618.2	7498.4
28	1659.3	2855.9
4	4517.9	7382.3
848	4239.8	9891.7
1962	1686.9	4223.6
2053	5763.2	3295.2
8595	3386.9	2673.3
644	4273.2	8238.8
7341	6472.3	1693.9
5058	4258	7423.1
1272	2414.9	5393.7
86	8402.8	7512
7070	3558.7	9619.9
7267	6375.9	32.777
479	3175.8	2202.6
189	1763	9214.9
2362	6000.2	8749.9
2440	9481.6	1165
4405	9990	1697.4
9079	4887.6	2044.1
2113	4436.1	3670.6
6770	6892.9	205.72
5891	4176.8	6690.3
1340	4422.7	8341.5
8998	2952.8	6621.4
9449	8839.5	367.47
2063	2643.9	6065.1
1146	8687.9	9318.1
168	7772.2	3999.7
1418	728.78	6573.6
1104	2089.1	7886.3
5296	4023.6	7269.3
7444	689.81	3694.4
2561	1278.9	1154.7
219	4255.7	7949.6
194	8575.2	9173.8
83	3716.8	7565.1
16	4905.3	5442.9
224	6521.9	8526.5
2066	4596.5	3335.9
3070	3080.1	5744.3
3801	218.51	63.358
1181	1903.6	581.19
2821	5659.6	1293.6
1920	9696.8	4774.5
277	4662.1	1271.8
6075	8847.2	4663.2
548	9487.6	5137.7
4193	1448.5	7429.9
327	9179.2	5151
2788	8724.4	1153.5
165	4841.9	3975.4
2	306.87	9185.3
4555	4128.1	5749.8
1474	9855.2	1625.4
7905	6174.8	1894.2
4814	531.85	2720.3
222	8704.4	9652.1
3501	1857.5	8117.1
6863	3833.3	9340.2
5161	8755.4	4064.7
877	5824.8	5557.2
95	6390.5	893.53
9982	8930.7	4384.8
5581	6518.1	9902.3
1877	4794.9	8932
9115	1294.6	9943.7
287	2902.3	3888.3
706	3041.8	1099.4
958	187.87	1209.9
1709	2729.8	694.38
4218	1738	1526.1
152	8407.8	6792.6
6779	6668.8	1832.8
88	9828.4	7148.5
4137	1384.7	9878
241	5498.4	1463.5
4065	5647.5	1251.9
3724	1750.9	6635.9
3679	1495.6	9901
566	4741.7	1215.7
2988	7111.9	4448.2
277	1147.2	5411
4166	1280.5	5031.1
7298	4731.2	8406
1649	6531.5	2573.9
8297	2213.8	6184.9
5668	6750	4468.2
1652	426.18	6056.2
8330	7678.1	3430.1
8211	1044	5238.2
278	8988.5	2184.5
5595	8170.2	5279.2
9720	5809.8	5278.9
2420	5992.1	6627.3
29	4241.5	2137.2
3113	4729	5839.2
1193	5821.7	4015.5
4956	3606.2	3303
2688	229.14	7967
1386	8018.4	4088.6
3	6548.8	4711.8
2856	4277.3	332.38
3750	1742.6	6550.7
906	8481.2	1827.5
2041	5338.5	6727.2
3715	2296.7	1502.9
1269	3598.9	7675.8
2427	7276.6	9794.9
2425	4288	9425.9
415	3247.8	6017.9
7000	8476.5	9386.5
1176	6344.9	1002.7
2287	7701.3	2660.9
2163	3676.9	4945.7
7371	594.96	3633
647	5901.4	8479.4
280	6810.9	7088.3
640	1883.4	4506.2
1746	7598.5	5545.8
121	5940.2	1267.3
39	2844.6	5655.1
1270	8080.4	198.5
116	3424.2	7026.2
631	165.7	3168.5
380	1071	7178.4
4253	9971.5	442.61
4548	9640.1	3515.6
663	9018.6	5720.3
152	6455.2	2666.8
1905	9163.6	4869.8
1527	3118.9	705.61
7316	8573.1	8776.8
7160	4093.4	5913.4
1971	4180	3612.6
216	6773.8	6919.2
707	4962.4	7372
6694	389.03	2304.1
1654	416.61	6049.2
4379	4619.4	9765.1
3200	3824.2	7347.3
787	4192.5	3627.9
1078	5314.2	6893.1
270	7942.3	7522.6
857	118.51	1942.6
9082	1880.5	8634.8
62	7224.3	8890.6
2054	7709.9	6034.8
5533	8885.2	6695.7
7186	1184.4	8597.3
2507	5090.5	985.41
4146	5311.8	8118.8
1543	8696.3	2710.6
1	5724	3333.1
2030	8556.5	1600.9
1175	4254	1191.5
1171	2254.1	4449.7
2793	1152.6	6835.4
3009	8525.6	9639.4
6984	8690.4	5932.9
3728	9631.8	2562.7
6	9852.9	5376.6
6918	4354.7	4397.6
5948	7273.8	8599.1
1330	5530.7	6202.4
6296	6885.8	848.97
5394	360.96	3010
39	9919.3	8141.3
9073	4040.7	3867.6
9619	728.08	9925.5
1208	4326.6	3913.2
15	9103.6	8122.4
2612	4653.2	9221
3213	3775.1	7340.3
1685	6158.1	1743
1742	9470.5	8487.3
1582	3927.3	3120.3
1976	56.08	6102.3
5312	9270	313.2
5947	6239.5	9327.8
7214	6360	9475.2
3653	8779.8	9764.7
4994	2335.6	2208.4
3303	6975.8	5527.6
133	36.641	8804.6
5536	760.22	9864.2
9173	8801.6	1060.1
3532	4634.4	6204.4
2680	7204	4808.9
54	5025.1	2164.9
867	4782.9	1454.3
564	5392.1	182.14
95	2821	1644
880	4751.8	1509.8
3009	6270.8	6814
4647	7143.2	7040.1
4236	6282.4	5322.5
5771	3110.5	4367.3
5876	4080.3	9457
1855	862.74	8242.6
6814	4201.6	5947
2389	4578.9	1816.8
1	728.44	768.48
1836	3419.8	2206.8
2486	1651.3	8470.1
1610	4096.6	6936.5
9644	743.26	9912.8
591	1989.5	217.16
1702	8949.3	8315.5
3895	8271.7	7634
6643	4320.7	1424.1
2155	4438.5	2587.1
316	7154	4443
3120	3657.8	1980.4
813	2464.9	8610.3
2547	1542.1	6741.1
1672	60.944	4283.6
1298	7143.5	9197.9
2868	6997.1	9916
1883	7499.5	7704.5
1581	7070	5580.3
2997	8710.5	3402.3
6958	6209.4	1200.2
1527	432.07	9429.7
101	5003	9409.8
34	6670.3	9691.1
1993	2229.4	9530
821	6274.2	1791.3
24	792.62	1694.8
5607	731.25	9923.8
4794	9582.1	5899.3
1228	95.904	9603.7
7166	1257.5	5031.3
2561	428.91	8402.2
5380	5593.6	9141.5
1782	7187.1	4965.2
1976	6422.6	9328.3
3748	1207.2	7800.7
1891	400.6	1727.1
63	4723.6	7188.3
1174	7158.4	4928.1
1278	7959.3	2691.6
6529	8239.2	8564.1
4051	3901	6284.3
296	8150	6436.9
9419	4661.6	5567.6
44	7334.1	8729.1
928	4953.7	7755.5
4998	5440.7	8725.7
778	2897.2	5050.3
3257	984.17	1838.9
6143	3642.4	723.98
152	3560.8	2865.3
32	4441.7	177.88
2968	8325.3	3050.3
7316	1016.4	9365.9
208	7791	456.13
3761	3105	4990
5848	9468.1	1892.3
154	757.88	3610.7
5872	4098.6	9462.3
9233	6107.5	1682
5887	5566	1405.5
9638	5296.2	2035.7
299	8047.4	5383
274	3508.5	7035.9
9141	6658.3	9922.2
1298	8524.2	1275.5
3640	1151.3	636.67
9427	1006.3	5601.5
5920	8692.3	3864.1
5932	6375.2	7177.9
158	1445.6	8480.1
9296	4042.8	2278.2
4795	9600.4	5796.3
42	6243.8	788.91
10	5682.2	3205.8
727	8651.8	1673.1
4816	399.24	2418.9
1748	2441.4	3647.3
4443	9910.9	5693.7
1644	3615.3	5159.9
4126	4987.7	3825.1
6001	6486.3	8962.4
1657	8925.1	7073.5
1485	5262.5	7271.9
5393	9923.9	5842.7
651	5754.7	1710.3
129	2239.9	4826.2
9775	2372.3	3310.8
1271	7552.9	9739.7
609	865.28	1903.3
605	7877.9	4217.2
978	8127.6	6755.2
3134	5743.6	1926.7
3566	6969.4	8711.9
2500	2707.5	647.84
7217	7607.8	7153
1778	8256	6519.5
4928	7232.4	6745.5
2630	3532.5	5696.5
96	2532.1	6379.7
8461	4410.5	7774.4
4240	6307.2	442.49
5856	294.78	6115.8
4888	7262.6	8436.9
4079	2819.9	9886.3
1	4102.4	8383.2
1307	6173.4	9328.1
6110	9940.4	9640.9
2972	7398.7	5078
4560	4210.2	5639.8
2	9360.5	8106.5
4207	1101.4	6248.7
9119	9375.4	4903.3
1678	9914.3	1586
7672	8890.5	7265.1
2097	3866	3375.2
731	7813.9	7368.9
8379	3281.1	2995.7
3330	7334.9	6768.4
104	2290.4	4925.6
433	1490.3	1615.4
1276	7646.7	8028.6
381	7370.7	3268.7
641	8658.2	2885.2
4633	5856.9	6119.5
8072	7214.3	649.75
571	3939.2	7647.4
7419	2618	5879.3
4991	9648	9265.7
63	5314.7	6326.3
200	3613.3	9648.9
425	1501.7	1676.4
640	3165.2	1022.4
2643	7231.6	4725.6
8914	7260.7	1199.4
1840	7433.2	499.23
1208	4649	379.95
157	7348.2	5937.1
2229	8479.1	4308.8
4096	965.33	8190.8
11	5834.1	3856.3
2187	3869.1	406.97
6132	9849.9	764.53
8572	531.97	324.86
1558	4636.8	7749.6
7364	274.49	8115.6
528	2998.7	4426.5
3064	1663.5	4558
2673	6970	598.6
52	8191.2	3812.1
3299	6439.2	1442.7
4366	4877.8	6028
5170	1280.8	8846.7
6151	4331.5	3382.8
1854	1691.7	7785.5
7656	9595.7	1003
1951	9287.6	2840.6
810	4718.7	8484.1
2253	944.46	8275.3
30	9641.8	7010.2
4669	564.66	7098.9
5572	122.75	7316
5949	6789.6	5256.4
3996	799.43	3601
9942	7034.9	6829.1
3760	9713.7	3946.9
178	1522	6381.9
6	9101	7230.2
6110	1716.7	668.53
2193	6704	1228.4
215	9332.3	1016
1234	2360	1703.7
6128	2690	503.85
5309	754.64	9935.6
1157	7109.5	1982.2
6485	6113	9496.8
1059	597.02	7729.4
8134	4964.6	4188.8
1371	8776	7829
2806	4856	1067.5
2068	580.59	3666
466	7726.6	5319.8
4236	3229.5	3624.2
1359	2240.8	4579.7
3168	3744.3	4657.6
8749	9524.8	2339.4
5902	7986.2	9219.9
5435	476.61	952.03
423	4616.8	8423.1
188	6879.2	7539.7
1784	1282.7	1327.9
7503	6477.7	5868.5
1373	9249.9	2150.7
692	3544.5	1391
67	382.54	5474.8
578	5607.1	1451.3
131	4796.8	2034
6082	977.92	8246.7
174	9872.5	2078
4852	3646	1007.2
2222	2764.9	5504.4
5551	740.3	9905.4
3863	9877.7	7528
2032	8683.3	8131.5
225	1966.7	1434.5
317	4162.5	5349.2
4015	1264.2	5012.5
9690	2256.4	5074.9
3749	549.27	7359.4
7539	2483.2	1249.4
221	945.66	6017.3
3932	6918	1064.8
6182	9175.7	207.11
433	7599.8	1248
9269	9880.3	9055.8
2181	5776.2	4420.8
7214	8540.1	7021.6
6568	7401.3	6174.9
6911	766.61	4721.9
170	4046.9	928.61
3939	5529	7055.7
137	1916.5	9073.1
814	392.24	220.99
4270	8816.8	9309.6
3959	6121.3	2552.6
42	7254	8896.3
94	8435.2	7496.7
1190	4607.9	2063
4645	5764.9	4815.5
6206	6960.1	8276.7
2482	2369.2	8580.1
7333	6314.8	136.38
5493	8872.4	6713.4
75	2218.7	7172.1
3484	8920	7347.7
422	2911.9	6462.3
7299	5488.6	5077.4
2220	5091.6	5768.9
7061	6495.1	3530
1080	3698.9	5069.9
5831	5484.3	6042.8
538	826.31	8159.3
7354	6464.8	1632.7
23	1187.8	7550.8
5685	3076.1	8210.4
2045	8059	2297.3
2772	2916.7	2736.9
2885	2261.3	8547.6
159	6215.9	552.66
42	4922	9697.1
7178	7360.7	2411.5
184	385.93	1213.1
1870	2388	9563.3
2954	1007.5	9635.5
1983	8579.9	9956.2
286	7889.6	2096.9
9294	8323.1	7134.9
1635	3028.1	3599.4
2292	1935.6	6235
5235	3927.3	5434.5
108	6820.7	6316.5
470	8378	2762.6
2792	2892	6208.9
6803	116.43	463.92
5943	7854.3	6762.1
1864	9132	976.26
1286	3521.4	1243.5
2831	5337.5	9047.6
122	7295.7	3651.6
1541	6926.7	3764.7
4915	6495.4	5874.9
985	706.77	1023.7
4712	3189.4	3277.4
1523	5105.1	3185.4
5318	1574.8	4276.1
1189	8065.7	2052.1
6326	8479	1911.7
3167	708.55	9894.6
2470	4464.9	476.07
2976	3347.8	656.42
4224	3471.1	2507.7
1218	5687.9	7507.5
38	4391.9	200.96
2395	5893.6	768.77
3118	588.45	337.15
8533	8626.7	2212.8
2035	3093	8158.6
131	1177	4824.6
142	765.18	5286.7
5307	2866.8	1536.4
226	1221.8	897.39
2555	2549.1	8039
3054	1341.2	4235.5
359	3687.2	2330.6
375	4092.1	4137.6
2719	6712.9	7652.5
4738	5509.9	3387
1927	2269.8	2467
1711	1778.2	1050.4
7249	3898.1	7627
3735	8990.5	912.87
1815	8150.8	6091
5256	1665.7	9725.9
2433	8647.5	7104.3
8518	4121.8	2187
7214	7182.3	4268.9
858	7667.3	7234.8
6044	7880.1	3714.1
4436	5147	7295.5
7215	9750.3	2603.9
541	2716.3	1667
8107	3505.1	4076.3
5920	1675.1	2862.8
69	2231.6	1730.2
1159	1203.6	6768.2
2797	2901.6	6192.5
3280	6350.8	1388.2
8326	8419.4	9930.4
1832	1887.1	5836.7
2569	2372.7	9812.6
25	9107.3	3004.1
715	3445.3	4789.5
1541	5108.3	9161.2
3204	5488.6	6823.5
75	7223.9	3414.2
53	8296.9	2787.2
817	5975	4654.9
4313	426.03	3566.2
2846	6900.3	528.48
710	148.82	2779.9
3364	3150.8	8253.9
240	8258.4	1164.6
75	8932.3	1122.3
36	9667	3825
5894	5678.8	5122.2
6313	3881	7361.2
7283	8657.6	8762.2
29	4814.2	4626.3
7362	218	8147.6
6644	9648.5	7673.2
74	2176.6	26.646
849	9892.7	8890.9
1388	8527.6	1533.7
160	3261.7	8609.7
7309	1072.8	9294.8
5595	5142.8	1303.3
396	2680.1	5862
121	7129.3	4857
5272	941.36	2504.4
4914	3736.5	1816.7
1825	4727.2	9232.7
460	3653.7	8619.8
7	9534	2788.6
3094	5149.3	2161.2
2204	6738.2	8747.7
3625	4895.6	758.39
4793	4447.4	181.61
6205	6598.8	6760.2
455	8439.7	8542.4
2821	5617.1	8027.7
746	4585.7	1696.1
978	9454.1	16.858
4030	9218.9	335.88
1327	6104.9	732.65
955	4554.9	7710.6
2398	6732.3	7404.3
504	5947.5	6329.7
8562	8668.7	6055.2
4333	2778	3290.8
435	7457.7	5235.3
4080	8440.1	6006.6
3472	1079.3	5962.1
2139	9194.5	4520.2
2538	4499	9294.6
7638	2910.1	9751.9
2019	6661.5	9973.8
3341	7883.8	4633.9
3508	2853.9	3983.7
2539	7741.1	336.2
7041	5911.4	1688.8
98	2531.6	6495.7
56	1641.4	9899.1
694	490.22	6252
2280	4742.2	2031.2
1190	8958	1510.4
3259	8672	2241.6
2035	1343.3	5556.7
5613	3958	4941.9
6256	5107.5	4272.6
647	6179.5	437.39
7644	9722.9	4884
2820	1101.1	8811.2
3787	2293.3	7507.2
9240	198.59	276.45
6194	3348.7	4277
618	2154.9	3088.6
1661	9832.3	1665
1265	8077.7	166.35
7271	5516.5	5069.7
3786	2946	365.09
9654	9248.4	1647.4
4842	2320.2	2063.3
2392	4111.3	7614.2
1988	4595.1	1086
1	1921.5	7985.6
3673	5109.1	6401.3
122	3714.9	5133.3
5540	726.17	9908.2
72	181.23	7717
41	3241.7	5839.4
4398	7017.3	1574.3
2436	3775.2	8084.5
576	3740.2	8613.9
7280	4368.5	9909
157	3247.4	8638.1
3748	8120.5	6154.4
7230	3418.3	8548.5
284	2410.1	3245.2
350	1419.6	6457.6
213	5275.2	5673
359	8003.2	4467.3
1205	2270.4	213
7218	5505.6	5097
2426	7113.8	7470.6
6696	8106	6046.2
200	6035.6	1586
1704	1737.1	1009.4
3649	201.18	5463
1722	2874.1	2213.7
3067	1419.1	3976.5
671	2857.6	4500.6
947	5074.6	1584.9
3890	9851.3	3165.9
4302	1066.9	6420.8
3822	3515.2	5120.7
3967	7158.9	9990.8
1976	133.21	4811
3391	1063.5	431.53
3136	1594.5	3553.6
5149	9458.6	4694
1268	8507.8	3916.2
2127	7558.2	9082.3
875	4753.3	1522.5
4729	8285.3	6193.2
64	2778.5	499.56
2479	7831.6	2280.3
6184	9577.7	7302.2
8223	8704.4	5990.1
907	4959.8	5770.2
8444	6925.9	7791.1
7371	2156.4	1256.8
4266	6680.5	875.82
4504	4170.9	1369.3
3810	2569	9547.6
2870	7306.8	2264.3
416	6070.8	2620.9
2181	1346	545.26
4929	4823.7	4958.8
7729	3303.1	8379.3
812	716.63	43.095
3755	8187.9	3209.4
622	9158.6	6164.5
2408	6663.5	420.35
4797	6277	549.76
395	139.53	3426.5
4686	5474.8	3904.8
7204	7299.3	2464.9
5488	4781.4	1745.1
6974	1573.4	9716.7
2858	1270.7	9238.7
5783	9741.6	3085
1565	8260.5	2539.1
2031	2614.1	6080.5
2761	9862.1	9032
7267	7842.6	5417.2
2800	2882	6204.4
1754	1639.8	5502.4
1083	2996.1	4595.5
1359	7145.2	1983.3
4733	177.71	8477.8
2293	7769.1	2677.8
1854	1573.6	5536.9
7055	4135.4	3189.1
6480	7673.9	9213.5
1545	9159.4	6847.2
3262	5342	287.76
1459	9026.5	8056.3
366	8088.2	4432.7
3960	3231.6	8922.1
9362	3311	5839.6
1832	5610	1439.3
389	4328	8743.3
43	2216.5	6958
1132	7160.5	1941.8
355	6372	1560.8
125	2548.1	6404.2
308	6823.9	2607
70	1242.6	6985.8
523	5697.1	4433
15	1208.9	7588.3
3713	4474	9446.3
5881	8998.8	563.71
612	7164.4	3422.1
190	5244.3	5647.2
3040	846.95	4674.9
4596	5184.8	5202.2
2057	7683.3	6007.5
441	776.4	5560.8
1417	6559.4	3393.8
1358	8345.7	396.6
1	6481.6	9616.7
472	5380	1923.6
1312	4051.2	3755.5
2676	3956.3	6186.3
8100	940.56	6945.5
630	3301.7	7907.3
1830	349.19	6562.7
6801	5617.8	3447.5
6296	5376.7	9024.9
73	2535.7	967.96
1387	4625	1737.6
3162	3771.4	4648.2
7498	8772.9	6074.5
5394	8621.9	922.1
8443	6231	3444.8
8105	8893.3	209.8
872	472.29	3417.7
753	6831.2	3081.8
30	7612.8	3348.3
6237	9159.6	7409.3
7110	4105.6	6438.1
4485	7539.7	3389.1
3398	8334.8	3409.9
186	3032.9	7719.4
4589	7810.6	4028.7
5531	9191	9091.9
592	9865.5	349.05
620	6091.3	903.56
1490	9839.6	2449.8
1578	4692.4	7752.5
3731	1670.7	6599.3
351	5336.1	7542.2
8651	5748.5	8581.4
2291	7322.4	6469.9
3850	5087.7	594.1
5244	6546.1	8378.4
2352	4299.1	1197
4947	8080.4	1784
7060	3740.9	5183.8
66	8411.6	2443.9
9229	3284.8	5059.9
1253	2299.9	6925.8
5573	2818.1	3706
2982	1276.4	1145.8
6428	9082.7	8163.8
2683	6606.2	9.9123
8037	8024	789.59
571	2939.2	3897.6
[truncated: 5,213 more rows]
