# Supplementary material for: Verifying molecular clusters by 2-color localization microscopy and significance testing
Source: Sci Rep. 2020 Mar 6;10:4230. doi: 10.1038/s41598-020-60976-6 (PMC7060173; doi:10.1038/s41598-020-60976-6)
Supplement: Supplementary file 2 — Supplementary Information2. [file 41598_2020_60976_MOESM2_ESM.zip › 2-CLASTA-master/Simulations_testdata/random/locs_labelB/random_results_sim_4_locsB.csv]

frame	x	y
75	2729.6	9503.3
15	7301.1	8524.8
9191	8644.4	943.91
1216	8269.5	6515.2
6527	2364.9	6109.1
880	6428.5	8552.2
4424	2907.4	6305.3
5188	8077.2	9428.9
261	8395.9	6921.8
9243	8370.1	8015
7243	9053.1	5631.9
1699	2415.4	5989
9424	9350.9	553.69
3732	3893.6	4902
320	9833.1	8226.6
2393	8780.5	8816.2
2869	1894.2	9855
1553	6395.8	7688.2
6748	5564.1	6049.9
8565	6205.6	4665
9789	7455.6	4983.7
2941	53.074	1671.6
2425	4226.9	2924.6
327	7810.8	6892.5
7453	8365.6	23.102
1705	9863.6	6563.1
3377	8333.5	217.28
441	9538.5	5177.6
5026	5916	7356.5
6940	2159.6	7702.7
2041	3583	9864.9
445	9528.9	5187.8
7707	4460	4282.3
2985	1266.1	9398.2
4746	666.81	603.83
580	6933.9	1163.8
59	798.15	1712.4
2287	8170.2	6949.4
9212	7556	3934.9
643	7016.1	1878.7
14	1841.1	7368.5
561	8744.1	876.43
9005	7485.9	6825.7
1562	7768	1282.3
1497	1964.2	9124.7
5371	5947.2	2813.2
1108	5034.3	6251.2
4533	1072.6	4684.3
3536	200.07	981.9
2308	4218.9	3897.8
69	8407.4	2146.6
3053	8082.6	9900.4
1346	3262.2	7316.6
5858	8909.1	1627
9195	1439.2	2882.6
5170	5008.1	1730.8
3522	7107	5750.6
5923	1391.4	7041.9
4910	7531.8	6012.8
685	9279.7	3724.2
1170	284	4683.9
4318	2394.9	3037.7
8433	5761.5	374.39
177	1763.1	5337.8
1550	7927.1	291.12
4008	1597.7	5702.6
9425	7066.6	2099.8
3004	1344.6	6834.3
9737	3337.4	7811.2
200	9202.4	8043.9
641	309.63	1527.2
3259	1389.8	4229.9
2077	9685.1	1443.4
93	2552.1	2337.7
5214	2502.5	9892.2
1655	8339.9	5607.3
9173	9389.4	2384.9
8370	168.58	7731.1
7798	8943.8	729
2890	387.44	6688.5
4423	8029.4	9336.6
5193	8059.6	9425.9
4040	1256.6	2177.2
2	1833.9	8285.4
3447	2855.7	2750.5
6010	3192.2	6713.8
2081	9720.4	1465.3
7068	4352.1	7837
6269	1550.1	4478.3
886	9648	740.78
7211	9964.5	4541.1
9005	2868.3	1668.5
582	5220	531.84
4932	1217.9	7583.4
2030	1747.9	6230.9
2210	7823.3	4654.1
4950	1258.5	7592.6
5	8839.7	7724.6
3379	4135.9	6049.2
266	3156	5595.6
5502	6998.2	4307.4
1945	2949.9	7810.6
140	9016.7	9356.3
7208	6050.6	7153.4
5155	5963.7	7806.1
6906	3555.5	5723.9
1708	6719.4	5282.3
8997	6086.4	4125
8226	2974.8	5697.8
1867	6137.3	8197.5
1165	1528.2	7904.5
1825	9384.8	1274.8
2816	7592.9	7393.6
4968	1434.3	1507.1
1278	9724.2	9313.7
57	209.32	2104.8
7335	9016.9	8509
4844	5075.3	8588.2
538	5629.7	1756.1
9780	8070.4	9404.3
7	6364.1	6394
2897	2078.1	7971.4
6004	2462.3	1065.4
4188	8057.9	9158.8
1747	2245.8	6799.8
5479	1351.3	3829.6
7806	7058.4	2734
1	9647.8	6605.3
1	1361.6	1244.8
3750	1414.1	475.05
5752	9490.3	4351.8
6147	8225.2	6439.5
6450	3124.1	7192
3649	1081	1817.5
2278	1422.7	8775.9
2844	7659.3	7815.2
179	9271	8024.8
9199	8674.1	892.38
6253	2022.5	226.19
6642	7266.2	8002.8
2048	5841.2	4853.8
1430	3883.7	5303.9
140	2232.5	6673.9
640	9794.2	3943.2
707	6630.4	6114.7
121	6709.4	6045.5
418	7390.3	2802
1129	5929	686.22
1969	2042.4	5162.4
6175	3996.5	8327.7
4081	6159.6	6463.8
1564	1717.6	5688.3
9780	2898.7	9428.2
1063	4173.2	4761.9
131	3459.7	9464.5
1371	1416.6	1892.3
1211	8058.7	8307.2
5631	4687.8	390.09
1	1082.8	6910.5
1274	4704.8	9177.2
4892	9742.7	8351.2
724	5320.5	1670.8
5499	2298.3	1140.7
7053	9870.8	257.31
5903	3903.5	6790.5
1506	2456.1	3145.3
7214	6460.4	6594.6
5250	2578	787.81
9336	3589.1	5124.8
5704	536.89	3428.7
5544	8492.2	8306
864	3025.9	1910.8
1940	2956.9	7789
6649	1351.7	6281.9
230	4970.5	150.92
1062	6461.2	4049.7
3756	649.27	6297.4
1817	2925.9	513.97
4926	1243.2	7667.9
3652	9575	1949.7
2158	3939.4	8755.9
6868	7258.7	4719.6
423	1946.6	7906.6
2018	7096.8	7337.5
7643	3141.8	1566.7
326	5708.3	2622.7
1044	1584.7	1469.5
5886	9986.3	3618.3
1919	4602.1	7283.3
499	5889	2584.2
6039	4992.7	4156
1235	192.28	6076.5
324	4040.6	2373.6
1120	223.34	5633.4
7792	1142.7	9628.1
231	1042.6	4624.6
8577	467.22	5502.9
182	4993.8	9663.8
93	1594.3	6752.3
6468	1556	4551.2
7792	2250.2	1828.2
186	8646.2	3112.8
190	4059.5	6204.5
429	9530.5	5209.5
5675	6323.5	5312.7
5969	9541.1	6012.4
698	6981.8	9522.4
6563	2195.1	7231.9
96	6983	8032.9
2015	2943.6	85.019
4898	5701.9	8963.8
3565	890.8	6867.4
2051	7070.8	680.96
42	5663.2	9211.9
6756	3454.3	9659.8
1752	1832.7	8677.5
701	4481.7	4826.7
226	1333.1	5873.1
5675	461.22	3407.7
572	7731.7	8330.6
6652	1409	6307.7
6556	4223.4	1744.9
2840	2915	8424.1
6093	4740.2	339.88
552	3914.7	1479.7
2940	4575.8	1302.5
8979	5357.6	7908.1
740	5308.4	6541.1
1081	3775.5	2665.4
591	4031.7	9297.5
5294	9081.5	3155.2
1731	3844.4	8460.4
347	1381.2	5133.7
3459	3717.6	2191.8
953	4973.3	3195.9
1824	3001	509.89
103	2424.3	6122.4
6970	1573.2	7409.6
4008	6629.8	5080.8
3637	8319.8	5477.2
242	873.72	990.89
1177	1365.4	1315.6
9	7203.4	4552.2
1878	7542.5	5578.7
4968	1215.2	7625.6
4264	1749.9	4671
3635	1368.7	5152.9
7343	2239.8	6146.1
2641	1346.7	3619.5
1520	2437.6	7048.3
6920	1977.5	8869
9119	3588.1	5136.2
748	295.21	8297.6
433	210.94	493.77
460	9204.6	4061.6
5064	2546.6	5881.3
2277	4292.1	388.56
1498	1362	5156.9
541	7000.6	8023.5
6569	6323.1	2169.4
7053	6394	9051.1
7188	7016.8	4892
2157	4945.4	5906
8682	6826.5	1371.2
227	9435.6	6425.8
519	534.51	3619.4
890	9407	5034
1919	9692.8	1112.2
6233	5654.4	5594.5
1886	1441.3	3535.3
5946	2940.6	6875.1
5012	5064.4	8432.7
194	9222	8027.8
7836	485.04	445.52
6860	2001.9	5876.5
2180	6968.9	8196.8
6283	1566.3	4506.7
2571	5971.3	11.474
7206	4748.7	2605.7
9679	5746	2676.1
85	233.22	9891.6
2962	6520.4	3136.9
123	5515.4	8128.4
709	5197.5	496.7
5	3159.1	4568.5
1518	1906.5	4184.9
1525	9282.8	2393.6
128	5447.3	5113.7
173	1809.4	5356.2
8461	9811.6	6149.2
6658	254.69	6576.4
8517	3404	2988
944	9137.8	1295.9
8751	3924.9	8660.8
6293	4919.3	6473.2
1847	7518.7	5529.4
8787	5068.8	7718.2
1372	2919.9	8010.8
906	3895.9	1799.3
4929	1233.7	7651
2049	3014.5	9774.9
67	807.48	3332.6
7237	6497.6	8835.9
547	8147.9	4364.9
4188	9971	9808.7
6794	9377.9	4240.2
438	8981.8	2014.9
2573	1367.6	5602.6
7467	9496.1	2172.8
7220	4375.7	5482.2
5164	7421.5	8975.4
1145	8281.2	7362.9
1474	3696.6	1291.4
7522	8897.8	7221.2
7268	6222.2	6645.9
3592	5127.1	8156.7
9422	6783.8	176.91
9079	9662	778.31
1076	7564.8	711.93
9633	660.04	7668.5
590	6525.2	9358.3
9467	2499.1	4184.5
8657	438.74	9864.4
4648	3224.1	4809.3
122	6946.6	2595.8
9392	2553	9279.5
4877	9059.4	5660.4
6769	6211.5	5069.5
6560	2199	7178.9
5853	2459.7	9856.4
1302	7133.8	5052.9
9257	1650.6	2023.7
2469	2663.3	2045
6703	6249.2	5131.5
5584	4431.3	4628.3
160	2885.1	1586.1
1606	5670.3	9154.4
2094	7359.6	4058.3
1298	2182.1	7224.5
690	8694.3	1921.9
252	9360.2	7913.1
225	2256.8	8177.9
303	395.61	2902.5
3717	480.14	3410.4
4423	2923.1	6335
752	3923.7	8334.9
31	5155.9	4423.3
2588	1785	6558.8
5057	266.07	9360.6
6970	6492.4	7547.3
2127	7474	7630.6
381	7794.8	9626
670	1844.7	7588
1220	1314.1	1343
9258	748.96	5680.6
482	1667.3	7455.9
6892	3651.3	9847.2
209	6067.5	4811
852	3842.6	3344.3
1190	8213.9	522.9
1919	695.39	5594.7
912	3613.3	9288.9
2422	1661	6806.2
6095	4678.9	359.86
950	1813.8	1182
7071	9580.6	2134.4
4188	1902.1	9139.2
382	5453.4	1549.7
4328	8142.9	4092
9341	1218.4	5742.1
1339	1088.5	1607.7
3645	7781.7	2593.6
4837	5473.8	3375.2
7050	1857.6	5966.2
4961	3508	8624.3
1753	2804.9	8205.5
188	8395	7021.1
1	3164.7	1210.3
738	9106.6	8432.3
9405	1550	2444.4
1894	2300.2	7552.9
1710	6769.8	5313.5
1234	1327.5	1299.7
6441	628.1	6681.5
4983	2667.6	5315
785	1702.9	5455.3
244	1648.7	4932.6
3166	7023.6	7191.9
514	6332.4	8447.9
8329	9907.6	6576.8
9994	9581.8	8850.9
1549	8979.2	2345.4
3894	6801.6	6893.6
1399	6367.6	8317.5
1013	1501.7	6159.8
84	9427.4	6545.5
774	3575.2	8200.9
896	1357.5	6533.4
1745	7152.5	8553.5
5070	9058.3	6370.4
208	2787.6	7498.4
340	6181.2	2948.7
9187	1455.8	572.97
9339	6267.2	7412.6
2026	7485	7683.6
262	977.42	2275.7
8849	3229	2563
2287	4361.4	426.25
9989	787	3996.3
2816	629.61	5643.7
76	2738.2	9485.8
9637	6543.8	6349.2
1910	1259.5	7650.7
986	4997.9	3299.2
3473	816.74	3414.1
4551	4585.1	8580.9
5243	7688.8	1682.6
385	1327.6	1893.8
181	393.87	572.76
628	3141	1511.8
1993	2960	9673.5
1227	9322.3	4616.3
1845	5094.5	6029.4
6420	6651.3	3387.3
1473	9057.9	8953.8
9737	8102.9	8921.1
5763	523.3	3593.6
2047	8020.8	3316
1084	3393.4	5218.9
7481	126.35	6858.4
6333	3553.8	5012.5
6137	2153.5	202.09
252	3828.2	5511.3
4298	2330.4	2141.8
2209	9032.8	4026.8
3679	3769.9	5983.2
2177	8920.2	8083.4
480	1865.1	3160.2
3854	232.63	6128.6
609	2187.7	7286.8
6921	9297.1	9461.9
992	6299.2	7207.3
4964	1230.5	7599.3
4969	2066.6	4064.6
6329	9963.6	5052
2289	729	1552.4
2073	9537.4	4264.2
20	5038	3381.5
3135	943.1	5899.9
1	234.87	7005.4
5523	6702.4	3565.8
1798	6317.7	704.91
1511	9272.5	8645.2
187	9078.5	3159.1
2188	3712.2	9378.1
3304	103.21	9039.9
1580	4356.7	275.1
145	5720.8	3281.8
8235	2108.8	1785.9
1033	2172.6	3239.8
6005	4013.9	5417.8
3446	7723.3	5204.6
787	8345	8912.9
1881	4626.8	8990.4
427	8158.3	2218.1
2568	5673.8	9219.5
3819	7447.2	685.63
4920	1723.9	3478.6
1525	7980.7	1345.1
818	7578.9	8957
3471	8665	2127.7
5476	517.22	4170.8
769	5295.8	860.55
57	6257.4	7954.1
7663	109.3	2376.1
9365	971.58	7247.7
9794	3177	1622.2
4036	8446.6	9979.5
261	9636.9	7509.3
2426	4227.9	2882.2
1760	6343.5	6889.6
4689	2000.9	2224.8
3495	8806.2	4020.2
540	7355.3	1226.8
167	8790.3	2158.3
3736	5865.6	4498.2
601	1538.3	2743.5
37	7550.4	9462
8455	2460	606.17
2171	3990.6	8846.5
26	3364.6	1042
7666	4730.4	2898.6
2	6108.3	357.51
3983	8886.6	792.07
1899	1267.9	7634
6242	25.679	2174.2
1469	401.1	1229.9
992	2943.4	8366
2121	2407.1	8141.9
45	9753.3	583.95
5523	647.96	4183.1
8398	2505.7	4657.9
166	9423.9	2766.7
2791	135.66	6395.9
527	4685.6	2692.5
3689	2841.4	1571.5
5349	2609.2	8469.4
4	9630.7	6567.4
5731	3070.6	2568
2431	6350.9	1718
5855	488.09	3450.7
1202	1919.7	3500.6
318	5266	6837.2
4958	1236.3	7642.2
7721	3236.1	7349.5
6248	4553.5	1654.7
423	7874.2	2465.5
7489	4299	3618.5
4230	4399.1	9474.5
4940	2665.1	5275.4
1306	9465.8	21.816
4816	1171	4374.6
3275	9037.1	3171.1
1777	240.42	7421.6
6824	9721.9	3048.5
6793	8456.8	7812.5
6742	6180	7862.3
6839	664.42	4553.6
6450	4627	7656.4
5847	8453.3	1959.2
1841	6762.8	3014.7
4744	974.17	6830
8843	3931.3	8685.3
9105	943.22	7198.5
1428	4111.4	5710.1
1485	824.91	3467.8
2449	3165.5	2448.1
1911	1225.1	7681.3
4923	9190.3	1520.6
1287	1482.1	8319
87	7864.9	6192.8
3807	7607.5	3086
3566	9067.6	2025.2
5241	9306.7	4296.9
5583	1293.6	589.16
6033	604.62	4889.8
56	8031.1	5056.7
6440	9750.4	182.39
2300	7916.7	235.25
2019	1499	1393.3
3607	6163.4	7245.7
224	9088.4	3140.4
535	9930.1	6584.7
4686	5471.4	4666.2
844	1057.5	4283.7
8325	595.4	8392.2
4330	7183	7590.9
431	9529.9	5192.3
6948	1999.4	8455
5396	2095.4	4801.7
694	639.14	2074.8
5323	1024.7	2957.2
5130	1665.3	2916.9
3628	8010.7	9171
5398	5960.5	2774.4
416	2205.2	7705.2
9397	4187.2	9846.4
9421	6838.4	8628.6
5401	365.58	9925.8
421	5357.8	4251.3
3168	4202.5	4484.9
6738	9691.4	9720.8
4931	852.8	8336.1
2822	9257.6	9856.6
345	9134.1	8282.4
1627	9663.1	3401.4
1593	8046.9	1088.5
169	3537.5	9741
5192	6299.7	3443.6
313	1290.4	9007.5
1109	2469.9	1626.3
2177	6292.5	7182.2
3091	6096.2	7082.3
6869	5247.6	3204.6
1684	8366.1	5540.2
4188	4555.2	8207.6
3820	9534.3	2350
8225	3140	822.17
722	2640.5	8429.1
87	3445.2	9409.9
7133	7839.4	5638.6
5060	221.89	9306.8
1213	1584.8	8728.3
2319	5977.3	7342.8
2695	3876.3	6855.5
2008	267.89	7922.1
3971	2436.4	9151.7
6132	965.25	1904.6
8234	4089.1	4246.9
327	4293.4	6281.6
166	6700.1	7407.8
6257	8224.8	5422
311	3186.6	1163.5
7793	8912.3	721.99
285	3434.1	721.56
2650	3947.8	7229.3
209	4932.9	6419.7
1609	7722.5	1928.8
673	8882	7184.2
7379	9158.3	7671
7619	556.38	4583.4
67	8034.3	5015.8
3328	1962.3	1544.4
1164	1542.9	7927.3
4177	5556	8614.3
8831	7468.4	9090.8
2811	4113.1	716.61
1917	1757.2	2620.7
115	401.38	3636.6
456	4094.5	2651.4
2442	7096.3	8699.6
8448	8056.9	5581.2
3991	2612.7	7151
221	1284.2	5802.4
8345	7726	1003.6
7608	6546.8	5553.3
88	7865.9	9376.6
4193	8926.8	200.81
2287	3432.9	8596.3
6151	9638.3	1198.8
1409	9247.3	9142.6
153	2398.6	5697.3
1409	998.99	2041.2
2444	6307.3	1703
9406	3716.6	8276.8
6723	7116.8	2997.8
2345	8199.4	6901.5
887	3136.3	6643.8
2460	7278.3	1720.6
2111	523.49	3590.3
1763	1740.5	5125.9
3040	9923.6	1035.8
926	1751.8	9348.1
1293	9693.4	2713.7
2329	9599.6	1550.2
4656	8381.8	3125.3
2145	9843.6	4622.4
9737	1351.4	2216
3	7440.9	317.91
3240	3607	238.41
1066	7747.6	1185
4961	3140	6656.8
4220	8095.8	4960.1
1034	2149.6	3195.9
6795	5108.6	8874.5
2366	1648	6878.6
6129	2441.9	749.45
1154	6797.6	4787.3
6946	707.82	8481.5
7846	9083.2	3172.3
2287	2651.1	7369.2
3193	5280.3	5143.2
7450	2258.3	1216.3
263	7757.8	1126.8
2752	7396.1	5922.9
2133	5677.7	9256.4
7469	3483	3106.5
3456	7880.6	7333.1
19	5058.3	8272.2
47	7790.6	7728
2121	9248	1233.7
254	7708.9	1135.7
59	5363.2	2556.9
6518	4818.4	7700.9
4255	8913.3	48.134
4568	1689.6	5251.7
6756	6274.9	5106.9
3948	9878.3	3789.3
8514	4215.5	3594.2
4036	5202.6	9462.5
2821	8215.3	6929.5
6670	9487.1	514.61
48	1891.4	287.36
8087	7836.2	255.75
2601	3412.2	3883.8
2130	5666.5	9321.6
1472	504.71	4524.9
6121	1123.5	6956
7666	536.14	436.24
408	8752.6	9776.5
1380	9980.2	3019.9
345	7598.2	6811.3
206	233.03	1237.1
139	2551.6	3153.9
9949	6891.4	2901.3
1647	8850.3	2075.6
9989	9632.7	8849.9
7477	7668	1092.2
5951	4141.2	6028.9
1439	702.78	7162.2
1631	3544	7338.3
3630	8293	5478.7
9281	1845.4	2979.8
224	4626.6	3561.8
4955	1217.1	7573.7
3611	7742.4	1858.5
8040	1563.4	4612.5
438	6785.8	4613.5
168	558.49	4190.3
1750	1753.9	5088.5
581	4251.3	6363.3
4083	8589	8612.5
3578	8164.2	6086
583	9232.9	7001.5
924	9366.8	7545
9050	415.44	2936.8
172	4208.6	832.98
528	5937.1	3541.8
8941	8072.5	5999.8
738	2113.1	8392.3
7142	7712.7	8214.3
5509	2803.6	4373.7
7809	1605.1	7064.2
745	1622.6	4392.6
6947	7559.1	5564.9
3238	3632.3	216.82
1508	3897	4135.1
1655	3668.8	964.49
6037	6898	4449.7
8792	3912.6	8691.5
5169	8126.8	5261.5
603	4409	1523.7
4797	9091.2	7479.4
2028	8964.8	6593.3
981	8157.7	6095.4
2182	6996.3	8191.1
9561	1288.1	2647.1
7571	5712.9	3676.4
3469	2666.5	6478.8
3113	6387.2	4252.7
1477	7399.9	7091.9
5648	7353.3	2167
9782	3674.5	366.66
4250	4186	2578.7
9226	715.53	5652.7
724	9132.6	2321.2
1317	1613	4526.5
9205	1559.9	9307.8
8960	4527	8605.5
4562	5101.5	408.65
1446	5412.7	9930.5
573	9616.6	6006.7
6	7084.4	2468.4
1251	961.81	2993
3237	9023.1	1803.4
6116	5959.1	4905.3
3660	5744	2705.8
567	6170.4	7829
210	9082.9	3213.8
536	6512	3871.6
1491	7440.7	7078.3
3788	9340.6	6339.2
235	187.76	6893.1
4035	2816.4	8216.5
2902	37.34	1668.9
120	4394.9	2055.1
323	8034.1	6687
148	9952.5	2189.5
163	4983.5	3824.5
4760	2334.3	4583.4
633	9841.5	7444.8
4313	8305.4	722.99
5959	601.99	4891.4
2101	1811.2	6599.9
2036	5353.7	9394.7
6067	1691.5	5715
261	6852.6	5676
114	9358.7	5109.8
3311	6422.3	2967.2
2602	3320.2	3859.4
172	8734.7	9763.4
4833	4238.5	3132.7
95	6741.7	7479.1
348	3866	5819.4
2867	9122.7	5902.3
3132	8617.9	3475.6
723	2089.4	9314.8
3302	7382.2	5891.9
2014	1033.8	9016.9
50	9291.1	9573.8
2058	7002.2	1155.9
1127	155.27	1451
8822	6496	6858.2
1214	3937.9	8659.9
3714	485.18	3404.9
3566	916.17	9339.7
6303	2105.6	132.54
3296	2955.5	4573.2
8591	1275.5	7667.9
3547	7663.2	9479.9
20	7569.2	2572.6
756	9338.9	6203.8
6538	4779.8	7677.6
1273	8943	6749.8
711	5184.3	728
1792	3020.2	3981.3
1423	9722.8	1697.5
9654	8153.7	5594.3
5854	3540.4	3104.9
551	9011.2	1522
6854	1959.6	5919.5
8329	8964.2	5802.5
6794	1329.4	1723.8
4276	9778.6	6445.1
167	688.12	599.83
6854	6301.7	5108.4
8694	6845	5617.1
6999	6953	4936.4
4486	9040.3	2013.7
9976	9852.4	8948.5
6493	6455.3	3921.4
3536	3251.9	9572.7
443	9566	7385.4
1012	2264.3	7646.9
182	8633.7	3154.6
6	1596.7	9698.5
1488	8169.3	2313.9
4223	8370	3550.8
579	4417.2	4973.8
6792	9311.8	4200
2900	120.27	1668.1
6368	5912.5	4097.9
7813	2803.8	8188.9
6665	9209.2	1228.6
7344	2487.1	3188.3
5852	5760.3	7515.6
2393	4708.1	5744.8
174	2564.2	4265.6
927	9453.9	7033.4
7541	8000.5	6080.7
1395	7267.2	6555
6920	511.19	9740.3
7542	5567.3	8000.8
1456	2802	489.48
8744	2767.3	6367.7
3	4319.2	49.603
2940	7543	7889.1
7812	2278	1832.2
6088	3725.3	3677.8
4969	1212.1	7617.1
3722	3879.8	4897.7
512	5394.9	7605.9
2023	358.77	3271
196	2492.8	3201.7
1820	1234.1	7640.2
8070	8444.2	6301
482	7569.8	3287.1
4749	2394.4	4583.2
4329	7190	7567.8
8109	3140.5	2528.6
4965	1222	7629.1
4606	3792.4	272.05
8836	2138.3	8268.5
286	6134.6	671.7
3157	8978.4	5796.8
4145	6044.4	2207.6
3	8617.9	9954.6
9041	9992.3	4506.4
1617	135.02	878.3
5988	7150.4	9135.7
8691	9658.9	6267.7
2148	9546.5	4742.6
281	6766.6	8789.1
2007	3031.8	9746.3
1490	3529.7	3356.9
5631	1690.9	5512.3
7350	5552	3418.6
4946	1260.1	7628.4
8025	9978.4	572.56
2342	8613.7	7769.6
1410	8099.3	4907.1
5434	7019.4	2384.6
866	2794.3	4666.4
179	6542.5	3982.9
2216	2381.3	5693.1
4760	5842.5	6702.8
7426	38.369	1678.4
1630	6944.1	5280.7
2010	1456.4	1445
6075	6716.7	1241.8
834	7959.8	7409.1
4240	8590.9	1648.9
2182	9421.2	4222.2
9681	5548.8	5727.9
1538	1850.7	3085.8
332	7752.3	6874.9
638	4090.3	3239.9
5462	7246	9984.8
6841	685.78	4456.2
685	7649.4	980.36
5058	5986.7	9379.3
3	3712.4	1301.4
8381	841.73	9791.6
9912	9477.8	3219.9
224	4172.1	2603.6
480	6990.4	9905.9
7052	1795.5	6053.7
5244	6140.3	4137.3
70	3481.2	2052.2
3651	8840.6	162.83
7170	6314.3	5962.5
6128	1789.4	3868.1
2876	14.983	1736.8
783	3025.5	6051
93	4985.2	9686.9
9530	3833	6044
8741	2034.9	154.26
8349	7387.1	9980
7811	7575.2	48.185
6207	2559.9	9847.1
8341	7713.8	1040.1
6049	9536	4027.4
433	6768	612.39
108	3219.2	2204.1
8313	8977.1	5776.3
7510	9705.4	2862.6
580	1571.8	4599.6
3551	2009.1	3557.2
121	5516.9	1919.7
599	9521.2	4820.8
8543	4333	2562.4
1988	3343.6	644.08
285	9119.6	17.59
4833	7055.6	5292.5
3778	777.94	9568.4
1830	6344.7	2576
7720	179.67	8573.4
2736	3799.6	8760.6
2492	9458.7	6880.3
9708	6653.4	8179.1
2646	5239.7	8504.4
8311	9915.2	6603.3
5763	1502.7	6490.5
9389	9308.4	599.14
2771	6118.9	7453.2
6184	6000.5	901.22
4235	1747.4	4655.3
1269	3231.5	2755.1
1147	3960.9	6711
2588	3744.8	9400.2
7255	4067	5609.9
5058	4616.6	6217.7
8083	8001.6	5979.1
4042	2615.9	9756
317	3292.7	1419.6
710	6650.2	7804.8
6563	6200.7	363.3
27	6014.9	9725
1861	1453.3	3460.6
515	179.86	3845.1
3662	9648.9	4965
3179	6999.9	8231.5
286	8860.4	3917
8706	8775.2	808.21
60	5845.7	4069.1
6779	5080.9	8878.7
1222	4691.6	5193.5
664	2713.6	577.25
1244	1542.3	4549.1
110	5815.9	1912.8
3814	8902.5	1453.7
5893	8988.8	1050.4
5877	5012.9	6655.3
6003	5949.2	4921.4
1317	6657.9	484.35
1717	5932.1	2802.4
9836	5076	7975.8
9639	1435.5	2532.9
132	1132.1	2363.9
27	9889.8	8573.4
2246	9720.5	8774
6151	2678.6	3519.8
9400	9336.5	608
2983	5812.4	2476.6
1214	8992.1	3377.4
9623	590.73	7592.6
145	6789.2	2982.4
59	5617	8563.5
8582	1156.8	7633.1
3369	6089.6	5534.3
3375	3318	7218.6
1204	3806	1891.3
6406	4038.2	3454.7
3719	9136.7	7959.2
2649	3958.7	7260.4
836	9765.2	8338.7
58	3280.2	803.24
4898	1725.2	4775.2
2558	5342	6608.3
2716	3855.3	1593.9
2075	339.29	3340.6
6825	6270.5	5090.5
407	892.39	3439.8
5399	421.73	9887.9
111	4192.2	5039.6
73	9119.1	8952.4
9525	5540.4	2976.6
6679	6230.9	5116.2
2349	784.96	5532.1
3990	8829.4	836.92
7166	6586.6	1530.7
83	7694.2	8858
3178	1180.5	6745.9
3991	6880.5	3308.9
3644	1126.8	118.34
1625	9624.7	3358.6
7605	8388.8	3192.1
1824	3801.9	6298.2
4688	4711.5	2818.5
391	400.26	9274.3
8842	3227.5	2580
4054	8539.2	3439.8
400	2494.6	2258.2
7233	4106.9	7042.1
2108	4697.4	9275.8
365	9102.8	3160.6
5966	9666.8	6014.4
4317	2592	6941
118	4416.1	5107.2
2028	798.86	6405.2
7574	5078.7	1122.4
5815	7532.1	1187.6
8780	189.71	5786.8
67	4414	5112.7
7478	2848.4	4029.4
2196	8716	4816.5
8653	9322.2	4251.1
402	7947.7	1689.3
711	8478.8	6215.8
6794	1022.9	3903.2
6883	3145.3	14.734
6115	5444.2	4567.3
2979	7224	9946.1
7380	6267.8	456.39
8445	4881.4	2678.9
4239	1969.6	830.12
2422	7819.8	9189.9
725	2043.6	9267.5
1503	1904.5	3853.2
4891	1446.4	2789
1536	9319.7	2402.6
6439	1945.1	3867.6
52	8066.7	9451.1
3113	2147	2454.3
4549	7461.8	2470.3
216	7568.6	5560.8
3817	9305.1	4920.9
659	1540.8	2700.7
627	5164	3089.9
4957	4325	9850
4612	9177.2	9610.3
9785	2996.9	1133.7
7390	410.07	3202.3
990	182.21	6371.4
2208	4734	3254.5
1394	354.76	4971.4
5151	9875.7	2583.5
2271	2369.4	5400.6
1900	1749.6	1138.7
417	6222	1616.7
7148	7820.1	6889.3
2468	914.62	5144.7
8330	6161.1	5964.3
213	6043.1	4783.7
3990	2561.8	7099.4
9656	3946.4	6234.6
4335	8047.2	3743.3
1012	1485.3	6109.7
2143	8987.1	3642.7
7204	7014.2	6465.6
30	5922.7	3703.4
9411	265.27	1016.3
784	7837.1	6891.9
4384	2098.1	8447.2
5464	6718.8	5086.6
724	1729.2	2458.8
4095	6017.1	7321.3
591	5265.2	7247.7
5160	4665.6	7235.4
3651	1709.8	3491
1359	3710.7	5665.2
1971	832.49	6361.7
9783	5515.3	732.03
112	4616.8	6846.7
2610	615.16	2362.9
9760	4758.3	4513.2
2881	3550.7	8302.3
5970	2904	6615.6
1188	117.57	823.44
103	3918.7	1154.8
9247	26.438	1836
8366	4641.9	1338.2
5807	6675	9773
325	7858.1	265.05
1	6843.8	2682.8
159	5951.9	8398.4
1565	296.27	4697.3
7573	5749.6	3641
2882	4437.1	3481.2
122	317.46	5288.2
7245	7497.9	5206.8
2748	7780.4	4023.5
569	8719.2	1261
2973	442.19	1099.6
3623	4832.3	8539.6
126	6117.4	8855.3
2556	5713.2	9220
436	6413.9	9146
8327	9995.5	4123.3
8510	1963.9	2188.8
6943	1500.1	7397.5
1218	6872.5	7053.7
7748	414.42	8494.7
1745	601.14	3863.8
4691	5942.9	8377.1
185	5292.8	548.07
2	8460	1822.2
251	925.84	2290.1
129	5948.7	5790.2
8075	8158.7	9190.4
42	9207.5	3299.2
1014	3296.4	9359.2
293	2584.3	2994.1
1610	5653.7	9247.7
5498	3881.1	8589.4
1179	1576.3	7874.4
4943	1268.6	7615.4
5159	3798	6632.4
7123	8869.6	2844.5
2972	221.48	6413.5
2412	8541.7	3677.6
942	1864.2	1169.2
3535	504.55	2203.2
2147	4382.6	6383.4
6524	6664.8	3375.3
9947	4139	42.483
8339	7714.8	1002.9
974	2836.7	1884.9
361	5562.5	3178.4
2036	7666	896.59
867	7175.6	369.77
1738	205.44	1544.7
2398	8504.2	3666.6
6439	1566.4	4539
4299	8238.7	201.68
8464	9770.7	6152.3
2843	61.93	1671.6
4421	4882.3	7347.2
8162	9974.1	6542.1
7135	504.65	4752.1
8035	2415.5	5622.2
199	8346.2	7034.1
7159	1110.1	6762.3
601	739.18	7429
6678	6229.6	5100.5
2770	735.32	2195.9
9757	1391.8	9733.5
1381	5569.6	6818.1
61	5000.6	3813.4
1	883.94	9141.5
169	1673.1	5509.4
3142	1639.2	7882.7
1759	8098.1	1952.8
1752	6331.5	6910.8
1033	3728.6	1937.1
1868	4320.7	2228.8
8320	660.19	8454.6
6637	9209.5	1257.3
7190	7022.3	6481.5
938	7976.7	4158.8
156	1491.2	9189.8
7472	7048.7	5195.3
4921	9203.1	5484.8
4442	1824.7	3889.2
6859	7955.2	9958.5
1637	3598.9	7360.1
1532	9084.7	9256.1
177	7062.1	1321.2
4448	5483.9	1917.3
1985	8432.3	7741.1
205	1222.2	5916.3
32	3253.6	5134.4
239	5644.9	5599.1
1719	2508.5	5027.2
4055	8574.2	3466.9
6940	1568.5	2202.8
2276	1449.2	8757.9
2287	8495.6	9669.3
6035	5335.9	4375.4
551	136.21	5687.5
4992	2273.9	6566.1
5248	3839.2	4898.1
152	5902.1	8415.8
906	2805.4	7308.7
2221	5887.1	1196.3
547	62.152	5930
9426	1517.6	296.89
8749	1864.8	2096.6
185	7798.4	9069.4
7118	7811.2	5644.3
1062	1642.7	1523.5
534	2799.8	1657.5
6409	6212	413.61
2152	9541.3	4712.2
264	1058	4675.3
577	9079.5	8679.6
5685	686.42	4062.5
5683	6303.6	5327.9
199	2487.7	3201.8
1093	7834.9	3975.3
9530	315.57	8266.9
92	9820.6	6706.3
478	824.33	3276.1
7609	6068.8	4456.5
1732	3839.8	8477.5
6068	3617.4	8209.7
322	8002.1	1945.4
5028	5292.8	1608.8
74	2429.1	2754.1
1977	9701.5	5859.6
5921	1491.5	7059.8
8877	8705.7	2561.9
383	7006.2	9216.4
905	7064.5	3554.5
2114	494.79	3585.5
6329	4027.7	626.02
5407	9348.1	5722.5
3804	1917.6	5043.7
5178	9764.9	4354.5
4942	1247.5	7643.4
1291	4091.3	5253.9
4791	7975.6	8744.3
5243	1955.2	6839
5986	4791	345.85
1676	5498	4738.4
5466	1404.7	4643.5
3681	7884.8	907.18
1618	8924	7370.2
5496	9481.7	4712.8
1082	8815.5	1087.4
6655	9424	495.2
8985	1630.8	1637.3
9718	1718.4	5266.5
3039	8486.9	5490.9
9853	6546.4	6322.1
580	2298.6	6243
1272	6127.7	9363.3
207	9348.6	8861.2
5940	4345.4	8321.8
2446	3103.6	41.701
9471	8450.2	3862.4
6146	689.34	3580.7
2	8584.7	9984.9
606	2905.8	743.9
4952	3067.7	7369
373	1313.3	5153.9
6700	7480.2	2179.3
9591	8952.4	2337.5
221	6678.3	5056.4
9200	6541.1	9657.5
8814	6508.2	7165.6
7578	572.68	3570.3
1	1831.3	8218.5
8676	4315.3	553.45
2180	7066.7	8416.1
711	3155.7	4882.5
54	4335.2	91.191
777	1615	1098.1
2484	7872.2	2623.5
3067	4405.1	5779.3
3274	9177.3	9227.1
6129	4672.2	5955.7
166	1858	6549.9
1474	7442.3	9838.2
5246	4545.3	8825.3
1390	6104.4	6933.2
8760	4612.1	4978.4
5558	1034.7	3974.1
2108	2234.4	1372.3
1815	7957.5	9997.1
3718	9678.9	3066.5
4529	6375.9	9671.8
7877	4951.3	2262.4
1567	5707	583.78
1628	5462.7	1800.2
1167	8037	7193.5
6804	7175.2	7491.2
6	3772.7	5968
6153	4702.2	5941.4
2199	2763.1	3656.3
1496	9401.2	1261.1
4264	4561.7	5215.3
6037	6940.5	4358.9
8304	3316.3	7560.8
8344	9040.8	6942.3
417	8709.4	9785.2
1169	7669.4	7757.1
6239	7489.9	1667.2
9343	8125.8	1845.1
3663	5736.1	2698
1007	5691.7	9205.3
386	152.74	7166.5
227	130.17	2809.2
7791	8933.8	709.05
1863	4159.5	6812
4384	4467.3	8498
180	5828.3	728.53
8433	2205.3	8953
172	781.43	9575
6052	9062.4	6322.1
9500	9234.5	8998
536	7872.7	1669.3
4148	4300.8	313.13
8576	59.535	2531.5
1150	1322	1851.6
890	3106.1	6736
3939	1447.1	2794.5
3694	1132.5	4802.3
4193	1436.5	5137.9
8838	3444.8	8121.4
7498	7662.8	1110
2982	993.08	1204
74	9828.3	5335.5
1303	6677.7	472.58
1324	2992	8063.1
1726	7558.6	284.21
1154	7723.3	3646.7
7447	3955.8	5792.6
7794	7333.2	3441.5
9069	8210.5	7597.6
8432	2228	8990.2
2036	621.54	651.95
3293	3876.1	8657.4
1	5090.7	6149.3
2991	8816.9	2595.8
4220	4292.3	1695
3565	1926.3	1340.1
1214	6715	1894.4
3155	9413.5	1941.9
455	9041.6	8607.4
6246	4487.7	1748
532	6506.8	3846.7
4605	7282.1	2120.6
4526	1720.1	4021.1
6970	6751.4	2832.2
8340	9065.7	6984
3664	5668.8	2700.3
8936	8019.4	5975.2
101	6038	9059.1
5975	612.99	4923.1
1993	1106.6	9027.7
2	5631	9203.4
8009	9977.2	595.48
3044	3830.3	1893.8
45	8132	1153.1
184	5084.5	3408.6
1369	5876.6	8619.3
258	3126.1	532.67
6926	9373.1	9437.5
560	8705	876.3
326	4329.4	6296.7
2496	7126.7	3106.4
2824	7651.4	7393.6
256	7778.1	1176.2
2789	7048	4124.8
731	9113.3	3167.6
7472	1832.9	8915.7
3795	9285.5	6401.8
8838	3542.1	6819.6
1	9828.5	1177.3
4193	4858.2	6084.2
8366	2311	4928.6
2735	3860.2	1572.2
4239	8822.1	188.88
574	6194.4	7865.2
1953	2771.8	7052.8
4957	1282.9	7707.5
282	2289.9	5138.7
264	910.88	2276.5
504	8573.8	4843.9
3690	1647.3	1695.2
1105	241.34	184.94
4017	384.99	6654.1
2480	995.89	70.71
4270	9304.3	2948.5
6103	6028.5	3441.5
956	9863.3	5602.9
8661	5501.6	1603.1
4128	5544.8	6389.4
112	3677.3	2864.5
5981	5250.2	6595.8
635	207.01	5724.8
7258	4037.3	5662.1
3751	6486.2	6907.9
2163	2400.7	448.49
7473	7589.9	9413.3
6396	5538.4	114.99
3992	3774.3	128.19
9038	3125.2	76.299
5245	1928.9	6896.1
6330	4000.3	688.23
2323	6106.6	2183.1
2594	7360.6	2408
4616	9821	6636.9
4266	8066.6	4971.9
3135	7453	1287.2
6328	4024.7	657.37
5239	5257.7	3224.1
9380	6414	9715.2
5359	9503.9	6089.2
180	1563.4	8986.4
1693	1244.8	7606.1
6114	5522.1	4525.7
165	3101	2760.6
9141	1730.8	3214.6
3994	2959.7	8219.1
9725	3054.9	1096.8
3410	3584.9	6054.9
4	3364.8	3872.3
4036	8579.1	3419.3
1568	8909.5	2442.4
6	9062.1	7794.1
9191	5474.6	3327
6649	5925.6	6064
3260	4982.1	5634.6
497	2914	7833.6
7154	15.444	3242.2
348	9618.3	4740.6
1958	4861.5	5131.9
970	9550.4	358.8
209	6112.2	870.85
617	8997.5	5239.3
2917	9434.1	653.1
456	9453.1	9847.7
8396	9299.3	2192.5
116	2718.6	4911.3
7688	573.65	4887.5
1192	1329.4	1304.2
7341	2511.1	3086.5
9147	6107.1	6889.4
2007	7887.6	3965
5095	4188.4	3846.5
6483	5349.4	188.87
5440	4424.3	1136.1
4939	1242.1	7601.9
778	7862.9	6820.3
1789	4966.6	181.75
1189	7615.2	21.033
4914	3595.6	8924.2
5892	9966.9	3606.3
4	8852.6	7694.8
2586	2654.6	5269.8
3373	4927	5625.4
2832	1310.6	6164.8
1050	2678.2	2716.3
141	2452.4	9065.7
2488	7845.2	2702.7
3397	9274.9	9548.9
4033	6986.7	2312.3
3302	7738.5	1405.2
163	5419.8	6715.8
344	6152.8	2941
540	7009.3	8140.7
1744	3863.2	6460.3
1619	8592.4	6159.7
2122	377.28	9428
2699	9201.9	251.2
3240	5700.2	5492.8
103	7937.7	1669.8
6207	3191.5	9353
5851	4239.1	3950.8
9713	9726.2	2173.6
1609	5704.2	9219.5
1582	3707.1	4311.5
4915	5704.3	5502.3
2737	3792	8686.8
5027	1180.1	1625.7
9485	8274.5	7616
18	1365.9	8312.1
329	400.46	9319.8
6742	9715.4	9750.6
3677	495.4	3414.6
1101	5260.3	6568.2
7508	31.962	1728
1522	7984.9	1365.5
703	1522.8	8128
6741	8971.1	8852.5
743	7786	6853.2
173	748.78	6709.2
3831	5097.6	8314.5
526	394.14	3171.8
6272	1554.5	4531.3
1953	7886.7	7402.6
6403	6215.6	416.55
2698	448.42	9942.7
5014	5074.5	8407.4
3552	7628	3004.1
8401	2239.8	9004.1
2039	5910	5524.4
1216	8243.1	1645.9
6431	9492.7	3747.5
4229	5595.2	8699.7
4776	9968.5	3619.3
4527	5330.1	7598.6
345	1374.8	5160.2
113	3525.4	254.59
9537	6159.3	3876
2633	4701.1	1623.7
5209	3666.9	5369.2
9498	9148.6	9009.6
5816	637.7	902.37
6111	6667.5	7764.1
2747	7698	3972.4
5683	650.87	9808.4
4661	8326.5	8514.7
2825	2060.7	7.5542
5	797.84	7605.6
2666	5022	5455.3
1884	6614.6	5212.3
1743	1738	5132.9
2825	4419.9	8650.4
889	3092	6730.9
925	9409.8	7508.4
2558	7856.4	6781.1
4697	635.32	671.71
327	1031	9223.7
1762	6839.7	6057.4
4375	1312.1	7671.6
7063	5953.1	8929.2
7434	4443.8	4147.9
1566	617.12	3882.5
3762	4486.3	1806.2
7663	4021.4	9125.7
8678	5221.8	6877.3
477	431.76	8054.3
2130	7872.6	4207.9
107	7003.9	479.41
2378	739.38	5531.9
153	524.15	9899.9
6150	3139.2	6480.3
5658	8272	4361.5
7663	5823.7	4289.6
6522	7344.5	6075.7
206	4430.2	3027.1
6277	1552.3	4503.4
4792	7951.8	8749.6
3137	7534.9	1326.5
2680	6745.7	6252.8
1851	1240.3	7636.9
501	5403.9	7633.5
4128	3077.6	9003.4
1035	8061.3	827.6
9227	6271.8	526.6
456	686.7	6059.9
1029	1678.4	7555.7
9734	4718.6	4637.6
1895	1744.4	2615.1
764	792.32	6336.8
391	3238	2138
2647	6099.3	7985.8
5939	92.857	5256.5
708	6593.8	6067.2
3658	3993.5	9194.3
7484	4349.2	3649
9812	7529.5	5055.4
2577	6518.2	4535.5
93	3321.2	4562.5
4882	5488.5	2276.4
948	9185.4	1338.7
2696	8094.5	5681.7
3168	6741.4	8421.6
3942	8932	8300.9
4757	1426	7010.1
7307	9963.3	3651.1
2050	7135.2	721.31
6734	5011.5	9473.7
2162	7900	2541.7
7423	9293.2	1269.2
6944	2130.5	7715.9
4831	4533.6	6209.9
96	6917.1	2587.2
1490	1310	4205.4
1506	3907.6	4171.8
7490	5647.6	8041
100	4109.5	4499.6
196	8084	9195.3
4224	6094.6	1903.8
4547	4937.7	1887.8
580	6117.7	4708.8
1169	143.19	5995
6809	7153.6	7431.5
1757	2734.2	8253.1
2900	5544.4	2072.4
5099	219.17	6314.1
377	5432.3	1506.8
2297	3143.3	3681
3869	3604.1	6847.2
55	8838.6	7774.1
9847	5516.1	9049.3
9427	1586.6	253.62
4540	2346.1	6313.8
220	930.48	6530.3
3240	3165.5	8873.6
8320	7737.1	969.56
526	8123.9	2908.1
9843	6542	6325.1
6065	8440.3	7764.2
1601	367.71	4839.9
8645	384.29	9906
232	5819.4	4826.1
502	4487.8	1063.9
9002	9032.9	9497
3445	9917.3	3017.4
2014	42.816	2120.4
263	6677.6	2196.4
1940	13.374	5199
1082	1211.2	3679.5
573	3609.7	8238.8
1139	2390.2	355.84
325	6155.2	2988.3
730	7641.5	5500.3
1832	6345.8	2594.3
2152	8688	8087.7
427	6806.8	2510.3
6111	4114.8	5151.3
5361	5956.5	2827.4
2490	9456	4687.3
632	4312.2	5370.9
448	1616.8	746.79
1	3815	5952.3
482	7058.7	1844.3
1514	7712.9	1273.4
4944	1175.6	7629
4127	286.05	9367.8
879	2178.2	9900.8
90	1907.1	5324.6
8420	1337.6	8897.7
2157	1044.2	134.07
5988	5758.8	7918.1
6977	8826.5	5797.3
2792	236.18	2921
6589	5910.8	6050.8
9856	4011.8	9301.1
2838	7804.8	3702.6
1926	6966.8	2587.6
997	2616.7	7583.8
94	7837.3	1264.5
3953	6416	3778.3
978	5023.3	1461.7
1034	8021.3	828.08
1283	7223	4148.6
609	1640.7	385.06
71	8086.6	5047.1
2971	446.27	1116.5
1457	9017.5	4336.2
8348	7765.7	1049.3
120	3552.9	9998.2
338	5687.4	5661
1047	6899.1	6521.2
9638	6534.5	6306.8
3071	1476.2	2898.3
1430	4050.9	5686.4
9792	3593.6	265.34
3245	5982.9	2161.7
942	9115.6	1276
6342	1908.1	3720.6
1601	5230.9	7993.4
1020	8841.4	3847.2
1458	3657.1	1260.1
4199	7806.2	7340.2
528	4688.5	2630.3
6741	6265	7891.9
8726	7755.5	1118.4
1189	1572.6	302.21
7990	1439.5	4714.8
4051	8585.8	3455.4
4104	2929.4	8070.4
169	2320	3121.2
4636	656.35	2487.7
9285	383.1	3561.6
2602	1248	7611.6
324	3800	9284.3
2576	4884.1	8287.6
220	6973.5	9833.9
9133	5599.6	5344
717	2155.4	7641.2
3113	1249.2	8758
4940	1234.6	7583.4
7349	5592	3363.7
2032	5039.2	978.85
1402	6160.5	2721.8
2011	64.684	2232.8
8300	1627.3	1262.2
4922	9249.2	1558.1
8118	7428.9	486.87
8134	2847.2	6846.2
3535	2191.5	8782.4
6778	1946.6	5955.1
3684	1148.9	4821.4
1985	8595.4	5127.7
2491	7490.8	7647.8
8097	8880.1	2436.5
1778	3071	432.37
213	4175.1	1621.8
1365	3011.4	9361.9
6676	6277.4	5077.5
7548	4578.9	2415.5
3734	685.4	5419.1
194	3192.5	1081.3
1476	7511.3	230.66
4335	4659.4	363.78
7574	7447.6	3185.9
2960	2198.3	6278.2
88	5254	3279.4
616	8018.6	7316.7
1562	1737.2	5705.3
884	5558.1	3541.5
3624	3755.9	9392.3
4316	2388.8	2977.4
223	899.06	6514.1
1196	442.51	811.57
5254	6251.4	8147.2
2592	5989.1	3379.4
6540	6631.9	3399.7
1381	8122.9	4671.6
1350	8708.3	2384.8
2151	3426.4	9826
6872	3798.3	4794.6
241	9066.6	5725.8
2555	5688.2	9258.4
1310	4110.7	5274.2
8068	3066.6	5127.2
587	6699.3	3570.2
7986	1461.2	4650.4
303	8122.1	947.53
4256	4959.6	6342.7
139	3493.7	604.69
453	8787.5	6334.2
1428	7878.8	3932.6
4586	1782.7	5224.1
4007	1556.1	4430.4
1800	1236	7637.7
6166	3064.2	3426.4
8201	2720	5566.2
173	4696.3	3080.4
8225	6082.3	3657
7425	88.581	6929
1673	1917.1	1018.5
1036	8015.1	869.15
24	8703.1	4113
994	4730.8	3329.3
7283	8989.8	5598.6
4323	1317.3	116.73
2980	193.89	983
1298	4965.4	5380.7
4141	6128.4	2214.3
3853	3532.2	7358.9
1547	7275.3	6585.6
158	4158.9	5739
453	2468.7	1064.3
1618	2220.5	8987
9806	4513.8	8031.6
6300	2142.8	215.22
4141	1300.2	5833.3
618	6191	2958.1
9374	6366.7	9682
7187	7905.9	7175.1
96	3861.2	5113.4
560	4261.8	6059.6
7	6344.2	4493.8
1063	8197.1	1958.8
8092	8863.4	3959.2
224	1288.1	8134.3
27	8129.8	1025.2
3449	2850.4	2781.9
6346	1318.8	8864
4201	4845.2	6101.4
1240	6667.8	1963.5
67	3608.4	2043.2
1022	6909.7	9630.3
1670	4146.4	8037
4423	2161.2	7991.5
5892	55.006	5226.9
3239	6708.9	8335.5
9674	5799.5	2645
360	7782.8	7762
1	3635.1	2059.5
2571	7715.8	2539.7
436	4430.3	420.87
6001	8647	3131
6003	8961.4	4713
12	5065.3	3375.6
4362	5418.3	5166.9
7479	6071.3	2198.5
180	7780.5	9062.7
393	6276.4	337.54
6457	854.82	9020.5
2364	6305.2	735.17
1787	4880.7	154.45
9936	764.47	4019.4
9241	764.61	5664.6
263	1038.4	4677.8
4113	5608.9	7159.2
4102	6984.2	211.82
2103	3069.4	8305.9
8258	2206.7	9044.3
20	4797.5	2081.2
3014	1323.3	1078
1221	4800.6	5228.6
1567	7434.9	4334.2
110	9090	3114.6
899	4579.5	745.56
382	2922.8	2694.4
7325	641.94	7776.3
7	6803.1	4054.2
1627	1137.1	957.86
3645	4488.7	1945.5
4882	6008.3	9629
8489	3331	1726.8
2983	4937.6	3744.5
175	1480.6	8942.3
274	9933.1	9396.8
7127	7706	8187.1
6141	2076.8	200.64
7051	1851.7	6018
425	7845.7	2490.1
2645	6370.1	6203.5
3446	9215.1	4623.4
8904	1253.1	9959.3
2954	114.98	9812.3
4018	1538.4	3045.7
584	6573.5	744.49
31	9292.2	4248
2409	1130.9	4892.4
106	5407	2914.8
8329	378.16	8598.6
4375	9944.2	9239.1
641	5319.3	800.05
6988	2469.5	733.1
7246	1532.7	5146
1060	7870.5	3950.1
8405	2287.8	4916.6
2845	3832.5	2583.3
1917	3810.7	1508.7
13	583.6	4897.6
5170	9751.3	630.77
2549	8448.6	1959.6
707	2226.2	9506.5
2006	1840.8	6933.2
3098	1141.7	4317.2
7356	6759.7	5289
2957	252.17	4467.5
4954	1265	7654.8
214	6179.9	7217.9
2279	9043.7	9576.6
8741	6548.8	8902.4
1675	6643.5	3391.8
3592	1811.1	3538.8
4510	4564.1	8551.5
1759	9523.3	2718.9
9276	1851.6	3007.7
1304	8718.7	7662.5
1161	1319	1901.9
306	5119.3	6963.1
8664	413.69	7115.6
7798	7327.1	3450.7
2782	1517	4922.3
2797	221.54	2952.8
85	6701	5130.1
89	9292.1	5865.9
543	9003.9	501.87
8746	1839.2	2074.1
9885	3944.4	8979.3
6128	6502.2	5588.9
2439	7751.6	2669.9
4925	1966	6347.7
1360	3769.6	5671
938	3250.1	4905.6
7639	8715.8	6773.7
6689	9449	473.69
3454	1085.2	906.3
3828	8000.7	6108.3
2932	1113.3	6332.6
9636	6553.8	6318.3
9668	5768.5	2633.2
888	5591.1	3534.2
1946	1833.2	2582.2
2481	6284.6	9453.1
4938	1214.3	7660.2
399	5784.4	9100.5
771	4660	3318.4
9077	8678.4	6185.3
1273	2755.5	5685.8
6251	1542.5	4539.8
364	6174.3	2994.1
637	2990.6	734.13
4438	8834.8	1075.5
378	5216	9782.7
1155	2934.7	6047.5
2244	4662	371.72
286	2316.2	5078
2219	4784.1	3289.7
175	9911.8	6358.7
1256	4808.8	1631.2
7133	438.33	4772.9
8845	9803	3563
8128	7812.5	6329.3
6790	7554.9	9998.9
7187	3149.1	1498.4
2043	1799.3	6327.4
5158	8890.4	7985.1
56	9477.4	2204.3
3393	6531.9	9654.7
157	640.28	4104.2
76	1654.6	7427.1
34	8234.6	9423.6
4692	2262.4	8616.9
2719	4641.2	891.43
93	5579.1	3967.2
4945	4856.9	6088
9449	7527.9	5286.9
2021	8526.8	1470.4
6135	2264.3	270.66
4253	1730.5	4638.6
91	4621.8	6459.5
2110	4637.3	9151.4
423	7581.8	1938.1
60	5580	8554.5
8301	1654.5	1297.6
7302	9941.3	3656
261	7791.7	1171.6
3762	6543	6867.9
591	8469.7	7789.7
754	8976.2	2390.3
3707	3981.5	8502.2
310	314.65	7209.7
3879	1369.2	1284.4
43	4298.9	311.69
208	4516.1	2982.6
4809	9092.8	7467.9
3219	8003.1	2249.7
24	2952.8	6089.7
1147	3287.8	5045.5
8744	1535.9	8319
1315	8621.5	1001.7
6419	9462.5	3727.2
680	5020.8	6291.1
1614	7793.8	1848.4
5253	6567	8750.7
4499	4575.4	8637.1
2054	765.29	1913.7
5789	5574	141.23
2435	8225.5	1316
7750	5307.6	6602.4
4000	1682.2	380.32
5758	8454.3	3615.9
4103	3824.5	1375.5
3189	3609.6	2097.8
2822	4438.4	8612.1
377	8306.9	1053.8
7176	392.28	1880.9
5828	6904.9	550.41
2559	5754.9	9246.6
934	5373.2	1803.9
354	1844.2	8883
8195	408.09	9250.7
444	1628.2	734.55
3297	7710.9	7256.2
9818	6698.6	476.25
3638	8361	5459.9
160	9182.8	8008.5
5930	7680.2	4968.9
174	2861	1562.9
3062	4474.5	5743.7
3684	2870.4	1574.8
2466	9845.9	2028.3
5846	8479	1980.6
27	4684.3	3239.8
8762	3884.7	8677.5
1610	7710.6	1823.8
2892	4282.9	4734.7
4335	592.98	4509
3471	799.15	3344.4
5761	2349.7	3797.5
1749	9689.3	8150
5586	421.56	7177.2
246	6281.6	3062.1
687	8575.2	5494.6
244	3751.6	8794.7
[truncated: 5,264 more rows]
