# Supplementary material for: Verifying molecular clusters by 2-color localization microscopy and significance testing
Source: Sci Rep. 2020 Mar 6;10:4230. doi: 10.1038/s41598-020-60976-6 (PMC7060173; doi:10.1038/s41598-020-60976-6)
Supplement: Supplementary file 2 — Supplementary Information2. [file 41598_2020_60976_MOESM2_ESM.zip › 2-CLASTA-master/Simulations_testdata/random/locs_labelB/random_results_sim_5_locsB.csv]

frame	x	y
8283	9517.9	435.68
3771	7633.9	4875.5
2156	8322.1	8855.8
7675	556.18	1166.2
154	4379.6	746.67
4830	40.615	8775
1749	3810.3	2455.1
689	9331.7	7179.1
6523	8793.8	58.721
402	1527.5	3006.8
9587	727.48	5753.7
919	1042.4	3133.4
138	1450.6	1781.2
7	3818	4786.8
6769	909.85	2104.3
7009	3673.9	1561.5
9348	4318.8	1446.9
6481	7792.7	2432.2
948	8926.8	4331.2
1100	8600	3953.3
1704	9071.1	6992.4
1129	393.2	127.83
8540	6382.6	2842.1
6231	2271.4	6435.9
7416	346.5	3959.8
6003	9992.6	4919.9
899	2448.5	2932
5476	5781.5	9724.2
2292	1853.1	4750.1
9054	6517.8	8663
4567	4016.9	3102.5
30	6936.6	2466
2806	2269.8	8987.7
7868	2216.4	4641.8
85	4159.5	7153.7
7279	3059.7	5382.5
264	7882.5	9445.9
1811	832.78	4963.7
706	7035.9	8805.4
1384	5631.3	6990.4
4627	1195.3	1082.3
5632	5044.2	9230.1
4894	7253.8	370.45
2641	1982.2	9328
2346	9593.9	3820.3
13	3498.6	5083.8
290	2053.1	1103
2477	443.89	2531.2
5606	273.65	7611.1
6758	9009	7483.8
8300	9962.8	4273.1
6036	7335.4	9451.6
4885	6658.2	3110.5
608	2249.6	2279.5
1357	8411.9	8042.6
2047	2057.7	5451.2
2901	5627.6	4732.1
5464	9386.1	6385.4
288	9848.5	7142.7
10	3844.6	1005.6
1644	8526.4	8604.5
9390	1027.8	536.88
4212	2057.5	2678.6
1402	2064.9	3015.2
1197	3096	7682
9287	5967.7	849.57
3747	6046.8	3810.6
424	5742.7	6087.7
9	2250.5	1914.1
9781	6900	2283
199	6003	6482.4
3474	6762.8	3754.8
3039	6749	7877.9
86	2798.1	6474.9
7296	5442.9	9267.6
9797	3200.8	2193.2
4910	1201.5	7120.5
175	2240.6	5666.5
8445	4262.7	1399.5
3595	2403.8	6230.3
7306	5349.4	2695.7
27	7246.3	8140.5
2348	7325.7	4390
1165	4062.8	5527
3979	6781.4	6367.3
3	6536.1	4373
6003	1425.6	5328.4
7564	7651.4	8790.7
6933	9906.4	2062.4
426	3441	4527.9
333	884.02	8693.6
8794	8591.9	5303
3718	8015.1	4187.7
5264	9480.1	9294.4
598	6594	2154
6940	6269.2	8454.1
6673	9897	1663.2
8375	8107.5	1450.9
8831	5747.5	5279.2
304	8180.5	4485
7298	5371.9	2718
7618	7149.7	7020.4
24	8093.9	7521.8
5049	5724.9	3822.3
5731	2449.3	6833
362	7176	1757.3
1177	1953.1	9145.5
500	178.29	3569.3
186	1540.2	5419.6
6525	8824.1	17.368
5741	9119.8	8687.4
4216	1817.6	2614.5
7440	8473.3	3099.8
8692	7111	9233
7004	8100.2	9787.1
2195	8350.7	5863
2480	4277	3546.1
1457	7567.7	7507.1
1724	5214	9469.5
5745	6245.9	4376.7
693	6366.9	724.53
2975	2140.6	547.29
6946	6425.3	3987.4
8167	5807.5	8615.2
3211	1170.5	8855.3
1707	8889.2	5529.5
5200	7649.7	4536.2
5662	2609.4	4526.9
2393	2901.7	7285.9
157	4364.9	780.45
5927	5284.7	6292.9
1279	7308.9	2582.6
5406	9629.8	6678.3
1532	4854.7	4882.7
2539	3370.3	1063
759	5147.7	5121.2
52	5321.6	3540.3
3887	1287.7	5594.6
2	7516.4	7731.8
2752	7285.6	1733.1
3412	3494.3	2531.9
495	6999.2	7556.5
799	3507.7	5053.6
6617	74.734	2739.4
6290	3717.3	5684.6
2995	3556.3	4077.8
5574	2763.4	1139.1
9717	757.31	5890.6
1568	9602.6	7359
1040	6589.6	2264.7
1036	1758.4	5117.1
2061	2515.1	1828.1
6520	8609.9	4778.3
3754	5142.3	6794.7
28	6072.5	9757.3
7143	5182	7458.5
2878	1883.4	4651.9
4497	16.117	7568
878	7314.4	6901.9
5875	3514.7	333.55
3776	2422.1	7410.2
174	1492.6	9090.5
5549	4525.5	1076.2
3849	8122.8	9018.8
4084	4100.7	4125.3
985	6704.4	468.1
96	593.87	1439.7
325	3557.3	2804.5
240	5485.8	4320.8
1827	5679.1	7006.3
1736	755.36	1439.2
2376	8575.4	7104.1
1120	4113.5	4173.3
1463	3073.8	9573.4
4128	3229.8	9792.7
5174	8276.2	7712.7
912	4135.5	7697.9
6748	7346.9	5126.2
8612	9652	808.69
6522	9585.5	1875.8
1624	4736.9	6000.8
2246	540.05	5244.1
907	5081.4	4732.1
3247	184.68	2002.4
7077	6795.6	7019.1
249	9700.9	9712
6440	3370.5	2947.8
9787	5436.3	4222.9
2701	5767.6	3965.7
241	3098.9	1237.1
5602	4407.9	5972.8
8151	6394.1	1699.8
6217	6822.1	1609.2
9334	7822.3	9886.8
9763	8.2075	230.43
7268	2520.4	9748.8
2677	8529.5	6340.8
5531	6168.1	1831.9
5474	8480.6	4429.1
592	6575.6	5406.2
4540	5756.5	228.57
1	2449.9	5558.9
1426	4899.9	4932
3086	3893.5	9798.1
452	3706.3	6678.2
4492	609.13	7992.7
2586	1208.8	2244.9
7708	7290.5	5212.1
3652	9043	7438.8
8670	4610.8	7796.6
1753	3056.6	7959.7
34	7460.4	6571.9
8699	2542	1170.7
6129	4142.6	4405.7
6336	8408	3214.9
121	9709.6	2410.4
1940	5110.6	687.99
1705	2484.7	2883.1
1462	7132.3	4481.1
8226	1536.2	4140.1
965	6061.8	1940.1
4769	9183.6	4724.6
1110	4631	9306.4
3	4498.8	5757.2
386	9478.3	2346.6
8750	2638.7	3130
40	1972.4	2006.8
4663	1375.5	2920.4
255	3040	16.496
4062	1506.8	9775.3
622	1783.5	5050.3
1463	8415.3	746.77
2546	6319.9	575.54
62	8752.3	7662.1
7467	8596	6349.6
1756	1655.6	2867.8
2318	2401.2	3236.8
3286	286.87	8793.9
1721	7513.9	7731.3
71	3578.5	991.25
1912	2141.2	411.58
2167	8055.5	5841.5
44	4056.3	1739.1
2059	1532.4	9315.1
6495	4505.5	9652.8
773	4232.7	339.34
6353	7341.4	7183.8
1753	8341.5	3159.8
8806	9717.9	4711.9
641	7041.8	9111.9
9954	1302.7	5612
3198	9068.8	4264.2
3129	4076.5	6359.4
6679	3152.4	1148.5
7887	7199.4	4839
5945	6941.3	2525.3
1891	1371.3	8900.1
757	2486.5	9626.1
2155	5454.8	5839.1
7650	3007.9	4421.2
1485	6066.3	1470.2
14	9956.9	2606.4
8352	6318.2	2067.3
1842	4322.8	3086.8
718	7271.6	8919.2
1939	8347.4	7481.5
1324	9671.7	6113.6
2412	9178.1	5408.5
9413	5298.8	7194.7
4166	4051.8	9736.5
1249	1608.4	7458.1
6523	6568.4	3844.5
8138	2281.9	4844
6329	1758.9	5856.1
262	9405.1	834.67
2848	3531.4	341.93
2593	9742.5	1546.5
1043	9334.4	5476.5
4430	9128	7451.4
99	2529.2	3684.4
561	7532.6	1273.8
72	7256.6	6302.9
1723	9674.2	7286.2
1611	7265.4	4134.1
1193	4475.6	7001.6
9887	9820.8	1515
1266	8118.7	1312.8
6386	7257.3	2376.5
1008	6585.6	6680.6
1491	4407.7	6183.9
9261	6012.8	855.93
9149	1079.8	4148
184	8943.3	3113.7
1036	4072.9	9031.4
890	5799	9649.3
3581	2949.6	1185.2
396	9421.6	2363.6
779	3438.6	5079.7
1474	1265.2	4633
5605	297.65	7588.8
4439	334.81	2747.5
1945	3483.9	7750.4
261	2020.2	2147.1
5972	3675.2	821.82
8840	2848.2	2154.1
7504	2602.9	9076.1
3138	9396.5	954.44
4586	591.33	1396.4
173	7054.3	9156.8
877	7350.3	6863.8
3719	8428.5	5415.7
7562	2837.7	7654.2
275	6130.4	1956.1
649	9218.5	6661.4
85	9365.6	7808.5
7578	4922.2	1847.2
116	2876.1	4524.5
721	7606.9	8656.9
64	8069.6	3641.1
6063	4424	4945.8
1213	5982.4	6792.6
944	801.16	1328.9
803	3469.9	5028.4
4546	1581.1	8117.1
4220	8003.2	979.77
1668	8652.9	7690.5
8441	6013.9	3493.7
628	6993.1	8038.6
3838	6166.4	9655.1
116	7154.1	5199.7
8387	3364.3	4651.6
492	8410.6	5823
1199	8206.3	8099.3
435	7403.8	6153
8650	241.74	7784
9840	2535.3	1715.4
258	4664.9	8424.4
315	3060.9	7576.7
4366	671.68	1229.1
9115	8563.5	391.85
3842	6173.4	9282.8
633	9314.8	9733.2
3277	8220.3	5953.2
12	5724	1168.3
5	3175.8	9670.5
8541	2123.6	6174.6
3639	4652.2	2187.5
5851	6195.9	2097.7
3462	1516.2	9033.5
851	5852.7	9691.1
2361	1311.2	5614.6
1335	6659.3	344.18
8789	5979.6	364.67
44	6606	2795.8
210	8344.7	7975.3
5532	2390	8651.5
3079	468.57	2728.8
2419	6043.7	806.86
27	329.23	7536.9
4244	358.26	2477.7
2365	9849.1	2755.3
6357	7253.3	5064.5
2816	7860.5	6499.7
9967	3409.1	4932.7
6244	4563.9	2132.8
790	9057.7	4373.6
1	1652.9	6536.5
2190	6341.3	5447.7
1907	5511.5	6846.7
1622	9812	2311.6
17	3858.2	979.87
7744	3482.5	4081.7
4060	1243	4604.3
9428	8042.6	1545.9
2836	823.96	1074.7
3991	58.358	9239.9
2563	1314.6	3963.5
6062	9714.7	5101.9
4721	2105.4	3017.2
715	6761.2	4300.6
6526	6102.7	8362.8
7294	5425.8	9269
7064	1159	5126.1
1378	1406.8	5723.6
107	3179.7	450.9
153	8720.1	6642.7
816	8518.7	7748
810	892.29	1213.3
9698	5314.2	9855.4
8531	6705.5	934.68
391	2627.8	8107.8
5150	1107.2	1522
650	9224.4	6706.7
2588	8526	105.48
2269	992.52	2039.7
2392	204.75	9686.3
8431	5943.6	5918.8
1087	5710.7	9599.1
2285	4491.2	1987.8
9345	4126.3	3982.6
8651	8999.2	9103.5
8796	9171.8	3185
92	9239.7	6323.3
7	9675.7	9311.8
8342	6565.9	1255.8
21	3129.3	5543.2
7583	4944.6	1835.9
2255	5252.7	8576.4
2454	7169.5	4356.2
1101	533.36	5691.6
9866	9932.9	9246.7
7789	2300.3	7321.1
1214	3946.5	5585
3715	6097.4	5119.8
4424	7427.5	9470.4
6225	1005.7	5015.2
7346	5259.1	7534.4
800	9087.2	4311.1
346	32.253	5488.9
3679	8512.5	9887.2
5310	417.97	4353.6
2988	3281.5	9202.1
2860	1879.6	1438.4
5330	404.18	1159.5
4377	7432.1	2482.4
317	1561.1	7856.8
284	9565.9	2413.9
5736	9539	2741.6
253	7679.8	4904.6
2235	3245.1	1850.7
1063	4447.8	1188.9
169	7083.4	1636.7
1000	872.68	4732.8
2	9881.8	8387.4
6379	8126.2	8582.9
79	3592.1	1000.2
7153	5705.5	5501
2339	9827.1	8430.8
3987	5001.4	661.96
5249	1659.5	6921
8633	694.66	7358.3
709	1854.1	7011.2
2400	2043.4	5605.5
391	6904.7	3649.7
762	2939.6	2048.3
5313	959.06	9416.4
1	6771.6	2887
6518	9569.3	1869.5
8582	2091.9	6231.8
1236	6256.6	711.05
434	6785.4	8934.4
159	1014.6	6495.9
623	4624.7	9022.3
6522	4149.2	8301.3
3120	669.91	9744.3
4813	9909.6	3626.7
7692	3075.3	4439.6
9328	6813.3	9144.2
2807	3973.8	1040.3
827	5215.8	4278.7
3239	5343.5	1309.7
5926	4277.1	7036.4
59	9617.7	7494
2270	3662.2	1697
6216	4203.9	1250.6
8310	2132.4	3239.3
1789	8136	2324.1
1354	2478	720.3
4551	103.42	3703.1
1221	8838.6	6945.5
5256	8196.3	9368.1
4660	6391.2	3935
2190	4358.3	1614.7
4729	870.52	6701.8
1715	6672.2	7367.9
303	9211.2	5404.8
1693	7303.6	8271.7
470	9314.5	473.32
2371	6136.3	5197.6
687	3863.4	8391.9
9854	1840.6	1976.3
923	2608.2	4926.3
1947	3459.1	7802.5
7136	9670.5	7345.6
8680	8952.5	2567.7
3693	4692.8	6202.4
675	554.22	2315.6
1818	8914.5	8053
2475	5337.5	7695
8396	9020.6	7554.3
6587	1777.2	9032.2
270	6624.4	1215.8
1458	2586.3	3930.6
5519	5965.3	5197.6
876	7383.6	6853
13	3835.5	4755
3448	1107.9	2250.6
3	7125.2	7187.5
2769	4904.4	1345.8
34	3938.9	9702.1
844	3194.7	817.55
792	9064.5	4300.7
5158	5885.6	849.17
2281	6018.6	1667.5
648	2234.8	5785.1
1252	854.82	1256.4
455	4088.3	3704.3
1062	4943.2	562.48
252	4396.1	3773
1592	9552.2	4283.9
2496	4310.1	3581.2
4066	3285.2	3650
8264	903.24	243.49
742	2393.1	4520.1
3198	1259.5	4874.3
3316	4631.6	5929.5
4213	7204.7	8467.1
8071	6658.7	837.6
3914	8514.2	9263.2
7487	5519.9	7160.8
5432	4833.6	6653.3
1413	1075.9	3910.2
1878	5265.5	5948.6
4163	2471.6	5091.9
1243	5877.7	9651
1190	3241.4	1161.8
2270	832.59	9634.5
4265	4579.1	7886
1353	4830.3	8707.1
6698	911.3	7033.5
3708	7603.8	2462.5
4796	6317.2	543.85
9732	3899.2	961.04
9177	7154	5279
5975	3917.2	4568.8
8760	2891.7	3720
1190	6792.9	8038.2
283	3614.9	7399.3
1925	2105.3	3994
4557	3461.2	4769.8
9139	2943.5	885.8
5241	8112	1689.8
1494	9436.9	7185.3
6959	3610.1	8783.7
8215	1416	1529.9
3381	6976.8	4397.9
2797	7975	7301.3
9253	706.87	9176.7
583	2324.4	964.23
3011	9426.1	6225.9
1324	6654.5	322.9
3286	8954.3	8782.8
2670	6558.9	4250.9
75	4490.2	333.66
6510	7145.8	4764.3
48	1391.3	498.48
469	4394.1	7890.7
110	7864	2359.2
1932	5128.6	5922.8
7	2777	407.67
1519	107.15	5124
2227	2257.3	8659.7
5509	2321.1	2763.5
4213	2754.1	1453.5
6303	152.92	4553.1
497	4807.4	741.64
2028	1394.8	6535.4
9031	5550.7	8612.4
5	395.12	7470.1
3627	479.2	1572.7
7347	5292.8	7617.3
778	2185.3	6235.1
404	3619.4	5166.2
1646	8723.2	1415.3
544	5712.2	1307.4
1452	8144.9	3697.8
3640	7698.1	4319.8
8832	1288	6142.3
3989	5279.4	9870.5
1072	1397.2	5206.5
1	9101.9	1274
2494	7369.6	9877.9
2311	5406.1	9905.4
1803	8410.5	2846.7
1578	9975.4	3233.7
1580	968.89	8334
9737	1436.1	480.84
174	2908.6	7213
2467	5479.9	492.81
9194	161.02	2450.5
1150	6750.9	6608.6
6151	9390.1	154.81
9016	6553	8700.1
517	9550.9	4534.8
2770	1215.3	5590.5
2546	7613.9	2727.2
2724	6008	782.8
6773	2704.6	3671.7
3596	2863.9	6638.1
1037	6242.2	7722.6
189	8940.7	2320
2616	1293.3	1693.5
8351	349.71	5379
3793	18.64	1478.4
9292	4320.9	1437.4
5514	1745	9945
1106	5533.6	149.56
920	3716.3	835.55
800	3459.2	5024.8
6049	4324.3	3630
4793	3678.4	8876.5
8047	9516.2	3942.2
1710	8934.1	5541.9
114	5372.7	7572.1
1701	3263	1114.1
5278	7756.3	392.14
9091	4675.9	4372.9
99	2941.3	9218.7
757	384.11	3925.8
9722	5855.2	599.75
3288	1132.8	4302.6
5147	4591.7	4335.8
9505	2558.9	1135.4
363	314.31	2691.2
1517	2041.8	7955.4
3180	8926.4	3973.2
529	1975.3	7697
3132	4012.9	6322.7
175	6192.8	8407.5
1913	3262	1148.8
169	7967.8	8630.5
3296	7853.1	431.6
3	3842.8	8486.4
893	5328.6	572.92
613	2351.8	6904.4
9030	5268.7	3066.7
1492	8923.7	6793.7
5199	79.294	18.689
1793	5225.2	8138.7
1672	472.53	8625.1
58	5621.2	952.37
1824	4679.4	7464.6
8994	9960.1	2221.5
4316	7359.6	67.272
9710	9250.1	7388.5
8356	6020.2	6007.2
1419	6012.8	5977.8
188	2708.4	720.01
9418	2705.3	9349.8
8398	5534	4123.7
170	8011.9	8697
9199	4873.1	2516.8
2687	6000.2	806.06
1166	7334.6	9059.3
7490	8639.7	6404.9
2310	9782.6	8339.2
3932	3009.2	7425.8
5660	2592.6	4538.5
7241	7180.3	831.87
5572	2875.6	4163.4
501	213.8	3549.8
7427	6675.1	6557.9
1237	5557.8	318.7
5173	1271.9	4805.1
6746	6101.7	5730.8
6828	5230.6	6621.4
1143	6792.7	6615.1
1517	1447.5	3685.8
3041	8045.8	5848.7
1439	6637.5	9920.4
2257	823.73	9670.5
1356	3592.5	7451.8
647	3092.8	2751
1287	7470.2	4105
183	8068.6	7506.1
7750	3474.1	4101.4
1855	850.6	9536.1
5518	5961.5	5136.4
15	1343.8	5596.8
4677	6123.8	4754.1
7065	3653.3	839.43
2906	6905	1999.3
4883	6620	3131.6
175	5325.4	8793.8
538	2061.9	141.17
123	255.57	6012.8
832	4577	9013.4
906	6676.6	911.45
6443	9742.8	7233.8
1214	5407.2	2292.3
6682	4949.1	5108.9
92	693.32	5105.8
1371	3215	1818.5
206	5952.7	2809.2
2267	822.91	9646.6
721	3363.2	5524.4
5517	1189.4	4039
5861	8871	3780.5
296	9877.3	4276.3
364	9284.1	3627.2
104	8185.1	7641.8
5131	3189.4	6992.3
4158	5065.9	7726.5
1434	4369.6	7022.6
484	1362.8	3333.4
2	4615.5	1198.5
3690	3075.9	7564.1
191	7385.9	2914.2
4568	3669.2	6490.8
241	7353.2	9007.1
49	3673.4	8375.5
2360	1273.3	5644.6
4925	3460.7	6487.3
1	4563.5	6680.9
3887	9365.4	9764.5
403	8491.6	4017.3
5957	881.86	6971.7
6186	6732.8	1393.4
525	5870	4777.5
3466	6049.9	6377.3
158	4259.9	2373.3
2958	3016.6	2828.5
5214	9574.2	7343.9
8549	2065.3	6234.5
1519	6844.6	6335.4
1996	3237.3	6558.2
1331	8092.5	3071.2
4655	4963.6	5123.6
4615	5723.9	6913.1
5691	3015.7	4475.5
9321	4300	1413.3
6040	9815	3389.5
3539	1232.3	3316.2
2207	4288.5	1413.8
8436	5461.3	4094.9
2067	9165	8485.8
6591	1970.6	3188.8
7275	7153.8	4806.3
6030	5441.3	6115.8
8140	6390	1770.6
4030	7672.2	5614.5
6703	7505	8160
8756	1024.9	6940.9
8706	5624.3	8085.3
7242	2767.8	8777.9
2413	9182.1	5401.2
9176	6903.5	1093.5
7516	3813.4	2323.2
5946	6951.3	2536.7
9	9921	159.96
8303	7016	7082.5
1836	596.13	8973.1
83	9168.1	4499.9
9649	8281.4	8147.8
664	6135.2	9968.6
111	4025.6	1590.1
7242	1239.9	2222.9
7433	8172.8	7834.3
65	149.36	7038.2
1737	5208.6	1124.7
2373	8065.3	570.93
9611	8917.3	2360.4
549	6165.1	9584.5
9719	6571.7	9438.2
7763	7732.4	8565.1
5534	8272.7	6820.6
1279	6855.9	3074.2
7689	869.63	5356.4
5503	5649.6	2516.7
2442	5078.2	452.51
8457	4272.3	1427.5
5182	1170.9	1586.9
6608	6027.2	3769.9
1	7126.2	312.08
5242	4992.5	6832
444	4883.9	798.85
3571	1460.2	9082.8
90	9860.1	1294.5
6993	4967.7	8513.3
4168	5161.3	6848.8
323	2162.8	5875.8
76	1066.9	9903.3
6230	6854.3	9855.1
104	1399.7	3315.5
6999	2177.8	6340
6894	4302.7	5046.7
1692	3949.5	547.98
9161	8077	8490.7
3658	9156.8	5065.7
87	7011.1	2108.2
1	1114.4	6782.6
92	2889.1	7695.4
115	7648.1	9777.9
1949	391.05	1279.4
1730	6032.2	4504.1
2793	1645.3	6938.6
3070	6756.6	4840
8073	3442.5	4099.6
209	7905.2	727.82
6738	2780.6	1644.6
4647	5847.5	3662.9
7135	9619.8	7297.3
2972	7042.7	9172.5
6849	1552.9	2597.5
4489	1193.4	2454.4
824	9332.7	2962.4
30	4016.9	9745.3
612	748.48	5528.2
325	165.04	9672.8
7870	2168.9	4606.5
6438	6389	9952.3
1051	5863.9	9096.1
171	6747.6	4071.7
325	3670.2	5242.5
292	6519.6	8855.6
4656	4952.3	5056.8
4768	2404.6	6062.5
6799	6826	2383.2
1869	1661.8	1317.9
1332	9663.8	6099.2
804	6025.2	1090.9
6179	7181.4	2344.3
453	8579.3	8442.4
2871	3910.1	3399.4
4573	2224.7	5942.4
5931	8204.3	510.86
8235	4268.8	3940.3
6986	7320.8	4186.6
462	5936.1	7170.9
186	6992.3	1205.2
370	5546.7	8943.5
852	5809.3	9653.4
1542	9344.4	3023
1766	1694.9	6879.8
4223	6825.2	8027.5
193	8568.6	6452.4
2937	621.27	142.56
1273	4908.1	9683.6
6794	9317.2	3530.4
3220	2985.1	2289.6
4087	4638.4	9804.4
676	6400.6	8482.1
2778	1181.2	5546.2
242	9657.1	9731.5
2035	5809.5	3004.5
6187	5569.4	9227.2
1729	2547.9	3797.3
382	7135	1719.7
954	896.7	4102.3
9225	3838.4	5032.6
7743	3426	4086.3
4190	2809.4	6399
9709	2003.3	3649.9
5242	2109.6	2166.8
382	2625	7130.3
1860	3908.8	6462.7
379	4647.3	3881.3
351	5170.1	7302
2445	9222	1554.5
8538	7247.1	9613.3
1689	5159.5	5511
4374	5606.7	9186
5505	8942.9	7984.5
3752	8027.7	9068.7
258	73.006	7385.1
4177	5632.2	7007.1
1950	2417.9	1986.4
1652	7569.2	8137.6
713	6360	3989.3
827	3792.9	5280.5
385	8171	434.13
1254	5746.7	9721.7
8	4605.8	1240.9
479	7215.4	5231
6800	6916.3	2320.1
4735	6171.6	4831.3
6381	910.64	6704
7657	7655.7	1535.1
2301	1823.5	3492.3
1542	4754.8	2508.5
1444	6046.4	4247.5
5332	6414.5	6914.6
9897	2921.8	293.65
8326	3011.9	477.52
7087	9830.6	2780.4
5451	1620.7	9784.3
5571	9018.5	7522.6
467	4484.1	3315.9
241	8867.9	8620.4
5833	2154.3	3831.9
5731	3518.4	8212.6
3260	3474.6	2980
42	6672.5	8756.1
3001	3482.6	3968.3
9288	6031.3	801.48
1270	2811.7	1302
433	8650.8	9096.5
1935	6979.4	4363.3
864	978.98	8090
8760	193.78	6374.1
4164	6787.1	4057.7
8220	1614.3	7523.7
4925	1466.6	1715.8
3983	3934.2	8582.2
5846	3917.3	2089.8
2066	4737.9	6638.7
8988	2685.5	707.58
4076	3699.6	649.36
9541	2190.9	1742.6
8105	4473.9	4058.7
1175	5555.6	6983.3
80	2292.2	1493.3
925	5338.8	6906.8
1048	5509.4	8889.6
8934	4270.5	7500
5286	4703	4540.5
5641	2629.6	4524.4
1223	8504.9	1280.2
4488	3429.6	7214.1
1582	4706.7	7816.4
7149	8366.7	7138.5
7	5316.4	2668.6
440	346.11	8077.8
2773	1154.2	1853.4
4259	7663.6	2423.7
865	8126.6	8483.5
1213	5870.1	1534
2055	5145.2	2078.1
6731	901.75	6092.6
4448	2654.5	7677.7
394	1090.7	5530.4
609	9872.8	345.9
5780	2597.1	9008.7
6521	9292	7527.4
8706	5748.7	3095.3
1205	5815.9	9661.3
979	4284.4	4031.4
9155	7169.7	9923.2
217	7624.1	5483
1	2103.7	7604.6
5531	3078.5	2804.8
66	688.27	9725.8
7997	4790.5	7508
8121	4526.7	4063.8
8733	9234.8	3957
2629	2825.9	4120.8
3933	5976.7	9145.4
9215	4633	8118
1824	4800.1	6898.2
6522	8581	3786.5
2393	5001.3	7304.1
9748	5636.2	36.008
734	8326.1	5034.6
484	6857.8	1903.6
1765	3758.5	2959.2
1	1408.9	5623.4
8312	5127.1	2257.6
1561	2540.7	1427.6
1629	1859.5	7216.5
2511	149.31	3253.9
4966	1402.1	1748.7
9075	3082.1	20.994
6249	904.87	4632.8
3284	5028	2647.6
1305	1943.1	3364
1285	3294.4	611.95
307	66.96	5998.3
7527	5715.3	2533.8
9928	5692.4	2629.5
3935	3332.7	3652.5
3090	140.47	1428.7
175	9195.7	7743.2
130	1446.9	2048
165	6647.9	6241.7
647	1005.9	8899
6291	9313.2	3945.7
1035	6213.5	7726.5
6358	9759.3	2233.3
3159	6150.2	9965.2
2265	9331.2	9772.1
1523	7487.9	9274.8
2645	3642.7	3556.4
643	201.81	4438
2975	1581.8	3132.9
6206	6667.4	9371.4
3673	9141.4	5029.8
5481	7090.4	9845
85	625.18	7623.1
6988	7337.9	4159.9
739	1377.6	8933.2
7417	586.05	139.47
1633	6303.9	5149
2580	7143.4	9775.6
3592	6168.2	6032.1
2378	8047.6	484.39
1224	7733.1	6540.5
277	5618	1847.3
2018	4569.6	9816.1
1940	6666.7	6810.2
7471	2842.8	6621.4
5453	3482.5	5558.5
4722	9017	1052
8371	5531.1	2186.3
481	3536.7	4169
8840	7023.6	8876.9
8144	6457	8807.7
792	9522	4569.2
3954	1312.7	1041.8
9776	1086.9	9075.1
203	5892.5	5584
4083	2651.6	1849.9
7039	3086.1	5347.8
8972	143.85	5468.8
3915	2696.2	9415.8
7364	113.47	6608.3
7136	347.96	4489.7
3401	7728	4109.7
7052	2494.2	5405.1
8278	1544.9	8132.4
5973	2063.4	976.13
1828	4296.8	3104.7
1087	7175.7	7166.6
8079	9610	3954.9
676	9881.2	2759.1
2036	9926.5	4225.9
34	3394.3	1287.4
8693	7997.4	99.119
3123	9664.8	4541.5
3737	8112.3	9068
2211	1184.1	2516.6
3306	3832.2	6495.4
271	4305.1	2579.4
3936	8436.1	9479.6
7216	1533	6650.8
540	4357.6	8441.1
4290	6114.5	5552.3
1157	5083.8	2042.9
966	9575.2	5203.7
6457	4701.6	2400.8
914	6286.5	7846.7
8310	2190.8	4496.4
9404	4292.8	1445.9
421	9311.4	3039.2
1719	9890.6	5996.8
5610	9840	6390.3
4367	1173.3	8440
136	6049.6	3295.1
3598	3115.5	7462.1
74	8516.7	379.6
72	4692.3	6036.1
2380	719.51	325.43
2431	3969.2	9069.3
465	344.36	583.59
6932	59.043	3605
188	4132.7	7558.6
230	1900.3	374.2
8321	8343.8	5434.3
5147	1106.5	1524
1436	1421.1	2038.2
143	7022.6	1666.6
5493	6482.4	398.18
8940	1987.3	9130.3
6104	3881.1	3939.1
467	333.03	544.44
1257	4140.3	7683.4
4722	2578.4	1752.7
20	9901.2	8411.9
2586	3835.2	2542.1
1297	3373.6	9568
1136	9194.1	473.1
3823	2102.5	1259.4
4171	5149.5	6818.6
642	6097.2	8228
6993	580.67	2982.1
164	6057.1	7794.9
9	3201.9	8769.2
2276	6506.5	6892.6
4382	9636.9	5152.9
83	7761.9	3256.4
380	9069.4	4183.4
2804	1261.1	7348.8
8949	348.85	9158.9
4140	3663.2	3193.8
60	4890.8	1823
1983	8561.9	4760.6
6591	6073.2	3760.9
241	5344.3	2603.9
5217	9637.9	7315.7
9203	5244.2	3052.7
9329	4242.2	2304.8
399	8420	4051.5
6350	7361.5	7176.3
6673	5021.9	5089.9
6986	7191.7	3572
215	1501.5	6223
3121	5231.2	3030.2
136	9736.5	2554.2
1383	8532.1	430.75
865	3240.9	8478.5
2126	7532.6	6499.5
8145	6741	4873.3
5957	1115.9	6500.3
9549	4796.3	7476.1
45	6211.3	5804
4096	3224.7	3681.9
732	7687.7	9609.4
8492	9335.6	9728.4
572	235.56	584.16
5672	2613	4512.5
9709	7188.7	2290.5
8630	4599.5	7756.9
4239	3677.7	5315.1
9657	7693.2	1468
1634	2737.7	1236.6
4300	6104.9	5568.4
159	3547.7	4548.6
4450	2633.1	7693.5
1049	6246.1	7744.3
556	1417.2	8892.5
1476	5912.2	5104.5
227	5030.8	2743.8
7921	608.06	1436.7
2861	3560.7	298.82
1919	9140.4	676.03
2972	9648.2	4845.9
100	6.7986	8364.2
641	2901.4	4424.6
590	6531.5	5484.9
8987	7419.7	5543.6
1778	5466	2645.9
393	6641.9	4581.6
1455	510.43	6504.3
1516	3503.6	2525.3
129	2213.1	349.02
9337	6832.7	9196.3
1622	4908.1	8696.2
4294	5675	1488.3
2541	9968.7	83.185
1299	9220.9	8065.3
5238	6184.3	5582.5
8935	764.15	1510.5
356	1177.8	3731.5
3757	5127.8	6841.6
9413	3597.4	6829
1429	6251.8	722
3147	89.702	8019
1015	3653.4	1719.6
4386	6481.4	4438.6
1338	4900.5	4681.3
9006	1304.5	4221
3474	2805.9	1310
7900	7133.2	225.62
6507	7213.5	4809
6160	9390.7	709.5
417	5444.4	1899.3
46	5377.4	9568.6
326	8205.1	7545.2
1470	6626.8	8970
1209	4152.4	2541.2
5440	1925.3	3340.5
6281	7644.8	2640.3
608	3809.9	117.82
6296	4839.2	1509.5
66	1493.1	3115.1
8144	8193.5	5727.1
1944	7112.5	4867.5
807	3382.1	5966.2
3978	3909.3	8588.4
3168	4549.9	8903
9152	9975.3	2030.9
6947	2410.7	8074.3
22	7250.2	4199.5
41	8244.7	1716.6
2789	5126.9	9281.4
2290	2778.2	9101.1
1713	9104.9	6984.3
1771	3232.6	4132.4
5921	6599	1484.1
279	5620.2	1876.2
803	9065.4	4301.5
317	6380.6	2050
2973	9232.7	749.38
2932	6204.1	53.28
206	1679	5792
564	9459.4	2434.5
4021	3918.8	8537.8
5523	2262.3	5795.6
685	3353.9	7146.9
4446	6215.1	8699.7
4402	4681.7	8106.3
2574	3513.3	5979.4
1798	2911.7	1487.9
9154	8023.1	8481.2
6012	7223.3	6144.5
1046	6203.4	4117.1
261	5665.3	4986.1
218	4671.7	706.72
457	4311.5	7896
234	1209.2	3751.3
5423	9538	4468.7
1215	3874.9	5605.4
3972	8963.5	5540.1
2819	7499.9	3757.6
3770	2469	7514.4
4757	6305.7	1448.9
9328	1847.2	1127.8
783	3487	5012.9
2816	8756.8	110.6
1147	5159.5	7259.2
627	1888.2	350.96
1051	6624.2	9246.3
967	5713	7041.1
655	258.73	4412.8
5869	6361	8297.1
1503	2754.6	8241.8
357	1611.8	5944.6
988	5739.9	1259.1
3528	2941.6	1217.4
1	7873	381.5
6803	2670.9	6249.5
9675	3116.7	2560.1
9442	557.75	8543.5
64	17.248	1184.6
5946	905.85	6941.2
101	9370.2	7931.2
619	4275.8	9457.5
3753	4651.2	4179.1
6010	2027.2	9240.1
670	3038.2	710.87
4350	7503.4	4413.2
6092	9322.5	9786.8
7707	3434.8	4130.5
3424	8922.1	7936.3
328	166.95	9745.5
6075	625.91	7818.2
4987	9592.1	7338.6
3064	5365.3	5125
6776	5564.6	6550.9
1642	1664.4	4540.3
1537	3548.9	4527
1383	7157.2	5135.9
8785	3351	7793.4
1564	3009.2	6555.2
8698	5762.4	3088.8
9013	6517.1	8744.9
3280	9567.9	513.29
2606	9112.5	5304.4
1121	7045	8026.9
3735	682.89	9670.8
461	6117.9	2434.4
389	3600.2	7422.1
3829	9816.4	8787.7
4848	4607.8	577.18
1032	6064.5	9385.6
7792	663.3	5502.8
1358	6352.7	8897.8
479	9663.7	5131.5
2484	7170.5	616.33
7199	4403.8	5608.4
147	8154.9	9566
8094	8402.1	7591.8
51	5364.8	423.83
5421	9638.2	4465.1
2122	6190.9	4394.6
2152	4171.8	6159.4
1361	6408	8936.2
9728	102.18	1501.1
8480	8495.3	9306.9
2933	4001.4	1125.6
483	215.29	3573.6
44	8442.3	3887.1
1503	7906.2	5168.8
193	8983.4	829.34
2379	8064.1	531.81
801	4260.5	351
6442	3240.3	6727.5
2575	6671	2537.2
5140	1115.2	1573.1
2313	4791.6	7906.7
9654	8452.6	5549
4624	1196.9	1127.7
1879	6234	7357.6
3159	7423.9	3603.5
1805	8331.9	2828.1
6523	9277.2	7605
8782	5051.2	5741.7
2319	5082.4	3589.2
1381	678.04	4284.1
9341	4050.5	3921.4
169	5345.6	2303.7
7473	8176.8	7824.8
8130	2515.1	1780
7011	577.63	2970.9
4831	719.13	4293.6
1801	8146.4	9271.7
2123	5879.4	7290.4
245	1744.3	2004.5
2	9437.9	1133.7
2161	8065.4	5811.5
7346	70.525	6594.5
8532	2087.7	6229.1
2341	9949.2	9678.5
8683	5278.1	9876.8
1997	7812.9	4418.8
5521	4767.1	7494.9
479	5006	8808.2
15	9324.4	4146.4
1744	173.05	9161.4
698	8525.1	6861.3
8365	6628.6	840.9
2061	2106.5	940.69
6660	4533	884.67
3402	7686.6	4116
4422	7376.8	9417.7
4912	1229.1	7104.5
3715	9287.1	1992.9
7765	8756.3	7744.1
8091	2206.2	7145.9
7699	9011.9	4080.9
5641	8011.7	8465.2
3527	6938.3	6598.8
704	7003	8771.5
51	9410.9	5010
5404	2897.8	9164.7
6298	174.47	4543.4
5071	6105.9	7697.1
573	2316.3	7877.9
3985	9740.8	7531.4
942	7117.1	9388.9
9643	670.28	1715.7
474	8120.3	9769.9
5183	7017.8	1546.4
1326	6692.8	278.06
432	4231.6	5722.8
6443	6374.2	9918.7
4155	4442	3313
1215	5797.8	9654.8
1266	6666.1	3413.6
4172	5180.8	6808.7
9115	9353.9	6376.9
3636	8992.6	7397.3
3274	4920	4598.5
2121	4387.5	3847.8
4641	7004.3	1502.2
7770	765.1	9355.9
4225	9166.2	2258.7
8469	4316.3	1344
7070	6310.7	7523.4
1930	1695.3	5930.9
475	1178.5	5610.6
2558	6382.5	4143.8
97	5909.1	8641.9
3994	8169.2	8478.6
732	184.86	231.32
76	5436.6	7255.8
531	3955	1379.3
7011	2352.9	3067.5
5951	3695.2	6445.7
8795	2178.8	608.67
503	9099.2	4373.5
4737	8127.8	7537.6
4956	4321.2	8099.4
5168	2524.4	5621.8
8422	4267.7	1406.9
4125	2579.3	3815.1
4126	4238	3199.5
5557	8242.5	9171.3
166	1168.5	6827
484	6733.3	4350.6
184	5908.5	2819
6501	6123	3599.2
518	419.21	1880.5
365	703.96	3890.2
302	8178.9	4506.4
9275	774.29	5735.4
5729	3488.9	2199.1
820	9277.2	2999.3
6971	3106.9	9133.3
2353	1282	5657.3
1378	152.09	8643.2
7474	8668.6	6374.3
3982	3934.3	8620.7
8394	3600.2	2716.1
866	951.82	8161.4
2456	7784.8	3733.4
1754	6480.8	2258.7
9280	570.73	7808.2
4633	7470.6	4324.1
480	6736.8	4306.3
2271	8872.7	5317
1161	3111.6	5394.5
4688	5828.4	3625.2
4766	6721.2	5728.1
7908	9001.5	5567.9
1189	8150.3	7576.4
1310	965.21	8141.1
503	4271.3	3924.3
2351	8474.7	9132.6
563	7532	1267.3
288	1620.1	6941.4
75	3041.7	283.37
1245	5523.6	2483.4
1891	8771.7	1405.9
4575	1492	2808.3
278	1270.7	857.91
7189	9464.2	7431.2
3885	9332.6	9715.6
3070	1616.6	6782.4
154	842.63	3261.4
1827	9134.5	3667.2
502	3639.3	1879.7
93	5692.1	1980.1
3049	8093.9	5871.8
1968	1467.5	9036.4
492	4417.5	3907.8
117	8533.8	7558.5
448	9805.3	410.78
4053	1526.6	5541.9
2771	5173.5	9211
55	3501.6	9540
107	1800.6	2820.8
2357	1306	5624.7
1199	7721.7	637.43
9794	2623.9	8187.2
8549	431.13	9307.4
3197	892.38	9634.6
1	5689.1	6058.1
798	6357	519.83
4380	6472.7	4438
2478	2326.5	4811.9
2475	5478.9	550.36
2395	1975.4	5549.4
37	96.248	3712.1
307	4122.8	3437.3
3686	7197.8	4815.5
3641	4644.3	2217.2
1157	4941.6	293.66
5394	9761.7	8864
5952	891.41	7002.5
6668	4543.2	887.65
5898	6374.9	4806.2
309	3939.7	8752
3289	5580.7	4947.2
738	7029.2	8838.9
2554	9954.4	2837
7680	822.79	5381
8249	6344.2	641.13
2081	5817.8	2671.2
7530	6849.4	2301.9
449	3691.1	6643.7
340	7936.1	1635.7
3446	395.51	4627.4
5937	9492.3	996.39
4878	7166.4	8610.4
249	9744.9	9268.4
3295	8829.1	8753.9
287	385.79	6527.5
2983	7467.9	9848.6
8098	8393.8	7641.5
5317	3235.9	7719.7
5683	7518.8	6010.7
1547	3562.7	4548.8
22	9337.8	4190.2
8231	1485.9	4114.8
107	2674.6	1281.9
324	2130.4	5869.8
7957	9505.2	2417.3
44	1186.5	949.11
220	6641.8	4995.8
9181	5267.5	3084.6
2033	6937.2	633.12
2967	2965.6	391.03
8367	8086.5	1476.3
1429	6010.1	5987.5
31	4271.6	6744.6
1242	7179.5	8619.2
3160	1680.7	533.92
1092	8114.7	6617.6
8229	1514.5	4120.5
804	5494.2	7522.7
7481	6038.6	6576.6
1271	5926.6	5609
4384	3316.1	4441.6
7614	5764.9	342.35
1788	6593.3	7460.2
7986	8625.5	1829
6457	2338.6	1415.6
5525	285.14	7555.6
2974	7238.7	4157.5
6868	5428	1683
2605	5834.3	5133.5
3753	8496.4	9296.6
4684	4397.4	2195.1
2411	9167.8	5403.3
6401	4456.1	4977.2
4640	6995.7	1498.1
2554	7375.7	9952.7
9669	4502	1018.1
1560	3016.6	6473
1437	1436	2018.9
3221	4919.1	1323.3
1544	9977.1	6908.2
86	9410	7822.8
868	5817.3	9697.1
4	3526.9	5010.7
7741	3453.4	4124.7
6513	4419.3	6828
3199	1199.4	8842.3
937	6319.3	2820.5
6533	2671	112.63
714	6565.1	7882.2
7069	2098.8	6012.2
1853	2868.4	8491.6
241	3601.3	2400.3
6119	3039.3	7212.1
7705	6838.1	7964.3
127	474.01	2182.2
5071	244.5	4351.1
267	6842.7	923.61
4252	5117.5	6798.6
6248	5467.8	827.26
94	555.68	9568.8
7593	8806.3	6978.7
7620	7203.7	7033.2
1654	4770.3	1841.2
2598	6024.4	5340.6
702	7864.6	4563.2
2193	8329.1	5858.4
8788	5757.1	4894.8
4151	2829	6401.9
2981	4707.5	4484
198	9493.8	7579.1
9935	488.62	9191.1
4080	2681.3	1811.2
7635	4435.8	8860.7
8220	2583.5	8969.4
2329	2371.6	3203.5
2398	3155.3	7171.7
6798	2277.9	6246.2
2878	8725.6	8281.1
351	8325.7	435.79
3835	565.26	3390.3
4606	4814.7	5343.8
749	467.39	2676.6
5746	1518.9	3960.8
7260	891.05	2363.9
2717	7273.6	4166.1
8615	4645.7	8338.7
2787	8519.5	9187.6
145	3901.7	8535.2
1363	5739	6885
2814	1655.7	6956.3
4376	8517.7	462.89
4169	1162.6	9640.9
9243	8981	4865.8
3	103.89	6984
2345	9548.1	3894.6
4740	2424.5	2156.7
625	6893.5	3858.7
1895	1362.6	5646.2
4073	5741.5	7600.3
1020	6155.7	2371.8
831	5191.2	4252.9
8034	2146.7	6917.5
562	7138	4817.8
2487	6865	5204.2
208	42.857	7019.3
1934	2258.6	8803.2
3820	2694.8	2519.8
3027	8076.2	5824.9
3970	9969.1	8432.4
7148	8401.6	7167.2
972	3710.7	502.5
308	415.46	2724.7
3973	9995.4	8528.3
8404	771.55	2557.7
9743	8281	2389.6
799	7043.6	8793
92	7841.5	7218
2807	7524.6	9774.1
811	3445	5088
6492	7834.9	312.58
9262	681.71	9242.3
8365	6538.2	7692.9
2177	1409.6	6551.3
9093	9375.7	6379.7
7907	7914.8	8031.1
283	1707.5	3398.8
699	6894.1	2852
9797	7313.6	5233.5
6588	1844.9	9038.2
3764	5962.5	97.874
438	4069.1	7831.4
7648	3109	4482.8
2426	7167.7	404.47
6521	6514.6	3854.4
227	5610.2	6407
76	8017	7142.3
2304	2765.8	9106.6
19	3537.6	5039.7
5870	7672.5	8774
1171	7301.6	9103.6
1577	6814.7	6432.5
537	5812.3	1236
5928	4207.6	7080.9
4	4455.4	5736.7
1811	7445.2	1135.5
9040	7176.9	3008.9
8225	1232.9	3782.8
626	3632.1	1726.5
182	6606.9	6937.2
3391	7697.4	4161.8
7664	818.31	5408.2
3973	6522.9	9484.9
322	9782	7837.2
1311	821.14	9696.8
410	4033.1	7777.3
6	4658.9	1150.2
1022	3827.7	8940.5
7585	4948.5	1774.9
107	9801	8734.5
1891	3604	2232.6
226	1075.7	3124.1
174	6197.6	8337.6
4194	9600.4	1813.7
2548	1224.5	2313.7
8688	4973	2826.8
126	3892.2	1679.1
95	7008.3	2094.1
6737	2431	1889
293	9820.2	4339.9
610	9661.7	531.23
3022	9334.7	6258.7
1440	5592.6	7062.2
10	1622.4	6578.8
359	3821	3306
7067	3833.2	2828.7
779	6505.8	4949.2
2367	2666.3	6838.4
4726	8995.7	1042.6
3319	3968.8	3674.6
2372	6165.3	5256.6
4549	2948.9	8538.7
2490	9894.5	847.75
5656	8217.6	4187.9
270	5787.4	7814.4
2607	5867.2	5143.7
3162	772.62	7284.9
3789	7007.2	532.51
841	5809.6	9628.5
1028	3418.8	5435.7
1855	9076.2	7027
1933	5132.6	5904.1
7811	6009.9	5935.2
3674	3638.8	2727.3
142	5661.2	1949.1
3182	2365.2	9957.7
7574	4954.2	1817.7
7793	894.57	294.1
2191	3545	7125.5
1751	9967	3753.1
750	6690.8	4253.7
4232	7634.6	2456.9
1586	4018.7	1370.4
4166	2840.9	6396.1
2842	2280.5	8886
8554	2079.2	6219.2
2515	9980.4	7776.1
166	9723.1	6730.4
15	2776.7	3991
5174	5126.4	9705.7
6775	7203.1	4777.3
7247	4282.6	3671.9
4601	2078.2	6989
205	4502.4	7547.7
8471	4332.1	1414.1
2813	3939.1	3412.3
3846	6697.8	3652.3
230	4443.6	632.85
6297	4718.4	9596.7
7169	4388.6	8650.6
1077	3890.5	2930.7
1623	3347.1	9492.2
82	3693.3	2699.9
4166	9834.9	4194.7
8274	6142.3	7162.6
8425	4230.8	1338.6
102	9167.8	3388.9
214	6559.5	4605.8
9888	2430.3	255.82
1802	6342.4	6345.7
1831	7479	1260.9
4614	8769.9	2641.3
3655	7944.4	7229.2
6053	3013.5	97.416
3233	8950.9	3947.3
7046	262.73	9123.9
292	9798.5	3479.3
7786	3466.4	4131.2
985	6073.4	8290.5
292	4171.2	3402.6
762	4241.5	351.34
1172	6090.9	1185.4
4963	6977.2	6745.9
6182	9367.6	739.95
3063	7904.9	6861.9
34	3410.5	4920.2
1134	2428.2	6224.5
1721	89.093	2147.5
5241	1654.7	6943.2
9405	2764	553.42
6462	2347.8	1454
61	3731.1	1291.7
3408	3118.9	3278.7
5898	5397.7	1240.7
2073	110.82	8440.9
2129	6187.8	9854.6
971	7857.4	1645.1
4880	7738	9477.7
422	1846.5	5872.1
486	1369.8	3334.9
451	4615.8	5550.6
52	4867.4	7502.4
5469	1047.9	5060.8
8698	4949.7	2871.2
1654	8176	591.85
161	1009.8	6453.1
5057	9272	4203
515	7608.1	1531.3
1539	6968.7	3908.9
480	9145.6	1860.7
4527	3984.4	3111
6505	3992	848.71
8678	2172.5	5144.4
4731	2524	1788
7272	3055.7	5040.9
5668	7484.1	6002.1
6817	1527	4784.8
2856	3181.8	97.858
3987	4505.9	8631.6
6292	3388.5	1947.8
185	4981.6	4488.1
6558	9629.2	1883.6
1639	8617	1344
2073	935.86	2597.5
100	6311.7	7991.1
2205	5276.2	9616.9
6516	4467.2	9636.3
7770	7980.7	260.42
209	2460.3	1215.8
306	9914	9381.7
6677	5033.6	5144.3
6997	574.02	2999.7
2856	425.11	8669.6
9018	4423.2	6000.7
1386	6735.4	4467.2
314	6917.7	9316.3
8438	6435.1	241.59
3060	86.897	1412.3
4489	2562.7	2525.1
3047	8048.9	5843.9
5792	9489	9499.4
3835	1686.5	2022.7
8436	4992.5	4372.8
7275	2731.5	8782.8
2498	4098.1	497.72
3097	9444	1574.7
3342	8105.1	3688.7
1263	9934.3	1202.1
567	1341.2	2582.2
8351	6302.3	2032
1814	7471.9	1171.3
1507	5938.7	5153.6
9159	8017.8	8428.2
5165	2422.5	5578.6
7792	8057.8	5129
6238	6791.1	1614.8
8481	359.21	7282.5
49	8077.5	4071.2
5458	8368.9	6026.2
1562	3532.5	4522.6
813	482.11	3763.7
2121	6263.8	4375.8
258	7717.5	7516.3
665	7512.1	5648.9
8132	6444.7	1707.2
3988	8574.3	843.76
322	7551.6	2461.3
4614	5755.1	6838.8
714	8465.1	8270.9
1202	7652.9	4858.5
3597	4758.9	4098.3
952	2356	964.92
2758	9062.4	8721.4
821	535.13	5495.4
4622	5961.5	1683.7
5988	4003.8	8365.3
11	5959.4	816.55
5441	5508.3	7890.4
399	1559	7005.5
1338	1637.5	7488.2
1362	4323.4	6416.6
713	9949.9	4388.8
2269	729.11	9599.5
3587	3123.6	7525.6
242	1819.2	9585.1
8856	6176.7	5988.3
123	7133.7	9029.5
5157	8203.3	433.72
7887	9117.2	5365.2
3436	4999.8	7925.8
155	4274.2	1211.2
1591	6157.8	5043.2
2397	9361.6	8228.7
2014	7478.9	4416.3
5459	1571.3	9765.9
859	8378.6	8055
289	3645	7451
1894	4421.1	7283.6
3167	4304.3	9459.5
1453	8116.1	3709.7
7449	5002.6	1859.3
32	7408.3	6601.7
1205	3403.5	3225.6
2271	8702	9437
1277	7472	4038.9
2950	9249.9	764.08
90	3147.2	5911.7
3159	9691.1	8340
4269	5549.8	7894.6
4589	5680.4	2419.7
5066	4795.1	2086.7
1916	7892.6	519.51
2275	3643.6	6220.9
1093	6325.7	5253.4
3035	8065.3	5865.7
7266	4533.7	1096.3
5216	1709.3	6918
1559	2574.3	5444
2845	2441.4	9096.3
1901	9893.7	1000.4
2710	3101.3	9908.3
539	4037.7	2460.2
365	742.48	2050.7
9803	4393.1	2834.6
850	5821.6	9675.3
7456	7282.8	6004
2156	4638.9	4447.5
980	3009.8	5801.1
9415	7959.6	1567.4
4574	1574.1	2823.4
209	4266.7	5980.4
664	594.27	9320.4
290	1028.6	9565.9
8456	4939.5	4454.6
66	6689	4953.5
8430	5511.1	4046.9
3408	6095	6354.8
977	3113	7466.5
98	7121.1	1358.4
1082	5699.5	9643.1
1201	7681.9	648.46
312	6380.7	8927.8
740	456.09	6995.3
76	627.88	4647.2
1809	96.643	9588.4
504	6744	930.92
1721	9172.8	6961.5
3068	8144.6	1523.8
2029	3162.4	4765.7
282	3716.6	236.92
271	9505	2444.3
9230	170.04	2847.1
262	8003.4	9434.4
724	3965.5	18.44
3647	2518.4	6765.1
437	4264.6	9583.7
1212	5837.7	9719.1
7723	3470.4	4104
3536	1181.1	3353.5
7219	5363.4	7310.7
6465	6004.8	1395.6
1956	2265.2	1832.8
716	6997.1	8847.6
3073	5705	4686.2
6674	4942.2	5112.7
907	5451.7	888.57
565	717.22	4861
4330	1218.1	6780.1
9011	2655.8	694.93
1989	9150.2	5928.1
3629	7531.2	7567.3
96	577.8	9576.7
1599	8734.7	7118.6
3753	5937.9	42.007
1970	1462.1	9081
3109	8440.1	8404.9
5881	4127.9	1411
2159	9951.2	2887.6
4781	438.89	6870
2640	7257.9	9646.6
7160	9475.3	3002.2
1675	3772.3	1613.2
1175	3791.6	3194
7656	3807.9	6475.6
676	8475.3	167.32
1316	6870.1	1824.7
2825	4401	3920.5
5873	7349.4	1700.3
224	6699.3	4956.5
2770	3378.6	849.81
4888	3213.8	3473.3
691	376.87	7311.2
9338	6889.7	9185
947	8930	4327.7
94	626.68	5021.1
101	4330.4	2888.8
1812	8492.6	590.65
2564	3175.5	8678.1
7348	64.609	6563.4
6983	2336.4	3040.5
412	8410.3	9690.4
724	7744.5	1856.5
496	6129.4	4433
245	8918.6	8616.1
7559	7717.6	8781.7
4424	5695.1	3824
5901	5358	1199.1
1059	3657.3	1906.5
6396	4477.1	4998.5
9719	8388.8	2448.5
1981	8419.8	6284.8
88	9384.2	7873.8
749	7267.1	9741
4686	2551.8	8725.9
643	6914.2	5932.5
6033	3903.6	4545
2284	1848.2	3446.8
1453	1864.8	1969.1
3785	5981.8	70.465
5155	6480.4	7117.6
6124	9410.1	9139.1
3186	7943	3032.6
3089	78.719	1412.3
6464	5971.6	1409.3
5871	9316.3	8858.9
1020	7883.2	3527.4
1412	1068.4	3943.3
56	9337.6	2884.7
7762	3447.1	4083.6
177	676.19	6506.7
3660	8519.2	9193.2
63	7921.9	1964.7
4878	7768.1	9574.5
7644	4284.1	7946.8
4160	6836.3	4003
2032	6206.5	9815.3
561	8501.9	8161.8
244	3705.7	7090.6
1910	6656.3	2860.1
5688	7186.8	6915.6
186	1900.4	9505.8
4843	530.21	7783.6
3650	9037.7	7399.8
4242	6734.8	4515.5
4733	8155.1	7583.3
5887	6986.8	9135.6
9259	720.6	9194.5
7791	8946.1	9333
9282	4293.7	1400
3522	6912	6556.2
1412	7685.6	8798.5
5944	9524.4	7865.1
173	1240.5	4050.6
4650	8847.8	3779.5
1448	2129.8	2993.7
677	9337.9	7240.3
2075	5189.9	2151.9
184	9023.4	786.25
4664	4881.9	4627.8
617	5437.1	8238.8
2718	7272.5	4131.4
8480	4293.3	1447.5
2547	5737	297.48
9705	3510	6512.2
23	7607.4	2679.2
89	4917.2	8716.7
8154	2982.2	7864
12	9152.1	6484.7
7227	1544.8	6619.1
9141	2964.5	903.74
9092	5055.7	8046.5
6696	650.34	6561.7
8	7624.5	5651.4
55	4945.5	6547.5
2776	3877.1	2570.1
9780	2181.2	5167.8
701	7260.9	8945
6043	7352	9396.7
[truncated: 5,395 more rows]
