# Supplementary material for: Verifying molecular clusters by 2-color localization microscopy and significance testing
Source: Sci Rep. 2020 Mar 6;10:4230. doi: 10.1038/s41598-020-60976-6 (PMC7060173; doi:10.1038/s41598-020-60976-6)
Supplement: Supplementary file 2 — Supplementary Information2. [file 41598_2020_60976_MOESM2_ESM.zip › 2-CLASTA-master/Simulations_testdata/random/locs_labelB/random_results_sim_6_locsB.csv]

frame	x	y
8485	5571.1	9369.3
8978	537.35	5754.4
3743	7824.6	835.96
7525	1848.7	8754.2
3085	7829.6	6488.2
5526	8953.9	3128
9524	9526	5008.1
71	3865.9	7693.7
6700	1925.8	6516.7
5254	9153.5	3081.3
1602	7151	6620.4
7467	5877.2	6712.8
440	5693.1	9907.2
110	4441.6	7117.7
4400	9532	9411.2
5074	7076.4	2846.3
8130	6438.3	8201.6
2390	7741.5	8482.4
4227	8942.4	2715.1
8344	2685.5	8064.5
9504	6011.9	6645.3
674	3102.3	3034.7
7030	6670.6	6419
2481	3570.4	4953.5
706	5497.1	7834.4
8332	2723.2	8056
6644	7815	3375.9
5684	6370.3	9723.4
8477	6542.4	3949.6
1682	7707.8	2050.5
2870	4521.6	3282.6
7071	6016.7	3740.6
485	7621.7	3095.2
4358	5632.9	5671.3
4492	5323.4	2848.5
5582	3734.3	4640.5
19	3644.8	5248.1
9058	7678.9	4598
9678	2478.6	7693.1
1674	981.84	2693.2
108	7107.5	3905
28	7347.9	6999.7
4118	3327	1711.1
8671	1784.9	6307.1
9077	4047.7	4787.4
1824	4035.1	9490.7
1736	0.83234	4985.2
5950	7975.3	7718.8
2381	5851.9	6639.3
5002	6593.5	2920.2
310	7520.4	2078.8
2949	1644.7	6221.7
2824	6882.1	8333.6
390	1827.4	3867.1
3726	7445.6	7885.8
4626	8601.5	6494.3
224	6233	43.615
265	2622.3	4125.1
9572	7950.1	1724.4
172	1881.5	6499.6
359	6733.9	1609.4
4890	6237	8753.9
15	3365.2	2545
88	5079.1	7691.9
7206	1101	1025.7
9273	776.36	9.2374
572	608.33	9184.1
1027	9345	5385.3
863	9449.4	6038.2
2397	1326.9	8173.3
136	1504.6	1253.8
4789	7803.9	5359.9
278	9988.3	7324.1
4608	5527.5	8775.5
9499	6087.5	6591.7
9051	2215.6	336.16
3355	2906.7	3592
8528	704.75	4573.5
6291	6441.4	638.47
881	4968	4253.8
9862	6517.5	8084.5
2179	3900.8	3441.3
1898	8464.7	1739.5
4747	4430.3	2122.9
3175	3224	8160.4
6793	942.06	3616.7
1577	4809.9	5894.4
3992	2158.9	4185
6986	6235.9	2631.2
1918	3003.8	7690.5
1514	5470.6	8737.1
851	2790.5	9748.1
5274	800.85	4196.9
551	7370.2	9836.3
9781	100.73	4391.6
2673	6464.3	5090.9
866	6724.7	1133.8
5731	4090.2	9845
3813	1778.6	7247.1
2821	2570	7465.7
5478	7576.2	3809.4
4490	6853	1859
88	5985.7	2906.6
300	9741.6	5220.6
850	7618.5	7615.9
1522	103.12	2988.3
7794	9318.3	3647.9
6212	9812.5	9786.4
1603	2629.5	7825
6187	6482.4	2551.2
7873	6999.2	9325.9
7469	350.04	6559.7
5424	1846.7	1266.5
7462	4039.8	8143.6
6327	7714.7	8496.2
148	1497.1	1289.5
184	3493.5	9166.4
2649	5822.8	9517.2
2790	2591.4	9247.4
5056	389.49	3128.2
420	4631.7	2287.9
3748	3102.7	8047.5
6511	9617.9	2038.7
1541	4085.4	7806.2
4612	6017.9	794.82
3752	1823.2	1231.9
7068	6052.7	3748.7
4296	8762.5	2774.2
110	5107.6	5879.4
2759	2774.5	4833.8
375	5732.5	5357
3808	1393.9	209.5
1901	8455.4	8887.6
4472	1136.2	442.74
323	235.66	9062.6
1814	4050.2	2128.1
512	7079.3	9296.1
764	9443.4	6049.1
5000	6651.1	2916.5
3105	1202.4	405.33
1062	8838.9	1314.3
3748	3082	7831.4
1125	8153	2285.7
2141	1713.8	4388.1
284	2649.9	5584.8
4071	5197.7	7111.5
9523	874.45	6211
567	5835.5	3109.2
269	9938.5	7328.5
103	1532.2	3191.3
1550	1274.4	3379.1
1318	5290.9	3104.3
187	5120.9	6000.3
5307	8292.7	9383.6
1428	4689.2	6282.5
870	3343.2	3804
651	8721.3	1832.8
3478	4864.1	7037.4
1965	2256	6224.2
5452	6352.3	8663.4
906	8188.7	9730.1
5186	9066.1	4737.5
3286	6129.3	2812.6
1017	4902.4	4607.6
9440	6475.8	5087.3
2	6350.1	2638.7
5866	4392.3	4162.3
25	779.22	6861.2
1403	9483.8	6243
8904	6759	3058.5
2850	3067	6986.1
3207	4472.7	7493.8
7241	8585	1633
1940	9068.4	4071.3
1504	8215.2	7976.8
4600	1535.6	2627.6
4975	1035.5	1116.9
452	261.18	81.591
5997	6848.7	5828.1
3446	2679.1	4122.4
821	7727.4	7365.7
286	8084.5	5500.7
35	5263.2	5670.5
9418	5130.8	76.275
624	2612	4866.8
6143	5602.8	7780.1
9805	877.2	5480.4
4088	1771.6	6704.2
49	604.73	7016.6
226	996.16	412.09
853	9495.5	6070.3
5998	9677.9	8261.4
1067	5211.7	3335.6
4	6329.5	2669.7
7691	5050.2	8659
2410	859.64	8557.4
5595	8114.9	59.301
3281	3254.1	7668.8
742	3153	5859.3
4517	7999.7	6141.3
9982	9159.8	7369.7
249	2760.7	3285
5184	5291.7	2422.6
5473	219.2	5924.1
8783	5041	504.33
2724	254.89	9342.5
8884	4056.9	1241.2
2995	3452.9	8374.8
225	9657.2	954.87
709	7589.9	7198.1
166	9477.7	2937.4
6313	7051.9	3636
871	5175.7	4498.6
7976	7909.4	2826.7
244	5041.3	8131.5
2881	772.16	6529.7
4315	5090.4	3503.3
6116	5707.4	658.88
5641	8064.1	9564.4
713	6540.2	8159.8
8720	7661.7	1832.3
857	1247.4	4933.6
4249	2332.9	8126.7
4744	4732.4	5615.9
6824	2770.8	8167.9
3836	296.34	370.29
7574	9665.6	440.58
2555	7081.1	9232.5
1898	9218.5	8935.5
2244	2254.7	4616.8
8350	775.07	17.907
7343	3518.5	7003.4
1741	5769.8	7513.4
283	8055.4	5437.4
1084	2693	2712.7
1133	4097.2	5894.5
31	6017	890.9
6293	1644.4	4535.3
406	7558.2	8201.4
1251	7105.3	9713.6
106	3920.2	8749.3
1409	1366.9	594.59
58	343.7	6237.3
1416	1749.2	5839.2
6817	4737.4	6379.9
9901	6887.5	3711.2
324	3141.8	9979.3
361	9803.6	5432.2
7376	5794.3	9559.9
6919	7452.2	2267.6
4620	5930.6	902.44
5155	2848.9	6611.2
4379	8318.5	9653.5
7772	9493.6	6382.8
1599	7166.3	6625.2
46	7326	2276.9
250	7211.8	4618.9
8702	3408.9	9371.3
1939	8623.7	9510.4
1265	9543.6	6223.5
143	3983.2	2017
910	1758	6754.7
11	8036.8	2179.2
2809	588.61	6013
1916	6971.1	1698.5
7511	3695.9	5319
941	4967.9	4591.8
3973	7949.9	6815.7
2026	8368.2	363.46
2491	4650.7	478.76
3039	5254	4766.2
367	8674.4	1004.8
284	5515.4	1632.5
9901	349.57	639.32
6500	9875.3	5326.7
1846	787.11	8259.2
7574	9635.9	8966.1
2004	1488.1	6678.6
179	2266.1	3148.2
4353	2296.1	8689.6
1051	6667.2	4552
11	1676.2	3936.4
2908	8526.8	58.021
540	9030.4	4492.2
849	3484.1	2157.6
1582	9695.6	2646.4
2165	7464.3	8853.3
121	2321.9	8479.9
6774	390.44	2154.6
7203	1535.7	7833.4
1370	662.39	6017.4
60	4990.8	8729.2
3441	866.05	2717.1
2122	8592.3	9882
1559	371.52	179.44
2862	3627.4	8896.4
1956	7674.9	1837.5
3447	7399.7	1768.1
7454	4072.1	8260.3
6060	7188.4	7292.9
4280	7399.4	2076
175	7277.5	7031.7
694	7529.1	7085.6
7069	7642	1052.1
2633	2844.9	1764.2
5436	1242.1	921.16
3421	8685.5	2012.2
6533	2135.5	7621.3
26	8977.1	1047.5
4158	3657	7703.3
7920	2340.9	156.71
5463	5828.6	5823.9
4265	6010.9	9905.2
455	5965.6	813.44
811	6367.1	74.105
3	3234.9	4303.6
3167	559.76	3197.8
87	4344	5548.6
862	6041.6	6848.7
423	9258.6	4048
4939	7705.6	4629.3
166	2645.8	8971.1
7183	1529.2	7814.6
8848	6471.3	448.67
6151	6370.4	3584.4
1824	2312.2	99.929
18	9257.5	1927.8
9897	5007.6	9779.3
528	5615.1	2353.5
93	8639.1	447.26
1215	5947.4	8620.6
6786	5881.6	976.05
869	3311.2	3724.5
6773	9018.1	5873.6
41	8233.3	54.069
8964	9291.1	5846.8
88	5533.9	5412.9
8847	1215.2	4099.7
1423	1764.6	7151.9
3307	4330.2	2160.8
4656	6293.4	3295.5
4440	8575.6	4455.7
5915	4260.3	9770.8
3602	5602.4	6135.8
1043	5573.1	2431.7
278	2167.7	5135.1
2394	2230.6	967.75
8840	7000.6	3765.4
86	2494.3	9611.3
696	656.16	5958.1
2261	9715.1	5928.1
1299	6687.2	9835.1
3761	7924.7	8089.3
245	7181.8	4361.8
2872	186.82	8649
8482	8019.8	4815.7
4809	6891.8	8902.1
8813	2753.9	8084.8
1213	9916.3	1844.4
2539	6610.4	6696.5
2905	7965.8	5513
4608	8580.3	6488.9
9710	9531.9	9457.7
3280	3529.7	8912.4
3688	7068.8	5234.9
1058	5682.7	1854.6
8841	7000.1	3825.5
1089	3565.3	1784.9
8756	1792.1	2275.5
6569	3925.2	8551
8199	261.13	9716.7
6075	1231.2	2544.5
405	6555	8817.4
641	1769.4	2682.7
242	5111.7	9148.7
1416	6804.9	5498
5430	2266.3	6104.3
8509	8057.7	4808
5164	9169.8	8642.5
2622	3489.4	6121.2
4707	351.97	5152.9
741	6079.6	5613.7
85	5635.5	7850.2
4333	9591.5	4147.4
5639	8010.6	9506.8
7	5193	3756.2
372	658.18	6367.3
3985	345.87	3104.6
5868	4377.5	4203.7
8109	1432.5	3197.2
5746	7425.5	4561.2
9391	8361.5	4908.7
898	572.14	7939.6
513	5662	7981.6
970	513.63	1242.7
5135	1491.5	1218
8029	7684.2	994.67
8597	7955.7	7777.7
5592	9883.5	460.87
3043	5391.5	2800.6
9987	4456.8	9890.4
457	691.88	9793.2
2293	674.61	4461
4528	2434.6	9168.1
394	7730.8	8941.4
2530	9730.9	5049.4
61	2368.2	939.21
113	9215.7	606.58
7875	6515.8	8261.4
6111	4665.4	6897.8
3269	7632.2	6081.7
2730	5927.3	6134.1
305	7966.4	6768.6
3458	2319.2	440.44
5420	1001.7	99.015
110	2356.9	6870.2
2178	6492.5	7071.5
9391	557.55	5785.9
7769	2260.8	1621.5
70	8736.8	3942.1
75	1462.5	7696.1
250	6367.9	3626
27	8903.3	996.35
1324	5763.2	2183.5
1726	2734	3037.6
2200	1673.6	321.98
6332	7369.4	2197.8
2772	5161.2	7059.3
5779	7850.9	4987.2
1336	6835.3	8407.5
491	5461.1	601.53
20	3152.9	1330.5
5993	6837.8	5806.9
8483	8080.6	4780.4
242	3204.7	8555.3
1523	4915.6	8273
4073	3842.1	355.62
5300	8361.9	4993.3
537	182.78	9779.8
7125	1426.4	7879.7
6848	9868.4	3661.7
186	1405.6	5092.8
1466	7111.6	9852.5
3698	9745.7	3940.9
7221	341.09	4543.5
108	283.47	6761.2
6174	7645.7	7484.2
4160	8317.5	7161.4
899	529.67	7984.7
3738	7.1969	5336.9
292	6395.3	3847.1
685	2763.2	8353.6
1824	5206.5	277.36
1994	8654.2	1790.5
433	6151.9	6670.9
3547	9729.2	6053.9
185	3137.9	4377.6
1103	8721.2	3913
3880	7571.3	3908.4
2652	7173.4	8445.8
7669	8191.2	914.53
5077	9069.3	7641.7
2	7305	7812.5
1850	7.1979	9399.1
5980	4114.8	4291.4
4024	2956.6	4348.1
458	8612.8	2195.2
859	4190.2	3879.2
9785	8265.8	1122.8
164	3664.7	1655.9
5993	4081.6	4275.2
575	7928.2	6743.5
452	5005.6	5950.5
2519	384.9	3144.9
3494	1098.4	2813.5
958	9890.1	1092.6
2042	9963.6	8625.9
1665	2901.9	8132.9
6982	624.85	9346.9
1533	8099.5	9440.2
1414	5345.9	3091.2
43	8240.8	85.032
2831	2901.3	8435.1
4703	6241.4	3222.9
13	3337.9	2545.2
3653	5046.3	8546.7
7709	5394.5	5274.8
3311	7649.6	7492.3
821	2202.2	6653.9
8354	8194.6	7079.7
121	6472.7	6148.9
2041	8213.9	2478.3
3601	5609.1	6123.1
775	6301.8	6005.8
1458	8646.6	9508.4
1231	5178.3	7763.9
2134	6971.2	6248.5
115	4879.6	1111.5
9338	9921.9	774.82
112	5827.7	4636.6
1556	92.502	2957.5
7435	139.34	3058.9
9048	9237.7	7212.8
6645	1046.2	4677.4
2590	289.9	896.84
130	2551.8	7147.7
4638	5871.3	242.37
1593	2111.9	5486.1
163	2232.8	3133.2
3244	5558	8340.2
6876	1344	3821.3
8397	1854.4	4088.3
5479	1064.2	339.99
3026	5900.1	9353.3
1974	1206.6	374.74
710	8995.3	1550.3
152	4646.3	1772
401	8539.6	6215.1
3286	2838.5	1915.6
255	6674.7	199.03
93	3122.6	9526.4
6622	831.66	6489.5
3755	7823	4902.6
3277	3241.3	7643.5
1662	4576.6	857.9
2294	7153.3	9282.3
9467	3304.8	699.43
2583	1885.4	9044.4
1237	7196.2	661.25
2565	9867.9	9824.2
164	3367.7	8184.4
7473	9774.2	2489.3
3384	9477.5	775.84
6345	6305.8	8069.9
530	8026.6	3809.1
4381	8010.2	812.67
1639	4456.6	6610.5
3035	6401.7	412.96
228	3594.4	6795.9
697	2585.2	6553.6
1573	7270.8	9049.3
665	3770.9	687.26
2268	6530.2	7273.9
2651	6502.5	5109.9
3490	8932.1	5698.5
5693	7441	8922.6
3960	1178.7	3655.4
5275	859.25	4205.3
565	4470.6	6539
165	2815.2	2429.2
7063	4064.4	2332
2751	2823.3	4776.3
690	926.84	7593.3
8065	9742	5986.4
244	2687.1	3292.4
2363	9544.5	2886.8
6592	5301.6	4394.7
216	677.96	6406.1
3220	367.29	4952.5
1421	1782.4	5793.2
2382	5637.4	6731.7
9227	2214.4	6288
6770	6391.9	434.54
1967	7613.2	2184.6
3252	3593.4	8897.6
1116	3220.4	2999.2
8224	5938.6	2235.1
2286	739.47	5196.4
2457	1994.5	3485.1
3091	9539.5	737.91
1632	1011.4	1408.9
5915	3266.2	3015.1
281	4262.7	4011.3
778	960.44	7490.8
3995	7413.7	7617.9
236	3894.1	5496.3
5806	2864.1	3292.9
9154	2871.9	7100.5
2861	4788.1	6926.3
2115	6771.6	3038.1
6988	1582.1	4485.2
3901	7589.2	3900.1
2486	4165.1	2342.4
8518	4605.3	9061.2
533	6776.5	7361.7
4562	5694.6	4346
2288	4916.9	430.89
700	6480.9	3494
6036	156.5	6283.8
2678	7999.5	8259.5
2066	4324.8	6794.7
2296	9415.7	7294.6
2514	6148.7	3124.3
202	4237.2	1400.1
6767	1106.4	2505.3
2193	5663.9	778.86
7611	8271.2	7127.9
6605	4794.5	6825.6
6566	3947.5	8561.9
3593	7699.5	3374.1
5059	9154	8406.4
2106	2158.2	1026.7
4999	6340.2	9732
5202	2690.8	9687.1
3932	1594.2	9568.3
1091	2736.9	2707.4
1737	2947.8	1577.7
7175	8000.2	8319.1
5812	7709.1	9728
2101	2142.7	1080.4
7142	7051.8	2962.7
5286	1753.5	8071.9
3847	147.69	9654.4
3064	6395.5	1932
4198	4985.2	1149
7985	8966.1	4893.8
5656	3669.3	6838.2
93	6457.4	8580.4
2594	7027.4	9043.7
203	3918.3	6433.6
8458	9121.8	2937.5
416	4617.6	2306.6
6613	2626.6	7819.7
675	1527.7	7920.2
470	5262.7	6358.8
3489	1751	7276.3
2049	6796.2	5643.6
1763	7863	4624.1
7343	9949.3	7307.3
2855	2234.5	6722.3
8130	6238.8	4772.5
226	705.81	8811.1
2553	5099.3	7885.3
108	3769.8	2691.3
4733	856.22	9276.5
5980	3964.6	2601.5
3098	3574.1	5886.2
369	9092.4	372.74
299	444.56	8359.8
1467	4407	1005.4
1768	4510.9	2618.9
202	1588.7	974.59
3293	7797.9	9448.2
2179	3686	4667.8
4193	5169.1	8805
1287	3775.2	4793.9
1934	752.85	9352.4
9253	623.2	9867.5
487	2631.6	7833.4
1723	17.352	4982.3
4596	8538.1	6489.9
107	4425.7	7135.5
4683	4571.5	9580.4
9644	3571.6	9069.1
3434	2078.7	5907.1
409	810.51	1445.4
1783	6979.4	7171.2
4458	2511.8	6476.9
1370	3846.3	894.93
28	2528.4	6106.3
4358	4893.4	6461.9
2800	46.075	3667
159	374.71	8741.1
7991	6457.1	2997
169	7756.8	2410.7
1144	2950	3494.4
5300	2615.8	2499.1
7826	4533.7	4295.6
3597	1316.6	5835.6
7147	4623.5	3286.2
166	2500.1	4619.6
431	527.68	2855.2
4565	2683.4	3050.8
310	8102.9	5428.9
8946	3967	52.832
4786	1163.8	9833.9
2044	7702.3	2014.1
4333	9116.1	4976.8
237	4852.3	7316.8
306	7516.7	2009.4
2707	2421.2	6519.3
2564	9852.4	9776.5
5493	739.05	8259.1
5831	7920.1	3972.4
495	8969.2	1975.1
901	1036.3	4656.6
4721	598.78	8116.7
289	2951.2	6291
993	7797.5	8985.4
7500	703.25	8335.8
5139	1868.2	8000.2
1576	8465.6	3738
1655	3875.2	7946.9
1628	4986.9	4631
7247	7712.2	4148.6
1144	2475.4	403
707	4947.2	8057.4
64	8685	402.8
5754	3996.6	8561.7
992	3819.5	283.88
2533	9024.8	3114.4
1495	8483.1	9364.5
7035	9725.3	1071.6
2377	341.48	3110.5
4207	4906.2	9670.2
7773	6830.1	9469.6
966	7318	1939.2
1976	1497	1092.2
1229	5427.9	422.04
783	966.56	7567.5
1	9724.3	1066.3
9250	1523.2	4794.1
2826	5856.3	1010.4
2762	661.66	5963.4
1222	7938.8	4841.7
3701	7201.6	2072.9
9074	9276.8	7188.1
8873	838.03	4207.2
4284	6175.7	4970
2770	6860.5	9509.8
2500	961.95	513.94
6310	4545.9	8100.6
182	6505.5	6218.1
2153	690.3	5217
4086	2694.3	4422.5
47	2424.4	7336.9
40	9984.2	2841.2
9631	8770.6	9627.1
4139	8243.9	3762.8
1853	9548.3	7285.1
2879	797.14	6628.9
655	4640.3	8430.5
288	2677.5	5581.8
8127	5627.7	7191.6
6737	6017.8	3839.1
9115	1399.4	8430.9
2590	8784.4	2702.5
4245	7631.7	5034.1
34	5262.2	5726.3
1368	9527.9	3340.1
4146	7157.4	6726.5
9223	2178.9	287.05
197	9175	107.43
5778	8190	6062.2
2945	9094.1	2822.2
479	4651.7	206.04
1832	658.96	4857.6
814	9096.6	1006.1
9343	187.29	2467.1
1391	1854.4	5214.5
2676	2515.8	2974.3
1517	2206.3	8829.4
2583	4197.7	6093.6
923	9623.6	2329.4
4426	5728.3	3431.8
30	8097.5	3144.4
2476	3550.9	4858.1
1977	2192.1	9108.2
6520	5945.6	6448.5
1559	9612.5	8633.4
6074	9315.1	5123.3
490	7963.9	9611.4
3035	6557.3	5580
261	3875	510.87
180	2194.5	3096.4
9035	7016.2	9329.2
3018	3569.6	125.5
1564	3829.2	9715.7
9326	1043.8	3262.6
879	2896.6	542
7447	2984.8	637.52
143	2811.4	9618.3
7519	5900.2	2953.8
1181	7520.7	5899.2
90	7165	9529.1
6626	2607.9	7833
2242	2172.9	4600.3
975	673.51	5378.3
687	1185	9717
2539	5548.3	1280.7
6	6726	3086.7
2209	9362.1	1702.9
6545	6946	9357.5
4504	7979.4	5518.1
1811	4973.8	4391
4889	608.66	2859.8
82	5626.3	7893
2411	818.18	8562.4
3283	354.03	9748.2
5867	1897.2	6922.1
9517	1546.8	163.56
2400	7705.3	1513.8
7450	9802.8	2459.7
1165	7175.5	6598.5
6381	2273.8	9005.3
5996	3851.6	4195.7
289	6389	1220.3
1655	5679.5	6592.3
1763	7495.9	714.21
5870	1939.3	6907.1
2678	2546.8	4639.3
3098	944.34	4039.8
5636	8458.2	4821.6
8150	8138	9019.6
65	6894.9	8497.1
4718	5481.2	2558.1
623	4533.9	1030.4
2840	7964.9	262.52
4950	5295.1	2256.3
4910	3977.8	3183.6
1637	4816	4030.4
3278	6518.2	5091.2
186	7060.1	5760.1
5070	5183.2	8564.6
1466	4423.6	1031.7
6922	8178.3	8108.8
1772	7120.9	9723.2
8	9422.7	5505.4
3776	9916.8	398.49
3803	3387.5	7326.9
7058	8268.8	7971.4
379	351.67	5355.9
7369	1093	1713.9
7455	3148.1	1611.2
4358	4827.9	5489.6
864	155.92	2994.1
8474	6829.8	7907.3
1388	1283.9	2000.5
7005	2257.2	5246.5
6520	9658.1	1035.1
878	9093.2	1037.7
1359	6396.7	4181.2
439	545.67	2835.9
972	9795.6	5362.4
1289	3893.5	8801.5
1202	8274.1	2790.8
2448	5843.5	8091.8
5370	401.48	3071.7
3801	1324.3	268.12
4792	942.06	7869.8
2347	887.25	8567.4
9002	3900	979.53
101	7412.9	4398.3
2593	8370.7	3499.5
6655	1329.5	2178.5
1324	2690.9	1368.4
240	5793.6	9511.4
7761	9362.8	3630.5
1513	6666.6	7935.3
7479	8656.3	2438.6
2385	7705.1	8398.5
4408	6508.8	2541.4
195	6288.5	5818.7
9099	9310.1	7233.1
9798	506.4	3264.6
7523	8472.7	4878.1
1275	9636.8	6143
349	8598	1185.8
8476	8144.8	7009.9
1	2941.6	3320.5
2837	6865.5	8310.7
5795	2889.9	3382.1
2921	3847.8	1295.9
2227	6888.9	6517.3
109	5983.3	3588.1
1412	1748.5	7179.1
457	570.95	6372.4
5883	438.9	9976.9
3156	4433.2	2217.5
2318	8883.4	3231.8
141	3983.5	2058.3
2606	3894.2	4003.3
7076	9715.2	3978.9
3934	5511.7	9836.7
155	5933.7	2952.1
3803	1394.2	228.4
2972	5524.5	7647.7
4426	7.8642	8899
1195	9245.4	3331.7
4322	2309.6	8713.1
3709	1364.7	1204.6
8599	8576.9	1388.2
247	1867.7	6984.4
6564	9733.2	6033.9
5490	8131.1	6719.9
2379	9576.9	2875.1
3061	3680.5	3396.3
1203	9117	8886.1
5656	3421.7	2834.2
34	8951.5	9785.8
170	401.29	2436.9
361	6697.1	2570.4
298	9337.8	3578.5
854	8303.1	4551.6
7225	8220.6	5850.6
62	871.23	9396.6
33	4680	1545
4036	3268.1	922.88
4427	5743.3	3452.3
3737	34.509	5261
7450	697.87	8315.1
259	2272.9	3588.7
850	7915.9	9483.2
1409	2882.5	790.58
1595	3238.4	6608.5
1475	575.86	5288.9
739	4213.4	3384.9
1112	2425.1	5536.5
851	6448.1	7279
1868	4754.7	5110.2
1744	9300.7	766.99
390	8184.9	478.38
9403	3472.2	6315.5
498	6837	7055.6
7982	819.46	1934.5
1016	4544.8	8293.6
1413	225.73	3499.9
2535	9009.7	3120.9
709	521.61	3550
5066	2838.6	148.41
1048	5869.7	8098.6
2199	1697.9	243.4
8026	9973.8	4215.2
5086	8903.2	5708.5
4676	2055.1	562.88
463	9133.9	1145.2
2591	1887.7	8012.6
18	4857.2	8919
947	7416.2	9930.1
4841	2036.8	9033.3
311	8061.7	5508.6
101	8930.2	4491.6
3591	7761.3	3313.9
2857	2157.4	6655.3
1389	216.25	3280.8
9778	2534.5	1954.7
8335	4176.3	163.52
1249	6894.1	785.12
664	5573.9	3298.5
1702	141.87	3002.9
7481	9990.2	2253.2
608	3389.7	3513.7
1418	8145.7	6111.8
3160	9645	4099.4
226	6273.1	93.933
154	3095	8650
32	4616.7	2292.2
6172	7610.5	7451.4
7636	775.72	9227.6
1288	4968.1	6640.8
5861	4828.5	8889.9
473	1984	5910
2833	4860.7	154.24
6644	9173.5	2971.1
7311	3372.5	5364.5
2460	6369	3554.5
5410	8512.9	4663.1
2915	8302.8	6280
378	928.35	9830.2
3729	297.26	7137.8
2011	5626.2	9757.7
7656	6010.3	1385.1
424	4204.1	9616.3
6801	5273.5	3862
778	1026.4	5884.9
1777	3169.3	9432.6
4479	3484.3	6580.4
4983	9361.2	3765.6
9274	2784.1	8048.3
643	150.45	5049.8
5847	152.43	8418.2
3522	3277.8	2246
768	6988.6	9361.2
6939	9223.4	6583.4
1727	7682.4	2698.9
244	3073.6	5477.9
3213	2243.8	2511.5
5752	2586.7	1119.2
35	4610.1	2283.7
1705	6500.9	6616.1
554	7312.6	9847.8
1286	3980.3	1966.8
6797	4470	2020
4676	8692.8	8608.1
8534	820.16	3304.4
2029	3213.6	3722.7
6659	811.15	6534.9
200	7087.4	9835.1
6745	7696.4	9754.7
2609	8933.6	4784.3
3999	7340.4	2900.3
460	5002.1	5772.7
27	6724.4	7634.2
210	4236.4	1274.4
5861	4330.2	4192.4
1	1655.7	3950.5
4608	7957.6	6792.4
1918	8849.2	3982.8
4968	4440	9709.9
6206	612.76	7937.6
4282	151.84	7839.8
155	7195.7	8345
113	572.74	8784.6
460	3251.8	9503.7
7653	4788.1	6394.6
9573	8027.7	4886.5
704	9030.3	969
4040	3571.3	5697.4
8074	2371.6	5644.2
5900	6997.7	1545.8
9068	5031.1	6607.9
929	1034.5	4672.6
4381	5169.1	171.64
65	1762.1	170.37
1083	9559.3	670.95
9869	8895.1	1602.7
1213	7077.6	188.03
9435	8432.2	2718
217	4226.8	6050.5
8378	8100.5	7942.5
440	3819	8398.9
2	9749.7	8285.8
3748	2683	6554
8218	5967.5	2268.1
8098	4053	7146.3
1020	7743.4	6611.6
4599	1098.3	2520.6
7657	1015.2	2289.1
2808	568.96	5988.3
1424	9266.9	9579.2
6035	5553	7863.6
1472	116.05	1003.7
200	4039.8	5679.8
576	1365.8	6119.5
109	5869.9	1067.9
1948	5136	7363.5
1439	2444.3	2021.7
1796	4844.3	7642.4
1975	8776.5	4702.4
2763	571.07	5974.4
7293	3268.1	270.63
6594	5311.9	4454.4
479	7111.5	3057.4
7663	6097	4639
3218	3600.9	8908.7
411	1369.8	7912
1509	1417.5	4638.3
72	5162.7	235.1
9735	848.1	2918.2
2680	3216.4	2704.7
4493	587.24	2016.7
786	4940.3	9996.6
2983	7163.5	6714.2
2679	378.56	6135.6
6687	1627.5	165.98
3555	8098	9009.5
165	6298.2	5786.4
3312	3409.4	8710.1
391	5559	8644.3
8607	9552.1	4806.3
493	1100.3	7599.9
1383	6352	8448.2
2342	4023.4	8128.8
107	2903.1	526.27
4890	591.19	2905.1
515	1933	5801.2
5298	8325.3	5037.4
178	9180.3	4556.8
7401	7702.3	668.93
8539	8197.2	7081.6
3261	3357.4	7422.7
4020	2084.7	8747.8
1732	6857	1779.8
1481	7524.3	5251
568	9377.6	684.36
3073	4473.9	7462.5
3677	1173.4	6030.7
615	6253.3	6310
544	7636.1	8373.7
9	7413.7	6120.1
2305	9232.3	2016.4
2728	963.35	9408.1
141	3038.2	8544.7
7535	3626.2	3873.1
9347	5625.2	1681.3
271	9263.6	2731
8510	5895.5	7506.2
5881	533.1	4433.4
2300	9567.6	2860.8
2866	1409.7	6923.9
1278	6717.9	8048.8
37	4743.1	8997.7
8685	3394.8	9340.7
5049	4864.3	7821
665	6249.9	8775.5
1411	9342.8	9579.2
187	9092.7	8504.4
194	5739.8	3543.9
5041	9084.6	9932.9
404	6459.4	9471.8
540	4572.6	9878.9
724	3282.5	7137.6
642	5160.5	5841.7
1468	147.97	2503.9
3618	5579.4	6115.7
300	4986.2	8564.8
8013	951.08	8331.5
5445	4803	4540.5
507	5444.3	601.06
1454	6516.8	9835.5
3966	9629.7	1063.7
496	3189.3	7828.3
7463	351.68	4105.6
510	8057.1	4041.5
293	6361.1	3877.7
4426	600.87	3259.5
4779	7246.6	667.62
5145	2690.8	635.18
1881	2766.5	1353.7
4998	6347.3	9684
7343	7993.4	8275.2
1701	5289.3	4545.7
9523	5356.5	2136.6
7137	649.75	1914.8
8532	9601.2	1904
3958	8296.9	9651.3
1930	9065.6	3993.4
389	5930	5832.4
214	700.51	6364.2
9075	8012.9	2064.7
6279	7392.7	7660.2
218	4821.2	7770.1
1165	9786.4	3979.5
2157	1371.8	7727.1
6797	8673.2	7459.7
1737	3004.1	7702.1
1410	3396.7	2896
266	3932	952.56
3206	329.94	7078.5
857	1962.2	6744.5
25	4120	1376
2037	8915	8605.9
2133	6940.5	6218.6
6211	9834.3	9686.3
1102	2273.1	8574.5
1246	7093.9	1126.5
3973	7022.9	4321.4
464	7960.6	3534.9
403	6540.2	9524.3
3649	6446.3	9453.9
1556	4613.9	9313
4086	3720.7	7130.8
158	6482.9	6691
5623	1109.8	2520.5
2483	6835.5	2991.5
328	1309.1	4007.9
8346	8944.2	6499.4
4344	527.73	2882.4
4255	1556.5	4478.4
7737	609.66	6092.2
5643	8132.4	9542.6
929	433.33	60.543
9654	83.321	8476.3
9899	321.53	654.45
2220	6836.3	6546.7
2762	691.69	4584.1
6128	2579.9	7919.1
2759	5187.9	7129.8
162	2402.5	8900.1
1425	1716.5	7103
4013	3475.8	6823.1
5423	7161.4	5610.2
2190	9792.4	3523
8101	4065.1	7108.1
847	6086.2	6900.9
170	2443.6	4704.1
226	7329.1	8849
1340	2369.4	4083.2
8221	5982.1	2210.1
3309	3623	8875.5
7076	4115.9	2311
512	9822	9715.4
6688	4244.7	778.15
7179	7091.8	3010.4
1878	8771.4	4222.9
9698	4076.3	8886.5
3	3683.9	5707.2
5128	7470.7	4027.6
7742	580.32	6115.1
1299	9546.8	6252
8636	306.38	5340.5
1506	5447.6	8774
5508	5414.6	5280.5
2034	4779	624.07
994	896.16	5459.6
169	4069.9	4667.5
3558	6887.7	8395.8
649	908.65	7534.1
4303	1250.3	7836.6
4734	8828.7	6524.3
1980	1418.2	1158.7
8223	3846	1714.9
1048	6637.4	4550.5
634	432.07	4744.8
377	2842.6	5398.8
1226	1624.6	779.88
2292	5256.8	4455.1
3735	9921.5	411.61
3783	1163.8	7375.7
686	7779.3	4807.5
5251	1202	904.31
988	472.32	3386.9
2816	3382.6	199.96
5625	3191.7	4113.4
5241	375.06	3033
4421	407.7	605.21
1947	7062.8	3603.5
2476	3216.7	7694.2
2380	870.67	8610.8
56	6602	5965.5
2292	3824.7	6690.1
5929	2277.8	8183.1
4223	7296.7	7723.9
1412	5236.4	3096.7
1225	3303.3	334.96
495	8328.1	6403.8
6367	8601.2	3336.1
106	3162.9	3265.1
1824	5343.9	9645.2
1290	3649.1	8318.1
9091	8992.7	6853.8
2883	706.89	6538.9
580	1037.2	9243.1
6403	9350.2	7314.6
4541	1372.8	2242
223	2913.8	4079.5
2099	9852.3	5921.7
6236	8478.8	9209
332	3462	732.43
7041	9544	7134.4
7639	2770	6126
12	7769.1	8202.3
9312	3931.8	8079.5
6005	9091.5	9933.1
496	3099.5	4296.4
5523	2646.6	792.64
1333	4495.3	3024.1
316	3878.7	2110.6
7735	2868.8	2439.6
539	4726.9	2061.4
1477	1011.9	7512.9
5	8368.3	4555.5
168	4757.6	2292
3783	9895.8	368.48
2166	5381.9	5601.3
3174	5802.3	2902.8
3302	3763.4	527.64
8776	565.19	9030.4
3987	8970.5	1228.2
5412	7720.6	9654.8
7457	6470.5	3824
2095	7.2915	195.91
2821	3389.2	241.66
1730	3823.2	4423.2
4744	9576.7	9643.9
1393	953.7	7859.1
8192	5494.5	1597.6
3545	1269.5	3331.6
5500	2294.1	4903.9
8581	3122.3	4823.4
6502	8114.9	3903.1
916	1060.4	4701.5
415	5896.7	9157.3
1209	6654.2	5642.9
4749	4429	2123.9
2906	5418.5	2630.4
334	8075.5	6741.6
308	7116.8	8898.6
2039	8395.2	373.68
2322	1599.9	8031.2
1816	4052.8	2104.3
8737	1792.6	6508.2
9	430.23	9918.6
8816	1488.3	4260.6
7229	9582.6	448.2
1178	8172.4	9084
1114	2405.2	5531.6
5196	7696.5	1778.1
3999	6190	1806.8
281	7388	1102.6
284	5752	1380
361	9313.7	462.03
3687	4760.8	6735.9
1772	2964.7	1588.3
2981	6343.7	9674
3507	4790.5	7734.6
7	9072	9950.5
208	8772.2	6268.1
3658	587.42	9485.3
1471	153.7	1004.2
1589	6468.1	9692.6
117	3424.8	1691
259	4770.4	9558.4
3542	2186.8	1566.5
1341	6824	8456.6
1215	9916.6	1883.2
7466	5877.1	6797.1
1804	9352.6	768.55
187	8762.6	8934.1
1590	215.07	4927.5
4190	1361.6	6125.2
1274	6643	9784.2
6643	131.45	6333.9
28	6859.9	8583.5
1947	2195.5	800.56
220	7344.8	6644.3
281	8594	9686.5
5121	5156.8	8494.6
299	8957.2	3481.5
5846	1434.5	3692.8
9779	100.24	4472.3
1023	7783.7	6588.6
479	4108.4	927.96
5867	5876.3	3117.3
5610	1907.7	1205.9
2214	7870.9	3752.6
8670	8703.5	3538.3
1354	9862.5	9592.3
314	7798.2	2685.8
498	7207.4	6756.5
6512	647.93	2095.8
3943	179.23	7410.6
5621	3152.5	4121
423	7651.9	8623.6
917	7183.2	9273.2
1049	5928.1	8039.9
6521	4015.8	4756.6
1625	9987.4	6227
978	9233.9	2032.1
2107	5358.6	4299.9
1073	3937.5	7959.5
6965	8974.9	4957.8
2984	8614.7	4232.7
101	4954.8	1031.4
3142	506.51	2651.6
1827	5261.1	302.9
6101	3218.6	9942.3
32	9760.5	4575.1
8637	377.12	5298.2
8450	3588.4	3626.5
2540	3454.9	5492.5
2019	4469.4	6523.1
5504	3429.5	1109.7
4318	200.5	745.72
98	6856.2	9588.2
1238	7922.8	2009.5
8339	2220	1641.1
5449	4823.2	4497.7
536	170.15	9805.4
4265	2170.7	8406.8
1923	3658.8	497.67
946	4377.2	1618.5
7312	8107.4	7478.8
180	7837.5	3938.9
9906	6954.2	3792.9
2756	3530.7	1175.4
6901	1700.6	982.82
142	2862.8	4629.8
2657	9471.8	4246.3
2338	7717.1	9545.9
8062	9295.7	7136.8
333	1406.9	4279.9
3838	6404.1	4268
5512	4751.2	7781.6
2020	9871.7	5318.4
75	7144.5	948.22
2162	35.857	7263.6
8221	2936.8	8461.1
56	5952.5	6064.5
2488	4824.7	2330.8
9555	3218	3100.2
4156	9878.9	2791.4
102	8890.7	8454.3
2983	6328.1	9683.1
8679	3952.5	7945.1
1521	7186.6	815.8
725	4921.3	7211.9
1717	79.892	2946.8
11	5990.2	4087.7
3176	3585.4	8933.4
2389	7709.4	8422.1
5819	9699.4	6014
9247	7229.7	7657.6
947	6351.5	9917.7
6855	4259.4	5441.2
4532	556.9	8795.7
4631	5970.8	806.22
694	3434	3732.4
3136	3250.6	780.14
8637	1848.7	7807.5
1615	2628.2	7829.6
4830	3151.3	4023.1
7296	6867.6	2309.5
31	1479.2	5701
87	7794.8	6409.3
3926	5992.3	6345.5
2264	9505.8	4392
379	2087.3	7457.3
7587	9671.9	452.88
9296	7102.9	3581
437	2938.1	6518
2832	2889.2	8385.3
9810	4784.9	9699
9158	7883.3	4322.9
6666	1855.1	6520.2
6645	4151.1	8175.8
994	7782	8870.7
94	9514.1	9064.4
338	8165.6	6180
913	1072	4710.7
6894	2462.8	3279.5
8802	5681.6	3448.6
1199	6693.2	1605.2
6	2843.1	541.17
6205	6510.4	1263.4
7440	6012.1	3180.9
1624	9998.4	6185.3
4639	8196.3	6036.6
120	1230.8	9955.1
1124	8669.8	4965
1750	7402.4	8497
1855	6570.2	2452.1
900	525.13	7924.4
3671	1688.7	3750.9
6778	2209.5	4285.2
2561	9468.7	9414.1
5418	9852.1	5295.7
5424	7134.5	5587.3
551	2960.1	3602.8
3837	1531.2	8213
4600	4751.1	7772.6
4106	9824	1465.3
47	9582.8	2221.6
1528	3681.3	7000.5
5562	8558.4	8889.5
5462	2746.4	7290.8
1802	5332.8	9633.1
5420	6430.1	716.99
636	6137.6	4099.2
9177	71.373	2183
81	8116	4904.2
568	1437.1	8342.7
418	533.43	2858.1
312	3868.5	7280
2824	1324.5	272.58
1265	5055.1	6643.6
1891	2710.2	1368.8
1217	2456.8	9408.1
7478	8787.9	8184.5
152	1498.4	1302
2443	3121.3	6843.9
4138	8220.1	3755.6
1261	9611.5	6239.7
2471	6197.3	3080.1
3113	4051.8	1906.2
4186	7193.6	6202
2869	2675.1	1645.3
5777	3099.7	7802.9
7656	9247.3	7420.7
5449	6314.2	8717.4
5691	7361	8927.5
227	8648.1	1834
710	548.38	3503.2
1844	8354.8	2723
9786	2528.7	1919.2
8473	6836.3	7951.9
2247	221.49	7727.3
3155	8547.1	5713
2066	2191.4	3554.6
4880	2525.9	1738.3
5214	6094.6	1474.7
515	4356.1	8126.9
8656	1810.9	7783.8
4050	8171.3	6893.2
4993	9273.3	5071.2
921	1792.7	6743.6
6645	112.09	6331.8
1007	8303.2	7962.4
1891	7143.8	1183.5
524	8344.5	1707.9
2482	6841.2	2998.5
1	53.632	4552.1
21	874.47	8962.6
888	8509.5	4749.5
1799	9372.7	3221.8
2531	9831.2	4997.3
1279	4980.5	6678.5
4640	1206.4	1511
6062	6868.9	6396.8
518	7111.7	8681.3
239	2150.7	9906.1
365	6671.9	1601.4
1818	4069.7	1255.2
5693	5561.2	8391.1
7693	9426.8	5342.9
639	7269.2	7844.5
4337	625.57	2919.3
9056	9740.4	6970.8
5524	5891.9	1469.8
2389	906.89	8497.8
1826	4816	8955.6
327	7455.3	793.91
1288	3646.5	8283.4
225	2960.2	4124.9
3102	5141.8	3478.9
1724	6976.8	8761.8
9522	8135.6	7191.7
528	8576.8	2531.9
5847	9721.6	3448.8
3692	6979.8	6074
1765	7467.6	692.13
4784	7811	4857.4
528	4324.6	8540.7
2863	5466.7	4006.6
494	6822.9	7019.4
213	9905.5	8960.3
418	291.37	687.3
5651	3421.3	2858.1
26	8214.1	79.481
2317	1908.1	3102.5
3119	8524.8	5703.7
173	8973.1	7727
1859	1474.5	1889.9
8235	8836.3	3956.4
3608	5600.8	6109.3
54	8328	358.87
58	4403	6737.9
24	7714.7	8144.5
335	8189.8	6749.5
16	7807	1469.4
2701	2095.5	7728.4
7453	7471.6	6806.9
1196	6201.4	7888.8
8614	7050.7	2797.6
3392	4597.9	990.5
703	5937.2	3144.3
57	4852.3	420.59
6840	8132.3	376.61
5550	8341.1	5014.6
7791	1533.2	1346.6
4453	9021.3	501.37
5636	8735	179.08
4224	6196.8	7185.9
138	2608.6	7127.6
8705	7306.3	320.26
2798	9165.4	8987.1
2965	4207.6	3850
707	3163.7	3529.6
5948	7451.1	5767.3
529	8.4814	92.481
530	448.89	7803.6
119	8878.5	8165.2
166	4156.3	7244.7
1	6710.2	4236.4
7202	1095.3	999.98
8919	6978.2	1447.2
141	5281.9	14.953
6938	4031.2	6209
241	2107.9	2964.1
41	6852	65.229
3033	8493.3	5729
5414	4157.8	5343.4
5886	485.45	9945.5
778	6675.3	4122
3807	1359.3	282.07
6626	6862.7	9352.9
4735	8918.2	6611.3
306	7398.2	4671.1
1496	9836.9	9900.5
9790	3294.9	4945.5
5073	413.85	3236.4
7214	3066.6	7135.2
7675	8794.2	376.45
5701	4271.2	1043
7281	1960	4364.1
4163	7682.3	1815
9453	7984	4068.7
3760	8462	3382.3
3141	9700.4	7736.7
3167	2892.6	9424.1
3016	8475.5	5706.6
240	4538.1	9387
4374	6720.1	6328.4
190	9868.7	9049.8
1342	6825.5	8434
5942	7455.5	5765.2
584	6930.7	9084.6
258	6627.1	251.95
4052	8567.9	4397.5
774	6335.9	5988.5
4027	8462.2	9424.2
2368	1433.7	1087.1
851	6049.7	4193.5
434	2913	1580
1601	7120.4	6581.1
7188	4934.1	2791.9
4087	2697.9	4411.4
2909	9871.7	4768.7
4076	9172	3981.7
1333	5231.7	3146.5
1445	9898.2	9605
4836	3163.5	4080.9
199	7943.5	3988.4
287	1599.7	71.419
154	5855.8	6321.7
3831	3681.7	1641.7
1056	5712.6	6029.8
2702	936.57	7864.9
1396	5261.6	3116.5
1277	8198.3	9414
8383	8942.9	6581.7
7204	9415.2	6644.7
1443	5997.2	4144.3
482	306.32	205.07
4278	4470	6512.5
95	3256.3	3761.1
8346	4426	3085.7
1431	7242	9506.3
45	2075.4	6899.7
3558	5808.5	5828.7
1903	9467.8	8845
1214	8010.8	4887.7
506	3970.4	6487.8
194	9942	9030
9902	904.35	7213.1
6528	5184.2	2606.7
1861	6431	1162.6
593	5172.6	5022
1431	6002.7	4124.9
2424	7052.7	3435.9
994	7293.1	1945
2964	3132.1	6982.1
8009	688.48	4292.1
7740	592.32	6105.8
1564	9550	8613.4
4712	5731.7	824.84
1	4806.5	8933.4
4176	8571.7	4419
1643	611.44	2073.4
8408	3.325	5754.5
2588	507.49	160.54
94	3719.5	5193.3
1838	686.02	4805.2
2866	242.12	9273.2
723	3020.7	1393.7
533	9003.7	886.7
1399	2257.5	7889.5
3546	1211.1	3375
4715	8689.6	6879.7
8	6594.6	1866.7
6100	3182.2	9981.6
2210	7928.3	3709.5
1655	8768	4598
690	3977.9	125.87
1306	7068.4	1204.5
2722	8530.2	6260.7
2873	751.99	6524.2
5432	2485.6	2989.1
1753	535.67	4224.2
5931	1766.7	2990.4
502	8333.8	1250
279	7377.2	8702.3
1189	3835	4216.9
7065	6817.8	1484.7
684	5646.9	116.37
242	3035.1	5446.8
3103	5184.5	7969
4523	7604.6	4339.7
544	2500.5	6200.9
3670	1688.3	3757.8
9169	2905.9	5652.3
7342	4462.9	9596.8
2013	1928.6	9709.7
4013	3276.9	5729.4
474	5984.9	7569.4
1	9833.1	8477.6
6902	6241.2	9715.1
7966	6163.2	634.22
7444	1769.5	928.79
426	4661.5	2348.4
5426	2530.2	3053
1986	4317.5	8512.2
269	4022.5	916.88
6935	6818.2	7503.5
1049	238.15	6876.5
1496	5067.4	1962.2
1575	1735.5	7267
7215	381.27	4578.3
2554	914.17	523.37
4211	7919	7591.6
858	9090.9	1581.5
2230	686.16	5125.3
3097	665	2109.4
5687	8188.7	3607.1
1302	1356.4	1625.3
2040	9947.3	8724.9
4338	7975.4	825.12
4952	5383.6	7170.7
4811	6821.7	8903.2
1134	380.9	3067.2
5451	9553.4	4348.5
6745	2998.9	1698.7
3433	2215.6	6882.4
1361	2711	3796.5
1377	5297.1	3132.1
4654	4377.7	6696.6
2945	5492.2	9424.8
5005	6667.1	2848.8
7118	4237.5	7962.2
7655	5975.7	1344.6
5173	9056.2	4769.3
5181	5452.5	1496.9
6697	7675.6	9748.8
2648	2520.5	2788.3
9150	7866.8	4371.8
5906	8488	4257
1129	1444.1	3988.8
1689	7691.3	2027.5
6394	6480.9	5449.7
428	7071.9	5081.7
2287	9392.9	7297.7
8332	2804.5	4811
4559	9915.2	1780.2
76	7383.7	4542.2
9567	2106.9	86.71
540	2535.1	8435.3
240	3868.5	5432.1
3742	1812	1227.1
4822	5617.1	711.82
5758	7810.4	8888.6
27	8186.3	28.6
6826	8259.7	2472.6
9	4006	3982.1
8541	8218.7	7014.4
789	7989	2804.3
5513	4824.6	7798.3
530	6652.7	1850.9
1500	7406.9	4434.7
4016	6432.1	2330.5
279	2906.6	7927.5
8085	9718.7	6072.6
7323	7992.6	4235.1
1175	7188.8	9796.6
4294	8677.7	2729.8
14	3742.3	5180.9
63	8801.4	2241.4
3419	4892.6	9026.3
2507	528.48	3465.2
9007	7055.1	291.02
3506	3953.6	9906.6
8396	1925.2	1806.3
8538	9583.5	1903.3
1788	8156.2	2940.5
451	6765.1	383.45
1828	8352.1	7723.4
8779	6133.1	3925.7
510	6095.8	372.72
6675	6814.7	5092.7
4509	7682.4	8727.9
3133	8242.1	8886.4
1106	325.38	2995.7
520	8295.1	9818.5
5636	4832.2	7713
49	5939.7	6022.5
6330	1631.3	194.27
61	5952.6	6048.7
5447	9221.2	7207.5
417	6910.9	5096.7
106	4849.4	5224.1
1856	2290.4	3745.5
8854	6536.7	8264.1
67	9772.8	7096.2
2576	9350	404.61
4401	6455.8	2540.8
7470	4532.9	9894.4
284	2617.3	9681.8
1988	8772.9	3176.9
9524	7993.6	4897.6
5731	1158.4	9468.6
1020	3111.3	2583.9
173	6252.4	1423.3
5398	4288.3	1353.8
1586	9363.1	4524.5
2821	5311.4	9265.1
2807	2395.8	1356.8
3136	1282.7	7475.4
205	256.16	8700.8
912	7232	9297.6
6138	9172.1	5691.1
1194	6249.6	7903.6
9846	2366.4	8521
1639	4865.4	91.107
8499	2830.6	6522.1
1980	7655.8	2140.4
5805	2843.6	3286.3
8389	9999.5	7342.1
2294	5056	436.06
6855	7312.6	5317.7
664	2418.3	9512
947	7563.3	4095.2
1555	4722.8	7969.8
485	540.55	2776.1
1647	2172	4995.3
4535	594.17	8795.9
1753	2703.3	8623
9014	1076	4355.2
1999	6739	739.16
1840	1179.1	2041.8
7766	4914.6	6885.3
9060	7672.8	4663.7
725	4751.4	9432.6
1	1611.1	9929
5970	4360.3	9930.6
4142	9799.8	1475.7
7749	2821.1	4770.5
413	1016	1230.6
1147	678.01	6941.9
9199	5925.2	9061.5
111	7907.7	1052.1
8344	1640.9	8872.7
51	1544.1	9257.1
924	2485.8	5210.3
2034	190.06	3003
1247	4407.7	1190.9
5891	8284.7	9889.9
92	9620.3	8858.4
8452	7691.6	5639.1
2	6864.5	20.821
7054	3391.6	5223.5
617	3402.2	8966.1
6436	1485.1	1662.3
2606	2494.2	8920.3
9415	7619.6	9952.6
1018	8878.1	1326.1
8476	1113.9	1790.4
818	4639.1	9804.6
5074	3803.6	2244.3
1430	4474.1	1778.6
2534	8972.8	3188.8
545	8761.6	8820.7
1436	9906.3	9559.4
4598	758.75	8303.4
284	9904.8	1648.2
2087	2440.1	6609.2
3697	2264.9	1239.8
3749	9888.5	377.3
4651	3897.6	1252.7
8799	5706.8	3501
6409	4264.2	5719.2
621	9980.3	5716
4992	2831.5	6978.7
2393	8525.3	7048.8
609	4690.6	907.29
2298	7295	3359.7
6989	4578.2	7275.7
4929	3058.7	2889
694	8390.3	1201.6
7703	1119.3	8652.8
1412	137.35	3498.3
760	8675.8	3631
373	701.88	6352
549	2878.8	3566.6
1307	9691.3	9856.8
5279	9500.6	2193.4
249	5030.3	8147.5
2440	4123	6103.9
106	380.41	9819.7
4490	9693.8	5781.2
8133	3332	8676.6
644	482.59	2821
6881	4102.8	7104.4
6986	5353.7	7025.4
14	152.35	1309.4
9599	6474	5057.7
6622	6774.6	5095.3
7498	733.2	8281.2
2995	4843.2	2229
2816	5445.9	1322.8
5719	4280	1026.2
566	7449.7	9434
5853	3508.1	7598.3
2299	1719	4511.6
401	6585.9	8766.9
4614	8586.7	6459.6
62	3651.4	4614.6
317	2251.6	4473
80	1966	5003.6
3850	2702.2	7175.4
1076	3949.4	7980.5
1390	4783.1	7361.5
6132	3789.5	3459.5
3007	3994.6	6552.8
2376	9402.5	5756.8
9925	2859.3	2561.7
6858	4252.8	5453.9
502	4003.2	6475.9
2381	854.85	8573.2
2257	9712.4	5878.7
7906	3580.8	4376.9
626	7248.2	7815.7
9296	1500.6	5223.6
1992	2818.9	8575.1
1446	1403	6633.2
3297	6502.9	5074.8
3421	7223.5	733.71
5280	9623.5	2221.7
4340	7996.5	794.3
6740	7888.8	518.81
4496	3708.7	1817.2
4355	9829.9	9095.3
4320	9201.1	5012.6
1490	9164.9	3956.2
3557	1366.4	4682.4
965	8663.9	3644.3
9636	280.68	9755.2
5527	715.58	9855.5
576	2901.7	8201.2
2018	7894.2	7488.3
842	307.22	1257.5
6880	3168.4	8271.9
502	2263.5	3137.5
9709	3135.7	4377.2
8671	5705.3	9597.5
1857	6850.7	5640.9
2275	97.883	5628.1
7427	2906.6	4175.8
2095	2264.3	7209.4
4066	9193.2	3933.4
5187	3162.5	8382
34	6911.9	2693.8
1428	4433.8	6918.3
4438	8570.1	4384.3
1733	0.8312	4986.1
2290	4772.9	9946
936	3946	4065.2
2810	630.37	6023.4
3332	3586.9	8843.6
185	5127.4	6002.1
536	392	7774.3
325	2101.1	8639.9
4878	3595.8	2080.9
539	7649.1	8386.7
2834	4875.8	160.7
5357	6839.6	7403.5
1614	4028.9	2495.8
6886	9711.8	1043.8
8102	4062.9	7089.7
7656	1365.9	7387.4
5734	1976.9	3054.7
1495	3640.2	6403.8
6292	3311.7	6614.8
2487	4187.7	2384.7
5870	3936.4	1282.7
2911	4828.5	9834.2
265	1763.3	2793.1
8287	3655.3	8886
7170	8902.8	7299.3
1244	9155.8	357.94
7461	365.57	4170.2
3716	6270.8	8187.3
891	9154.3	5980.7
677	1516.8	4908.7
2517	654.81	7182.4
2672	6442.8	5118.2
337	9168.2	109.77
4156	6641.9	4327.7
7889	5902.7	6814.6
31	6705.2	3869.5
499	8753.5	785.14
463	8586	2211.3
449	2044	2780.2
530	9889.3	3581.9
2541	1024.7	9478.5
9932	6240	7673.6
4316	5232.4	8479.3
6	3140.9	1264.8
3246	4729.2	7321.4
971	1505	2042.1
8425	843.37	4311.5
6077	3594.1	4371.1
100	3236.9	5271.6
8338	4197	172.16
1494	7457.4	4421.7
8359	4806.3	4092.8
1747	672.88	7460.2
2	8634.1	5420.3
4049	8197.2	6921.9
5695	7362.5	8916.9
8763	1796.5	6471.2
[truncated: 5,164 more rows]
