# Supplementary material for: Verifying molecular clusters by 2-color localization microscopy and significance testing
Source: Sci Rep. 2020 Mar 6;10:4230. doi: 10.1038/s41598-020-60976-6 (PMC7060173; doi:10.1038/s41598-020-60976-6)
Supplement: Supplementary file 2 — Supplementary Information2. [file 41598_2020_60976_MOESM2_ESM.zip › 2-CLASTA-master/Simulations_testdata/random/locs_labelB/random_results_sim_7_locsB.csv]

frame	x	y
9724	4862.1	9206.5
4223	4968.8	7747.1
2	1773.8	5722.7
537	4880	7879.4
9951	8391	4210.9
4292	3962.9	7065.3
507	1151.6	6586.8
6851	2912.3	6328.1
1238	4746.7	8807
872	6935.8	3761.1
3961	2166.5	9136.9
863	1683.9	7134.1
3870	2833.5	4814.1
4993	9900.6	5406.8
2106	9762.3	2133.2
922	4709.4	7261.6
458	9366.4	8032.6
5289	5742.1	5713.9
6185	6091.8	3560.3
8093	3321.9	1940.4
5495	7148.9	9394.6
8313	326.94	5181.4
3471	30.822	2749.7
9202	9131.3	2917.7
4793	1957	358.52
881	1270.3	4711.9
277	705.09	4903.9
8854	470.73	7513.6
1626	7661.9	6485.8
6479	1220.7	7152.6
1209	5659.6	8421.5
3884	9794.5	4628.5
4836	8517.3	5216.7
9626	5767.3	4836.6
5270	4718	4164.1
5198	2958	8547.2
7111	7142.7	7036.4
2428	4630.8	2285.8
5656	6620.1	5789.5
171	9995	6527.4
1146	4401	5030.6
3087	8151.4	8580.1
9678	6762.1	6096.6
5088	2933	7082.9
5740	1672.2	5245.5
491	859.74	799.44
1054	8636.4	4799.4
9895	5967.9	1311.8
9250	7727.9	2009.4
535	6407.3	8479.2
5141	4935	2706.2
1542	5896.4	8896.2
5562	8321.5	5240.8
285	3841	7497.9
2198	9314	6589
3292	3622.9	2350.8
986	8935	7633
1816	3871	1287.4
518	2286.6	244.07
941	542.94	765.61
483	4690.2	8337.9
89	1745	7441.6
7428	8074.1	2759.8
8928	143.75	3847
1245	1149.1	1618.2
6941	4794.8	8466.8
101	7115.7	6528.1
8931	5251.1	8416.2
284	3273.5	5661.2
2283	1701.2	2884
4751	6598	8564.6
3221	5823.4	3296.4
8146	5358.5	7689
34	9017.4	5126.2
1559	7956	4071
172	3677.2	8434
4547	2011.6	9676.3
6292	5591	8971
75	98.832	6629.2
8357	9473.7	1053.4
4255	981.45	2813
1565	343.9	6871.2
1676	3352.8	8443.3
1812	6072.2	2349.7
1267	3556.8	2841.8
1971	5733.6	2691.4
2450	2138.3	2377.4
3562	7492.6	7522.9
106	7110.4	574.48
2459	8150.2	1943.1
811	9138.7	7308.5
455	8109.4	1767.5
7281	3375.3	5499.8
8680	365.25	4665.8
1065	8962.5	3055.5
1311	5235.7	1066
1319	1529.9	1779.5
8846	3299.6	3285.7
5732	5813	6806.8
5960	67.811	3686
9115	5171.1	2206.8
430	4351.6	8692.8
7991	456.4	7034.8
2510	9971.1	9541.2
2194	2875.4	8682.4
8342	215.66	9611.1
9124	515.51	1666
316	2070	7425.9
258	4608.2	4102.2
805	9114.6	7305.2
512	8845.4	1811.5
8748	6637.5	2545.2
9637	3804.3	840.85
6651	2623.8	4892.5
8857	8485.5	7202.1
33	664.36	2317.2
9392	7896.1	5365.7
3759	7176.3	5241.9
8782	5867.8	8296.5
1676	723.73	5951.5
3104	9047.1	5345.5
168	1294.1	8530.3
1384	7634.6	3387.4
91	3755.7	4438.8
604	1536.7	2118.2
7577	7259.7	4739.9
3561	4886.1	9165.6
222	1608.5	8880.7
5931	9618.5	5971.7
9837	1141.1	1914.7
5465	7551.1	3043.6
5759	1628.7	6240
6209	932.08	4625
9718	331.96	8491.8
9235	5846.5	146.35
4641	7384.7	1436.5
4080	8012.7	1753.8
293	5774.7	4322.4
1959	2947.9	44.428
1324	2520	3690.3
1737	7820.7	4769.4
3556	5251.2	2493.5
989	3109	1716.8
5495	4047.9	1418.5
482	1796.7	5452.1
3972	1775.1	5326.6
8974	1382.9	3214.3
5392	8098.1	1595.7
2657	3252.7	9931.4
6692	3029	8617
572	5738.1	6320.1
4063	5219	8742.2
3422	9940.4	6784.4
1831	4638.4	75.536
959	7043.6	7207.3
6113	4645.9	5749.9
1395	9976.4	3711.2
1343	3403	4380.3
675	9364.2	7600.2
1876	8593.6	3989.7
4216	1815.7	795.91
5421	4156.7	5874
3355	8373.5	4218.7
3395	5021.5	7032
6401	5817.4	7529.5
2121	3150.4	8027.4
4265	7173.2	6045.4
435	6148.4	7299.6
1055	7568.3	2312.2
709	2589.1	3982.5
4787	353.63	2055.5
1109	1087.2	9089.8
63	7719.5	2971.1
6477	2469.1	6750.9
7580	8463	3646
1377	9456.4	7098.8
2817	9083.5	2377.9
1869	5127.5	6389.3
1463	9115.5	3054.1
6414	2929.4	8293.3
2052	2658.3	477.34
245	7430.6	7783.1
979	8058	3746.1
5866	9725.4	3993.8
3356	8412.9	4192.5
6476	2522.6	6725.5
4807	2973.3	877.85
651	692.6	5105.7
7085	3267.2	4712
1461	9080.2	3120.7
2280	8771.2	6159.3
1504	9029.1	767.69
9970	5297.1	952.2
2143	7913.7	402.71
271	2436.1	1683.6
71	1219.1	4272.8
7783	7342.6	2155
2983	6234	7821.8
9145	2808.9	3183.6
724	2626.4	8605.2
1136	6233.7	9567.4
153	3789.1	5447.1
17	5683.4	5966.5
3887	2852.6	4791.5
1527	8230.4	8772.7
4477	5751.6	4342.8
1608	8818.4	3146.3
2556	1819	4590.3
2164	3028.2	6269.2
4138	9893.4	8414.8
7157	9464.4	1431
3557	6118.2	5823.4
7192	7136.9	4580.3
7665	5217.1	6865.5
4895	6023.8	4109.3
1608	9174.6	178.72
937	8983.6	1335.7
264	9984.3	3970
1644	9116.3	2486.5
848	1084	8957.3
9467	3905.9	8833.1
1305	8100.2	760.04
6810	4691	8039.3
88	8649.5	5288.4
1642	2081.4	4117.3
8839	3118.7	2350.7
2888	6511.8	6568.7
2300	8238.5	9483.1
281	3453.3	8554.5
2631	3292.7	9980.2
1853	6567.5	3080.8
279	8220.4	5481
582	5013.7	6240.2
7402	5975	9802
2197	2247	5518.9
1236	4942.7	1160.2
8942	388.28	3724.2
1120	8899	7299.3
5456	9031.3	2575.1
7451	9972	9244.1
6737	166.64	5023.4
910	7209.7	4661.3
610	5154.2	4650.1
107	7666.9	8645.7
9798	6069.3	457.39
1455	3191.3	8419.5
4233	9008.8	4773.1
3299	8760.7	4223.4
1757	1242.7	8200.6
57	5566.8	7231.1
2905	3902.7	2600.8
385	598.19	3705.3
601	488.76	6786
5566	3824.7	2964.6
8855	483.99	7448
1221	7337.4	2296.4
6302	6646.9	6467.1
2908	7691.4	817.06
5263	1490.4	2396.7
8834	1435.5	3501.6
1799	9095	3637.9
5069	589.01	146.69
4773	4377.2	1724.7
1203	4663.7	3950
6077	9908.9	440.85
2548	988.57	5515.7
8366	4579.8	3499.5
234	6733.1	3550
9411	2161.2	9163.8
5964	3974.6	59.374
689	3662.4	2226.2
2537	990.78	3160.4
8402	1994	6177.2
4742	7264.1	3164.2
5532	8678.5	8632.6
505	5338.7	5454
9618	3981.5	9633.1
6456	307.88	8468.8
63	5299.3	5158.2
9807	6021.1	663.13
132	1998.6	1071.1
285	6851.9	1050
2468	4256	333.82
457	1541.1	5398.3
3089	4340.1	5405.6
8625	5520.4	9176.4
8321	816.59	6943
3976	1149.9	777.7
236	4967.5	687.61
1142	2378.8	2251.8
644	2667.3	6855.6
8133	8460.8	8863.8
3638	8228.3	6347.7
592	7493.7	498.56
6332	3585.8	4787.8
1307	8543.1	6546.8
9611	9020.7	5412.8
285	4203.2	8344.5
4895	7460.8	3983.3
4189	602.55	2578.8
509	3825.8	6982.2
2204	2765.4	8680.6
1242	2785.6	5473.4
3914	7651	1969.8
5796	9170.9	512.19
285	8675.1	5846.2
319	5660.3	3560.4
1565	4663.5	4719.3
9961	8300.7	510.39
1197	6979	4725.5
417	3953.6	6511.4
3099	8629.2	1317.6
4849	6916.9	3790.6
1975	6423.4	3565.7
2638	6352.9	1764.4
3810	5839.7	682.03
8221	6546	771.65
5223	4348.7	997.66
7105	712.55	7942.1
1252	5422.5	8767.9
449	2072.4	4391
67	8550.4	8903.1
220	7341.1	8177.6
4090	150.45	6484
1843	371.21	3552.2
1309	4763.1	2869.3
4327	2848.2	6585.3
26	6336.8	523.79
181	9331.3	7152.6
3003	1353.7	1625.9
1921	1168.2	113.05
568	7624.1	8558.4
1808	8173.4	6454.1
2181	9964	5466.1
9955	5097.5	5180.8
2211	53.428	6161.2
6235	8845.4	8669.8
1040	7589.2	2354.8
9511	2218.5	3104.5
964	2539.1	8864.3
908	7682.6	4522.4
203	6612	5015.4
539	9702.5	8395
3010	9003.2	8537.8
7117	7165.4	7028.8
169	3237.8	3309
1623	1734.7	5738.5
9	2322.3	4910
2954	1594.9	9788.1
5971	709	6192.8
3140	872.3	9422.6
4142	4960.2	9858
1453	766.59	9610.8
5364	890.4	2858.7
4911	7267.5	179.08
18	3581.1	2579
810	4957.8	2670.2
5284	1463.4	2363
9576	2378.7	6586.1
1675	8324.4	8691.2
1	1171.6	3654.3
180	8086.8	641.33
5752	1588.7	892.38
8505	7884.8	9567.6
995	720.91	2779.4
1234	8607.2	6422.9
4681	6691.3	1776.9
729	1066.4	8896.5
4259	4649.4	4704.7
750	8967.1	2760.4
2217	3661.8	9142.8
585	3882.5	2550.7
207	7528	637.54
1628	4917.1	4485.3
139	4753.5	8067
3678	2877.7	8607.3
531	1558.7	1716.6
7396	7977.6	4114.7
2998	2460.6	3937.9
3354	8432.5	4222.9
1707	4534.9	9430.1
833	5125.3	5933.5
1213	6868.9	4648.5
75	6390.9	2588.9
9113	2261.7	7203.4
298	2459.7	5417.2
13	9258.5	4947.4
9729	3296.4	7530
1195	586.08	2406.5
4269	3871.4	3508
2570	5140.2	7477.4
2681	1676.7	8117.2
1746	5942.4	2682.4
5421	1063.9	8997.6
424	6197.1	4267.9
8936	5249.6	8429.6
4900	2250.4	9970.2
13	2069.9	8415
502	6851.2	1004.9
3064	8402.7	5023.8
4618	2877.1	7181
7349	9656.6	6542.3
581	3876.9	2552.9
4662	7130.4	5554
1166	5686.7	5056.5
4672	8010.9	5587.3
9453	5541.3	798.9
158	7147.7	4510.9
4600	1872.8	6584.7
328	5960.5	4355.4
953	5552.9	7225.1
3846	471.81	3241.8
1925	15.863	8422
2371	503.73	4364.3
6520	3208.9	4041.2
8105	9644.1	6101.6
7542	1628.1	8762.5
6780	8017.6	8537.1
608	12.15	6875.8
26	6454.1	2747.7
6075	8472	4178.5
413	3338.5	9090.6
8419	4947.6	9106
3947	6114.7	4748
332	3532.5	3841.6
1187	8452.1	8327.1
2376	3764.5	9676.5
4582	3525.9	3712.6
6368	2506.4	2199.2
733	1011.5	3092.8
128	9407.8	8741.4
1145	9354.7	6262.2
7898	3479	9129
8670	6845.1	7719.2
4436	5771.1	7046.9
2282	6845	4113
9004	6409.4	8752.3
119	8162.7	1909.4
1495	3499.5	7323.1
9709	1332.4	92.308
667	3070.9	6679.4
6516	8943.4	1565.6
1115	6773.7	215.27
4723	6698.2	1834.1
5798	459.82	459.15
9876	8701.4	133.81
1787	2062.3	8937
924	6408.2	8730
2790	5753.7	878.93
8277	685.21	5283.9
205	6645.6	5072
5067	2672.8	3714
3063	3714.7	9784
2073	5225.8	8294.9
5668	2375.1	7999.1
4100	9664.6	2244
1831	7228.7	8081.3
4929	2426.4	5997.8
3063	8429.7	5047.2
3851	9818.1	4666.9
577	3859.8	2564.5
6643	7482.2	8533.8
2377	2258.5	4189.7
8787	2444.4	2856.7
8838	1413.8	3511.3
9222	8308.9	4578.4
1465	123.4	5806.6
3180	3904.2	4891.8
7434	1374.5	7001.1
3307	698.93	6111.9
1309	2863.5	8265.5
2436	5771	6569.2
5195	4400.9	1044.9
383	4375	5057.3
457	9094.7	8836.4
53	7139.8	119.47
4341	1348.4	8991.4
6323	2313.4	4734.9
9258	5287.7	8345.5
67	6986.5	7952
5331	4999.5	4763.8
169	2173.8	5359.8
1374	6744.4	5533.9
4	300.39	8953.6
8340	5165.1	3104.8
734	8116.7	2102.2
68	8687.3	9811.1
2425	7036.1	2165.4
200	4714.8	5503.1
1258	9478.5	4584
120	4700.5	8007.8
654	4212.3	7349.5
9664	2072.9	6721.1
7782	3140.7	8887.2
2091	591.51	3835.9
7570	5182	6114.9
8601	5546.9	9180.1
1496	6364.9	5943.8
3692	3160.3	847.13
5980	2141.3	9604.9
2636	6386.6	1672.7
7435	7992.6	659.23
2773	59.637	8051.4
1538	6858	4721.6
6856	7093.3	6276
5447	8989.2	2525.7
9115	6706.8	5337.5
5527	5286.5	940.02
2634	6344.3	1795.6
9406	2880	9041.5
6167	6530.2	8734.7
9542	8051.9	5481.2
896	7528.9	1724.3
1221	7239.4	3197.4
7621	8998.9	2255.1
66	6121.7	5935.3
3262	1765.2	9254.8
2478	1787.4	761.65
6630	58.343	6814.2
2067	2715	2176.4
9947	2499	4039.9
13	4056.3	8352.9
3757	7221	5236.5
8236	1735.8	777.73
9149	6919.3	2321.5
6940	9033.8	2954.2
1932	8076.9	3167.3
327	6508.7	1265
5485	3558.1	3824.2
7398	6696.9	8963.7
298	63.518	1277.2
4533	1057.4	5689.1
183	448.73	9625.1
9610	2652.8	8952.5
1920	7810.7	6467.7
2020	9984.2	4525.8
1382	8602.6	5393.1
4158	6890.1	6590.2
3041	3037.2	315.14
6500	6934.1	6652
2287	304.45	1783.5
8480	621.39	9577.2
5465	8953.6	2523.2
6389	8862.6	9579.6
2031	1734.9	3061.3
5545	5142.1	366.53
95	7204.6	4814.1
1539	8132.1	6407.7
4277	2148.2	7014.7
72	9458.3	1521
3287	8207.2	7058.3
5387	5221.7	4258.2
105	5006.8	1911.2
881	8279.5	5951.9
9895	2288.3	8778.1
8394	5349.8	7542.5
3061	5446.1	1712.3
4762	7534.8	9085.5
165	2339.6	7798
1	5995.7	4863.3
4932	8877.4	9603.7
2640	7283.4	7401.1
3640	7182.1	4314.3
4320	6757	9228.8
6475	2923.4	2991.7
1213	1435	2828
2954	828.47	2412.8
2373	529.83	4356.4
6947	4865.6	8260.7
1477	1919.3	3342.6
388	6097.9	7438.3
1816	3548.5	3505.6
3153	7789.8	2678.4
3663	8966	1248
684	7860	4320.3
2639	5124.1	6257.9
9396	5613.2	1542
6096	6764.2	4143.8
5638	894.41	5644
9673	3822.5	5678.9
5703	712.08	8088.6
3065	3694.9	9786.7
5	6548.6	536.23
3026	8963.6	708.8
3017	9493.8	9949.2
4001	566.59	4447.9
545	3155	1936.5
6	9583.5	5919
3697	5252	4837.1
3105	3292.9	4256.4
5431	2883.4	6586.2
8144	5331.1	7678.8
7279	3383.2	5504.8
6973	180.18	6070.9
279	3453.5	8561.3
9485	5172.7	7123.1
1469	1777.9	4116.1
1836	9106.4	1002.7
4704	9786.4	2169.1
3631	7765.3	7577.1
9735	5104.6	9554.2
8979	6646.3	9389
571	6319.7	2140.9
9	3277.7	1485.6
3520	6600	9653.4
2481	2110.5	3087.6
851	7640.1	4171.2
1703	2114.5	4258.8
7329	1566.1	1117
6836	1928.8	9579.3
479	6863.5	5479.8
2492	3980.1	7692.5
360	1095.7	1647.6
3916	7681.7	1922.3
3999	3307.2	5968.2
5299	4735.7	8384.9
7063	8551.1	7682.6
5692	7057	3032.7
6294	2815.6	9045.3
3007	5967.9	7078.9
8241	4181.8	3491.6
6878	2219.2	4018.9
236	4213.7	2762.2
6039	4984.3	477.15
2173	3495.2	8477
7433	7196.2	5138.7
116	4008.8	9427.5
2760	519.24	4624.1
505	7749.8	9011.8
5159	7467.2	5336.9
519	220.42	4838.4
1874	5075.2	6396.2
95	4963.6	8711.6
4228	785.07	372.84
16	6412	3813.4
289	5152.3	4711.1
1496	1334.1	9826.6
2796	5202.4	5516.7
506	4565.5	4535.5
341	4327.2	2978.4
573	1696.7	5564.3
8510	9963.9	3305.1
143	694.16	3961.6
2454	9597.7	4077
3540	6575.4	9590.4
6782	7002.3	452.35
163	9962.3	6477.9
2013	4125.7	7362
7741	9760.9	9348.7
104	3999.6	9399.4
272	1003.9	3805.9
4995	596.47	3220.4
6327	3169.3	5541
9	4947.3	3605.7
5491	5426.7	333.92
1051	4954.2	59.827
153	3181	4212.1
5472	8522.1	3591.9
7423	6664.7	1884.9
15	5310.3	120.67
9897	3147.4	1519.9
7532	3986.7	5107.9
6972	196.93	6020
2098	8186.1	5193.1
810	3590.7	3349
8328	1087.2	9945
4617	1141.4	613.9
9242	5954.3	2128.5
5838	5768	373.67
686	9774.4	2023
7898	2477.8	7498.9
748	5325.3	586.09
1756	5639.1	7471.2
5691	3100.5	2574.3
176	1492.5	2294.4
4541	7518.4	379.66
508	3423.4	6133.1
1437	4982.2	1140
1705	4555.8	9436.1
1033	7763.4	944.19
5910	3728.6	7641.9
237	6095.1	6465.3
1733	9913.6	9304.9
8895	6984.1	1680.9
3837	2410	4919.5
1599	4952.2	4540.6
5671	6822.5	6888.9
811	5755.6	6634.5
3157	1936.9	6192.7
1730	5058.8	7366
2762	8264.9	7213.7
62	3695.1	398.79
580	5057.8	7145.7
7594	4117.8	4559.8
9465	4505	8671.1
42	2050.5	6397.5
4100	7500.9	2501.4
6132	9535	3024.3
2295	8261.7	9409.5
74	9309.3	9558.9
8937	5256.6	8422.1
4850	9174.1	2877
24	6374.8	2793.9
2158	4694.4	5995.9
5662	6870.9	6934.4
4527	7579.9	403.79
2131	1474.5	4620.7
3845	6001.7	955.52
2548	1041.5	3106.8
9889	6575.2	1329.3
992	6634.7	8743
7338	5770.7	4302.8
289	1962.2	7838.8
755	8406.1	2260.1
34	1964.3	27.045
2902	1731.1	5741
310	5581.8	9717.5
8584	429.75	3237.1
7478	3452	6653.4
9996	6587	8549.6
5257	6207.7	3187.8
9692	7345.3	1483.6
2453	7289.2	9213.5
5849	9221.6	1174.8
912	4061.2	6984.6
7	6760.2	8096.7
1616	8292.9	2423
9297	7135.4	1661.3
1680	2994.9	8777.3
6418	2952.7	8315.4
4145	4973.1	9896.7
7374	3519.3	3676.7
6572	7957.2	2467.2
3225	6222.9	6922.1
2386	2416.1	9261.2
2751	2036.2	4964.9
1069	3646.2	8468.7
674	7754.4	6112.8
8468	8417.7	4242.3
5877	4020.4	2149.8
1220	7289.9	2289.4
1951	9336.6	6548
5568	7576.7	7036.3
195	9312.8	5134.9
5200	2849	4795.1
740	6021.8	2635.8
2285	8049.9	1920.7
507	7809.4	9062.3
7037	5193.3	5909.2
3738	8953.2	4119.2
3245	1291.3	8208.1
4253	3254.3	6041.1
987	8078.4	3790.7
7486	8496.6	6536.1
6915	6757.7	8438.9
417	8114.3	1817.3
1769	5339.3	5832.7
305	7071.3	5843.8
2569	9017.8	4749.2
9310	1656.3	3182.1
1517	590.28	6399.7
2475	9953.8	9525.1
324	9246	3726.4
85	8947.6	4264.1
754	8963	2739.6
3593	5046	3156.4
1914	7927.8	8860.1
1703	9065	7682.9
459	7696.7	4214.1
307	312.85	7520.5
6717	3698.4	8511.6
1190	511.82	6641.4
4746	2090.9	249.81
6164	6571.1	8702.5
5687	365.77	3721.9
351	1116.3	1619.2
244	4183.1	7563.5
413	2496.1	9167.3
8289	1037.1	5196.4
1203	446.09	6475
1752	6353.2	5879.7
173	9346.5	7249.9
528	3566.5	2850.9
4174	39.632	7159
3036	7258.7	9981.8
5646	7267.1	8765.2
3180	4306.2	5554.6
5170	9581.2	703.73
2541	5954.5	389.14
5929	916.22	5464.1
214	8223.5	6678.6
155	7117.5	4593.1
416	8761.2	479.1
2758	7344	5878.7
7895	9250.8	6231.4
2440	2298.2	1797.6
2117	9116.9	3979
4913	3898.5	681.28
5393	3672.9	6310.1
5757	6610.4	3496.8
898	1613.9	7041.1
4526	8254.1	4161.3
1392	8588.2	5366.9
1838	9046.9	922.6
9890	6526.8	1280.6
8654	6891.4	7671.3
31	2888.3	526.48
75	8596	5153.9
1	6089.7	2326.5
7294	55.476	1107.6
3034	5164.4	6295.9
3380	5340.6	351.85
1297	6439.1	6575.4
1062	1593.6	1928.3
1248	5413.5	7379.1
994	8070.7	3591.2
5871	4790.6	5310.9
6040	5609.4	409.57
5939	7876.1	223.85
6648	9805.3	5184.9
4889	6500.9	2512
4223	5921.6	3081.8
34	5763	9737.9
4303	3931.8	7089.6
3936	5842.6	6253.5
104	5351.1	7950.1
4987	2014.8	6993.8
527	462.88	2994.3
177	6716.8	5002.2
5510	2121.4	309.93
5240	7233	3282.9
211	6260.1	9041.1
3062	3351.9	9740.6
529	9504.6	2471.5
287	8651.7	5875.5
5899	9484.7	8104.7
1394	3923.4	768.47
1640	9087.7	2484.8
447	4492.9	8445.4
6979	7963.6	9232
1742	749.12	6095.7
752	9008.7	2688.6
1201	8011.2	9782.9
315	407.49	1374.8
5025	1732.8	5541.3
3847	9772.6	4669.5
1206	1335.6	9078.6
657	5213.4	2835.2
6943	9055.1	1454.7
8288	1056.5	5230.5
8313	8491.4	5932.2
2025	7663.5	294.8
5753	6563.4	3523.8
8677	7234.7	9549.4
5073	3156.1	831.15
2737	4138.4	2433.2
4109	7885.8	3031.5
2309	8143.3	7931.6
3242	9724.5	8912.4
4138	5686.2	5620.3
9499	1536.6	5694.7
5804	7528.3	5318.6
9133	8786.9	2122.4
2803	8014.7	5674
6841	6985.9	397.59
163	8289.5	5571.9
434	5212.6	5704.3
852	6918.5	1900.9
7592	2370	7506.8
938	7333	1417.8
475	9048	3042.1
4919	3919.5	660.38
3182	4238.5	5631.6
146	3484.3	1308.2
588	7894.2	6568.2
941	5106.6	116.78
7663	5289.8	8398
6479	7947.2	2506.4
6451	3922.5	215.55
2482	6395.8	7609.7
591	2139.4	309.48
431	1780	168.4
710	1660.7	1916.1
579	6409.9	7653.7
7443	9851.1	6970
942	6614.3	8106.3
2856	2232.4	1352.9
4891	5423.8	3553.4
2284	8495.2	9065.9
3850	450.15	3249.5
7531	1691.4	8829.5
3429	6585	7729.3
730	1108.8	8886.1
1	5226.8	97.401
5808	2740.4	93.159
7128	3345.7	10.86
1623	8280.3	2385.1
1	8648.9	6592.2
8682	7627.9	8585
5897	9475.4	8173.8
6233	8846.9	8626.1
4058	9659.1	9356.2
8445	8281.6	138.45
1789	1235.8	6760.7
2562	4205.5	8993
4618	4117	6264.6
174	8106.5	4447.6
925	4475.8	6103.5
6377	9395.2	2398.4
3687	4767.2	8791.9
435	9085.2	9604.7
466	2996.8	1068.7
1813	189.01	2304.5
7792	6883.2	5935.5
6864	5619.3	9136.5
35	7589.7	7032
8014	6347.3	1669.8
9245	6074.9	4598.1
2912	2142.8	3803.5
2772	9092.9	5246.7
2377	3838.7	2902.9
2575	8761.1	2590.6
1476	1843.1	3425.7
714	2021.6	3459.1
2954	709.67	3459.1
6451	4992.2	3446
942	516.62	812.42
6480	2494.4	6717.5
5111	7148.3	6024.4
6038	91.143	9602.2
4489	9977	9452
9059	2270.6	7144.1
1	3587.2	2601.8
1932	1139.7	2902.7
1017	7827.6	6011.1
1752	3371.9	5347
9084	7178.5	4655.9
1811	3905.5	1233.7
4662	501.06	4409.5
6311	3149.1	8060
23	6674.7	8405.4
400	9882.5	1850.3
5744	1679.5	5231.1
1432	9129	3090.7
1566	4793.8	4753.3
6214	9399	5685
1523	8149.6	6454.4
163	905.53	6162.8
67	6599.7	4124.5
743	7239.2	8714.8
379	2299.3	909.93
2982	9537.2	9949.6
185	1225.6	975.24
575	8303.8	5199.8
547	2462	328.6
210	2174.6	7073.5
2743	9966.6	8766.1
7433	8366.3	2395.3
907	3118.5	1799.9
2213	4144.6	2159
616	7568.7	1582.2
7548	7173.3	6286.3
3351	3771.2	654.88
8029	5896.6	176.36
3995	9678.2	6185.5
2856	8221.7	418.51
1199	6385.5	4408.9
2980	5959.2	7071.7
2538	3446.5	480.14
6987	7677.2	6469.8
2438	2040.4	7142.8
2595	4666.9	9028.1
502	3704.1	1187.4
584	5016	6232.2
59	9569	9996.4
752	767.93	2972.2
9653	6359.5	1243.3
4764	7594.7	9094.1
2207	6066	4140.1
8304	8403.1	5927.3
2755	519.79	4657.5
3079	8190.3	8623.9
184	1375.2	1924.3
1245	9479.2	4546.7
1221	9424.3	4574.1
3123	9648.8	6148.1
7900	3470.6	9143.3
7792	80.836	1038.2
1972	1105.4	2881.6
45	3492.3	4386.7
3159	3696.1	8218.7
8036	969.53	7660
1644	5857.8	9722
9086	1274.5	4534.3
4226	1370.2	2958.8
9101	1825.3	7342.9
4352	2783.4	409.32
295	5807.5	4323.4
73	6950.1	7926.6
2534	1004.7	3090.1
1	8135.5	2960.2
923	7170.2	87.842
849	8957.7	3871.6
4157	8469.1	227.08
5887	6899.9	3522.3
882	2991	4117.1
8436	7073.9	3013.1
1409	2274.8	6615.2
6217	6341.4	9609.6
451	2387.4	3210.2
2454	8482.8	4022.3
4353	2828.4	488.02
6652	2535.4	4876.8
2134	1478.4	1663.9
156	1132.4	9524.7
4177	8158	2744.3
236	6087.8	6418.9
1389	42.917	1390.8
7034	3959.5	8647.1
8196	9249.2	1761.9
2772	41.384	8117.1
58	9253.8	3745.8
2800	4205	9683
6018	9574.4	6840.6
1982	1850.9	5112.8
7627	9027.3	1966
16	8652.1	8242.9
5073	9275.7	9077.2
2213	6319.9	8652
1824	7636.8	8916.7
662	7406.6	9558.3
3245	8395.8	4197.6
2154	7413.8	121.06
9904	987.86	3112.9
206	6390.3	7112.5
1460	7912	8031.9
224	1365.3	1616.6
292	6465	1214.5
992	7399.4	7298.8
7377	7257	4913
6395	7750.1	4275.7
2803	5766	2979.9
3671	8946.3	4083.5
122	1277	8182.2
3840	2402.3	3632
257	1314.9	4262.4
2347	1563.9	3728.6
3091	6761	374.14
3650	5513.3	9867.7
1813	1441.2	873.61
1083	4620.1	394.87
574	6333.7	2164.4
1909	7168.6	7913.7
127	1544.9	3.8129
9142	1999.2	4142.5
610	6.3807	7258.8
7793	8578.2	6200.8
6941	4048.2	657.17
8622	4815	8343.3
4416	3876.3	1316.4
5611	4313	6559.6
208	7673.1	1526.6
3947	1474.4	1067.1
6952	9608.5	1053.2
1049	9149.6	443.57
6381	864.47	274.22
4640	2446.7	5493.2
2961	7318.3	2260.6
1552	9105.1	5435.6
3169	1144.9	9852.6
9831	997.5	3160.9
3608	6741.4	3770
9706	4796.2	213.27
2087	2687.5	2199.1
9157	6141.7	9208.2
126	6695.9	6061.1
2856	3539	2022.2
211	2723.8	794.33
1492	4134.6	3691.8
9133	4240.5	6883.6
252	9903.8	1107
3019	1438.7	6690
4632	533.27	4209
5261	864.84	3299.6
169	7295.3	3653
2013	1735.1	5861.7
1239	9474.6	4486.3
592	2414.9	5961.9
5406	1392.2	4951.9
1919	6475	4346.5
7179	1581.9	7216.9
9693	1024.4	9019.2
5309	3305.9	8870.7
1668	3694.7	7634.9
7783	4184.2	8829.5
253	4972.1	4864.1
3981	1165.2	793.14
9003	6437.7	8782.1
3914	6107.5	9619.7
4894	7978.6	1040.4
1625	2105.2	4091.2
2201	6863.5	776.59
6249	1409.9	1660.3
1711	2769.3	7886.4
2287	6928.1	4080.9
5870	1747.1	8671
30	3589.4	6549.1
7179	1607.6	713.39
335	8604.2	4482.4
1427	6121.1	5992.1
1311	1274.3	721.21
1217	9724.9	4568.2
4910	9059.8	975.67
576	4371.3	5518.6
4168	8143.3	2673.9
637	8235.3	8852.6
359	8857	636.29
8224	1987.9	1789.7
9782	2765.2	8454
7552	7153.4	6318.1
810	4169.3	4965.7
2819	241.87	3152.1
1147	9932.4	4248.9
5127	6927.1	703.07
5129	6891.1	659.23
3855	3193.4	9733.6
209	5001.1	3382.3
6986	7686.7	6432.5
1599	1904.3	2351.7
3186	8551.6	3148.9
168	3024	601.62
10	9576.9	5937.3
1828	7670.6	4278.7
6088	1938.1	6299.2
5943	1801.3	7594.1
1319	1069.7	8107
6650	2582.1	4922.2
2555	1849.8	4617.3
1190	3070.1	7939.8
1348	3372.8	4418.9
5433	2841.4	6631.8
1516	3205.9	5211.8
1763	1873.9	1765.6
6609	9458	7516.6
31	4729.5	795.04
2405	9445.3	7169.1
1563	7355.3	1751
4867	3520.1	9176.7
939	8997.4	1336.1
1672	3709.6	7691.5
2488	1053.1	3135.7
2231	3082.4	385.86
9755	6840.1	6186.6
7504	3981.3	5118.2
8763	8279	4549.3
223	3139.3	5672.6
481	9570.2	7479.6
1577	4253.1	9682.5
1088	8537.8	4735
16	3015	71.451
2197	420.14	9211.2
117	2977.8	7415.1
2830	5941.8	9303.2
6227	8642.7	5828.1
332	9919.5	3322.1
1214	9416.7	8314.8
6070	4350.2	8498.1
4759	7544	9143.7
2279	2301.1	5958
2825	5445.5	7433.6
5190	8362.4	9614.5
530	245.87	9796.1
7693	3236.9	8969.2
1370	9606.9	3162.9
3097	7828.1	3697.9
4684	2093.8	3835.4
394	1354	2080.6
8655	7211.3	6552.5
2559	4141.3	1542.6
4	3252.9	442.9
1150	8017.4	5825
7233	7832.8	252.04
6179	6091.9	3582.9
9554	9734.5	5586.4
8378	1635.5	9775.9
5690	3070.7	2479.9
4622	7613.7	2114.4
6936	4863.7	8294.8
4590	1835.5	3442.6
8840	3258.3	5296
270	2388.2	1672.4
776	8725.4	5593
1810	9780.7	428.4
4552	8594.8	9137.5
9115	6905.9	5890.2
4366	2851.6	8294.8
5426	3607.1	5858
1706	357.99	3149.7
7200	7097.8	4578.5
1702	4588.2	9446.9
304	5106.6	8303.1
2202	7364.7	4046.6
6417	2939.9	8258.1
3373	2584.4	7568.6
801	4138	6903.8
121	9900.8	9638.7
4634	9477.8	9806.6
94	5407.6	2247.9
2649	7427.1	3710.8
6294	6702.4	6359.5
6130	6387	7745.4
2020	9459.8	2475.2
2611	8899	5102.3
233	845.14	2753.3
2717	8659.2	6149.8
6280	9846.9	8952.5
756	5364.7	7569.9
165	8414.8	9978.4
6500	3069.4	2829.4
4831	345.67	2007.6
4150	9105	197.25
360	9990.5	9647.8
3116	1325.6	3580.7
2946	9142.6	95.192
5003	2061.7	7003.7
4244	8935.3	4748.8
1211	6848.3	4675.2
505	6732	2089.1
287	2844.4	3958.1
6487	6048.2	8818.1
5258	5776.9	5753.7
2567	6779.8	391.12
7926	657.59	1611.1
6925	5752.1	6598.8
174	5456.7	7456
5138	4968.6	2703.5
8106	4609.1	6055.7
7507	4061	5142.5
3861	2215.5	5107.4
175	5274.2	9611.5
502	7563.4	208.84
6812	6087.5	326.4
9878	5622.7	8945.6
4421	9437.6	5755.3
707	7181.8	8738.3
321	5347.4	6687.6
2769	24.471	8103.1
1473	7694	1932.8
242	6426.9	6570
1399	8564.2	5427.4
903	4050.3	6921.2
7255	3472.6	7769.9
4936	9860.8	2121.8
896	7926.9	5141.9
1	312.47	8914.1
6911	468.33	7026.7
7066	8994.2	7696.7
292	3257.2	5690.2
2827	5408	7464.6
8759	1829.9	3692.7
9554	8187.8	738.43
76	26.621	524.1
4895	2938	2745.3
2539	7116.5	6939.7
363	7077.8	6599.7
9385	1631.2	3182.1
5717	5639.8	1938.8
5470	2934.7	9178.6
4128	2122.4	282.91
700	8408	4198.7
9447	9045.8	609.19
4213	1822.1	790.63
814	7249.2	4577.5
1045	3266.2	6906.1
8691	3312.7	2151
8132	2406.9	8797.4
5493	2938.6	9378
1403	1071.7	3352.2
8317	320.75	5199.7
7458	8338.5	9834.2
3473	68.565	2752.1
37	2581.5	4852.6
164	6846.8	7176.2
2509	4665	466.98
4732	8278.4	7074.7
9246	3296.2	7301.8
335	4979.2	6168.8
4470	2820	9971
4715	2977.2	6733.9
1824	6707.9	7627.9
8783	8402.2	4601.8
66	6591.7	4084
6581	8597.1	1618.8
452	2436.1	3206.2
5875	4402.6	208.71
2187	7265.4	1706.6
1747	7926.5	4943.2
1548	6664.2	2179.8
2279	8641.9	6143.7
6617	9157.6	1050
189	7957.9	8444
3545	7697.7	153.63
1279	5232.5	8735.3
63	4000.6	9425.2
2166	6421.9	3563.5
4406	9138.4	1625.6
4156	9807.4	2744.2
24	7346.4	591.13
1	9068.6	2594.7
2402	9463.5	7112.8
4622	7464.6	4769.2
93	6421.4	2986.3
4939	2031.4	7027.1
436	1056.1	3349.2
2196	9486.8	9277.1
4893	2476.6	9354.7
2890	5912.5	2370.4
8482	479.4	3460.1
3676	9472.6	5493.2
1070	7877.3	919.93
5798	5988.7	8217.7
7772	604.69	5669.7
3348	1533	218.08
4233	5016.5	7797.8
3022	5058.3	351.95
3824	5143.7	1008.2
1711	4006.2	2958.8
1643	5621.4	3225.8
8064	8088.1	9607.1
3704	7175.9	2072.1
290	5903.3	6978.6
324	5637.2	3574.3
5812	9067.2	6754.9
6950	2235.6	7510.8
66	3971.9	5596.3
4640	523.43	4166.7
754	807.35	2962.9
2222	7373.4	3212.1
4003	482.99	4436.8
5425	5767.3	7613.4
48	1522.4	250.77
5948	4996.2	214.82
2229	6459.2	6590.9
5523	3084.6	6436.6
1222	7415.5	9202.4
5813	1592.3	952.59
8223	9678.9	8661.1
25	4727.7	8496.2
3054	8460.2	631.73
6116	6520.6	8707.6
223	2787.1	1921.4
1073	3809.5	1452.1
2301	3737.9	4676
1775	1389.3	3628.3
4936	4271	8405.4
1295	4759.8	2876.8
2395	3450	9540.5
9078	4506.2	8676.3
21	5781.2	4585
7624	9555.5	8619
8445	112.11	9343.7
1871	6826.3	4057.5
2070	996.72	5828.8
8228	7485.1	488.47
2131	2613	1033.9
203	4507.2	5514.3
7813	6275.2	3613.2
987	5659.5	4347.3
3352	1497.9	188.06
76	1530.8	8966.7
2983	8764.3	4099.8
5082	2999.4	7084.3
1092	7214.5	6857.7
9101	8746.8	7945.8
1211	9332.3	8342.3
3294	8084.8	6693.1
4578	5529.9	6478.9
1917	7822.3	6519.8
6591	8267.6	4575
1626	7575.8	7032.7
1826	9185.2	9374.6
1874	8687.3	1853.5
9892	1427	3413.2
2480	323.16	1767
7168	9455.6	1418.3
1038	7180.1	7224.4
2168	2070.3	789.73
1061	1849.8	5576.7
3870	5508.1	5647.4
126	4667.1	8042.6
5812	4433.5	6593.2
141	470.66	9909
4036	6978.9	9346.7
3825	2566.6	8962.8
8339	2459.1	1602.6
290	859.72	4382.6
175	4591.7	8230
2112	9435.9	7083.6
8022	8409.2	9935.7
253	4383.4	594.61
604	2664.2	3862.7
329	83.194	6064.6
1940	7892.8	4567.8
683	672.5	1930.1
511	7627.7	5219.8
240	1793.1	4050.4
2193	2253.2	5537.2
424	1738.7	171.66
1992	5705.8	1838.4
3616	6747	3756.2
252	1813.6	4072.6
1	2902.6	869.45
2597	6791.5	1339.5
590	5805.9	3750.8
3849	9797	4612.1
9206	9122.4	2905.9
991	5500.5	2596.8
17	9243.4	3654
1616	773.19	2842.9
228	227.84	2284.7
7495	8009	2748.8
1176	5621.5	9138.5
186	6007	985
723	8429.6	2244.6
2898	6041.4	5091.2
6302	1944.6	1443.6
1447	3735.1	1998
30	8267.2	8060.4
4683	800.09	4665.4
3847	5976.4	985.66
19	6740.6	3797.4
5525	3579.6	6169.1
1702	1925.8	1626.5
4707	7512.3	9109.7
5424	5748	7582.7
1050	7322.5	2516.3
7490	9834.2	5864.1
1191	387.26	9918.8
314	1359.9	9844.8
5995	9786.2	8459.9
1813	868.55	2729.2
8124	3113	8887.5
7180	1592.2	7167.5
1469	9165.2	3098.3
9708	4843.3	214.02
152	3308.5	9427.6
9259	1491	3218
10	4145.8	9110.5
4769	4410.8	1752.4
6436	5420.5	4308.2
5162	107.15	7718.3
3625	6441	5417.7
187	425.67	7066.9
140	3973	5047.4
1673	6635.2	3866
221	4401.8	5476
5410	432.61	6396.8
5510	6802.2	4028.5
9128	8966.5	7816.8
8340	201.7	9561
1266	6453.7	5630
3186	5113.2	1584.6
2815	161.55	3897.6
2503	9916.2	9554.1
2388	4906.7	1742
2470	1566.2	881.1
1084	1200.9	9451.7
8119	2326.8	4030
5282	1490.8	2391.7
374	4155.6	5648.4
4806	3615.4	158.11
1207	8909	2594.9
5012	4962.1	5907.5
252	6589.8	2016.6
2274	7204.9	1522.4
380	1348.6	2138.9
8083	8977.5	7987.6
292	3130.6	1092.1
36	3888.1	9722.6
9874	183.32	6649.3
3155	570.49	5624.9
2634	4335.6	1805.6
13	8529.6	2650.1
7133	7434	631.88
258	3184.1	9155.4
2442	4683.7	726.73
318	1065.3	4043.9
1473	6688.1	2165.9
3333	7072.4	1907.6
8078	4939.5	518.4
8995	9459.6	1084
214	2417.5	9138
557	34.272	1975.8
1741	4838	5814.5
202	1429.2	3189
283	2843.3	8249.2
4015	7859	4772.5
6062	5563.5	2328.7
3627	4697.4	5149.9
6118	2194.8	3054.8
517	2724.7	1369.4
5944	1645.2	4252.8
1226	3283.7	2738
9780	6054.7	385.02
7722	9366.6	3553.4
6251	8430.8	4239.1
3166	3100.5	118.4
5356	5276	6824.6
2597	5657.9	2318.4
461	6928.5	5682.3
2160	8691.4	3150.3
89	5193.7	5981
326	5997	4370.4
2224	7337.1	3235.7
9169	3000.9	3461.8
5367	5336.1	7572.1
3554	7469.3	7561.5
1236	2616.1	6037.6
1352	1279.9	1666
7805	8726	2910.5
6793	8008.9	8622
5525	8758.4	8641.9
730	1036	5353.2
3405	1027.8	5756.1
1185	6704.5	9346.8
5773	9343.6	4225.3
4723	9780.7	7989
8641	7525.5	2925.9
4439	5426.2	608.01
2201	2373.2	2184
8660	7744.8	1049.3
8764	6617.2	232.13
2113	9449.9	7111.2
423	7693	6768.3
1259	3330.7	3724.2
2130	742.27	9614.2
2	1520.1	2386.2
1095	5033.3	8281.8
207	4641.4	5467.1
352	2699.1	8789.2
9058	2258	7141
978	6663.6	6185.6
4681	2506.8	9272.5
483	4441.9	187.67
4527	7322.4	5293.2
5224	3310.7	5968.4
3618	293.11	1316.9
95	9451.1	9932.1
1076	9574.7	1236.7
4818	1245.3	6598
663	7965.9	3662.8
9287	5175.7	8337.8
2865	685.78	5012.3
5373	576.24	973.64
1078	2574.6	8003.1
4003	1021.6	4574.3
13	6423.8	9972.9
5142	170.42	7060.7
4789	9635.3	117.04
3247	1982.7	18.842
4912	9123.5	9702.4
8133	7046.4	8609.9
4693	2526.2	9303.9
3062	7624.7	4259.5
8937	498.03	3245.6
4243	529.26	4116.6
6153	8171.7	1379.2
644	6391.2	5354
2641	2209.7	5172.3
2482	278.53	1791
566	7619	8597.9
6254	1382.9	2300.2
4693	6710.3	1751.8
6295	7307.3	4413.5
480	9569.8	7491.5
5382	3890.6	7097.6
154	1250.2	8061.7
2206	4619.1	9487.2
9874	5120.9	7456.3
5459	9015.6	2579.6
1059	7604.5	2290.7
175	4746.3	923.99
956	7096.9	7230.3
647	2619.9	6852.4
5435	9964.6	1998.6
1717	126.17	6738.7
4600	8597.2	9752.3
20	8196.4	9297.5
391	1301.6	2059.4
5530	8719	8652.7
603	489.62	6842.5
9115	1760.4	6044.5
4202	39.476	7185.4
318	3973.4	3591.5
8650	218.98	2040.5
4320	2893	6558
5159	6667.4	9343.4
56	6841.3	4421.1
810	4365.4	1871.1
5202	3588.8	6507
711	5743.7	4130.3
1705	2071.1	4305.2
4007	1012.9	4597.3
5946	4969	462.23
1198	15.463	3570.9
947	8810	4729.3
633	238.02	6214.3
3849	418.33	3260.7
266	9743.6	2638
429	9033.7	50.214
2051	5918.9	9553.8
34	3873	9664.4
7168	5697.6	3345.2
3286	7068.4	4107.6
4556	2945.8	3783.7
8396	2155.5	2519.3
3876	5495.2	5637.3
332	6616.8	8665.8
7402	6630.9	8954.4
4896	4525.1	132.34
2815	7924.3	5550.6
1060	6545.4	4396
703	9423.7	6737.4
2177	3031.7	6698
2863	4415.3	646.93
2289	9271.7	3196
2543	1038.4	3145.4
9396	4811.4	1980.8
7150	6507.5	9876.5
3403	2239.6	4774
3745	7146.6	562.78
8091	6271.6	9950.4
1360	2467	6478.8
1213	2473.9	2757.8
4062	9440	2625.1
1505	5504.8	8032
7000	1512.8	1147
163	2264.4	5342
7342	9621.8	6171.8
64	1206.6	4807.5
6805	6041	1290.2
4765	7532.3	9167.6
7380	8134.4	9007.8
5395	9031.7	5008.6
312	6307.8	1135.3
8768	7488	9191.4
8478	408.02	3494.8
4738	602.6	5639.6
3938	5998.6	802.82
288	7322.1	8100.9
1397	3597.8	8111.2
1810	1402.4	856.63
6822	9222.7	8973
7792	6229.6	3627.1
114	5442.9	5394.8
4087	1494	4637.2
149	7661.9	8680.6
6048	4198	4028.8
5057	3813.1	3298.6
1389	2424.3	579.14
2719	2528.5	6209.3
1625	7113.8	6479.3
2258	7687.8	6022.9
2317	8644.2	9474.4
7171	7785.5	9344.8
7682	1391	5306.4
9629	3983.6	9633.1
4838	1386.7	2947.3
3773	1869.2	4243
1625	7603.9	7047.9
5065	7013.3	4984.6
2649	3485.4	2496.5
5181	6249.1	6873.9
1048	8730.7	2533.3
5137	3855.6	659.27
108	7708.9	9628.7
5452	6794.6	2136.6
1763	4634.9	1517.9
4687	8343.8	7912.9
5198	2858.1	4820.9
9452	7968.7	7756.9
7344	9554.4	6104.4
20	640.14	3839.2
8362	2352.6	5963.8
4843	7902.7	1379.7
902	8294.9	5919
59	7572.9	6850.6
1758	6726.2	1792
7791	3915.4	5914.6
9737	8668.4	3804.8
4659	1452.5	4476.4
1506	3600.2	9656.9
3758	7198.8	5255.9
4652	8921.9	7492.7
4791	8696.2	2903.4
285	1887.4	5070.5
7253	4573.8	4462.8
599	8945.9	6234.4
6176	6353.8	1722.3
5657	4174.1	866.82
4228	6063.1	734.89
125	7736.1	2646.1
3294	1310.1	9486.2
9002	7.393	993.19
3051	8564.7	608
1165	9351.4	8755.3
286	5486.5	8090.4
2197	1223.3	6407.5
8363	3045.6	9526.6
258	2741.4	8687
5514	22.014	7235.6
2607	8903.7	5095.6
2508	696.84	543.9
1924	1151.6	197.06
941	9029.8	1327.7
7914	5365.6	8687.1
942	3153.8	971.72
3985	8282.3	8753.9
5972	2481.2	7449.8
1977	3834.8	2853.5
5318	1926.7	2277.2
7725	1160.2	9881.7
159	4956.6	1969
4541	4455.9	9542.8
3933	5324	4736.4
4818	9080.7	935.09
679	1425.8	828.06
8320	5208.4	3100.9
2674	1311.8	8973.4
6094	1998.5	6299.3
3957	4404.8	9077.4
1671	3251.6	5344.4
9643	3967.6	9591.2
108	9405.8	3761
7268	1475.3	3464.5
3940	3753	9131.6
7463	8136.6	9583.9
2956	836.66	2375.4
280	1635.5	2967.1
1664	6472.1	9039
9464	5194.9	7146.4
6632	1493.8	1151.3
262	2727.4	8690.5
7096	944.62	5797.2
6	6999.8	5060.9
6483	9644.3	4066.6
7644	2230.9	4872.4
167	2337.9	7829.7
4670	4114.4	664.02
3530	259.75	8980.1
2696	4939.1	2626.7
5556	2100.8	2412.1
366	9849.2	3409.2
87	9128.8	7708
4685	4631.4	3919
4126	6040.2	459.72
5002	8717.2	1004.3
904	3101	1819.8
6451	46.615	9636.5
5762	4942.8	6855.6
6399	2065.2	7038.6
9896	6008	1266.1
3999	385.56	1017.8
2221	5349.5	321.61
942	741.97	2811.7
90	4756.5	5367
4094	8461.5	9197.5
4054	172.72	6601.1
4763	4414.6	1735.3
2026	6487.6	2223.9
226	4491.4	3545.3
172	4459.7	5443.3
5497	7571.6	7044.7
225	9785.3	4516.1
2325	8728.5	9469.2
2035	4868.1	9977.2
6046	2296.1	6711
1328	547.47	3453.2
2377	7966.9	324.36
460	4434.6	9906.8
3716	3155.2	7763
3556	2509.4	4265.1
583	9782.5	9442.4
9390	6780.4	5930.9
2825	4061.7	9086.5
4754	7716	948.21
9451	5513.4	767.4
1651	6446.6	9064.6
6894	4878.6	8328.4
4421	4044	9620.5
3577	6536.7	789.49
2816	5962.2	9267.1
6765	5226.9	1645.5
7183	4209.1	4672.4
3992	2463.8	1325.4
935	2904.2	8768
5576	5461.6	8607.3
2855	5699.3	6736.1
2169	6931.8	175.23
168	8607.7	3968.1
4	6734	3751.7
6240	5609.2	2379.1
6123	6523.9	180.12
303	7020.5	6962.3
6884	8741.1	323.95
7659	5665.2	4766.9
3286	4423.5	3412.5
772	121.48	5419.3
1346	1708.7	9511.7
61	9249.7	3686.9
86	11.789	8071.8
3395	2597.3	7537
8936	463.05	3281.2
7252	8834.9	2804.4
1505	1493.3	2391.8
9543	915.71	2393.9
7186	8953.7	1787.3
6342	3183.1	7336.5
8276	9869	4623.3
3996	8984.1	2653.3
940	2525.8	8897.9
1559	7657.8	2044.7
5485	8588.1	3577.1
9064	8833.2	3844.9
2856	8991.8	162.75
6913	3325.4	6990.8
4723	8640	1491.3
2385	2388.2	9300.5
279	7436.1	6182.6
7138	9857.8	7472.9
3307	1547.8	3612.5
6883	8731.7	333.78
257	630.67	9650
7660	3276.5	430.95
36	8288.5	7992.8
1880	8577.2	3925.9
479	6689.7	4801.7
667	8482.9	6646.5
7302	5999.1	795.46
34	5335.9	5236.1
9834	1051.9	3175.3
1457	643.74	2636.4
5258	905.59	3260.4
5581	2085.9	2348.6
7787	8528.2	6294.3
4547	1631.2	4173.3
2669	2522.1	6150.3
9899	8856.3	7116.4
178	525.42	4624.7
8368	1682.2	5828
7705	8744.7	9758.7
42	2499.7	6197.7
2894	7598	6588.8
9625	5260.1	7117.3
394	9098.2	1244.9
3293	337.34	5260.7
1476	4055.4	2795.8
349	7733	1063.2
9057	8523.3	1145.1
4675	4473.9	3145.6
8143	9574.7	4103.4
2574	3185.9	8451.1
2554	3218.1	5827.4
477	4433.3	8424
852	5980.3	9162.5
4415	1599.1	8893
6031	6.7114	3951.5
7551	1295.4	7389.7
60	8509.7	8874.2
1138	6541.4	8115.6
1	9778.2	7514.7
2770	2288.1	9181.8
2079	5524.3	8209
5472	8269.7	6778.4
4175	60.436	7212.8
1617	2987.9	8371.3
729	3545.3	7531.1
1984	749.7	9660.7
8300	1634.4	8218.5
2782	5764.4	879.22
26	4727.9	8480.9
2283	9719.7	7313.7
77	3434.5	8131.7
2165	3491.6	9439.3
423	2375.4	1515.5
6407	8154.6	6399.4
5573	3724.1	3617.2
3248	8827.8	1226.3
2564	1288.4	6650.4
378	3812	6339.9
8248	8349.5	313.55
6458	9675.5	5039.3
9	227.23	342.21
5204	5851.8	9673.7
9982	8598.7	3455.6
1202	7760.2	3071.5
136	4700.9	8019.4
1686	3870.6	8850.6
3847	6073.8	1414.3
6113	9430.9	3175.1
3868	3241.2	2734.6
4715	582.33	3116.7
2	6951.7	3254.7
7806	6451.1	328.46
9356	1193.9	8021.5
9154	7365.9	6044.3
7149	4625.1	8732.7
1462	4633.7	942.58
691	7994.5	3571.8
987	5474.7	2481
179	9309.9	7267.7
2036	8239.8	5970.4
2379	2913.2	6131.5
9527	7192.4	4433
3612	7810.2	6509.9
9347	5827.4	135.52
6906	2719.8	9257.3
2057	116.92	4237.2
6122	6203.9	2944.8
153	359	8780.9
8911	3822.4	7176.8
2156	1560.6	9502.3
1800	7234	671.99
173	455.84	9631.5
73	9504	1555.3
624	9292.8	7379.4
1501	1517.4	2388.9
880	7911.1	5110.4
167	125.48	8216.1
4334	3750.1	2359.4
2168	7206.2	1742.7
86	4392	3238.7
242	9800.8	2107.2
2892	4283.8	6153.2
3235	6581.6	3445.7
8609	5527.9	9108.9
5966	9885.2	4772.6
4209	1004.9	5900.5
4585	7135.4	2401.1
87	5069.7	5939.5
98	4759.7	7677.6
3065	6691.6	51.284
2123	7696	6864
979	4714	4616.1
5848	9174.8	1097.2
7587	9794	2880.3
5495	2059.5	210.84
2815	465.43	9800.3
314	137.34	8228
136	4675.1	1866.1
1152	6325.2	4544.9
643	7089	9648.3
5150	432.09	8425.1
3311	8442.4	7377.8
6521	3873.5	1803.9
6052	127.45	3584.1
8027	4648	2867.9
7112	5463.1	1590.7
821	1328	174.2
266	9863.2	9978.4
2482	8530	8762.7
2716	8190.2	2291.2
4803	8747.8	2439.6
3271	8004	627.22
57	8800.8	2364.9
4488	5887.2	3774.6
6590	2505.3	9695.8
3574	6499.3	752.95
3159	8739.2	1480
2392	3415.1	7279.4
2427	7677.6	6878.8
257	4979.1	650.57
3220	4543.2	363.61
3211	5750.1	3307.2
1176	7033.9	9516.7
5550	3617.4	2596.6
8628	2219.2	1862
2567	2522.5	4450.3
234	4276.2	6743.6
2552	6635.6	7777.9
1623	2628.3	2551.2
30	7035.9	8410.2
95	507.13	4289.8
2011	932.21	5877.6
5260	9993.5	6049.1
2858	3709.2	946.75
6688	1387	3228.6
4925	4822.3	8372.7
2524	4616.2	5410.5
3567	5259.2	8728.2
7659	895.41	2326.5
210	7818.1	7046
6928	8249.1	6664.3
7342	6545.4	832.68
13	4970	7656.4
619	1694	8408.7
1014	7749.5	6044.7
4674	1891.8	8827.8
2495	6445.2	7638.4
[truncated: 5,310 more rows]
