# Supplementary material for: Verifying molecular clusters by 2-color localization microscopy and significance testing
Source: Sci Rep. 2020 Mar 6;10:4230. doi: 10.1038/s41598-020-60976-6 (PMC7060173; doi:10.1038/s41598-020-60976-6)
Supplement: Supplementary file 2 — Supplementary Information2. [file 41598_2020_60976_MOESM2_ESM.zip › 2-CLASTA-master/Simulations_testdata/random/locs_labelB/random_results_sim_8_locsB.csv]

frame	x	y
88	9450.9	5852.2
14	210.6	8771.4
2209	6449.7	9003.4
1206	1237.6	2204.1
6659	3054.3	5883.6
2100	6719.3	7964.7
6291	9470.4	8078.4
1250	4755.8	8147.7
1271	9730.5	1482.7
860	8733.5	6824.2
4705	2833.3	578.01
5484	591.77	6562.7
5091	6856	5605.8
8951	8730.7	4591.9
5922	8659.5	8363.7
6860	6002.8	6403.7
904	3151.1	5254.5
8896	90.969	2628.1
306	3447.3	8711.4
1828	6016.4	2697.3
6441	7128.1	5154.7
7000	3645	5828.7
1514	199.74	2575.6
3115	1091.1	3213.4
8297	1416.5	5147
1137	673.9	9444.3
2020	5298.1	8659
3429	5430.7	4859.9
5301	454.77	8096.1
362	4917.9	6306.8
1032	4390.2	7993.1
6	7369.2	7368.3
868	1888.5	4833.8
1147	877.64	7801.8
4738	8550	5058.3
430	2758.2	5145.7
23	7071.9	6879.7
7718	1485.1	4615.7
4366	5505.8	8202
57	8005.6	9626.3
3958	7881.7	7763.8
1864	3450.3	1992.9
3186	6696.9	8144.1
5603	8907	912.48
1036	7508.3	5903.5
2611	3514.7	2871.4
2308	2649.9	213.52
590	9021.3	490.38
6685	2964.1	5841.1
7730	998.55	1305.7
1217	2067.4	4620.9
1036	1676.4	5608.5
8817	5965	898.89
3718	9806.9	9755.8
1622	4787.3	6356
6972	4162.8	6756.9
1919	8102	6063.8
19	6561.7	1855.7
1139	9010.3	6727.3
2533	2316.7	1002.6
1732	8222.4	2132.8
3097	3690	8391
5106	816.32	6147.8
1853	6861.2	9900.4
1236	942.38	6370.8
5141	1349.2	2004
423	179.34	7007.1
82	2202.5	2391.3
2011	331.8	2113.1
8785	8697.1	5419.1
1144	4760.9	4545.6
273	1434.3	4499.4
3171	2122.1	5550.8
244	5764.3	2124
2719	6523	1894.3
8098	6147.3	8715
3342	5340.1	4882.4
9495	1045.6	7500.5
9467	8837.1	4408.2
7926	3211.4	4303.3
393	1514.6	419.45
4741	4244.7	144.73
4651	1920.4	1287.5
5204	1314	8515
732	8583.4	6436.9
38	4825.8	6067.4
3047	8926.4	3167.3
6909	1244.8	4653.3
1	4121	581.62
2955	5281.2	7855.9
2320	9665.8	9620.2
3960	6576.3	976.17
598	8696.7	4642.8
1980	9117.6	6694.6
6883	6214.9	9878.5
2691	3984.2	2613.8
4789	9812.4	3469
2865	5543.3	3927.9
1062	699.3	8771.8
4082	1182.9	8601.7
71	9852.5	3584.4
253	1526.1	1517.5
3297	8185.3	714.05
520	4815.2	8824.7
5280	1809.5	400.85
4745	9526.6	3534.6
262	5585.1	3333.7
5253	3491.4	7631.6
2952	3920.6	5177.7
1222	5435.6	6341.4
6332	98.683	6178.6
2967	1161.7	6990.4
2140	7532.7	2052.6
1122	671.39	2845.6
68	6381.4	7641.2
268	7911.3	5478.1
24	4621.2	744.23
5740	2016.9	7467.6
459	1083.9	6810
5700	7962.5	1096.4
1061	6360.9	7690.2
1310	323.17	2621.8
325	7672.7	2847.7
4213	6371.7	3644.4
3	4051.8	50.948
6268	8020.5	1139
8255	5767.3	8587
8035	9039.6	1962.2
1557	3260.9	4425.9
2469	1734.8	9149.3
1676	917.47	2957.3
5429	3260.6	3305.8
240	2796.2	1718.6
6376	9023.1	1366.1
377	6969.6	2452.9
1476	5645.4	8705.6
3753	9668.5	5442.7
41	5480.5	421.27
34	7730.8	2288.4
392	8984	6749.7
7260	3074.3	7383.5
1	5520.2	5954.3
3007	2995.9	5893.5
3490	7633.6	669.54
2369	6218.3	2290.9
1251	7187.7	9219.8
126	8139.7	6199.4
8746	4008.3	1418.1
1282	8384.6	2980.2
276	1468.4	4534.5
4369	997.54	9627
4263	2427.6	879.62
643	5579.8	583.34
6790	8231.8	7811.2
1713	9123	4577
134	5409.2	4856
1469	9777.5	2419.3
1162	8330.6	4072.2
2179	1088.6	4820.4
1722	5432.7	2189.6
2606	3543.3	2815.6
570	5263.8	2784.6
4999	3632.7	6125.2
7111	9767.8	9789.8
5549	6486.3	5143.5
4239	7675.8	3954.8
224	6640.3	246.18
610	2677.4	4953
1149	508.54	8750.3
252	8749.3	1434.7
1814	7949.1	8301
3941	5683.3	6094.9
1236	2845.1	7643
2065	6169.1	7348.5
4900	5219.8	600.81
685	6579	8628
5166	4586.8	3321.6
1356	7541	6168
4685	2875.9	3155.9
6803	6794.1	1258.6
4051	2518.9	3291.1
8348	3957.2	3064.5
236	5368.4	4873.1
5228	9980	1800.7
70	2967.1	1259.7
6120	6234.6	5425.2
8062	9831.1	4226.7
3176	3637.7	2844
23	2200.2	9237.4
7628	259.34	1840.5
5504	1563.5	20.351
6687	2988	5846.1
900	3497.4	791.74
63	1009.7	8711
3	6830.5	7052.9
221	943.39	6322.1
2874	8382	1882.6
425	414.11	2194.8
8479	851.89	6030.2
2041	1588	6046.9
3753	234.51	630.48
7234	7632.2	3312.8
4085	1000.1	4159.2
751	3059.3	9558.3
2477	7128.1	6528.9
4444	550.16	2805.3
1	6514.4	9392.4
1188	4834.7	4531.8
1460	8270.1	9138.1
2184	2126.1	6217
5454	2726.5	1924.3
3977	7447	1118.1
7830	7031.9	1873.5
4214	5733.9	406.34
5269	3467.7	7584.1
8298	3350	1968.8
632	2145.4	4910.5
2134	8323.5	490.94
7923	8836.1	5090.1
9238	5190.5	659.2
8959	550.72	2048.9
9771	1133.3	9041.1
56	8041.6	9503.6
1814	8827	6068
121	8526.5	2297
4775	3656.6	438.02
2953	7452	7682.2
5656	9190.5	6550.5
1014	2339.6	3542
1278	6472.1	4433.8
4001	5862	5838.1
6035	3045.8	5336.6
5272	2966.4	9620.5
1774	9142.9	8792.8
8227	7780.3	1939.4
9271	5041.1	5098.6
1088	6554	5953.4
2825	2521.3	7552.7
1573	6512.2	1943.9
1141	8948.8	7673.1
1980	2526.3	3307.7
6111	507.86	1397.8
4059	1177.5	2424.6
7212	5118.6	3966.9
1031	1642	3598.4
417	6970.3	1596
1216	8479.4	1991.1
5476	708.86	5189.7
4056	1206.2	2201.7
32	3655.5	4492.9
8461	4923.7	3375.5
1316	2897.4	7063.8
115	337.84	8415.9
162	870.44	3820.1
5741	2013.7	7496.8
4960	6411.9	4686.8
8495	7520.7	2364.9
1156	3891.8	1346.3
74	6056	6743.4
6240	7473.1	4624
8269	5711.6	8567.9
9918	8040	7219.6
9673	6778.1	8143.4
9746	1096.5	8248.7
2398	6842.1	9570.6
620	3547	6905.3
8369	4076.9	4730.9
270	5399.1	3097.5
6149	2644.9	443.02
4900	4284.7	169.45
2492	9106.9	8465.1
6900	4171	4017.6
8288	2000.9	9028.1
211	3722.8	3383.1
62	9589.7	7812.6
7461	750.87	2408.3
8116	8403.6	3850.9
5664	9052.8	338.9
4379	1013	3978.8
127	5404.8	4881.7
6484	2954	6437.1
797	1336.3	8862.2
2955	3867.7	4896
100	4639.5	6368.4
4820	5927.7	3209.6
5974	2055.8	9697.7
240	7526.4	9001.7
920	4201.2	4156.5
974	7144.1	7167.5
3604	6629.2	4220.2
8144	6366.2	2529.3
8860	3552	4222
6791	6529.6	3371
6441	9413.2	676.69
477	1481.5	867.97
2150	2515.8	2309
7687	3960.1	8624.2
764	3812.7	6162.2
1752	3829.9	3011
8762	5137.3	8357.9
5011	6470	9426.1
4122	1123.3	5286
431	2559.8	1492.2
237	496.74	3695.2
1247	2481.7	286.9
5598	8900.4	921.84
8257	5701.7	8576.1
2509	2732.4	3250.8
1933	9549.2	6998.9
9787	2782.2	4481.5
7431	8889.8	9101.2
89	1786.9	7342.6
1639	4799.6	6326.3
5452	5066.4	7648
7547	6959.7	3135.3
177	3616.3	3314.6
5934	3603.7	1728.6
9256	317.36	4448.2
2932	8635.2	8396
4695	9061.2	4365.6
7506	6188.6	7912.8
1410	4679.9	1144.9
5309	3010.7	1727.9
3746	9329	5315.7
705	5587.7	580.63
6222	1188.5	106.45
616	1297.6	9845.6
6004	4897	4949.1
6912	1286.1	4674.1
229	3669	3266
8346	7162.6	113.16
3944	3952.7	1368.5
1580	5073.7	4958.1
4806	5897.8	3202.9
4973	1615.9	1573.1
5644	2693.1	5070.8
587	8829.5	7999.4
7109	720.61	9048.5
1181	4795.5	4516.7
1930	6490.7	1358.8
325	8199.1	1451.4
2157	1984.3	4316.5
1993	8217.6	5104.7
5936	5625.7	1710.1
6378	5709.4	1164.8
7750	8432.5	2232.7
108	6609.3	7023.9
1061	618.93	8839.9
107	9219.2	9456.4
9966	2033	295.57
5988	9238.9	5190
5005	4623.7	3309.7
8287	2466.4	7834.8
191	5866.2	2572.1
5704	9394.3	6789.9
9176	7428.7	7492.9
39	1953.6	2443.9
1461	5034.7	9599.7
627	8131.5	7544.1
2297	9340.2	6418.4
3197	9884.8	4170.3
99	5694	83.316
704	8794.4	7050.7
7197	7652.4	6896.7
740	8940.1	9178.6
120	9260.3	7466.9
7384	6931	3790.2
1162	3536.9	545.11
9438	2963.8	8778.8
1994	5502.7	4471.9
3971	4865	4816.1
184	2491.8	1652.6
462	1112.6	6784
2209	7210.2	3044.8
355	7585.9	2407.4
572	8321.2	2465.7
3245	541.21	6149
2814	2551.1	8212.5
9258	6980.6	8801
5484	603.48	1025.7
20	9187.5	4376.4
352	4346.8	4579.4
3961	6555.1	967.25
5816	6879.4	5546.2
2330	3879.5	561.78
8050	1944.7	757.59
8378	4714.2	3997.8
78	7172	9004.7
6295	9549.7	1497.5
9426	3682.1	5842.1
8628	3935.1	8010.9
30	8021.1	5683.3
5197	8848.2	4178.5
1947	8965.2	8052.2
645	9509.8	9892.3
4426	5105.4	1964.1
1231	2924.3	7140.8
5030	4551.1	3361.2
3989	1938	7609.7
3141	7198.2	637.26
9175	7391.9	7481.6
2029	2064.6	193.05
1623	3831.9	1802.6
3220	8055.9	514.48
39	1284.9	9868.4
1620	4396.8	2413.9
71	8936.6	9011.2
19	6203.8	7390.1
6836	1137.1	132.92
2360	6243.7	2267.8
1190	6619.1	2438.7
1285	9082.1	1541.4
215	2751.7	5829.2
6554	1591.2	15.391
3838	5989	2737.4
158	8096	3954.3
3855	9261.1	907.47
1080	3513	28.516
137	2776.6	9127
5491	3132.6	3259.3
3157	4090.2	1099.6
2195	2316.1	6647
4412	3751.3	6432.4
6595	6337.3	1036
4425	69.194	2596.5
149	4.0141	6982.8
172	362.28	3955.3
698	2183.5	9150.9
3018	9692.7	5031.2
421	7851.5	4734.6
661	6577.3	8624
1826	8003.4	111.46
5128	8874	4131.3
8424	1695.7	2480.6
1388	1734.5	4583.5
4063	1574	8542.9
9195	4082.3	2319.6
1994	2299.9	4675.7
9003	1027	7577.1
4817	913.78	2685.2
970	7634.5	6351.9
4782	3745.2	436.46
259	1298.9	3348.5
6626	2894.2	1778.6
596	328.23	4288.3
6381	3050.2	4635.8
706	7000.5	7636.8
2268	3621.4	5523.6
92	1784.4	7626.4
1992	2459.2	3262.1
5853	3317.5	7744
1608	2316.4	4118.7
1683	9076.6	8583.6
3004	7987.6	7299.7
4210	112.53	4244.4
8394	1859.9	1899.2
5817	6886.3	5627
738	7428.7	6218.8
3127	5423.9	7549.7
6541	7051.5	2813.6
213	5399.7	4855.7
3677	4696.7	2386.3
1856	2449.3	5644
7442	8209.6	1774.6
4682	8644.7	4675
4326	7485.8	9139
9694	8034.2	680.71
2596	7182.4	64.965
3841	1489.3	7325.1
4365	9714.9	5643
1075	1277.4	1760
1400	6982.9	2687.8
2917	61.887	8824.4
7083	8894.4	2692.7
1274	4258.9	8123.5
145	2994.6	4434.7
647	9293.4	673.48
242	9201.2	8709.7
5763	4219.5	7045.8
1064	658.54	8809.5
8425	6066.6	6113.3
5746	8718.5	4014.8
3521	2530.3	3972.1
5072	2031	643.3
5439	9907.4	4178.5
1076	1297.7	8734.5
7999	3616.8	3234.7
8102	3667.2	3287.8
163	8689.5	7008.4
6151	2638.1	378.09
677	2414.1	6822.4
832	2172.2	1479.9
4854	1225.2	5558.2
1932	6204.1	5209.8
1867	8652.3	8719.1
1197	4808.8	4590.2
9104	1729.2	5307.9
4776	916.02	6663.7
8784	8734.1	5404.7
3969	4809.7	4782
264	7884.7	5441.9
53	5678.7	66.346
9889	3980.7	7112.7
5848	2306.7	8933.5
7455	1197.6	9608.8
9646	4003.9	964.47
1359	5138	2143
9620	6927	6528.9
5409	4028.6	9789.3
5071	8107.9	8772.8
1426	879.52	9857
4135	5639.1	5217.9
814	4833.1	7317.2
8169	8877.7	9881.6
9176	5283.9	5315.4
227	194.75	8655.2
1635	6911	6500.4
1059	7281.5	8134.3
4685	3771.2	4122.8
6246	5246.6	5420.7
8236	3133.8	9434.8
5459	62.596	5878.8
73	7403.4	6238.6
2357	4176	3227.4
6777	4652.9	7360.5
8432	6098.2	6148.4
6	8165.4	5123.2
7132	2323.5	3558.8
8431	6075.1	6172.3
2663	8716.1	779.26
9722	3127.9	8329.3
9430	1063.6	3184.2
4587	8042.4	2760.3
3908	9962.9	9518.8
8951	7128.2	2489.4
24	4038.9	7679.7
6741	5575.2	8676.2
2949	3178.6	8175.8
876	6873.1	7008.2
1189	7952.7	7470.4
4418	6787.8	4619.3
8419	6613	1643.4
628	9336.2	8208.4
5277	5312.2	955.49
6903	4198.5	3991.1
5202	4712.7	9148.1
3275	5239.8	8390.1
3581	8674.1	4635.3
4793	7512.6	2602
7243	3468.3	8298.1
131	9483.6	8510.7
6312	9909.5	4237.6
7240	3440.5	1916
1242	1408.4	9983.3
4634	7057.2	563.8
181	5468.5	8573.2
9859	9915	9937
766	3665.3	639.48
2492	7417.1	3017.2
2341	6608.6	3322.7
7210	1992	7860.4
480	6978.3	7620.5
3973	3592.2	6968.1
476	486.11	5091.9
2587	7248.1	5449.6
2494	8775.3	9829.1
9345	4927.9	8541.6
481	1725	8743.4
2246	9532.5	2209.8
1398	1069.9	8149.6
9748	9797.9	9337
583	8834.6	7988.6
8639	4858.2	4834.3
2706	6553.9	1853.5
7454	2919.6	0.76621
1106	5233.3	6737.7
4224	5054.2	8602.8
710	492.7	2520
1384	1434.3	5501
35	8514.4	8163.4
3823	5281.6	3263.6
1659	7950.4	3098.3
6596	6354.6	1058.6
8432	5820.2	7086.4
2586	4928	6468.6
5059	4589.6	3295.6
473	1474	897.94
772	2811.9	5845.5
2472	1297.6	6362.5
5510	5195.2	355
25	8392.6	9813.2
2019	492.5	1394.6
1707	1925.1	8138.2
437	5779	8081.7
804	8131.5	3594.9
3827	9833.9	7397.3
4896	6355.3	3764.1
65	7562	6844.7
1181	5586.5	2207
1015	3962.3	1372.2
1536	3698.7	9825.2
9013	6173.2	6777.9
1065	666.95	8763.1
9694	9731	5351.6
8964	8552.9	6552
5163	8847.5	4088.6
124	7606	6993
3421	9109.4	4528.5
8100	7495.1	520.78
5146	3810.4	6743.3
570	2701.8	8034.7
4917	6968.5	1757.4
1846	6298.7	5042.4
237	3186.2	5862.2
5161	4423.8	5048
431	8406.7	5826.7
6117	1180.8	5373.7
140	9449.9	6456.1
1496	1446.6	1070.8
738	4462.6	4219.6
6688	7950.1	3875.2
1279	4484.4	7771.7
8306	1523.6	4586.4
6167	9728.2	4731.1
2121	1547.5	8545.1
5864	7774.2	2683.2
6	8328.6	2788.8
707	901	4073
135	5394.7	4891.2
6252	5375.4	4866.7
3326	7876	456.76
638	2136.8	4896.5
5296	431.57	8092.5
4796	401.21	6131.9
5335	5269.6	3414.6
6704	7395.7	5019.7
7289	5761.5	1436.9
1120	693.33	2786.2
764	8702.1	5673
3159	4655.8	6013.5
5242	1303.3	8207.1
9784	2683.9	4573.8
1401	1752.9	8129.7
4205	2818.2	5927.6
8847	3572	4223
438	3333	5021.8
2340	3343	4977.1
9013	3983.4	9206.5
992	9167.4	6987
1702	9096.2	9877.9
6918	3299.2	9826
5931	2541.5	7191.3
1674	6062.3	8245
1589	8452	995.01
4877	4996.9	9265.9
1740	9755.2	8221.7
418	7496.4	4129.4
3266	2382.6	1806.9
2198	6723.6	4299.2
1527	251.23	2645.9
5947	9369.3	2300.2
2317	3848.3	552.66
1064	1290.9	8690.2
455	9689.2	1985.3
88	896.44	9206
9738	5828.6	616.16
2749	7115.5	965.23
407	1918	6.2703
7371	6788.3	3365.8
5306	548.25	9492
1968	4963.7	2871.5
9025	2225.4	5985.5
609	6315.7	1612.1
5179	7134.9	3426.3
26	467.56	1723.5
779	4335.6	1392.9
4996	1093.3	4230.1
9753	9794.2	9299.3
4794	2056	7843.9
4918	4363.6	8529.1
325	6019	6909
1285	5939.7	3966.5
4567	5856.6	9757
5759	5676.6	3451.8
155	1540.4	6085.9
1106	7281.9	7300.6
758	2404.9	7463.9
7449	8851.6	8990.4
5916	9825.6	9362.7
9895	3089.7	50.538
2075	2202.8	8185.1
514	5523.4	7380.9
2316	3329.4	7597.7
4127	805.41	6090
9292	4335.8	6145.6
986	7752.4	1196.1
6502	6640.5	4231.3
2468	51.473	2121.8
184	2654.9	6699.9
8440	8182.6	6267.5
4194	1565	4579.2
6214	5911.3	9014.6
8428	4909.2	3371.8
4401	777.32	5221.1
8949	8753.6	4657.1
2974	6642.1	6738.7
8064	9807.7	4231.2
9	9749.6	4544.5
4888	6413.2	3808.4
80	7990.2	9661.8
2306	7268.1	1662.4
7689	7410.1	8472
208	9375.5	1581.5
1252	973.09	5074.8
5828	5269.1	3383.9
2155	6510.6	3645.8
534	1061.9	9357.5
1240	7490	8830.9
325	7491.5	4146.5
49	1520.5	7771.5
903	888.71	2429.8
4090	4982.3	5690.7
6442	9403.8	685.29
1504	5028.7	5561.7
4275	1393.7	4568.6
5358	2553.5	9111.2
4094	2489.4	3323.1
2019	5773.7	2089.6
5980	2524.8	7948.8
3364	8436.1	8026.9
2753	3096	5822.2
1279	2591.6	4450.4
94	8918.9	5253
873	7433.7	8455.6
184	6619.7	4838.5
1405	7293.7	4788.6
304	4633.7	6958.4
1108	6609.8	6035.2
330	13.367	8607
9791	2715.2	4483.5
1983	4735	2101
1144	5996	5109.2
5881	9732.9	5728.3
2985	9473.5	4215.8
944	7639.4	6522.4
8797	4556.4	3560.3
5523	247.8	8000.9
5380	8174.7	4706.6
213	6091.5	2138
2957	7443	7701.1
1586	9965	3753.1
7954	2324.1	3499.9
133	4400.2	9856.4
1588	5531.9	1803.7
579	20.019	3574.6
4526	2512.9	7542.1
3740	1166.6	5840.6
6771	7526.7	4470.1
5818	5274	3315.2
8065	4772.7	7379.2
5503	1949.4	7825.2
1657	5982.7	5087.3
36	4819.1	6132.1
2983	7969.4	7264.3
5690	5582	1430
8529	6880.6	1548.2
7889	2362.5	3536.8
1236	2055.8	4509.4
2278	9790.4	1235
5402	6881.4	2034.7
7261	3056.9	7396.4
5356	3868.9	118.1
149	1696.5	2778.9
1926	4695.8	2503
1190	575.94	3642.9
1370	6205.2	2223.1
4207	851.86	2308.6
5313	2980.5	1820
23	4625.9	7378.6
781	6948.1	9168.8
2070	2270.5	5624.1
4316	4976.2	2963.7
2582	5944.1	3766.9
1776	3633.6	3872.3
305	664.69	1763.7
88	9291.8	1958.6
7265	657.2	5979.2
7069	1464.5	855.37
5071	6085.8	3641.8
6909	694.63	4218.1
3872	2591.7	9250.1
5447	280.36	7393.6
1504	7272	4534.4
3869	8475.7	7947.4
4275	9825.5	167.84
6443	2913.5	8692.2
913	6900.5	6841.3
1946	7634.7	3496.3
480	7476.2	4151.7
1047	4625	7187.9
2448	9801.9	7310.2
3959	6623.8	4021.3
490	8114.6	5557.6
1515	1715.7	2213.4
1813	4123.8	5681.5
4547	7798.6	110.58
2378	572.19	1427.7
9169	4548.9	20.384
7147	3649.4	2661.7
875	9905.6	3769.3
1054	4782	2075
63	9581.4	324.74
1084	9496.8	6359.7
3528	9602.3	5324.6
3851	5388.9	6813
4139	4245	673.06
443	6909.1	1516.7
86	7494.8	1314.4
35	5155.5	0.0014699
1187	8681.7	1929.1
3882	3640	8626.3
1381	1334.7	5551.1
9643	6705.8	1547.2
589	5246.5	2807.4
8762	4250.3	2586.7
5111	3950.3	7254.7
179	1802.6	2463.2
3502	4566.7	1856.3
8207	9860.5	631.1
40	7525.9	1423.5
155	2439	5552.8
8355	3216.9	772.96
122	8186.3	6210.7
1380	9069.2	25.901
9985	7205.7	124.07
2806	5583.1	3995.3
47	1501.8	7772.8
5408	8953.8	6092.9
108	3665.4	6556
121	8647.8	9308.2
1987	881.89	2955.8
9849	3951.5	1438.4
3942	7791.4	3586.7
5832	6282.5	3632.9
8285	8554.8	2422.5
8376	6943.3	6436.6
3824	5267.8	3276.6
497	4453.4	8953.5
2360	6688.5	7033.1
30	42.522	5018.1
6779	161.1	9678.1
7729	5069	6169.9
5992	7420.4	8397.6
1184	5554.6	2240
10	9257.9	2856.9
184	5867.6	8692.9
241	6838.4	7917.7
8888	6002.2	1418
8305	9686.7	8305
5246	2528.7	597.56
69	2127.8	1710.2
36	1777	9715.6
3940	7848.7	3509.1
297	7686.7	1982.8
302	7122.8	8025
9333	7738.9	911.73
8663	9799.6	5404.7
982	75.643	7308.2
1023	1617.6	3673.4
2048	6843.2	396.9
568	2606.1	1218.6
2617	6251.3	3227.2
1207	3582.9	2986.3
200	2604.7	6751.8
4828	8775	4785.9
1775	3327.8	2714.2
5358	3831.5	106.65
9140	4746.2	2195.9
1591	308.26	1926.7
6221	1184.4	180.2
757	8475.8	8045.1
4146	4267.1	724.32
502	6432.6	2502
149	9202.4	1977.9
2168	2172.4	6197.3
2699	9912.4	9919.2
7167	5617.2	2442.3
7280	8928.1	2094
217	3264.8	264.53
40	1272.2	9803.4
5967	3000.9	1756.7
5670	6821.2	2355.2
459	7421	6388.6
1683	8261.4	2134.9
8796	5954.2	964.92
301	8609.5	1824.3
706	7648.3	7247.9
155	9168.6	5079.1
5680	7565.9	1055.1
75	8153.6	6744.3
129	7033.9	2848.6
3957	9195.1	1692.5
2047	9965.6	9369.1
1419	6281.3	9587.3
4297	4943	1730.6
4239	9584.5	9815.8
4362	2131.6	9849.2
3297	6087.3	2562.3
6957	6571.1	4210.5
2964	3060.5	7256.5
1939	1753	1252.5
106	6020.2	3298
911	9666	2985.9
300	5195.1	8680.4
2972	7427.6	4410.9
1446	8834.7	4571.3
2337	6611.6	3349.8
1174	989.28	1153.6
8328	8725.8	8328.1
5438	9326.2	3758.4
3736	7993.2	6363
5859	134.47	4250.3
5976	2019.7	9599.1
6322	4060.8	9097.1
5224	58.605	4900
2	5642.3	619.84
1895	9009.2	2340.7
4258	7264.8	8310.6
5515	4058.3	1392.9
2851	8261.7	2654.4
4735	1822.5	8428.5
8768	5417.9	6231.7
985	2081.7	9988.8
79	7354.6	5084
7846	2809.4	9816.8
1288	8088	1165
2281	5411	1841.9
4472	2608.5	6292.5
5054	3963.6	6661.9
398	2354.5	6801.3
850	1052.9	1007.9
4529	3386.3	4642.3
1676	817.62	6127.9
5610	4008.9	7616.9
2887	3140	3698.3
529	7188.4	6904.2
688	621.91	5708.7
2035	4187	655.09
2006	473.43	1470.2
8435	6144.4	6112.1
2175	9184.1	8795.7
9077	7579.7	3153.8
9430	3630.1	4414.2
4890	9185.3	1072.9
1829	6304.7	3847.3
4384	471.7	1719.4
8748	7582.9	7532.2
6101	1967.6	6913.3
1277	8660.3	5026.4
835	6080.3	4922.7
736	9466.7	6494.5
1996	2515.2	3333.4
1343	3303.2	4272.4
266	7524.7	5096.7
2593	4388.5	9421.5
319	1742.3	5586.4
4797	4465.1	6410.9
22	8315.3	281.18
2522	384.49	4732.3
2238	3198.4	3441.7
1703	2056.4	4420
2200	6758.2	4287.1
4011	7560.2	9801.2
1640	261.2	2296.9
832	7021.9	4906.2
831	397.85	6399.9
5092	8902.4	4123.9
3894	3005.8	7361.5
8265	5404.5	1160.5
789	4341.7	5658.2
9176	4447.7	2948.6
583	8787.1	4860
608	3564.8	4205.4
5877	7041.4	5847.6
58	1455.3	4556.7
19	9958.5	3790.8
5512	6175.5	9056.7
1788	9081.2	3444.2
4790	9784.4	3455.7
110	3660.6	6588.5
1161	3555.7	583.01
1377	6438.6	6196.4
3936	2475.2	3265.9
8939	6933.3	9271.2
58	9968.2	2567.6
6079	2562.7	6591.1
3430	4015.6	2423
1211	1370	9891.1
1056	7130.3	9767.3
550	6683.5	6112.6
4777	7257.9	6392.5
9165	6864.4	6428.4
7269	969.98	7435
5062	4173.5	2052
6799	597.74	5126.9
1359	3228.4	4239.2
1041	3058.6	6279.6
8354	3223.2	806.81
1559	9621.4	8531.5
978	7691.4	2338.5
158	1463.5	9240.3
2333	3248.1	6729.7
5545	1640.2	9886
5411	480.21	4985.5
8433	6136.4	6127.9
7486	6381.9	407.2
746	8597.2	74.978
287	8747.8	6323.9
6795	6758.9	5157.4
9305	7740.4	1165.7
4226	3950.3	7889.3
3098	676.24	8526.9
1592	8381.9	972.79
6642	2580.2	1288.6
3258	6672.9	835.07
2240	8384.3	8130.3
9123	197.25	3613.6
662	3816.5	735.66
8439	4959.1	3368.7
1692	4498.9	4501.7
9900	7612.7	8896.1
8279	5213.9	3057.3
8374	4160.9	4698.3
4958	6509.5	9422.4
2866	4077.6	1919.8
662	9992.2	5101.8
793	2894.6	3602.9
5825	5245.1	3349.4
2644	7403.8	2369.7
144	1493.2	9149.3
9674	6814.1	8147.8
8643	6454.6	341.08
332	9847.7	5773.8
642	3015.3	6562.3
5199	16.415	3116.8
138	6344	5025.6
939	2679.8	8172.8
150	7597.2	7020.5
7991	5558.8	6015.7
391	7071.1	1836.4
226	166.88	4420.7
832	564.43	8464.5
8635	6384.8	5157
2179	4512.5	2459.3
4379	9885.2	7842.6
1175	4969.3	2982.2
1675	2434.1	279.68
6683	2964.9	5887.2
4742	7767.1	5957.1
8101	1538.7	4595.1
1141	3499.7	2644.9
523	8385.4	2472.3
644	2069.1	1557.3
2227	9143.8	1564.2
5180	9314.4	3842
423	8432.4	5711.1
174	1309.5	4817.7
935	8867.5	3860.9
9955	311.87	6182.3
8538	2311.3	58.385
73	8238	2622.9
6062	7253	6395.3
7136	8354.4	6249.5
8364	5089.9	288.76
9312	733	27.52
1722	4809.1	5580.2
8675	9847.3	5349.7
1890	7830	2840.8
1983	6326.5	7585
6379	3974.2	1688.6
271	4962.2	6281.6
4286	9854.2	5979.5
4504	2445.4	8608
1600	2722.1	4396.6
5060	6274.8	2269.4
528	2540.9	9644.9
7949	7661.6	505.72
36	6795	730.8
4242	5994.4	2498.8
2869	1767.8	2784.8
4943	3704	8122.8
1522	2886.5	7514.5
1578	8822.9	5986.9
1167	884.37	5743.7
191	7499.8	9405.9
1516	9605.7	6393.2
226	6553.3	6759.3
3844	1482.5	7247.1
526	9941.3	7248.1
3029	1399.5	3357.9
4777	8530.6	7197.7
4622	2481.7	8265.2
129	6248.7	8994.4
5623	3938	7795.1
8694	1574.1	410.58
4589	8096.4	2804.8
1872	9402.4	7885.6
3712	6498	3025.5
3142	1270.3	6290.6
1601	1747	8188.7
3990	5872.8	5803.2
2362	7689.5	8047.3
7691	1942.6	4343.8
1523	2336.1	8516.9
110	7158.2	1721.7
206	3699.2	3403.4
2032	3599.3	9935.9
4154	618.61	754.04
7606	2298.9	7723
580	4910.7	9354.8
573	136.15	4836.7
109	8415.9	8890.4
468	8819.9	1839
14	2066.5	8226.4
90	7639.3	6993.5
2207	2625.7	8902.1
5943	5799.9	9989.4
649	7541.5	7448.5
9237	5187.3	750.51
6773	7467.3	4439.8
1771	5017	5421.6
880	1098.1	5610.6
9693	9715.4	5374.1
210	5395.2	4880.8
3858	5315.8	5338.7
1266	5303.4	8288.4
2150	4021	3795.9
476	6096.8	2455.8
761	1332.7	9913.4
2272	1060.2	7295.3
239	822.03	1054.9
4089	2522.6	3310.6
4897	3387	3203.2
1027	337.7	9255.2
596	5630.5	1603
1726	8222.7	2212.4
8252	5738	8590.6
6520	163.01	6367.2
2278	5229	9124.2
1518	2848.3	7525
2492	1793.7	9396.6
2351	4811.5	6313
900	679.74	7416.6
8774	1477.1	4519.5
5392	3740.9	6413.3
9558	1753.2	1036.7
6	1597.3	8136.9
1661	7155.2	1278
5984	8608.9	5791.6
8682	7076.9	1391.7
852	5873.7	4013
1878	6615.3	7548.4
590	8068	1346.8
6706	7401.7	4999.6
2	6183.9	6941.9
9645	5148	750.85
2379	3447.6	2005.3
9056	3916.8	9181.1
4911	7263.9	6729.9
2666	9998.8	8591.7
687	7049.8	7630.9
2945	8589.3	8351.7
5525	6491.4	5120.2
8271	5712.7	8614.6
9675	6867.3	8196.4
6101	3978.2	2593.6
8397	9891.7	4095.3
643	7059.1	1834.5
2853	645.64	3596.8
3621	8649.3	4644.3
859	5040	7792.9
1503	4379.6	8962.6
1296	8352.6	9330.5
6749	4905.8	1714.6
6096	3736.8	2480.7
95	2386.1	2958.6
7646	3990.3	8650.5
9519	7747.5	1001.3
136	9714.8	3427.2
3120	9598.7	2655.4
818	8509.1	5493.9
3120	1090.5	4325.6
1782	5046.4	2097.5
9432	1087.8	3206
136	5603.4	4181.7
106	6260	5022.8
1777	8442.4	377.63
771	1876.6	3764.6
198	7735	9982.5
8301	1386	5129.7
3702	1327.8	4119.2
108	7349.4	1830.5
2155	6969.3	3839.2
3991	1896.8	7624.9
6197	5842.9	7351.6
5768	8887.3	2217.1
4355	7480.4	1028.7
5270	3354.2	7638.6
9970	2039.7	218.14
436	35.397	1250.8
4815	3733.7	5783.1
8503	7557.6	2442.1
9590	6838.1	4306.6
1153	9699.7	5729.4
534	3229.4	1859.5
6447	872.38	950.91
260	4093.7	2264.2
3798	754.18	9816.8
3655	5933.1	9273.6
2190	6741.4	4261.8
4132	4017	530.25
1	7348.9	7394.5
5658	3853.2	1977.2
7827	9842.8	2205.7
3193	3198.1	6846.2
566	2603.3	1275.3
3717	548.07	9387.2
1719	4672.1	5613.5
908	7988.1	4155.4
1260	9050.2	3304
3557	5813.1	7932.9
525	482.55	6892.1
7672	5510.4	87.244
9754	1129.8	8171.3
7648	8100	8619.5
848	590.16	1023.4
5462	3186.1	9453.1
1567	2759.4	4419.9
5277	281.75	5887.3
2881	8360.8	1849.1
2476	7202.8	6476.3
3942	9722.3	5346.3
2193	7908.8	7091.9
2199	3818.9	4484.1
6904	3537.3	9765.6
1036	1605.1	3613.2
9440	1026	7895.2
8099	8890.2	9014.1
612	8748.9	4653.4
2854	702.13	3555.6
455	9021.1	5176.1
4209	4097	3338.2
6443	4588	2083.6
1587	6200.1	8299.5
6557	7616	1389.3
6347	3128.9	3648.5
1466	3606.8	8579.7
4335	6130.4	8777.8
2745	2598.6	4086.7
567	7779.1	1363.7
9147	1665	4644.8
2536	4982.2	555.79
9213	4108.9	380.27
616	3537.4	6903.1
8659	5433.3	4193.8
2142	9964.8	5190.2
1836	4709.1	6357
1365	3211.7	4291.4
2288	2793.9	9120.7
4843	3122.6	9104.8
1402	9707.2	1158.5
1485	2212	7962.7
7512	3014.9	7696.9
2561	5381.1	6227.3
6513	7328.8	4986
3736	1145.4	5840.9
2593	5115.2	7257.7
3058	5049.4	7145.2
2865	986.19	5770.2
351	7065.9	7913.2
8	8161.8	7983.9
7952	746.46	3546.6
2987	3566.7	3184.9
277	3386.9	4109.7
3285	6176.5	3241.7
9713	6685.4	1530.9
4891	7231.2	3293.1
75	8262.8	4360.6
5398	6090.5	7044.8
2559	1272.8	74.198
787	6387.1	5816.2
486	9715.9	3208.1
501	6999.5	1875.9
1190	2598.1	7878.7
4297	8151.4	1019.8
1278	4372.6	7760.9
3	1293.4	7694.6
5741	5953.7	6727.6
983	161.64	4228.1
1016	4873.2	234.11
3177	6714.2	8068.4
2797	236.91	1556.8
5448	2374.6	6120.4
510	5783.8	7222.1
4119	2929.9	6506.5
6027	6521.2	2735.3
536	7192.1	6911.9
7157	5622.3	1709.6
8434	6070.3	6118.6
5480	7339.7	4129.8
2939	354.38	5290.9
7467	3430.6	3178.6
1147	6905.3	440.01
917	2750.1	9819.6
6259	5407.9	4887.9
7469	9792.1	9573.7
191	7554.7	8944.1
7233	2609.7	315.09
3291	6840.6	6707.8
7819	5665.6	512.42
5209	4725	9188.7
2121	6399.9	2694.3
4066	1502.7	8451.7
8785	1597.6	5582.3
5391	9380.3	8524.9
2200	899.02	3859.6
51	7534.4	1413.2
7825	2855.5	598.48
6748	8553	82.306
3016	9685.9	3455.8
711	9225.2	5362.1
7906	7558.1	7192.2
132	2851.8	9133.8
5752	61.002	2254.3
148	6927.4	5353.8
4559	8871.6	5240.7
1412	7033.1	7642.4
2866	9394.3	374.13
5864	6653.6	8619.9
4557	3263.6	1397.8
7670	5923.7	5366
3985	6821.2	9967.5
1035	1684.9	5564.8
1980	6133.3	287.94
1720	9407.9	5314.1
4109	2970	6562.5
4147	6177.2	2885.7
2656	7648	4024.6
1411	8285	6798.8
1239	995.6	6330.7
1354	8450.7	2440.7
1267	9253.9	5313.7
2220	9754.8	3878.4
1854	7130	4961.9
276	9186	1692
2076	7364.2	1249.5
3651	1362.3	4180.5
2580	6789.9	6429.8
9028	1577	14.372
2669	7084.4	909.53
1558	3330.3	4456.9
2907	5927.2	2504.9
7630	532.65	1734.6
8544	6906.3	9372.3
5464	4793	6215
4126	3437.8	8852.4
6962	6562.7	4206.2
2810	8350.3	955.17
7443	400.76	7764.1
3318	7871.6	451.11
34	8550	8186.7
3105	1079	3146.7
7200	7700.1	6912.1
358	4818.2	7146
1084	4719.5	5126.9
86	4349.3	9919.9
3556	465.4	6590.5
6096	458.47	6271.7
5785	7864.6	2470.7
4123	606.64	783.71
6101	9826	4622.9
5494	2945.7	1138.6
9103	7076.5	7372.6
6994	2363.4	4584.4
8473	3386.3	3954.9
9720	5239.4	1935.2
5234	8715.3	7100.4
482	3435.7	4094.9
2898	9806.2	3105.5
550	7080.5	1831.9
5188	4245	2067.6
7438	8896.4	9042.2
4878	7694.7	2396
116	8842.2	3691.9
3981	5284.7	3915.1
426	6097.5	9960.2
7450	7632.5	435.96
613	8085.7	1365
5354	7638.8	7968.4
2546	7435.1	6049.5
1357	3256	4334.3
1263	4287.3	8087.2
489	4417.6	8968.7
2393	4186.4	5654.7
2419	738.31	6465.4
5115	3765.5	6152.3
5990	9171.9	5173
8239	5345.7	6243.6
4406	6719.4	4530.6
4865	4713.8	5241.7
4609	9221.6	2436.8
1932	6426.9	2203.6
2960	6007.7	3789.2
37	2974.6	9405.2
8639	7851.4	5406.3
9855	9550.4	812.38
864	1430.7	588.96
6642	8029.3	3891.9
4264	6188.8	6849
4904	3370.1	6759.9
6880	3401.3	9938.1
1816	80.487	4836.2
140	3995.9	9927.8
9684	5223.3	710.28
1729	4455.1	5175.7
3741	4901.1	7065.3
5076	6835.2	4202.3
2442	6169.6	2531
345	6810.3	2514.9
3737	1160	5877.7
7291	5862.5	7427.2
3830	4033.7	7715.8
2016	7119.7	6928.1
2585	5849.5	3768.8
7716	1570.5	4630.2
748	6331.8	4914.5
987	263.45	2204.1
5529	372.07	6919.3
1279	6355.6	1216.1
2196	7653.6	6820.8
4931	9894.8	7441.9
5673	6853.1	2442.2
7608	7879.1	8869.5
3961	4336.2	2511.7
8355	72.885	7374.1
7420	1300.6	1192.4
2317	2374.8	4523.2
1250	911.39	5083
1034	9088.8	5670
1527	7286.6	4502.2
970	5827.1	7010.6
1385	3300.3	4300.3
3717	6337.2	6872.2
9862	6484.3	4322.2
8205	6387.3	6835.3
3149	3855.3	7696
7288	5919.7	7425.1
1768	1629.5	8226.7
7434	8018.3	6277.6
5739	1981.2	7431.6
2447	5154.5	8315.1
1979	2506.5	3312.2
7683	7962.5	9626.4
1794	5809.3	3785.5
7570	4651.1	5138.9
98	7322.5	6236.2
1470	8126.7	4965.7
1624	9128.8	1516.3
8938	6893	9322.9
388	6996.8	1892.1
6412	998.15	8265.2
1106	6541.3	1942.1
1406	7029.7	2722.4
2562	2461	2384.4
7070	4879.8	3223.8
1494	375.96	3339.1
722	6135.7	6000.5
7274	4626.3	5385.6
5124	4550.3	3321.4
3661	516.25	4960.9
1176	4975.4	2993.4
4468	5255.7	9927.6
5079	8815.5	4180.5
1920	9376.8	7931
5045	3600.7	6169.4
173	1727.6	941.03
1627	4805.7	6301.3
284	2266.3	9474.5
20	6199.9	7418.7
191	9616.5	8983.8
63	9556.2	3259.1
9	727.1	5472.6
3065	4462.7	2447.8
7554	1319	9030.2
9007	1976.2	9906.7
5224	9465.4	13.57
4257	311.66	1621.6
3418	3693.7	873.25
5357	7213.7	5192.1
8389	7035.6	879.78
387	6714.1	6914
8450	4195.3	9114.8
7758	1231.6	621.88
2954	2765.1	909.13
6319	4455.3	8164
2813	4864.6	8460.7
8756	6988.9	8782.7
6244	4812.8	5750.4
858	1814.9	1381
7153	3709.5	8170
2614	7216.7	2086.7
3641	2775.9	1440.5
8750	6953.5	8754.2
1029	2656	897.65
780	89.42	7313.8
6789	8241.3	7874.3
4657	4940.4	1994.2
4126	2467.7	3293.4
1901	9002.6	2036.9
6933	8643	3550.5
7184	2380.6	3579.2
1173	4958.8	3006.7
6324	4069.7	9080.2
3188	3697.1	6190.1
8344	3706.8	6349
2876	2919.5	8459.8
191	6464.8	5841
1296	5121.7	128.81
1516	3996.4	556.64
4077	3230.7	4290.7
1475	7748.3	6464.2
2181	1345.1	6943
4606	4604.9	5563.3
5504	5899.2	217.39
1163	3590.1	557.64
531	467.97	771.82
3994	3981.1	4910.1
169	8677.8	562.59
9427	181.94	8149.4
242	5034.2	7159.4
2496	143.85	7762.8
4322	9395.7	942.11
20	4383.7	5191.1
4275	939.38	2699
1434	9530.1	4685.4
6108	9914.6	1480.4
2434	3152.4	3672.4
4501	9144.4	1660.8
1749	5039.6	6602.6
5216	9291.4	3823.2
305	4109.5	6295.9
8825	8796.3	9206.3
729	7965.8	7682.8
462	3912.4	7586.9
7543	1653.4	1653.3
7793	5514.4	7611.3
3973	7059.1	5635.8
5180	11.417	3194.9
473	3083.1	9146.5
4886	7809.7	279.41
7235	7635	3293.8
7349	2883.6	6431.8
1517	899.62	3585.2
9146	4761.2	2153.1
1781	7344.8	104.88
16	7167.2	8360.5
3523	2513.1	3971.5
436	7519.7	9297.6
593	7279.1	5801.7
9790	1565.2	4580.1
1303	893.13	6378.3
8328	369.81	8486.7
4927	165.75	5867.9
5617	4004.6	7624.8
7729	5481.1	7522.3
4619	6541.7	9928.3
9242	81.127	9995.3
7987	3335.7	2545
4609	5329.2	3338.2
9638	9211.4	2288.7
2494	4173.7	4131.7
354	4333.2	4515.7
2750	627.95	3819.2
5846	4134.6	1878.9
5008	6508.6	9428.6
9133	7731.6	1169.4
1257	3722.4	4221.2
634	3114.1	7573.5
5458	5072.4	3376
3861	2026	5462.8
4968	4443	8409.5
2163	9165.7	8791.5
16	158.83	8793.8
3785	2624.2	6963.1
9392	5198.5	3809.8
1	7318.9	2785.2
3386	4768.6	7343.4
63	4088.2	2889.8
118	3153.3	4387
2074	1896	7359.5
97	6936.4	3251.4
8011	1354.4	9926.5
9746	2657	981.25
5597	2838.9	665.13
9522	9844.6	1870.4
417	7577.3	7064.3
500	9730.7	6487.4
3338	6268	5042
7261	2514.1	214.69
2954	5573.2	6395
642	2087.4	1445.2
5450	243.01	7386.7
2876	1416.6	3945.6
4896	4466.4	2.0618
4189	590.03	1782.7
376	1238.5	1261.9
1990	7618.3	3417.6
641	9770.7	4736.3
671	7529.5	1644
1273	1518.7	3518.3
1937	1783.3	8456.9
409	7737	5506.8
287	7702.7	1986.6
9199	7309	3715.3
3488	1981.4	8975.5
2494	2976.7	3871.1
3217	9862.8	8988.4
5014	3676.3	6178
351	32.364	7378
243	4920.4	4327.8
1883	6640.5	7521.1
4780	6331.4	3114.7
941	220.87	2979.5
3128	7064.9	3082
26	7597.3	4031.9
858	8701.9	6751
3940	9688.9	5360.3
8442	6142.5	6115.8
6104	5676.6	8703.3
185	8555.2	85.03
3100	6054.7	4380.1
6133	3817.3	6188.7
1149	9713.8	5655.4
4525	4403.5	7690.1
5576	4698.8	6208.7
3723	2157.6	8083.5
2784	4926.3	3375.6
2071	225.55	8515
2138	3562.9	4193.1
7139	5545.5	6275.2
1199	5538.4	4152.6
4930	9862.1	7461
9207	1565.9	962.16
165	3916	9551.7
7558	5054.5	5542.1
3671	8603.9	979.83
872	6412.9	363.22
1263	3691.4	4215.4
3271	7375.2	5454.6
2350	6640.7	7075
562	7109.9	1890.9
996	7366.8	3166.1
831	8520.1	5418.8
4222	1430.9	4541.8
1136	9005.9	6725.6
9929	6553.1	2193.8
465	8806	1512.5
2596	7094.9	7896.6
4673	3815.8	8934.3
2317	1766.8	5788.2
414	8605.1	2399
8334	6865.3	9573.1
440	8324.2	6485.5
9957	2713.7	8640.7
9014	995.11	7527
5109	3826.9	6144.2
4557	6277.1	9434.3
2224	3233	2729.9
520	1475.8	2066.8
831	962.68	9910.6
7040	3682.5	5832.5
409	9960.6	8267.5
6577	8390.8	6007.5
4704	5767.4	7159.2
8022	8622.5	4862.1
6490	9894.2	2337.7
6552	9294.9	645.41
7388	6806.1	2789.4
351	2442.5	6739.1
7462	9694.3	6354.4
8429	1710.3	4037.6
6164	9790.4	4677.8
2816	688.93	1837.7
5940	1458.1	3481.3
1437	1206.3	4873.2
3593	6578.1	4265.6
4320	4946.7	3017.8
3597	1469.7	5728.5
48	6836.9	693.51
106	9220	9459.6
180	2819.5	6883.7
8043	7075.8	1846
5864	8220.9	6834.1
288	1105.1	9675.6
9697	5992.5	2773.6
1932	5789.9	2687.2
323	4907.9	9249.9
587	4031.6	2883.8
405	6120.6	1104.3
9845	2552.4	3579.8
483	2730.2	5112.9
4676	5033.7	1813.9
4335	9845.6	3808.5
9461	516.6	7425.8
5235	9442.5	31.993
8430	2357.4	3553.5
5083	8733.3	7962.4
7216	9139.4	5610.1
1279	1336.8	1841.9
983	2078.3	9910
1051	7286.2	8157.4
4728	6521	7785
2795	5471.1	2858.7
1151	7063.4	8226.4
1277	1485.2	3508.5
3155	1907.1	63.335
1124	6471.2	3904.6
1802	663.45	984.04
6872	5927.7	6447.7
8743	8253.6	1800.4
4202	8250.1	2336.7
5196	2898.7	1483
6049	3307.5	4323.5
6114	7510.9	415.75
306	5391.7	3828.4
7943	4492.1	3913.2
7252	4370	2540
709	515.5	2493.9
6120	6130.1	8650.6
9435	3445.1	7320.3
9270	5042.2	5045.3
8936	7673.5	244.26
119	6238.9	8943.8
951	1071.1	9407.3
2676	6552.6	3574.6
9881	6066.3	5835.5
2872	7102	8491.7
5154	6815.2	1805.1
7281	8912.8	2136.7
2720	6564.2	1860.6
2925	4798	8439.3
5579	5463.8	9075.7
3022	2992	5849.5
2591	4922.4	3712.7
6122	2228.2	8799.5
55	4827.9	7739.2
642	6966.6	8013.8
8327	6890.6	3694.4
1645	4220.9	8455.2
63	8484.4	4679.3
1813	1316.6	4675.4
5210	9284.6	3894.6
1723	7714.9	2998
2249	6706.8	7553.1
7444	1053.6	3212.6
300	7962.8	8795.5
756	2370	7512.9
6362	6042.5	2252.1
6439	5483.1	8.4953
95	6574.6	1268
1873	9354.5	7899
5244	4649.5	5264.7
8224	2364.5	2276.3
6367	8548.1	1725.9
1787	912	4858.2
4900	3313.8	6695.7
245	5787.5	2141.3
120	2337.3	1329.7
5053	7950.5	7549.1
9579	7793.4	1121.2
2262	1034.8	4264.4
8260	4925.2	3991.1
2676	2545.9	874.63
1670	1738.5	6136.5
707	7015.7	7592.5
5	5583.9	6047.4
1092	635.48	8863.1
2016	4023.4	7376.6
1959	2322.7	4676.9
6897	3574	9738.4
9857	9630.8	838.11
94	1973.6	7473.3
5403	8991	6069.7
9481	281.13	9323.8
2366	4658.5	3039.8
324	8755.8	3823.7
8172	1305.8	1654.3
224	3018	267.01
736	8634.2	4366.1
4220	7313.3	5974.1
9117	7656.4	585.36
7734	9314.5	1066.6
163	2084.7	5583
3072	9914.9	7461.5
3423	9766.9	7002.7
6632	456.77	9774.9
1787	9061.1	3429.4
288	2238.1	9514.6
6130	7927.3	3922
3274	634.24	8536.4
5437	9861.6	4189
3755	6779.9	4628.7
2667	7109.4	951.5
2721	1412.8	1890
8170	1325.7	1652.1
6798	620.78	5132.4
484	8153.4	6957.1
2	248.5	1231.7
2317	6930.3	9284.3
3103	653.13	8521.3
27	2012.6	1687.7
3092	6891.4	6538.7
5134	1317.3	2061
687	6524.3	1416
449	33.1	1270.6
6118	307.76	4401.7
9177	6828.1	9286.9
565	393.2	6610.7
3991	4230	8206.2
6519	209.81	6384.2
8840	6972.2	8744.6
2444	1345	3323.5
1005	3454.9	1941.8
2755	8907	2661
277	880	2716.8
4893	7140.3	6638.1
6367	2068	6670.5
1623	6659.8	9110.3
2983	9698.6	798.85
4118	5799	7979.4
2442	8874.5	9708.6
7074	4917.8	3146.3
123	2276.2	4422.9
1836	6269.2	4102.9
5412	464.68	4991.1
5869	4659.9	6217.9
1427	1221.6	4813
3432	5394.7	4945.3
174	2528.6	1305.3
779	3874.4	6151.4
6660	2967	5867.6
2875	2673.5	4302.1
1894	6079.8	2691.5
120	3289.5	3004.9
8440	4705.9	8564.7
734	3747.9	9474.7
4556	3239.2	1348.6
1605	2723.9	4473.2
3541	9330.6	4345.4
284	203.41	7973
7879	8880.4	1690.6
9115	7008.9	8111.7
63	2278.6	2468.8
8997	9154.1	8724
809	3518	4299.1
480	9636.4	5816.4
740	4663.6	686.66
5044	6274.4	2310.3
4308	1236.9	1133.7
2185	5433.7	7419.2
2178	2012.6	655.45
7683	1904.1	4270
8420	3278.4	4556.2
119	2211.2	8180.9
8453	7493.5	2377.5
1523	2869.5	7513.3
7296	5945.6	7433.8
505	6432.6	2420.8
2108	1244.8	1180.8
1927	2762.6	4331.8
798	9135.3	5913.3
1468	4843.1	3471.6
4895	4257.4	189.5
1560	4781.9	5175.5
227	869.39	1086.7
7396	1043.3	7467.8
2379	7282.8	1694.2
567	4618.9	6136.2
3477	1869.8	9218.8
8960	3775.3	318.58
9139	3067.6	3608.9
4735	8755.3	7298.7
475	6049.2	2486.1
2247	8899.7	7436.2
3876	3695.5	8556.8
1580	8670	8970.7
2867	6005.8	5386.3
3557	2823.3	9144.7
3822	8898.7	2631.3
821	6456.8	257.79
907	3131.6	5267.9
4850	2473.8	7573.9
340	2659	6973.3
5388	3101.5	7079.4
5780	908.29	1119.8
5764	3724.4	3385.6
9334	7772.3	871.52
3422	5397.3	6222.6
1985	942.79	2977.2
914	4179.8	4149.3
2622	6527.9	6340.4
2782	3105.2	3637.3
460	769.04	9024.4
948	5822.5	7050.8
132	8532.3	2238.5
779	4496.3	4281.8
5490	8601	7467.9
1274	373.25	2596
30	2664.2	6675
4138	1252.3	6737.7
74	7168.6	9059.3
6082	517.57	8792.2
2489	9066.3	4253.1
1299	4898.9	8552.8
4771	6204.4	502.95
567	6225.3	773.28
3037	7731	1357.8
1968	956.1	5289.4
1459	7119.4	3542.6
1140	4774.4	4576.7
200	2501.5	1599.6
6659	1605	9887.8
3161	4604.8	5970.2
4853	9231.8	2110.9
5742	5111.4	4101.1
2782	4921.6	3441.2
6619	9774.5	102.81
9000	9206.9	8763.5
6651	7173.8	6323.1
1935	1277.3	2244.1
30	195.5	7012.5
8787	8778.8	5403.8
7233	4871.8	638.56
223	881.04	6297.3
589	5281.6	3607
6742	4842.2	1693.8
437	656.38	2761.2
403	8845.8	1676.3
1780	3611.7	7696.2
6562	936.56	6105.4
23	7057.7	9716.9
1973	9879.8	4202.8
3050	2146.3	4122.1
148	7573.8	6982.3
9104	7068.5	7358.6
5523	6734.1	6885.9
1850	6278	5056.5
8772	936.62	4433.1
5173	2946	8691.9
37	1306.3	3715.4
5544	4680.4	6239.6
419	7441.6	4138.3
1470	4553.2	2012.5
7486	8197.8	1760.2
2482	7368.3	3012.8
1858	6374	4981.8
1726	4402.2	5178.9
5488	1346.6	77.71
2904	8619.3	8404.7
423	7537.4	4096.3
8036	119.98	6209.2
676	6858.9	6863.9
1539	8740.5	1787.8
7394	1000.6	7497.2
5357	5166.6	2715.9
2713	1398.3	1906.6
2751	544.04	3863.5
9860	5614.8	5179.9
6909	2085.4	389.9
5404	4217.9	4173
3705	2347.1	3469
9407	5217.7	3755.5
3684	9118.7	4911.6
9791	9784.5	7026.2
3079	1935.9	76.723
6047	3323.4	4269.2
1273	6851.3	4672.4
7973	5609.1	5949.8
213	3843.3	616.58
6904	1557.2	5415.9
1202	6281.7	9334.4
30	9819.4	3527
6106	5671	8690.3
5252	3426.7	7597.7
134	6294.6	5063.6
1139	2722.6	2996.8
6469	844.54	8012.6
1216	4745.4	8532.5
8955	1549.9	1013.5
[truncated: 5,266 more rows]
