# Supplementary material for: Verifying molecular clusters by 2-color localization microscopy and significance testing
Source: Sci Rep. 2020 Mar 6;10:4230. doi: 10.1038/s41598-020-60976-6 (PMC7060173; doi:10.1038/s41598-020-60976-6)
Supplement: Supplementary file 2 — Supplementary Information2. [file 41598_2020_60976_MOESM2_ESM.zip › 2-CLASTA-master/Simulations_testdata/random/locs_labelB/random_results_sim_9_locsB.csv]

frame	x	y
326	8436.3	1423.4
157	2905.6	9609.8
4540	3557.6	8273.3
7136	59.137	5485.5
9721	3579.6	9959.9
3932	9954	7509.6
1381	9929.1	1777.3
6333	5315.2	3765.9
108	6361.2	3000.6
5898	781.72	4973.8
869	835.39	1766.3
4901	8478.6	8023.7
3250	4518.7	9017.5
1566	9926.8	8776.6
1237	3383.9	516.54
59	6630	3112.9
2215	1763.6	2228.2
122	4995	4005.5
1590	5657.3	4376.9
10	9444.2	5630.8
1226	3566.7	794.15
1237	420.46	6196.4
1232	5551.2	8376.3
725	2952.3	6051.5
3381	9831.5	9864.9
136	5866.6	814.54
323	8254	3481
5223	2179.3	518.91
1190	8011.8	677.33
3720	1660.3	3934.9
6941	4617.1	1350.5
2161	7512.6	8331.3
1395	3456.7	5723.9
634	3211.5	9068
5663	4995.9	9907.4
480	6128.2	7051.9
121	1743.1	8791.3
840	2315.6	6585.6
259	2045.8	7155.6
2590	6264.6	8836
3541	7843.8	9298.3
2393	3693.1	3048.8
8123	4943.6	3659.1
8244	9174.5	640.61
960	833.84	1487.2
1940	2167	1240
3751	3915.9	4731.9
1267	3341	1781.8
255	7860.9	4789.8
1473	5585.9	4304.5
6255	9448.9	4634.9
6053	3612.3	4968.3
4879	432.16	3631.5
8346	6977.5	9639.1
158	222.85	2921.8
8306	9601.1	2996.5
299	5351.2	1558.2
2561	6607.5	9850.1
178	3795.5	207.42
1281	5418.1	9250.8
1223	6720	1276.7
3760	3325.1	8933.4
6553	1723.7	9499.2
7791	6514.9	4475.1
2554	3439.5	4434.2
6235	7567.9	2603.7
703	4178.3	7322.2
1361	1690.8	3314.8
1277	3368.9	9765.3
2046	9399.6	7403.9
2670	5889.5	2497.6
403	5037.3	6205.8
4449	8253.7	1189.6
8323	132.45	9259.2
112	466.61	3866.6
5595	5346.9	3778.6
8766	7366.6	3691.2
291	5443.2	6993.7
1348	1931	1164.5
1178	9098	3649.8
4574	3273.8	2177.7
3366	4545.3	3272.7
609	6532.3	9254.4
5636	7063.8	4928.1
440	5264.7	9308.9
6941	560.36	2567.5
2290	3858.5	2538.7
2872	6289.5	5703.6
8694	5616.9	3592.3
3056	766.15	9820.4
294	313.47	9231
9305	7702.6	7059.6
6608	9287.5	2501.3
9408	2609	4378.5
833	1862.3	2093.4
8134	6575.3	2430.6
6134	5731.1	2306.4
8400	2387.4	8159.2
4104	3175.7	6609.2
6	422.04	1271.7
6526	8114.8	5661.5
5125	2973.6	3039.5
5785	21.961	5685.5
230	4707.9	9934.6
9093	2765.2	6732.8
43	8837.7	3948.2
4557	3802.3	711.2
6146	9595.1	8963
8276	6508.3	4425.9
2501	3383.5	4931.7
3161	951.93	953.83
2652	4020.7	9992.4
5146	1922.8	342.47
2909	8591.5	2118.6
9319	7616.4	401.9
1217	4939	8953.6
2009	30.199	5930.2
8393	8799.8	8395.2
5904	4749.3	3063.2
81	423.63	1122.8
4917	9774.5	610.98
3723	3878.8	4759.6
4792	3390	2672.3
30	7877.5	9371.5
1194	6803.6	955.23
6858	242.94	837.39
1046	5451.7	8736.9
150	2966.4	9682.1
769	3208.5	4531.2
4223	7060.5	9652.8
3704	1644.8	3957
2150	2994.8	3825.8
1236	2700.4	4689.7
2926	543.75	6658.1
8031	4070.9	1717.1
386	9905.4	9135.7
1064	5507.6	2561.7
5701	6595.1	2452.1
7233	7604.4	7907.1
681	905.54	6738.6
4781	4141.7	9262.7
6219	5255.8	2222.1
6375	4452.8	8542.6
42	2762.4	986.99
178	3937.5	8749.2
2132	4783	8617.2
783	4596.3	6558.3
2859	1988.5	7115.3
7169	2910.9	2992.9
6940	5910.7	9287.7
86	4611.7	4977
3118	4665.6	7035
8406	4538.6	3859.3
393	9489.5	1606.1
21	6415.6	9837.9
182	1499.3	7056.6
511	4014.8	8739.1
6994	8660.5	1174.1
9774	574.97	3463.6
552	2790.9	8446.1
8046	2175.9	3567.8
2380	4235.5	3749.6
7784	2291.6	2125.4
3131	5040.4	942.92
244	2991.3	8745.6
4402	9276	4485.6
396	610.49	1552.6
4734	7367.2	8574.3
1731	8535.7	3283.3
1779	9045.7	8767.2
1885	2766.6	9211.6
63	8295.1	3011.8
8104	1070.3	6751.7
1825	1725.3	1987.2
8968	6477.5	4498.3
5261	5509.4	3453.1
366	2266.5	7435.4
1080	9427.4	1984.4
1952	9547.8	9567.7
3661	6489.1	4274.2
4026	3860.9	9893.2
9817	9525.7	3699.6
3064	631.13	6243.5
7664	1824.3	4808.9
2872	6171.4	720.8
16	6463.9	6940.5
3736	187.62	1209.4
244	7372.1	9670.3
5689	7116.4	3488.3
1740	897.43	8474.4
117	1170.1	7764.1
8372	1775.7	4383.4
727	1181.5	7610
2743	1012.3	6612
1461	3281.6	4836.8
1027	3377.8	9615.8
1295	5765.1	6413
5306	8562.4	2767.8
220	9699.7	7219.3
548	2411.2	9753.9
4495	8657.9	127.04
871	3227.9	4130.4
2388	2797.8	4757
1516	794.42	9250.2
3975	8897.1	5041.9
1284	2669.3	7639.7
48	8860.3	9066.4
5903	1517.2	6310.6
9650	1734.2	8597.9
1007	3400.5	9630.3
647	6889.6	8056.4
3056	509.71	5156.1
704	4165	7197.2
6794	6748.7	6533.4
1066	6229.9	8408.3
5687	1457.8	6538.8
7788	1365	453.98
8328	5589.7	130.67
6637	6289.5	1223.8
5423	7319	1808.8
2585	4108.2	8530.2
246	3006.7	1862.8
719	7828.1	2826.7
1578	4491.2	6113.5
7720	7446.2	6835.9
1417	6023	8171.8
2381	1089.6	7696.9
179	1854.5	1195.7
88	6078.3	3327.9
5498	2373.1	5178
8282	1325.1	5976.2
3150	2445.2	2614.9
8432	6656.9	4250.4
4310	3369.1	6630.2
9912	7461.2	1125.4
75	2273.8	448.37
4102	6009.2	1140.6
5784	4.442	5684.9
2428	8462.3	7998.8
8375	1806.8	4276.6
3098	3566.5	2738.7
2760	8436.2	2695.6
234	360.28	2886.8
3094	9246.6	1915
6345	1755.3	1978.3
1108	8323.2	832.52
765	6371.4	1499.6
7180	3896.5	9324.4
1935	1744.8	9156.5
106	6039.5	8936.2
2098	7564.8	4173.4
361	3366.4	3772.4
2322	2849.9	5025.6
6857	265.26	822.87
982	8172.9	6416.9
8652	6748.5	2948.1
2640	6659.8	2877.9
390	7885.6	548.65
5988	9749.3	5679.7
3421	9269.5	9429.1
1924	8772.3	7534
9399	6839.5	944.93
3169	2421.8	2588.5
2240	4786.1	7250.4
242	3159.3	2893.4
6922	1535.2	3893.3
8590	4930.5	527.41
1035	8511.4	3765.1
4374	2595.9	4603.9
33	6976.8	8386.1
1941	9441.7	3396.4
3522	7649.8	4600.9
4557	890.87	9149.7
1075	8508	2762.4
3	9136.8	477.05
5158	2798.2	7564.2
6992	3161.6	1057.6
5461	7592.6	1149.1
3650	2703.4	4130.4
283	893.73	1819.5
75	7160	7255.5
4852	7429.1	7853.2
5959	6754.5	2521.5
4615	4837.6	8955.3
4227	322.31	9568.9
2567	4439	6106.6
381	3270	6678.9
8994	5798.4	322.28
4434	3570.6	6439.6
6644	887.58	1513.8
4321	472.67	8054.7
34	1491.7	9586
1186	2690.9	617.05
4858	6438.8	9119.4
177	1641.2	3322.1
2933	3657.2	3971.4
1	913.69	4847.1
6940	9551	8645.9
4099	4674.9	4170.8
4008	3250.5	5444.5
7792	2426.8	6616
6054	1782.7	81.178
6036	9491.9	2259.7
5935	4753.1	2959.8
1224	4110.9	9748.5
182	4887.4	7926.4
505	8817.7	606.18
1755	3776.4	662.43
2187	6943.3	8874.4
5258	5555.2	3441.2
6307	8717.1	1155.8
1807	6465.3	9369
2621	2849.9	8258.1
243	2975.6	8721.6
2492	5678.9	4491.9
1955	3481.2	1474
3192	5458.1	7548.2
1741	3820	9257.8
3079	3283.6	2151.9
5901	7133.9	7616.7
5786	9579.3	4903.3
6922	1037.6	7241
1014	2543.9	6450.4
7453	6973.6	5645.7
3874	1586.9	9423.9
6779	8505.2	1264.7
1632	3946.7	4279.7
1360	2199.1	3626.4
28	4123.3	4641.8
1043	8296	850.23
754	393.69	4712.2
8336	5729	1026.3
8800	3702.5	4692.7
8476	6922.4	9204
2574	2958.8	4877.5
3161	4233.6	2609.6
241	8038.3	9068.1
126	1783.9	4298.8
6255	4604.8	2313.8
782	1008.4	6108.3
1980	5319.7	9007
6077	1829	9470.2
6025	3227.5	4038.5
2669	4120.2	1434.9
9511	7518.6	9794.5
8343	4902.1	8747.4
7461	5665.7	3369.1
8241	3802.8	6153.7
2082	2696.6	9559.2
7172	7703.6	1935.5
5920	6429.5	2195.5
502	3203.9	6517
412	706.2	6895.3
5523	2134.2	7938
5387	1934.2	8788
2309	9872.6	8513.5
6996	3157.9	1117.4
2802	9777.3	4932.3
3302	9625	9994.6
65	1792	9327.5
1218	9648.2	6124.7
3156	4654.3	7012.1
363	1251.4	2607.5
2845	5331.4	8814.2
921	1430.8	1246.7
1067	9284.6	9443.6
278	8919.5	1351.2
5148	8774.6	2981.3
2257	9888.7	8777.8
6125	6752.5	6566.6
5393	7260.9	8334.9
1940	7376.5	6511.3
484	3945.6	4765.3
1114	7822.8	7930.1
2366	3432.3	2752.5
634	9303	5632.6
3287	2741.5	4109.5
2376	2344.1	8768
485	4351.2	3711.1
5690	7691.9	1106.7
1431	5544.2	3825.3
281	3724.9	6662.1
3037	5755.9	8330.8
850	9064.4	152.18
713	4355.1	8244.9
7064	3799.2	4633.3
818	7841.6	952.5
6819	1193.9	8752.2
228	6104.3	1480.8
6997	6007.5	9345.1
3295	6832.5	6224.5
6009	3701.4	4589.6
5944	315.66	6137.2
8341	6640.8	6885.4
2683	3109.5	9738.7
31	305.39	7490
4380	3514.1	1971.7
4331	1047.2	3235.4
1656	3553.6	9911.8
2277	4047.1	9659.4
4758	4222.7	3903.5
271	2111.6	7092.3
814	6134	8730.9
1690	4308.4	3967.5
5257	2987.5	9654.7
4001	9901.7	9285.4
252	4715.1	9990.3
1519	6653.8	4336
7452	3407.4	7992.4
9376	9772.2	5684.1
1423	3037.7	7778.1
7673	8154.8	990.95
1436	2231.6	3626.8
9459	353.66	2497.9
2533	2023.4	7878.2
3517	5619.2	8914.1
7955	9472	8218.9
7408	4632.9	3976.6
63	2940.1	411.68
1759	2323.8	1257.8
1977	5722.7	3427.5
1715	2239	7813.1
668	3881	3279
524	5646.2	1303.9
260	6784.4	9024.8
8204	2337.4	8914.3
1902	1788.1	9860.5
9809	9246.6	2524.2
149	7054	986.19
7912	6635.7	2086.2
5482	9029.2	9056.9
4590	3654.5	4748
5899	4734	3985.9
6111	6019.6	1244.1
5900	7081.8	7631.2
554	6303.5	7278.6
4427	2854.1	7681
4984	11.993	6229.9
767	6315.7	1510.3
195	2087.7	7090.7
6990	7323	312.94
549	2412	599.47
5441	7647.7	1084.6
1464	5498	7820.4
2699	7165	7835.1
1735	7731.9	4353.8
2617	1322.3	761.91
7905	9315.9	2480.6
1853	3890	9237.6
2010	4003.3	1973.4
222	3836.8	1795.9
266	6546.3	77.666
5831	4220.8	1496.6
6859	1835.7	738
7814	3233.1	7026.8
328	5158.6	9829.3
4770	7202.7	3768
3190	2566.4	2744.8
7253	7090	3362.2
727	9393	5591.9
4484	885.57	6677.7
8630	3417.5	9287.7
1475	7092.3	2822
513	3243.9	1240.3
2018	180.85	737.47
3095	5251.2	1732.3
8011	2407.4	4002.1
5072	6175.5	4676.7
2864	3961.4	4048.3
1679	1783.3	2011.2
1061	6132.2	3551.1
433	8927.1	7901.4
5430	4033.3	7016.4
3321	1777.5	9926.9
8229	314.84	3813.3
4646	7720.8	6266.6
2574	8506.8	3938.4
7238	7646.9	7890.4
406	9397.3	5772.2
2294	6538.2	2580.3
7730	3173.6	2269.5
2498	8021.2	6731.4
2911	6513.4	7871.1
1928	3917.5	5672.1
2269	4094.6	1082
2780	1904.4	844.48
7453	7318.2	1410.3
8079	6743.6	3801.7
2096	2537.5	9026.5
2065	2254.5	8182.3
3263	2247.4	4879.4
835	5869.3	8335.2
2769	7846	7653.2
1003	9055.9	4929.1
295	5556.3	4185.1
3716	7709.8	4532.7
5060	9160.8	5015.9
1006	3414.7	9615.6
1980	205.62	8386
5687	7153.6	9560.3
534	8991.6	9942.2
904	3184.2	4355.7
504	8652	9859.9
1585	250.52	5088.2
649	9339	8959.2
530	9030.7	8599
7361	4707.1	5302.1
5886	4734.1	5231.6
6606	1759.8	9485
1722	3683.5	3542.4
297	349.18	9241
7065	6377	6298.1
3985	1292.8	2247
2982	1412	4222.1
2616	1662.4	531.97
9245	8926.2	1077.3
4750	3143.2	3149.8
2903	5347	2296.7
4642	7606.4	3862.1
9937	9209.7	9264.9
272	3742.8	5334.2
1411	5811.3	612.79
788	3029.5	2512.1
2649	1314.9	4334.3
2025	7219.7	1206
1792	6042.4	5480.7
9204	5943.7	5684
114	1153.1	8690
2414	8842.6	5700.4
4825	6215.4	9534.5
5497	8023.9	6886.7
768	9297.1	7169.4
227	2624.6	5653.3
5581	9284.6	8757.5
12	1449.3	830.09
1704	3073.1	692.62
7455	9262.2	6141.1
3026	9040.5	3101.9
1334	5004.9	5772.7
1204	7832.8	9970.3
3565	2841.6	2163.1
1906	3488.9	1434.5
5798	1329.4	1641.5
2	2204	3728.4
2540	0.0099261	2568.7
329	5100.5	9810
990	9188.6	658.88
5582	6423.2	9656.6
9381	4561.1	9399.6
9340	4205.4	2648.1
1120	6081.2	2018.7
4693	9004.4	2653.3
141	9643.2	7225.9
1764	2299.6	1216.8
6188	8679.5	9508.4
68	3176.6	2861.9
718	4223.3	7288.2
2470	1729.8	9744.7
6034	2258.4	3582.4
4910	7583.3	4960.4
3289	2029.2	1133.6
188	926.97	9618.2
1384	2240.1	4344.9
7346	4743.4	5248.4
4317	5927	9710.9
5640	7661.3	7900.8
5480	9023.1	9018.5
361	1892.8	3864.5
6643	5871.7	2284.4
8213	6456.1	8781.6
472	4172	9446.2
798	2709.6	1783.8
5344	1208.8	3660.4
8975	843.46	3702.4
4064	7224.7	4181.4
944	4079.3	9665.4
2235	773.63	9056.6
2179	3076.1	4157.6
1023	9538	2421.6
5574	4855.4	5473.2
4176	217.42	8595.5
403	2713.3	5173.4
8633	6845.8	2876.9
2236	778.64	9072.4
4953	214.45	9891.8
6906	9648.8	1884.7
2214	1777.7	2212.8
5071	6200.4	4725.9
6277	8265	2202
5183	2224.5	2713.4
403	3888.7	7407.9
664	5912.8	3029.4
3995	9652.9	5809
808	8055.1	114.36
1206	7533.2	9877.5
21	6535.6	8057.8
4968	8584.4	2083.3
2575	3572.5	8524.9
1208	4770.2	6626
4634	3812.4	2644.4
17	9870.6	4766.9
1488	1075.9	2402.2
227	8361.4	5226.4
3914	7590.9	4564.4
1176	6917.4	3806.6
3955	4419.4	4795.6
3630	1200.4	5039.2
5724	9328.9	569.76
158	7490	4990.1
2290	2437.2	6983.5
1	3518.3	8559.8
3098	2477.6	2610.8
3126	1343.3	3382.2
9089	2810	6761.7
1670	6136.7	1534.6
4078	5242.8	7617.8
545	3344.1	2855.5
2577	7942.3	2111.9
9731	15.928	4222.2
9885	3637.3	2433.6
2061	1397.9	7573.2
912	4920.5	2816.1
1753	2490.1	8289.2
4672	8978.7	2644.5
8040	7781.5	3002.6
6100	6331.3	7970.1
53	9425.9	6707.4
1061	8512.1	3770.6
8277	7326.2	605.37
6653	697.4	8918.7
15	14.735	6278
6123	3916.9	6236.8
2549	806.99	8871.3
5288	1901.1	4387
883	1287.7	6464.1
3221	5773.3	1070
1273	7800.5	9929.9
9171	2901	5614.2
1658	3490	789.7
1182	9164.3	3657.2
2128	8292.3	1954.8
896	2051.4	842.05
9418	6038.2	9312
5279	1087.9	4337
23	1840.5	787.14
4081	5217	3583.2
507	7584.4	2007.2
3449	1636.8	5768.6
3522	3869.2	5714.4
236	2280.1	4434.7
5736	2435.1	8528
4633	5392.1	7550.5
5847	3732.8	161.93
2445	7205.6	6950
5622	2203.2	3582
1711	1080.8	8053.1
1710	6650.6	758.15
5855	2775.2	4763.6
4743	1706.5	582.37
326	9983.7	9257.2
391	844.1	3868.7
8364	1960.4	8985.4
9022	1950.8	2151.4
5738	2456.7	8464.2
1046	5168.2	9766
2633	6169.8	3172.5
6296	391.75	1982.2
2152	1904.3	9379
1809	4033.2	1.4747
6865	1909	2905.6
5505	3383.9	8025.6
4375	9684.1	7450.7
779	1572.9	439.67
6082	8454.9	5933.5
775	7480.4	2744.2
9726	6377.7	8170.1
773	4063.5	241.02
2551	4531	5207.3
6907	1554.5	666.59
8061	2209.9	6171.3
2454	6552.7	1398.9
3625	6857.1	865.63
7233	143.78	30.28
1166	6441.9	2309.1
2528	7471.8	756.89
4045	7277.8	4155.6
49	4918.7	3859
5700	3885.2	4785.4
6941	6308.1	9769.7
2009	2355.8	5606.4
1404	6004.5	7293.8
3627	2261	4040.2
821	2658.3	7636.3
315	2108.1	3878.1
1476	3322.1	2552.1
6520	9258	6529.6
8034	2223.2	3604
1202	2222.5	3458.9
7069	4807.9	7630.5
352	7624.8	457.22
2020	3971.2	1954.6
2246	1788	4135.8
8974	7685.5	4627.1
1749	6671.2	1500.1
1034	2802.3	6713.2
173	7644.9	6886.2
3170	6137.6	2086.6
9179	8580.8	5016.6
837	1885.3	2059.2
230	296.2	2876.9
280	3495.5	8588
1470	3210.8	635.26
2936	3272.1	7826.4
6734	9101.2	8751.3
5675	1730.1	1175.6
1535	5697.4	971.02
8957	166.15	898.72
3669	2369.7	9018.6
7927	9329.4	2483.6
1316	3395.7	2020.3
3628	3743	6383
280	8817.1	196.19
4151	3072.3	6683.5
2680	3052.7	6741.2
3445	974.9	9029.4
9962	9505.5	9389.2
8205	8609.2	2058.6
2260	9833.8	8806.6
334	461.87	65.36
870	1271.2	6453.6
6636	4020.7	3593.3
551	209.12	6898.8
495	3461.9	1338.6
4068	2992.6	8743.8
5691	1660	7467.1
3206	1881.6	1490.4
234	1592.8	6715
2591	8666.9	5252.6
463	2754.6	5283.2
1477	8147.6	8422.5
2442	3868.7	1923.4
686	7375.7	1169.6
1307	9800.1	524.24
8612	8237.7	6571.3
2020	8854.4	418.9
373	2688.7	714.28
5510	9229.8	9641.9
1158	5912.6	3875.4
3631	5868.8	7373.4
281	9222.5	135.88
7333	2374.5	8311.4
4788	6833.9	1097.6
6704	9780.1	4104.3
9351	5355.8	2172.3
4779	2731.3	7277.7
1608	3001.7	6282.8
1778	1259.5	8771.1
2037	1582	9371
1965	7715.6	1154.3
907	4213	1852
462	4551.5	1275.4
7199	3097.7	4376.7
4622	6394.6	3989.9
188	4991.4	1932
2546	284.43	2875.2
905	1204.6	3238.2
592	3374.1	9439.8
96	4528.9	1366.7
9180	8576.9	5063.7
9779	4232.2	7994.4
689	8756.5	4576.1
3593	9300	3074.3
1633	3904.2	4273.5
1476	5487.5	2639.9
6940	7584.9	2986
3807	3591.3	2223.1
6435	1948.5	52.48
1780	1735.5	2010.6
5934	3326.7	2390.7
3749	4478.1	8574.6
96	619.74	2235
5731	9481.5	6508.8
159	9663.3	7260.7
58	2849.6	1010.7
1034	5296.3	769.83
27	1555.5	7744.5
5057	6732.5	6968.4
2995	7151.6	7718.4
1818	1818	9901.6
6622	2461.1	7557
7379	5459.6	5434.9
9789	6452.6	743.93
29	8735.5	4550.1
915	6408.7	2573
3192	6624.6	4008.7
4004	5559.8	4578.4
4890	3171.2	8352.6
2518	7224.7	3286.7
5168	9550.1	6016.7
2798	8386.5	4505.4
1181	7236	7157.4
7425	3375.6	4666.7
1539	1434.3	9472.2
3079	497.1	7199.8
4440	8151.5	3693.9
359	1611.2	2927.9
6960	3802.3	1984.3
2111	1781.3	7697.6
3845	7900.3	7364.4
8067	2825.3	9221.6
1955	7653.4	1306.2
306	9084.7	8085.5
9520	4599.8	8356.7
6113	7799.7	197.03
3703	3903.5	4758.4
147	2254.4	6550.8
322	3892.9	4899
217	911.82	6788.8
1068	7588.5	99.692
9879	4950.4	5989.3
4899	258.51	3714.1
5225	6323.2	9420.9
5489	7939.9	2430.3
480	8312.7	1944.5
4021	5613.9	8418.1
39	3079.7	7227.7
2579	3644.9	8544.7
9296	7635.8	7025.3
5890	6432.5	2225.1
4088	8836.8	3376.5
5781	8786.9	9243.2
9137	1845.6	7131.2
879	4817.2	1580.2
321	7885.7	8813.9
5092	1508.7	7881.2
3989	2790.7	873.99
6306	4634.4	2500.2
2767	1074	6426.1
6381	1338.7	8070.5
8243	1052.3	923.48
3033	2504.2	3507.4
3680	8749.1	7449.2
350	8600.9	9285.2
1255	186.43	6198.4
3236	291.65	8473.5
2190	770.71	9993.7
1644	3331.5	8788.2
6451	7051.2	6326.8
106	4808.2	7299.7
436	4753.4	5294.6
741	6931.7	732.1
3313	5967	5057.5
7921	4036.2	9271.2
5641	7134.8	5661.8
1940	9653.4	5899.1
6914	1775.8	4462
9821	9333.3	2526
1077	2197.3	1975
520	3234.8	1179.7
39	1063.3	9134.3
7559	1730.4	2406.5
4228	4809.5	5764.5
7586	1552	8927
256	2033.2	7150.7
2634	2304.1	2729.2
1918	8841.3	7472
68	3061.8	2751.2
1497	4779.5	6132.6
366	7636.7	475.93
1420	8533.5	4574.9
1760	5081.5	2936.5
75	880.01	1571.9
37	3368.9	321.59
5056	6299.7	9750.8
112	4005.6	5179
1067	9471.9	7124.2
4889	9452.6	2751.6
315	1266.4	2886.8
2421	9818.8	1319.9
73	6440.2	2203.6
664	5210.6	6256
6697	9124.6	2644.4
2270	1353.6	6601.9
2933	6054.4	9976.6
6	3910.5	3675.6
9755	5679.5	6536
292	5071.5	6277.5
2932	4337.8	7408.7
751	3814.2	3201.5
2849	5567.2	3169.1
3753	5790.2	9811.8
1518	7211.9	1981.2
6128	6273.3	4649.3
276	7932.2	4869.4
3216	9865.6	1044.6
3622	3253	5482.3
8803	6194.3	4081.3
6018	3139.7	3113.1
6190	1840.7	9508.8
3276	5644.7	4343.6
7695	3146.6	1254.3
287	1335.6	1537.5
1974	7706.9	1266.9
1085	6195.9	8363.5
3292	7461.3	6324.2
129	3503.4	1897.2
93	8133.2	8299.9
7539	2475.7	3366.3
8661	6715.5	373.89
465	1110.2	301.5
1172	9586.3	8817
30	6835.7	7193
1294	5743	6313.9
4622	6347.5	1557.5
33	6892.5	4066.4
231	153.45	1420.7
635	9276.6	5609
5896	817.43	4996.5
3707	7826.4	6132.7
3978	331.99	7792.5
851	914.91	5428.5
741	293.29	4759.9
5120	9329.2	2609.8
6914	6796.1	3281.2
1294	8487.9	5623.8
924	8037.4	5396.3
2588	4144.6	8488.8
9721	5691.6	251.17
1303	6058.7	3956.9
2019	3291.5	2472.7
1977	7315.4	5337.3
8359	2723.9	3851
694	5087	9418
9295	7693.6	7033.9
8833	1959.5	359.94
4653	8168.7	413.69
1794	5900.7	9486.7
2770	4873.2	2237.8
3261	6207.4	4772.5
7474	7335.4	1418.2
28	2999.6	8857.2
402	2673.4	5196.6
7450	9165.9	9227.4
1340	4526.6	3215.6
6500	7794.4	3484.4
1014	2901.6	5997.8
2005	3227.3	2467.9
9115	9973.7	5344.6
813	7811	954.63
5357	8521.6	5518.7
3124	8805.5	1438
3953	1381.5	699.64
5738	4303	9229.4
409	2242.2	3798.5
1020	7949.8	8749.2
3056	1344.4	9617.3
2856	5794.2	867.47
2676	3511.2	251.08
1103	3551.6	6267.3
8634	3325.7	4938.3
5227	9190.5	9244.8
9117	3697.7	6477.7
2193	9311.4	486.02
7579	1271	8018.4
6608	5924.2	2319.4
6021	3112.7	3141.6
1124	2713.6	5955
3287	5349.1	8736.2
3125	8878	1430.2
8092	5152.8	4578.6
1252	3437.9	7015
8585	9251.4	6127.3
6114	6388.6	7959.2
8663	6121.3	1333.7
2265	9725.7	5899.3
187	1339.2	5806.9
6870	1931.9	2931.2
6700	3681.2	6690.7
1623	6053.3	2536.6
8704	4315.8	4494.2
8108	9361	6517.4
2381	2899.4	4331.4
2378	3651.6	4225.3
4490	449.96	1287
3297	2670.4	4125.6
209	8011	5406.8
6275	9721.6	4098.5
174	6275.5	2993.7
4688	7889.6	3478.2
1374	2213.5	3609.7
3638	3024.5	3901.3
6132	5009.5	2699.6
7211	332.83	7522.3
2652	2443.6	5560.8
1794	6055.9	5470.8
9309	7622.6	6977.2
3284	5355.6	8822.1
9244	9325.7	4188.4
1778	1743.7	2052
48	1815.8	752.05
722	9513.6	2400.6
338	414.53	815.3
7409	5967.4	53.608
9757	1555.8	7994.2
5170	2860.5	2819
8	5613.5	2940.2
8144	2976.5	3560.3
6255	4199.9	2626.4
126	1372.9	8624.9
5866	9160.1	7866.5
12	2703.1	8664.8
1212	5515.4	6586.9
1162	8337.6	3428.4
8595	4988.6	572.11
6082	7668.6	7354.3
76	5235.8	2321.6
104	3286.8	2169.8
1880	9117.6	9364.9
34	1319.9	8592.7
4426	5797.3	6153.1
396	9443.6	7122.7
2659	4325.8	9079.8
7307	6849.3	8200.8
887	9365.8	3970.4
2703	5204.9	1555.1
6073	3635.3	100.89
120	2896.8	2888.3
541	1620.7	7938.2
4603	5536.9	4598.1
9218	4954.5	2245.4
643	9262.5	8953.8
122	2.4293	1607.5
2578	6070.5	4396.3
1272	7232.5	8865.4
4273	7476.1	1885.3
4379	9750.3	3229.2
1939	1789.2	3061.3
175	2174.1	5815.7
2018	3327.2	2534.6
5782	4447.1	2109.8
4927	3324.6	384.3
320	6588.2	8194
9525	6279.7	7700.9
90	5361.5	6558.8
2959	8809.2	1378.7
7560	6633.2	6946.5
3954	3182.3	1272
5318	8521.2	2730.5
101	9182.9	6187.9
132	1781.9	4337.8
6278	9233.8	6453.3
3569	8014.2	6017.2
1218	4841	8890.4
6429	625.12	2272.1
6644	6475.1	1200
9451	4069.7	6656.2
5005	9929.1	3927.2
1657	1236	4088.8
4449	7482	2090.9
179	9271	8774.3
4035	4883	3868
3688	6195.1	5653.4
507	816.55	4449.6
6791	6900.1	3303.4
5458	7660.5	1109.7
768	8446.7	1403.9
6643	6418.7	8726.1
552	8720	1307.9
7559	6561.6	6952.9
504	7294.7	8287.9
7476	3890.1	6790.4
2751	4294.9	3189.6
685	4569.9	4253
4501	8469.6	3049.1
1	9193.5	438.61
4578	2684.7	1118.9
7168	887.04	2644.2
1549	8185.2	8060.3
7464	3860	1134.7
174	7569.2	6955.9
290	5072.5	6290.6
674	8923.5	2050.2
561	7253.1	8323.3
1	2677.8	2627.3
2972	3571	7698.9
4116	7322	3959.6
2568	3817.7	3162.9
1184	6510.2	4554.9
3199	6182.7	8716.7
170	3062.8	308.02
226	1393.5	4301
2446	4082.1	1902.8
5170	3754.7	5383.7
7667	3088.1	2301
1401	8413.7	508.5
747	9925.9	2145.4
86	2429	5716.1
6849	9403.4	8989.3
2865	250.22	8466
3144	6079.5	9952.7
1522	6427.9	4315.2
3250	2026.7	9760
4997	5241.7	9459.3
971	9532.7	2179.3
243	4722.2	2983.5
4426	7921.5	4172.7
3500	7678.5	4586.2
5261	7177.8	9789.3
1973	9790.5	4357.1
4374	3766.5	1921
2947	6413.2	3174.5
266	8674	2828.2
526	4971.2	9823.4
2039	9552.8	4081.6
3269	2770.6	6705.4
7991	6267.2	2080.3
6213	2265	3580.3
8528	3694.9	1459.2
91	3439	3465.6
3404	1428.3	5165.4
1034	920.52	4069.2
3301	7013.7	1097.4
2226	421.36	6148.1
210	879.14	1422.1
208	5274	9469.3
6047	2027.4	4871.9
8495	1326.2	3934.3
217	3096.3	8398.7
2145	7365.3	9418.9
7425	6032.8	7749.7
592	7015.7	1491.1
9194	4406.8	8485.3
236	682.02	4582.6
3098	5876.5	7268.9
3781	4593.4	2894.4
7116	6323.2	7750.5
6127	8749.7	3243.2
232	182.43	1378.5
31	1815.5	735.31
1121	7229.3	1156.2
9430	6063	9307.6
8581	1352.6	8373.3
3105	8200.7	3885.9
1147	9638.4	8830.6
1	4033.4	5048.9
1924	5983.7	5393.7
2381	7128.4	2500.7
6781	6412.9	2249.8
6424	7660.5	7863.3
9233	4968.3	2198.9
8459	5849.5	2032.3
489	4388.9	3763.8
9925	394.44	6722.1
2768	6038.2	8200.1
1831	7225.1	3051.1
178	1641.6	3317.2
8601	7850.1	3063
675	1346.3	8860.7
275	4729.9	2968.5
351	5498.4	5293.4
971	5196.4	7500.4
465	4399.7	3726.6
2876	4252.9	2611
2568	5843.9	4039.1
6750	1087.5	4035.5
5066	9361.5	2637.7
940	6010.8	7867.9
6450	2820.7	6372.5
1682	6643.5	2550.2
1777	7839	275.59
6198	2227.9	3570
23	2319.4	3786.4
6324	8337.1	692.88
5668	7680.9	7887
901	3076.1	9822.2
2756	4340.2	2872.8
7991	5917.3	8568.3
8489	5534.7	8996.4
4012	4940.3	3846.7
138	389.82	8349.9
9179	5953.7	2243.9
6382	7673	7857.1
6234	2577.1	3423.1
4674	5001.6	7021.5
1995	2263.2	7043.2
21	4180.7	2577.3
9451	8858.8	1800.3
8366	7796.9	303.27
2245	98.533	7928.3
2559	4433.5	3764.3
7477	6259	2007
1822	4514.1	8645.4
1797	6061.4	5464.9
6244	449.59	1960.5
2256	9847.8	8793.7
5876	1226.8	6911.2
26	1511.3	9193.8
1502	4244.4	3268.9
33	4924	3852.5
1855	9992.8	9421.5
8237	3773.7	6220
684	138.07	1293.4
7431	6647.9	5720.9
1364	2195.9	3627.1
9371	9769.1	5691.9
9467	3742.3	7974
2513	989.39	1537.2
1298	5564.9	1913.7
8315	5261.5	2033.2
1213	9064.1	6607.1
1108	191.91	8051.7
581	7908.3	8374.2
3	2201.1	3734.5
8717	5270.1	9411.8
528	8607.7	4417.8
5730	324.22	6097
8338	3663.5	5971.6
6983	2781.3	4470.1
2269	5152.6	7856.7
8585	2173.9	466.29
2209	9978.4	3930.9
5300	9779.8	8796.7
4686	5622.3	7147
459	1311.8	1550.1
5581	4489.6	7836.3
611	2343.5	2477.4
345	1612	5192
4488	9597.1	9154.5
2867	580.12	1848.7
311	9363.8	7483.6
7468	6830	6038
8692	9228.4	2590.8
3998	5427.9	6780.3
300	8511.3	1438.4
5479	7586.6	1129.5
6102	9374.4	7362.2
15	6436.1	6854.2
3578	5895.7	1848.6
681	4591.6	4275.9
9156	4756	6899
119	2322.4	6008.5
4441	8291.3	1117.8
228	4123.6	7328.6
1584	219.81	5095.3
9814	9416.8	6708.6
2356	2707.8	2456.8
6253	4554.3	2306.1
4042	4788.2	6567.2
226	6831.5	4162.1
1790	1662.9	9998.6
198	8251.8	2353.2
359	4006.1	3342.3
948	7649.2	4584.4
59	8717.9	9897.8
6374	4527.2	8612.2
1	8567.5	5691.5
7648	6221.1	1639.2
8474	5563.9	9015.4
7792	4715.2	8662.4
2810	1759.5	2239.9
3159	4263.3	2598.8
6031	2248.3	3645.8
8479	8995.1	6541
1936	5379.7	1349.4
833	1340.3	6450
5530	9698.5	3959.8
2193	5136.2	5183.9
609	9586.9	7659.1
5866	1102.4	9147.3
288	5817.7	7372.5
4424	3536.2	6471.3
3387	5728.2	2359.4
93	7050.6	6981.1
5904	4005.5	9411.6
5332	1137.5	3645.9
4722	8591.5	739.58
2967	6864.7	5289.9
5513	4.9034	3129.9
468	888.58	3900.4
4546	6953.2	8276.1
258	6759.8	9122.7
8025	9063.3	3446.5
2976	7605.8	2569.1
663	1312	9916.1
96	6055.3	8738.5
8530	3070.4	5858.3
9	1482.2	743.94
7233	7473.8	1909.1
366	6033.9	3375.8
111	1369.9	9119.1
2119	7468.4	5094.3
9332	2521.6	2283.9
6193	2232.7	3541.7
3218	900.46	6761.6
1	1167.8	333.96
1789	8504.3	3385
2794	1268.5	7312.8
5356	2773.9	377.4
5578	9431.6	1151
5047	4900.3	950.92
3426	4.9488	816.27
5523	4871	5480.3
415	7724.8	449.95
232	291.47	2941
1041	9738.8	3232
280	3446.1	8146.4
6115	8608.3	1081.2
5172	5081	7442.5
9220	9952.5	9891.3
1952	8330.9	7307.2
190	4046.1	3286.5
212	609.41	4627.4
108	3806.1	7010.7
6151	8924.4	6474.4
4025	5573.5	8409.2
617	3268	8958.9
1476	8144.8	8442.2
4882	779.16	3134.7
1962	7733.7	1112.5
207	4489.2	2313.7
156	503.37	2191.1
9653	1632.6	8598.9
1046	8043.5	7996.3
3973	3495.2	3889.8
277	6373.6	3160.4
1676	4013.5	5683.1
5230	4055.2	3182.4
2492	7270.8	3323.8
42	8915.4	1032.2
577	2595	7967.8
2798	5725	2402.2
1445	1656.7	7066.4
5073	2616.9	1112.9
7574	9754.9	850.48
2677	1433.5	9403.9
439	3990.4	3320.5
2955	6276.4	6101.7
6500	4184	3296
2075	9907	9653
60	4864.4	7784.8
921	8369.1	8954.7
3316	7390.7	6325.4
2587	2507.4	8854.6
5255	1293.1	5899.4
2047	2915.8	8578.1
3163	1728.1	2864.3
728	4175.8	3549.1
5465	9738.2	439.67
423	8029.4	4719.4
219	8875.5	3087.3
5595	5507.1	6251.6
4569	3607.4	2860
7252	2717.2	4699.6
6969	8641.9	1114.4
6611	9427.4	8096.5
597	2268.2	3321.5
3744	2445.5	337.91
6400	5796.2	5527.4
8528	4532.2	6218.4
1440	6972.4	8527.9
211	4721.5	9963.1
5611	9121.6	6374.5
1906	1780.9	1987.6
3284	444.34	7311.5
1428	2288.1	4369.8
8824	9928.4	1023.1
5540	5217.8	768.74
1012	7193.2	7132.4
5399	4946.7	5913.2
2471	1421.9	271.74
69	7064.8	6058.3
9260	1524.4	8673.8
5990	9837.5	5642.3
2398	7881.9	7230.9
971	8065	7647.2
8462	4414.2	1142.9
522	9946.6	4705.7
8420	6818.6	850.32
8304	5741.7	6540.9
2799	5741.9	2377.1
822	2738.8	7692.4
6272	2113	16.351
9202	9915.2	5083.8
223	3613.2	5954.8
8144	6470.9	6206.9
1216	4896.4	8906
3696	3909.6	4706.5
6846	4323.8	1932.4
2532	3384.4	4481.9
6316	6279.7	1252
6084	7706.1	7347.7
566	7063.7	3611.9
1822	1755.1	2010.5
6881	6554.7	2200.2
2316	4890.4	9512.9
2800	5580.8	9825.8
6468	8260.1	661.15
6513	7723	3483.6
904	8301.8	8944.7
770	1628.5	2573.1
459	4976.2	9324.6
3869	1586.2	9433.8
6248	3714.7	4572.4
462	7328.2	6135.2
596	4686.9	712.17
5779	9260	7934.5
8840	8118.8	3034.4
670	41.58	8886.9
8308	2667.9	1467.5
2954	4027.7	5700.1
3547	6603.7	2178.7
2790	7545.3	1873.3
5706	7355.4	6393.5
121	5042.6	474.14
4679	6295.8	6827.8
9202	3869.4	9134.6
1544	2187.2	9634.6
851	475.99	9329.4
5301	9757.9	5670
3654	2679.5	4163.3
931	9931	926.87
5694	16.84	5473.5
6785	504.36	1801.1
8779	3630.5	8210.9
5523	6902.9	408.59
748	3574	8572.9
7245	4080.3	3220.4
3311	541.5	9418.8
9341	4244	2595.4
616	2229	3696.8
630	995.1	2379.2
7168	2902.9	3048.4
84	5458.1	9142.8
695	3322.9	1493.6
9189	426.43	9151.3
37	6985.2	8401.1
5798	1775.5	1338.5
159	2749.3	3837.9
7349	6806.3	6184
1068	6218.2	9686.4
5152	3475.8	6031.6
9177	5875.9	2190
1381	6178.7	6942.1
7158	3938.4	9262.9
7238	4258.4	6996.5
8217	6917.4	9345
5523	6331.8	9471.8
23	552.24	259.55
2071	7240.1	1162.3
434	7507.5	6058.2
5643	9404.1	4442
4395	6942	2432.7
8529	5242.8	7650.7
2443	4078	7251.6
3159	926.11	978.29
2200	3992.7	4036.2
4011	6925.6	6815.7
9744	9483.4	57.871
2909	6515.7	7844.2
7056	4657.1	3319.9
2297	9776.2	8495.1
1857	8570.4	221.3
5288	7018.8	2451.6
8371	9378.2	5637.3
4363	9212.2	1606.6
2321	5877	7789.7
9308	7614.8	7013.4
1745	790.93	9157.5
340	448.44	892.04
7136	7619.3	2578.7
3063	615.55	6276.8
592	6662.5	3219.3
1559	6475.8	5957.7
4078	846.17	3869.2
5535	7868	473.66
3286	6952.2	1137.1
9609	9288.8	1578.6
9126	2408.8	4851.6
185	5097.4	2530.3
226	8316.2	3340.5
674	4231.1	6934.8
347	6383.7	2921.2
379	6184.3	580.45
1216	9847.9	4690.4
7156	73.643	5552.7
191	6885.1	7975
3990	4399.4	1840.8
2679	3379.2	8920.2
1060	3342.6	6638.2
600	7697.1	6308.8
4578	2606.1	5105.1
20	702.48	6672.5
6954	6788.9	7479
3691	3861	4750.9
56	5991.8	7080.9
1389	3479	5729.7
288	330.59	2296.2
8685	1795	3183
13	2439	1878.1
5157	853.38	5550.8
4662	8332.7	10.738
4764	8908.9	2686.3
495	7114.2	3431.9
6347	1702.5	2001.9
339	7875	525.41
3728	1607.8	3979.4
2612	5406.7	7005.8
87	7233.4	1190.7
2176	9830.9	9795.4
8477	5211.7	7625.4
4303	4048.2	7447.4
602	1571.5	6560.6
551	8711.5	1376.4
4422	741.58	9970.6
6971	8592.2	1090.5
1273	8464.5	5877.3
8080	6692.7	3745.8
7792	6073.6	9527.4
8755	7769.1	3022.5
9850	9280.9	2519.7
3070	980.31	9690.8
4141	4571.3	3802.6
3954	1271.2	738.04
6334	5304.4	3793.1
6326	7135.2	7658.7
187	5926.9	8624.9
1774	1787.7	2018
1760	8019.4	6056.9
3177	7715.9	6348.6
9	7752.1	6355.9
275	7962.1	4895.5
6308	6698.3	5120.4
7584	3792.9	6632
4489	9921.1	9416.5
3761	8447.5	3608.3
3266	6182.1	4758
1205	7410.1	7589.5
3354	1150.9	7534.3
2444	1363.1	7615.5
423	2606.6	5348.3
9339	4234.4	2590.2
8614	4088.1	9748.4
2681	1412.8	1678.2
7163	3848.7	9308.7
1702	8594.2	9927.8
2513	3386.1	8790.2
5811	736.05	3043.9
3329	427.08	6178.4
546	2427.2	581.37
8342	6409.6	8271.2
24	4969.1	5754.1
8070	8902.7	5724.8
1975	2386.2	4194.8
4759	3108.8	3153.1
1753	3772.8	597.05
456	4991.4	9725.4
174	1661	3289.4
4377	1030.7	9333
610	955.92	3501.7
4042	4902.2	3880
592	8286.5	2029.1
8706	1391.6	8047.5
517	9870.9	2514.8
2852	1654.3	6723.3
708	2958.2	8529.2
6621	2421.8	7518.8
7852	1746.5	5125.4
5486	7596	1135.5
5480	7668	1169.6
81	9504.1	6486
2674	3399.8	8966.9
4226	7986.5	804.56
566	7631.1	5771.3
32	5750.2	4037
2652	4093.8	9779.6
550	4738.5	6371.5
2548	607.72	84.329
1907	8755.4	7479.1
6851	1853.3	2842.9
1239	7310.5	7967.1
4048	585.08	5712.8
9905	3502.7	3451.5
7068	3506.4	9838.1
8487	1135.2	72.968
1213	5515.4	4952.9
628	5424.2	9758.8
10	119.44	398.25
4676	5007.7	6945.9
4117	4167.2	6261.9
6924	1033	7251.1
2765	3916.6	7502.6
9060	4546.7	9876.9
1903	1736.2	393.34
190	9165.5	609.73
521	6556.6	5262.8
5275	1880.5	4382.9
325	885.04	2064.2
8305	4608.8	3592.1
191	9728.7	7291.6
665	9299.6	1144.9
30	3871	9432.2
5	7985.1	3141.8
9413	840.95	2422.5
6296	9129.7	6784.5
4150	3213.4	6560.3
288	3877.2	6812.1
570	6328.4	3271.3
4650	8205.7	324.73
227	5483.1	6891
3846	6027.5	1601.9
414	6648.5	8933.2
414	868.47	4347.8
5259	5585.5	3461.1
419	1488.9	2569.6
2049	7680.3	7619.1
2563	1760.5	2351.7
7436	8626.6	1165.9
7110	6477.1	7384.8
989	9191.7	722.3
5056	819.36	3196.5
1490	4737.2	9158.1
2254	6791.4	5020.4
433	4091.9	4997.6
4781	3889.2	5422
13	4490.2	4893.9
19	9116.9	433.53
325	3292.2	1061.3
4691	4096.6	1879
339	7159.4	3649.2
564	3971.9	3959
2500	5221.8	7611.4
6306	9367.2	3397.2
1928	1507	6928.4
75	4539.9	6436.8
5177	7403.6	4568.6
3644	8766.2	7517.3
5863	9696.1	4776.5
9301	7617.6	7050.1
7994	7330.8	301.73
6597	7033.2	750.82
3251	6132.3	4753.4
8323	5768.4	933.56
1067	6278.3	9638.1
107	1412.7	2149.3
4331	4508.1	3779
1702	3452.7	7487.3
2209	4751.1	8390.4
812	8639.6	7853.1
8282	3742	7548
509	4040	8728
1236	6038	8834.9
199	1131.2	9973.2
949	9212.3	3612.3
4333	3804.4	1139.6
7789	1336.6	390.58
735	4837.7	7822.6
9638	9197.2	9328.8
7115	6498	7325.7
6306	403.18	1947.3
5896	1079.5	9115.1
525	6883.9	2530.7
9893	4264.9	8805.6
1874	9145.4	9394.8
31	9914.3	878.7
5311	1851.8	4345.1
3373	6121.5	8969.3
5533	7826.6	481.96
3717	1598.7	3935
4416	9106.8	8560.1
1921	4430.8	2538.5
1721	1756.1	4991.6
100	4676.6	5348.4
1964	7764.5	1096.8
8704	5270.3	9354
1796	2592.5	115.67
4946	7371.6	4062
7061	4179.8	1445.8
7220	8376.4	9978.7
5365	2109.8	1044.9
7139	1895	2889.5
6954	9537.8	8678.8
7972	2201.1	3621.6
6005	8056.7	3120.9
3220	5989.9	5081.5
1476	9376.4	875.87
925	9172.6	3623.1
1118	5844.1	2827.1
1244	9151.8	341.49
931	4127.4	4919
1356	9870.9	7367.1
553	9888.6	5958.5
4645	9910.8	7096.2
9499	7699.9	7954
348	2076.7	9869.4
2274	3795.2	5415.8
4537	4747	5234.7
1311	9574	2351.3
5600	8070.7	8050.3
131	3501.4	1893.5
6053	1792.2	76.107
4036	4939.2	3865
1672	7687.8	2089.5
1295	2613.7	2802.8
3838	7824.1	7409.1
6490	5593.4	6246.7
6522	8149.8	5681.4
5356	6285.5	4666.2
4403	2638.2	4572.9
3156	5196.3	6392
2626	5893.3	4133.1
3121	6771.8	5213.1
2418	9834.6	1224.8
6639	3732.5	152.48
270	3302.4	6562.6
4804	7347.6	9492.4
606	8605.9	473.59
6501	541.81	7268.8
2698	1454.2	1638.1
8478	5203.9	7610.6
544	812.87	1485.7
3065	5590.8	2386.6
4	9768.4	5424.2
1206	4607.3	3007
5295	1837.6	4370.8
3982	7489.7	1078.5
5783	5035.8	9731.9
3639	6525.5	4368.4
345	4132.2	7169
8737	4061.9	9763.9
2788	4624	2711.5
699	4815.9	7207.3
3068	5530.2	2368.6
7930	4369.4	669.33
904	1146.6	3314.7
3702	8486.9	3474.2
58	9907.1	6504.6
8	7401.2	4817.3
1227	4021.1	9805.5
8276	1573.4	4704.7
1176	3219	1472.1
1280	7268.3	8840.7
150	9497.9	2433.5
314	7925.8	956.48
3927	5982.9	1509.1
4822	9795.2	1000.6
1796	1752	2043.9
219	4100.1	3216.4
1420	2679.8	9896.9
4324	6283.3	8646.8
3258	8485	40.016
109	714.97	8100.7
6805	4291.8	8599.9
2934	4361.5	7448.1
8639	3770.9	152.75
101	5456.9	6526
8276	5198.3	4355
885	1236	6440.2
5157	9602.1	5930.8
9258	9912.9	1758
8883	2633.1	2454.2
2631	9784.1	4119
1809	1837.7	9938.9
184	1599.4	3964.5
2167	5.6839	3694.1
7796	3099.1	553.8
150	7049	1018.8
1779	6965.4	2509.5
4486	415.03	1308.5
1632	5830	2541.8
1017	7828.7	7842.2
900	9667.8	3248.9
9813	794.91	4997.1
3754	211.52	1675.3
59	4810.3	3722.4
576	2860.5	1067.3
6013	2192.8	3626.1
5846	9607.1	4735.7
9569	4004.8	9015.1
1853	7490.9	1357.6
540	9287.6	7246.8
3359	1160.5	7498.2
66	7285.8	2087.1
1547	2549.9	9302.8
1479	3176.3	2542.1
5490	7936.8	9724.3
443	8755.9	6458.1
236	8677.9	2332.5
5190	2288.9	5324.9
2	9140	3278.3
8125	8710.3	6758.4
4280	3692.9	8892.5
685	6614.1	2912.4
1973	7660	1264
3699	8731.8	7421.5
1703	6194.8	9654
2487	4497.4	5956.5
899	1167.5	3276.4
7161	6662.2	7882.3
240	522.35	457.36
3300	7477.8	2074
4071	2950.4	8783.6
3943	7664.9	4485.1
433	198.7	7652
2479	8233	7362.5
1458	3349.4	4877.6
9215	9772.9	1569.7
7028	5735.3	5591.3
5650	5152	9254.5
2996	500.56	6602
24	7984.8	2078.8
321	355.3	5154.2
1065	567.15	9873.4
1579	9.4002	4392.2
1200	2726.1	638.84
5067	5766.8	2245
3985	8486.4	6597.4
1454	1254.1	721.98
2314	5877	7852.8
5397	2098.7	4211.4
3988	2817.3	904.45
8963	8915.8	6350
8034	7759.8	3037.3
2307	7235.5	1456.6
3287	4777.7	7981.7
331	2119.2	7132.3
4491	908.15	6756.9
3248	5744.3	2341
838	1109.1	4121.8
6395	7638.6	7861.7
8437	7282.9	1444.5
489	8805.6	4109.8
762	4165.3	9518.4
5151	7829.5	4326.4
1208	9638.4	6164.4
2788	7443.7	1903.7
4168	2383.2	8649.5
1588	5706.9	1188
2004	2310.2	7067.6
6063	8513	7927.7
578	3367.4	9519.2
9715	4385.1	3327.2
2703	3180.9	365.75
2782	4613.2	2753
5072	8140.5	5178.5
5569	7461.2	1098
782	678.49	5051.4
8396	5307.9	1907.7
4076	4690.4	5352.4
1335	6448.5	8257.5
392	4203.3	1222.5
5153	3449.9	5995.2
3259	2255.3	4888.2
9887	3433.7	2686.8
3703	2422.7	355.73
4440	1823.2	7057.9
549	9866	6010.6
8630	6290.9	9737.1
5613	9231.6	6045.2
194	2121.6	7130.2
2024	7668.8	7636.8
7343	11.935	6894.2
7159	8099.1	3424.5
7348	1392.2	8018.2
215	4695.8	9996.6
5401	8451.5	5462.6
1267	6420.1	6959.4
101	421.02	3847.1
1084	5563.8	2574.7
5248	257.9	5590.7
246	1622.6	6423.7
9814	830.93	5004.8
136	8781.5	7092.5
1724	7744.7	2105
1204	7506.9	9819.8
6446	2393.6	4313
8398	7854.8	6758
1020	1196.5	9022.8
1744	1718.6	2007.6
1677	1586.5	3683.3
2444	4859.7	299.74
349	5442.6	8919.8
8178	7503.4	1140
619	8180.5	8868.5
4347	4476.8	190.95
454	5886.3	494.26
859	569.88	2844.9
8971	3144.9	8606.3
549	3090.7	6401.9
9725	3569.4	9957
2019	7818.1	9120
7434	3777.9	6669.6
3828	6194.9	7841.2
246	872.79	1856.9
139	7715.1	7650.4
5770	7356.2	6908.9
1761	7590	2598.4
4880	702.92	1547.6
6368	9959.6	4986.5
4100	9834.7	6564.3
2110	3111.1	9175.7
7786	3101	537.62
4849	8177.4	8353.1
326	1478.1	5288.2
9681	6331	595.3
1950	7650.9	1288.7
6286	2152	79.011
1984	6863.3	1360.3
2255	9838.5	8825.9
3713	258.91	1244.7
3843	5658.5	1854.1
4404	9280	4444.1
42	1774	95.816
5609	5377.5	3820.5
8060	2237.1	6237.9
6856	7939.3	9709.6
139	2983.3	9625.7
5343	7168.3	9805.3
568	3939.9	3926.1
907	3621.6	5747.1
2014	8789.7	651.4
1669	586.21	2064
1056	8507.9	3736.7
2101	9805.6	3121.1
973	7846	6626.5
4412	8382.8	6497.9
3401	3511.1	6114.2
5502	8075.1	2795.2
6999	238.35	1641.7
5525	7301.2	8689.1
3415	3948.6	6070.8
284	5415.1	6667.8
8109	1093.8	4269.1
5481	8643.6	3323.7
96	6810	8957.6
5734	9482.9	6552.7
6	2729.5	8418.8
903	3105	4414.1
174	7639.5	7353.8
2014	6333.1	7068.9
5244	3388.1	4189.1
858	1156	6452.3
174	2189.7	5786.5
5469	9763.1	8837
3328	405.44	6167.6
146	2102.2	1831.1
3387	8165.6	8239.2
2591	5839.4	4141.4
7786	4434.2	5226.7
5810	9610.7	9563.8
6660	4259.5	4564.5
65	3613.4	8297.1
67	6224.1	887.31
1694	4353.6	3957.5
295	9617.8	674.64
5259	6752.1	668.75
1034	5406.5	2932.7
108	2563.4	6485.2
2757	4350.6	2881.6
1384	1015.1	1225.5
1184	4427.1	728.13
251	8818.9	1836.2
6952	8598.6	1113.7
1730	5257.8	4168.7
8144	4495.2	4540.2
7161	8048.6	3517.4
1905	2872.6	3865.9
536	4942.2	9810.4
695	9907	902.11
8279	2818.8	5845.1
215	3269.5	831.69
4995	9642.4	8528.9
6779	441.11	1748.2
2983	5910.5	1506.2
6234	8979.7	1089.1
3996	6675.3	3511.7
1166	6736.4	6728.6
73	1186.5	606.7
1120	3777.9	5759.9
75	6892.7	9284
3932	5894	9252.5
2954	650.32	3736.1
3217	4044.8	5057
3514	2072.3	155.81
2449	7820.9	5106.6
804	7814.3	7907.2
5388	7276.2	8287.1
4019	5394.7	804.94
712	2899.8	9703
377	9006.7	6496.5
4632	6415.4	4019.7
6950	6268.6	7702.4
347	6590.5	394.59
4773	3638.7	4956
1078	1595.9	7872.5
2303	219.99	7261.9
8269	768.86	4571.7
3620	1715	1994.2
3063	3520.2	9683.8
5308	8279.2	3001.5
[truncated: 5,192 more rows]
